# Supplementary material for: Differential Gene Expression following DHX36/G4R1 Knockout Is Associated with G-Quadruplex Content and Cancer
Source: Int J Mol Sci. 2024 Feb 1;25(3):1753. doi: 10.3390/ijms25031753 (PMC10855491; doi:10.3390/ijms25031753)
Supplement: Supplementary file 1 [file ijms-25-01753-s001.zip › Supplementary_Table_S1.xlsx]

## Sheet: Upregulated_in_KO
Gene_ID	KO	WT	log2FoldChange	pvalue	padj	GeneName	Chrom	Strand	GeneType	GeneDescription	A11_1_readcount	A11_2_readcount	A11_3_readcount	A28_1_readcount	A28_2_readcount	A28_3_readcount	A11_1_fpkm	A11_2_fpkm	A11_3_fpkm	A28_1_fpkm	A28_2_fpkm	A28_3_fpkm
ENSG00000188404	7931.42	235.797	4.9967	0	0	SELL	chr1	-	protein_coding	selectin_L	7324	7665	8367	272	192	268	168.488	155.269	164.875	5.7194	4.2247	5.62334
ENSG00000183117	292.232	8.81864	4.0822	1.624e-73	2.1251e-71	CSMD1	chr8	-	protein_coding	CUB_and_Sushi_multiple_domains_1	245	297	322	4	17	6	1.13151	1.20782	1.27383	0.0168856	0.075096	0.0252746
ENSG00000186827	452.404	18.7151	4.0173	1.3836e-95	2.8607e-93	TNFRSF4	chr1	-	protein_coding	tumor_necrosis_factor_receptor_superfamily_member_4	353	454	535	29	17	12	11.5888	13.1242	15.0446	0.870209	0.533811	0.359323
ENSG00000128322	4926.26	219.09	3.9379	1.0692e-87	1.8269e-85	IGLL1	chr22	-	protein_coding	immunoglobulin_lambda-like_polypeptide_1	5598	4116	4648	250	182	248	348.182	225.424	247.63	14.2126	10.8273	14.069
ENSG00000117322	348.675	15.2293	3.8582	1.8598e-78	2.689e-76	CR2	chr1	+	protein_coding	complement_component_(3d/Epstein_Barr_virus)_receptor_2	280	404	347	9	20	18	3.70075	4.70181	3.92848	0.108727	0.252834	0.216992
ENSG00000115380	1134.55	26.9689	3.7076	1.091e-41	6.7336e-40	EFEMP1	chr2	-	protein_coding	EGF_containing_fibulin-like_extracellular_matrix_protein_1	986	1147	1216	21	16	47	18.2723	18.7168	19.3025	0.355711	0.283603	0.794425
ENSG00000107282	918.291	42.4783	3.6955	4.1937e-62	4.1687e-60	APBA1	chr9	-	protein_coding	amyloid_beta_(A4)_precursor_protein-binding_family_A_member_1	765	1007	941	64	30	38	6.56115	7.60501	6.91308	0.501718	0.246101	0.297263
ENSG00000142185	1164.8	81.6802	3.6816	3.1187e-215	2.931e-212	TRPM2	chr21	+	protein_coding	transient_receptor_potential_cation_channel_subfamily_M_member_2	1006	1239	1192	99	80	74	9.06224	9.8279	9.19766	0.815144	0.68929	0.608007
ENSG00000005844	1346.76	95.1477	3.6802	1.1959e-229	1.3737e-226	ITGAL	chr16	+	protein_coding	integrin_alpha_L_(antigen_CD11A_(p180)_lymphocyte_function-associated_antigen_1;_alpha_polypeptide)	1293	1219	1449	106	87	102	13.8998	11.5389	13.3426	1.04154	0.894548	1.00011
ENSG00000173762	5320.72	431.729	3.5677	0	0	CD7	chr17	-	protein_coding	CD7_molecule	4358	5822	5552	467	385	487	120.842	142.153	131.869	11.8361	10.211	12.3168
ENSG00000188822	628.858	48.1837	3.4503	2.1918e-114	5.81e-112	CNR2	chr1	-	protein_coding	cannabinoid_receptor_2_(macrophage)	631	574	640	39	55	55	6.60957	5.29429	5.74232	0.373396	0.551037	0.525467
ENSG00000104918	167.281	7.08378	3.4269	3.2754e-43	2.0902e-41	RETN	chr19	+	protein_coding	resistin	130	176	190	3	6	13	14.1735	16.8966	17.744	0.298963	0.625691	1.29276
ENSG00000213949	1444.5	124.978	3.426	2.5417e-243	3.7537e-240	ITGA1	chr5	+	protein_coding	integrin_alpha_1	1223	1543	1500	142	126	119	8.52025	9.4655	8.95118	0.904223	0.839596	0.756156
ENSG00000089012	335.786	23.3218	3.4106	1.4498e-73	1.9093e-71	SIRPG	chr20	-	protein_coding	signal-regulatory_protein_gamma	311	342	335	25	29	18	10.0626	9.74379	9.28449	0.739352	0.897475	0.531204
ENSG00000136573	509.055	20.2489	3.3561	1.2035e-36	6.1443e-35	BLK	chr8	+	protein_coding	B_lymphoid_tyrosine_kinase	425	553	526	35	12	16	9.13929	10.4713	9.68886	0.687944	0.246819	0.313821
ENSG00000130303	2463.44	231.465	3.352	0	0	BST2	chr19	-	protein_coding	bone_marrow_stromal_cell_antigen_2	2161	2554	2551	264	227	226	118.844	123.679	120.17	13.2706	11.9405	11.3363
ENSG00000185304	249.447	17.1309	3.2983	1.4606e-56	1.2905e-54	RGPD2	chr2	-	protein_coding	RANBP2-like_and_GRIP_domain_containing_2	205	258	275	13	19	21	1.65751	1.83685	1.90457	0.0960742	0.146937	0.154867
ENSG00000153283	889.744	83.2976	3.2699	1.7152e-157	8.6496e-155	CD96	chr3	+	protein_coding	CD96_molecule	790	944	888	99	82	77	10.2386	10.773	9.85799	1.17276	1.01648	0.91021
ENSG00000114757	1014.08	74.6823	3.2344	7.0373e-54	5.9148e-52	PEX5L	chr3	-	protein_coding	peroxisomal_biogenesis_factor_5-like	728	1160	1125	92	81	58	4.49208	6.30269	5.9461	0.518878	0.478052	0.326425
ENSG00000179144	806.364	80.4238	3.1824	1.7575e-148	7.5706e-146	GIMAP7	chr7	+	protein_coding	GTPase_IMAP_family_member_7	700	825	855	80	83	86	31.2325	32.4126	32.6767	3.26257	3.5421	3.49982
ENSG00000176659	1010.57	104.647	3.1292	1.676e-143	6.4174e-141	C20orf197	chr20	+	protein_coding	chromosome_20_open_reading_frame_197	829	1020	1142	130	81	114	17.0048	18.4234	20.0653	2.43737	1.58919	2.13285
ENSG00000116824	3967	421.383	3.0519	4.0202e-105	9.6653e-103	CD2	chr1	+	protein_coding	CD2_molecule	3231	4296	4207	489	346	473	112.533	131.752	125.51	15.5673	11.5264	15.0259
ENSG00000198133	487.629	51.9008	3.0141	9.0504e-90	1.6272e-87	TMEM229B	chr14	-	protein_coding	transmembrane_protein_229B	443	501	492	62	45	54	6.10268	6.07724	5.80558	0.780674	0.59293	0.678499
ENSG00000174175	92.3687	3.86193	2.981	2.5588e-27	8.5332e-26	SELP	chr1	-	protein_coding	selectin_P_(granule_membrane_protein_140kDa_antigen_CD62)	87	82	103	3	3	6	1.55171	1.28783	1.57359	0.0489074	0.0511785	0.0976072
ENSG00000166289	529.639	57.7148	2.9771	7.8119e-85	1.2619e-82	PLEKHF1	chr19	+	protein_coding	pleckstrin_homology_domain_containing_family_F_(with_FYVE_domain)_member_1	407	588	575	68	51	60	10.9445	13.9229	13.2444	1.67136	1.31173	1.4716
ENSG00000186810	72.1118	1.61854	2.9685	1.0056e-24	2.9451e-23	CXCR3	chrX	-	protein_coding	chemokine_(C-X-C_motif)_receptor_3	68	73	71	1	2	2	2.04767	1.93565	1.83136	0.0275241	0.0576044	0.0549314
ENSG00000105369	4020.96	453.644	2.9564	3.68e-92	7.0451e-90	CD79A	chr19	+	protein_coding	CD79a_molecule_immunoglobulin-associated_alpha	2971	4662	4298	484	429	493	132.349	182.869	164.001	19.7072	18.2788	20.031
ENSG00000133574	566.414	63.7979	2.9546	5.5471e-93	1.0923e-90	GIMAP4	chr7	+	protein_coding	GTPase_IMAP_family_member_4	553	524	587	65	54	79	15.0584	12.5642	13.6916	1.61781	1.40644	1.96209
ENSG00000108405	147.407	10.7343	2.9404	2.0367e-33	9.1547e-32	P2RX1	chr17	-	protein_coding	purinergic_receptor_P2X_ligand-gated_ion_channel_1	151	134	147	9	17	7	2.87336	2.24527	2.39604	0.156537	0.309411	0.121492
ENSG00000196329	1266.44	158.78	2.9145	4.3238e-191	3.0828e-188	GIMAP5	chr7	+	protein_coding	GTPase_IMAP_family_member_5	1186	1242	1298	154	179	158	13.8987	12.8163	13.0295	1.64957	2.00639	1.68882
ENSG00000153165	255.369	25.5793	2.9054	4.3123e-49	3.1175e-47	RGPD3	chr2	-	protein_coding	RANBP2-like_and_GRIP_domain_containing_3	214	287	253	28	31	20	2.14382	2.53168	2.171	0.256386	0.297038	0.182744
ENSG00000060566	103.792	5.49687	2.9011	7.4702e-27	2.4247e-25	CREB3L3	chr19	+	protein_coding	cAMP_responsive_element_binding_protein_3-like_3	86	133	87	7	6	4	1.84088	2.50687	1.59518	0.136958	0.122844	0.0780957
ENSG00000184811	173.201	15.4934	2.8866	1.6281e-38	8.9767e-37	TUSC5	chr17	+	protein_coding	tumor_suppressor_candidate_5	145	179	188	18	15	15	2.25968	2.45631	2.50957	0.256396	0.223586	0.21321
ENSG00000162494	163.641	14.1697	2.8832	9.4773e-37	4.8866e-35	LRRC38	chr1	-	protein_coding	leucine_rich_repeat_containing_38	149	164	169	19	11	14	3.77997	3.66351	3.67242	0.440572	0.266913	0.323943
ENSG00000158089	155.652	13.2242	2.8723	3.8806e-35	1.8746e-33	GALNT14	chr2	-	protein_coding	UDP-N-acetyl-alpha-D-galactosamine:polypeptide_N-acetylgalactosaminyltransferase_14_(GalNAc-T14)	126	156	179	16	12	13	2.58362	2.81666	3.14394	0.299875	0.23535	0.243131
ENSG00000122223	460.698	31.1312	2.86	1.9716e-27	6.6284e-26	CD244	chr1	-	protein_coding	CD244_molecule_natural_killer_cell_receptor_2B4	339	513	516	42	16	39	7.71317	10.2779	10.0565	0.873462	0.348199	0.809351
ENSG00000263264	148.721	12.8766	2.8192	6.2618e-33	2.7199e-31	CTB-133G6.1	chr19	+	protein_coding	Protein_LOC100996504_	151	137	148	13	10	17	5.43134	4.33913	4.5599	0.427401	0.344037	0.557723
ENSG00000143167	246.635	26.7951	2.808	1.7994e-46	1.2401e-44	GPA33	chr1	-	protein_coding	glycoprotein_A33_(transmembrane)	197	271	262	23	27	33	3.94	4.77255	4.48843	0.420454	0.516497	0.601981
ENSG00000108370	208.167	23.9151	2.6912	4.161e-39	2.3635e-37	RGS9	chr17	+	protein_coding	regulator_of_G-protein_signaling_9	190	184	240	21	26	27	4.46066	3.80378	4.82636	0.450636	0.583839	0.57816
ENSG00000150681	76.4275	3.27701	2.6841	1.3839e-20	3.1758e-19	RGS18	chr1	+	protein_coding	regulator_of_G-protein_signaling_18	49	88	91	3	7	0	1.27719	2.01973	2.03172	0.071473	0.174515	0
ENSG00000108798	184.837	20.988	2.6799	3.1326e-37	1.6481e-35	ABI3	chr17	+	protein_coding	ABI_family_member_3	166	180	199	23	21	21	4.41092	4.21158	4.52937	0.558612	0.533722	0.508955
ENSG00000163520	2933.29	450.227	2.6655	1.2748e-293	3.2947e-290	FBLN2	chr3	+	protein_coding	fibulin_2	2641	2986	3016	466	511	415	34.2755	34.1238	33.5282	5.52793	6.34323	4.9125
ENSG00000124780	61.2183	1.92624	2.6607	1.2673e-19	2.7409e-18	KCNK17	chr6	-	protein_coding	potassium_channel_subfamily_K_member_17	55	73	52	3	1	2	1.80668	2.11151	1.46314	0.0900744	0.031419	0.0599222
ENSG00000000938	141.262	14.5514	2.6505	6.3795e-30	2.4158e-28	FGR	chr1	-	protein_coding	Gardner-Rasheed_feline_sarcoma_viral_(v-fgr)_oncogene_homolog	124	137	156	18	16	11	2.54634	2.47723	2.74399	0.337853	0.31426	0.206028
ENSG00000164520	73.4314	3.58355	2.621	7.6353e-20	1.6794e-18	RAET1E	chr6	-	protein_coding	retinoic_acid_early_transcript_1E	57	97	63	4	6	1	1.52181	2.28039	1.44075	0.0976128	0.153218	0.0243514
ENSG00000214029	121.017	10.6286	2.5922	1.591e-23	4.3571e-22	ZNF891	chr12	-	protein_coding	zinc_finger_protein_891	137	125	90	7	9	17	1.86437	1.49787	1.0491	0.0870705	0.117146	0.211008
ENSG00000132744	139.247	15.2469	2.5818	2.0667e-28	7.2921e-27	ACY3	chr11	-	protein_coding	aspartoacylase_(aminocyclase)_3	129	134	147	13	21	13	5.56089	5.08641	5.42794	0.512223	0.865861	0.511136
ENSG00000107438	1850.25	296.671	2.5709	1.3285e-156	6.5399e-154	PDLIM1	chr10	-	protein_coding	PDZ_and_LIM_domain_1	1903	1661	1858	326	267	327	73.4463	56.4485	61.4243	11.5003	9.85636	11.5111
ENSG00000076641	243.02	32.899	2.557	2.1282e-41	1.298e-39	PAG1	chr8	-	protein_coding	phosphoprotein_associated_with_glycosphingolipid_microdomains_1	244	221	248	38	30	34	3.11688	2.48585	2.7136	0.443685	0.366544	0.396139
ENSG00000221890	235.576	31.2722	2.5555	1.2394e-38	6.8888e-37	NPTXR	chr22	-	protein_coding	neuronal_pentraxin_receptor	187	271	239	41	27	29	1.8118	2.31201	1.98349	0.36309	0.250212	0.256275
ENSG00000154783	469.743	71.5982	2.5528	8.218e-72	1.0175e-69	FGD5	chr3	+	protein_coding	FYVE_RhoGEF_and_PH_domain_containing_5	405	478	504	70	66	86	3.96786	4.12365	4.22957	0.626847	0.618472	0.768492
ENSG00000172543	776.821	124.556	2.521	2.2546e-90	4.1622e-88	CTSW	chr11	+	protein_coding	cathepsin_W	673	822	797	146	93	148	28.1244	30.2477	28.5293	5.57678	3.71729	5.64118
ENSG00000137101	241.036	33.9176	2.5114	4.1347e-40	2.4218e-38	CD72	chr9	-	protein_coding	CD72_molecule	218	247	245	26	36	43	6.0033	5.98938	5.77914	0.654437	0.948222	1.08004
ENSG00000135318	202.078	27.347	2.4964	1.9003e-34	8.8693e-33	NT5E	chr6	+	protein_coding	5'-nucleotidase_ecto_(CD73)	170	215	212	28	20	37	2.68512	2.99023	2.86823	0.404235	0.302147	0.533034
ENSG00000133561	2340.28	403.757	2.4915	4.0393e-222	4.1759e-219	GIMAP6	chr7	-	protein_coding	GTPase_IMAP_family_member_6	2069	2484	2345	471	363	418	33.7054	35.6322	32.7224	7.01329	5.65614	6.2109
ENSG00000229508	51.3796	1.312	2.4905	9.2331e-17	1.6746e-15	PHKG1P4	chr7	-	pseudogene	phosphorylase_kinase_gamma_1_pseudogene_4	34	62	57	0	3	1	5.14962	8.26874	7.39493	0	0.434602	0.138145
ENSG00000187627	199.667	26.8595	2.4864	1.0223e-32	4.3945e-31	RGPD1	chr2	+	protein_coding	RANBP2-like_and_GRIP_domain_containing_1	159	221	211	34	31	18	1.3305	1.6284	1.51239	0.260051	0.248115	0.137382
ENSG00000154319	120.276	13.5037	2.4805	1.6416e-24	4.7207e-23	FAM167A	chr8	-	protein_coding	family_with_sequence_similarity_167_member_A	109	130	115	16	9	17	1.49203	1.56691	1.34838	0.200185	0.117833	0.212245
ENSG00000150637	509.875	83.5484	2.4605	6.2483e-68	7.0983e-66	CD226	chr18	-	protein_coding	CD226_molecule	447	527	530	70	104	84	9.49578	9.85792	9.64411	1.3592	2.11315	1.62758
ENSG00000182557	1269.78	221.388	2.4584	4.5969e-153	2.1121e-150	SPNS3	chr17	+	protein_coding	spinster_homolog_3_(Drosophila)	1171	1185	1385	228	214	244	30.7655	27.4143	31.1688	5.47524	5.37768	5.84703
ENSG00000056972	259.217	38.5007	2.4455	5.1785e-38	2.8176e-36	TRAF3IP2	chr6	-	protein_coding	TRAF3_interacting_protein_2	188	293	289	35	45	39	2.05451	2.81948	2.70527	0.349606	0.470367	0.388735
ENSG00000148426	138.95	17.6957	2.4319	3.0673e-26	9.6237e-25	PROSER2	chr10	+	protein_coding	proline_and_serine-rich_protein_2	123	135	152	18	13	24	2.06808	1.9987	2.18912	0.276628	0.209064	0.368055
ENSG00000101307	75.084	6.15702	2.4167	3.0463e-18	6.0621e-17	SIRPB1	chr20	-	protein_coding	signal-regulatory_protein_beta_1	59	93	70	5	8	6	1.02017	1.41597	1.03676	0.0790224	0.132307	0.0946257
ENSG00000145287	156.493	22.2635	2.3663	2.393e-27	8.006e-26	PLAC8	chr4	-	protein_coding	placenta-specific_8	137	179	145	25	21	23	3.40767	3.9205	3.08936	0.568379	0.499609	0.521799
ENSG00000008517	4523.68	862.939	2.3606	1.6505e-274	3.1024e-271	IL32	chr16	+	protein_coding	interleukin_32	3923	4905	4514	934	779	963	159.192	175.265	156.902	34.6428	30.2354	35.6426
ENSG00000213203	593.09	105.855	2.3344	2.4392e-58	2.2217e-56	GIMAP1	chr7	+	protein_coding	GTPase_IMAP_family_member_1	515	620	615	148	99	81	6.52954	6.9218	6.67904	1.71514	1.20056	0.936698
ENSG00000049089	254.644	42.5798	2.3203	9.7458e-38	5.2339e-36	COL9A2	chr1	-	protein_coding	collagen_type_IX_alpha_2	250	232	266	40	40	52	4.85278	3.96543	4.42279	0.709696	0.742652	0.920647
ENSG00000077984	75.7484	7.06833	2.3171	5.4621e-17	1.0101e-15	CST7	chr20	+	protein_coding	cystatin_F_(leukocystatin)	57	77	91	12	4	6	3.43471	4.08561	4.69699	0.660933	0.230541	0.329765
ENSG00000223631	83.211	8.65872	2.3076	1.0495e-17	2.0374e-16	AC073869.19	chr2	+	lincRNA	-	85	73	86	11	4	12	2.55959	1.93565	2.21826	0.302765	0.115209	0.329588
ENSG00000180644	236.029	16.3237	2.3014	5.276e-15	8.3335e-14	PRF1	chr10	-	protein_coding	perforin_1_(pore_forming_protein)	215	242	238	22	5	24	4.75665	4.71444	4.51027	0.444884	0.105805	0.484298
ENSG00000179604	73.1101	6.7454	2.2918	2.0266e-16	3.5752e-15	CDC42EP4	chr17	-	protein_coding	CDC42_effector_protein_(Rho_GTPase_binding)_4	84	61	68	8	4	9	1.43868	0.919954	0.997601	0.125238	0.0655268	0.140594
ENSG00000119714	280.109	50.0945	2.2722	1.3781e-41	8.48e-40	GPR68	chr14	-	protein_coding	G_protein-coupled_receptor_68	262	279	283	51	54	50	5.13552	4.81548	4.75153	0.913724	1.0124	0.893907
ENSG00000227755	72.4847	7.44548	2.26	1.8452e-16	3.2692e-15	AP000344.4	chr22	+	pseudogene	-	58	67	90	7	9	7	5.0707	5.15782	6.73978	0.55937	0.752587	0.558183
ENSG00000095370	894.913	179.493	2.2512	4.4553e-109	1.1373e-106	SH2D3C	chr9	-	protein_coding	SH2_domain_containing_3C	781	934	925	196	177	183	14.01	14.7532	14.2132	3.21369	3.03693	2.99417
ENSG00000182175	120.502	16.7468	2.2469	2.3966e-20	5.4332e-19	RGMA	chr15	-	protein_coding	RGM_domain_family_member_A	121	124	108	12	14	26	2.10847	1.90263	1.61201	0.191128	0.233337	0.413232
ENSG00000117586	402.47	76.2094	2.2425	1.2992e-50	9.8394e-49	TNFSF4	chr1	-	protein_coding	tumor_necrosis_factor_(ligand)_superfamily_member_4	388	350	446	81	77	78	6.26614	4.97724	6.16974	1.19568	1.18941	1.14895
ENSG00000179242	4130.1	861.99	2.2424	0	0	CDH4	chr20	+	protein_coding	cadherin_4_type_1_R-cadherin_(retinal)	3730	4087	4355	885	907	876	32.104	30.9747	32.1071	6.96233	7.46675	6.87691
ENSG00000269640	169.78	28.1048	2.2285	1.6504e-26	5.2822e-25	CTD-2521M24.9	chr19	+	lincRNA	-	148	174	179	21	30	36	4.59242	4.75424	4.75769	0.595608	0.89038	1.01888
ENSG00000121858	143.676	22.2072	2.2246	1.0826e-22	2.805e-21	TNFSF10	chr3	-	protein_coding	tumor_necrosis_factor_(ligand)_superfamily_member_10	114	168	143	21	17	31	3.27115	4.24479	3.51475	0.550778	0.466572	0.811327
ENSG00000265579	82.849	10.2913	2.2026	5.4804e-17	1.0126e-15	RP11-713C5.1	chr18	-	sense_intronic	-	74	90	80	13	7	12	1.87985	2.0132	1.74079	0.301854	0.170084	0.278043
ENSG00000147010	3273.74	701.578	2.198	2.9892e-264	5.1503e-261	SH3KBP1	chrX	-	protein_coding	SH3-domain_kinase_binding_protein_1	2775	3437	3458	761	673	740	32.8706	35.8489	35.086	8.23931	7.6249	7.99494
ENSG00000151062	197.755	35.8462	2.1728	5.8687e-29	2.1288e-27	CACNA2D4	chr12	-	protein_coding	calcium_channel_voltage-dependent_alpha_2/delta_subunit_4	164	200	221	31	37	43	1.54827	1.66259	1.78714	0.267502	0.334103	0.370264
ENSG00000168685	357.652	68.3414	2.1682	5.8798e-35	2.8207e-33	IL7R	chr5	+	protein_coding	interleukin_7_receptor	254	438	370	58	86	67	3.07699	4.67216	3.83935	0.642217	0.996472	0.740297
ENSG00000185885	607.34	120.982	2.1675	1.1798e-45	8.0243e-44	IFITM1	chr11	+	protein_coding	interferon_induced_transmembrane_protein_1	509	715	568	117	90	169	33.3618	41.2657	31.8892	7.00937	5.6422	10.1032
ENSG00000238121	639.19	134.638	2.1509	2.4469e-67	2.7646e-65	LINC00426	chr13	-	lincRNA	long_intergenic_non-protein_coding_RNA_426	540	680	668	122	161	133	19.0444	21.1171	20.1797	3.93274	5.43093	4.27823
ENSG00000111344	363.937	72.4518	2.1508	1.1664e-40	6.9499e-39	RASAL1	chr12	-	protein_coding	RAS_protein_activator_like_1_(GAP1_like)	320	386	367	90	81	53	4.69814	4.99016	4.61536	1.20776	1.13746	0.709726
ENSG00000229106	48.0092	2.56632	2.1461	8.6708e-13	1.1426e-11	RP11-4M23.2	chr1	-	pseudogene	-	56	33	51	6	1	1	2.4769	1.28525	1.93221	0.242568	0.0423054	0.0403422
ENSG00000185551	291.286	55.5895	2.1419	3.1918e-31	1.2864e-29	NR2F2	chr15	+	protein_coding	nuclear_receptor_subfamily_2_group_F_member_2	260	287	312	34	62	76	2.76216	2.68478	2.83918	0.330153	0.630001	0.736424
ENSG00000183346	452.762	91.0793	2.1221	2.2134e-37	1.1705e-35	C10orf107	chr10	+	protein_coding	chromosome_10_open_reading_frame_107	532	356	430	88	94	100	17.6933	10.4256	12.2498	2.67511	2.9902	3.03345
ENSG00000204482	97.1135	13.2325	2.1164	9.6517e-16	1.6106e-14	LST1	chr6	+	protein_coding	leukocyte_specific_transcript_1	56	131	103	12	13	16	1.71301	3.52854	2.69881	0.335517	0.380356	0.446407
ENSG00000135144	6991.83	1588.05	2.1147	3.2189e-241	4.4369e-238	DTX1	chr12	+	protein_coding	deltex_homolog_1_(Drosophila)	5756	7473	7446	1832	1487	1603	93.3621	106.732	103.451	27.1604	23.0693	23.7149
ENSG00000270972	36.618	0.95839	2.1117	3.6571e-12	4.5035e-11	RP11-326C3.15	chr11	+	lincRNA	-	40	31	36	3	0	0	4.51026	3.0779	3.47702	0.309189	0	0
ENSG00000175497	752.615	166.175	2.1034	1.5576e-78	2.2841e-76	DPP10	chr2	+	protein_coding	dipeptidyl-peptidase_10_(non-functional)	654	750	818	184	182	148	5.83787	5.89508	6.25451	1.50126	1.5539	1.20497
ENSG00000107551	188.122	36.4579	2.0887	4.4879e-27	1.4706e-25	RASSF4	chr10	+	protein_coding	Ras_association_(RalGDS/AF-6)_domain_family_member_4	170	197	187	43	34	36	2.19007	2.23474	2.06354	0.506336	0.41895	0.423009
ENSG00000119771	341.852	71.9657	2.0794	1.3057e-38	7.2379e-37	KLHL29	chr2	+	protein_coding	kelch-like_family_member_29	260	347	408	79	69	75	2.28197	2.68175	3.06733	0.633761	0.579242	0.600395
ENSG00000184584	1776.51	410.966	2.0757	1.2887e-149	5.6693e-147	TMEM173	chr5	-	protein_coding	transmembrane_protein_173	1531	1876	1836	384	436	452	26.8116	28.9289	27.5413	6.14668	7.30312	7.2198
ENSG00000004399	2156.84	507.308	2.0587	1.2192e-183	7.6387e-181	PLXND1	chr3	-	protein_coding	plexin_D1	1898	2282	2179	560	486	526	14.9787	15.8579	14.7299	4.0395	3.6685	3.78619
ENSG00000183688	1114.86	258.469	2.0557	4.8601e-105	1.155e-102	FAM101B	chr17	-	protein_coding	family_with_sequence_similarity_101_member_B	1046	1086	1148	248	249	304	16.1883	14.7996	15.2186	3.50818	3.68589	4.29123
ENSG00000126882	1423.81	334.059	2.0513	1.4544e-135	5.0119e-133	FAM78A	chr9	-	protein_coding	family_with_sequence_similarity_78_member_A	1336	1358	1496	366	324	345	16.4187	14.6955	15.7481	4.11127	3.80848	3.86715
ENSG00000166342	355.72	76.6805	2.0505	7.0441e-39	3.9793e-37	NETO1	chr18	-	protein_coding	neuropilin_(NRP)_and_tolloid_(TLL)-like_1	344	344	357	72	65	101	6.30404	5.55099	5.60392	1.20602	1.13933	1.68819
ENSG00000167094	243.321	50.6158	2.0487	7.8008e-31	3.078e-29	TTC16	chr9	+	protein_coding	tetratricopeptide_repeat_domain_16	203	262	254	63	44	50	2.21368	2.51578	2.37256	0.627944	0.45893	0.497311
ENSG00000100385	43.8908	3.55655	2.0314	7.1513e-12	8.5124e-11	IL2RB	chr22	-	protein_coding	interleukin_2_receptor_beta	41	47	41	3	4	4	0.558628	0.563883	0.478505	0.0373613	0.0521283	0.0497093
ENSG00000204934	195.448	38.3336	2.0309	9.2485e-23	2.4083e-21	ATP6V0E2-AS1	chr7	-	processed_transcript	ATP6V0E2_antisense_RNA_1	131	229	222	47	31	41	2.46847	3.79965	3.58322	0.809499	0.558718	0.70466
ENSG00000139679	182.524	37.125	2.0174	1.5792e-24	4.5475e-23	LPAR6	chr13	-	protein_coding	lysophosphatidic_acid_receptor_6	159	177	203	47	36	32	2.96616	2.90752	3.24382	0.801414	0.642354	0.544486
ENSG00000050628	77.535	10.9868	2.0129	8.6038e-14	1.2328e-12	PTGER3	chr1	-	protein_coding	prostaglandin_E_receptor_3_(subtype_EP3)	78	56	94	8	12	14	0.626055	0.395784	0.646263	0.0586907	0.0921241	0.102491
ENSG00000262823	122.579	22.387	2.0112	3.3692e-18	6.6791e-17	RP13-580F15.2	chr17	-	antisense	-	114	114	133	20	31	18	7.48074	6.58714	7.47575	1.19959	1.9457	1.07734
ENSG00000156414	1050.46	251.694	2.0044	5.437e-92	1.0313e-89	TDRD9	chr14	+	protein_coding	tudor_domain_containing_9	1023	957	1107	259	241	280	11.9885	9.87534	11.1122	2.77427	2.70134	2.99285
ENSG00000184682	173.029	35.5032	1.9882	1.1755e-22	3.0418e-21	C11orf89	chr11	-	protein_coding	chromosome_11_open_reading_frame_89	138	168	207	32	35	43	4.52252	4.848	5.81079	0.958546	1.09709	1.28531
ENSG00000100055	58.493	7.07548	1.9875	2.4833e-12	3.1156e-11	CYTH4	chr22	+	protein_coding	cytohesin_4	58	46	68	7	5	10	0.886369	0.619008	0.890142	0.0977792	0.0730855	0.139388
ENSG00000268802	367.538	83.576	1.9842	7.7076e-37	4.0142e-35	CTD-2587H19.1	chr19	-	lincRNA	-	276	422	392	98	79	82	8.12344	10.9369	9.88281	2.63644	2.22399	2.20132
ENSG00000159307	39.8513	2.26808	1.9655	8.4997e-11	9.1246e-10	SCUBE1	chr22	-	protein_coding	signal_peptide_CUB_domain_EGF-like_1	29	28	62	1	3	3	0.420155	0.357208	0.769425	0.0132426	0.0415726	0.0396435
ENSG00000235026	77.9952	12.9294	1.9468	5.2833e-14	7.7583e-13	AC066593.1	chr2	-	antisense	-	68	84	78	14	14	12	5.22016	5.67814	5.129	0.982346	1.02796	0.840224
ENSG00000267665	60.8454	7.75665	1.9467	6.8496e-12	8.1674e-11	RP11-13K12.2	chr17	+	lincRNA	-	66	48	64	12	8	4	0.833026	0.533467	0.691924	0.138439	0.0965782	0.0460483
ENSG00000065989	1549.04	391.851	1.946	7.7584e-125	2.2593e-122	PDE4A	chr19	+	protein_coding	phosphodiesterase_4A_cAMP-specific	1342	1597	1633	449	355	411	16.3384	17.1204	17.0297	4.99649	4.13389	4.56392
ENSG00000122870	144.47	30.281	1.9186	2.9527e-19	6.2423e-18	BICC1	chr10	+	protein_coding	bicaudal_C_homolog_1_(Drosophila)	139	127	159	32	25	37	1.42327	1.14506	1.39455	0.299491	0.244842	0.345552
ENSG00000188385	136.745	25.458	1.9163	5.202e-15	8.2293e-14	JAKMIP3	chr10	+	protein_coding	Janus_kinase_and_microtubule_interacting_protein_3	116	141	147	46	20	13	0.98108	1.05007	1.06494	0.355603	0.16179	0.100283
ENSG00000189283	121.985	23.3301	1.916	1.4076e-15	2.3246e-14	FHIT	chr3	-	protein_coding	fragile_histidine_triad	80	157	126	21	30	21	1.46366	2.52931	1.97463	0.351181	0.524984	0.350436
ENSG00000196730	500.507	122.869	1.9159	6.9302e-44	4.5059e-42	DAPK1	chr9	+	protein_coding	death-associated_protein_kinase_1	395	555	532	115	113	153	3.68193	4.55537	4.2477	0.979801	1.00747	1.3008
ENSG00000112195	153.273	32.0604	1.9122	1.5996e-18	3.2393e-17	TREML2	chr6	-	protein_coding	triggering_receptor_expressed_on_myeloid_cells-like_2	117	156	182	38	39	22	1.98567	2.33129	2.64579	0.589475	0.633081	0.340551
ENSG00000177614	321.95	77.7469	1.9037	1.1513e-34	5.4598e-33	PGBD5	chr1	-	protein_coding	piggyBac_transposable_element_derived_5	311	334	300	79	73	89	5.06199	4.78695	4.18259	1.1753	1.13647	1.32126
ENSG00000183049	1521.41	399.466	1.8975	4.9104e-134	1.6644e-131	CAMK1D	chr10	+	protein_coding	calcium/calmodulin-dependent_protein_kinase_ID	1403	1536	1539	431	404	402	9.64239	9.29544	9.06002	2.70748	2.65572	2.51995
ENSG00000042493	1459.06	381.2	1.8898	3.6547e-94	7.2658e-92	CAPG	chr2	-	protein_coding	capping_protein_(actin_filament)_gelsolin-like	1387	1388	1516	416	322	445	53.9025	47.4978	50.4656	14.777	11.9691	15.7736
ENSG00000172938	49.5006	5.78817	1.8888	9.1083e-11	9.7274e-10	MRGPRD	chr11	-	protein_coding	MAS-related_GPR_member_D	53	37	55	6	4	8	3.07466	1.89005	2.73304	0.318151	0.22195	0.423301
ENSG00000048052	126.842	26.0809	1.8792	2.5946e-16	4.527e-15	HDAC9	chr7	+	protein_coding	histone_deacetylase_9	103	117	156	23	21	37	1.23892	1.2392	1.60729	0.252868	0.241601	0.405925
ENSG00000103489	177.614	40.2388	1.8772	2.3704e-21	5.6594e-20	XYLT1	chr16	-	protein_coding	xylosyltransferase_I	168	182	172	43	31	51	0.951846	0.907989	0.834737	0.222683	0.167994	0.263552
ENSG00000196387	55.696	6.5224	1.8744	1.5417e-10	1.6131e-09	ZNF140	chr12	+	protein_coding	zinc_finger_protein_140	60	44	59	1	12	7	0.947154	0.611609	0.797783	0.0144288	0.181186	0.100787
ENSG00000247774	29.9188	0.956079	1.8636	9.0691e-10	8.6932e-09	PCED1B-AS1	chr12	-	processed_transcript	PCED1B_antisense_RNA_1	34	31	22	1	0	2	0.763977	0.613359	0.423436	0.0205382	0	0.0409893
ENSG00000110777	226.744	55.1321	1.8489	5.675e-26	1.7618e-24	POU2AF1	chr11	-	protein_coding	POU_class_2_associating_factor_1	220	219	227	59	49	63	3.74167	3.27973	3.30698	0.917183	0.7971	0.977286
ENSG00000106952	30.9443	1.28962	1.8466	1.2921e-09	1.2132e-08	TNFSF8	chr9	-	protein_coding	tumor_necrosis_factor_(ligand)_superfamily_member_8	36	28	26	3	1	0	1.05847	0.724911	0.654805	0.0806227	0.0281222	0
ENSG00000128284	297.176	73.7968	1.8442	7.2488e-29	2.6156e-27	APOL3	chr22	-	protein_coding	apolipoprotein_L_3	301	256	315	78	63	88	4.64172	3.4762	4.1609	1.09943	0.92924	1.23775
ENSG00000177398	25.0571	0	1.8372	1.188e-09	1.1205e-08	UMODL1	chr21	+	protein_coding	uromodulin-like_1	20	32	22	0	0	0	0.205953	0.290162	0.194055	0	0	0
ENSG00000188011	60.0527	9.72765	1.8268	3.3302e-11	3.7279e-10	CXXC11	chr2	+	protein_coding	CXXC_finger_protein_11	54	60	63	9	13	8	1.16301	1.13787	1.16224	0.177172	0.267798	0.157152
ENSG00000111335	245.423	61.2079	1.8251	1.9048e-26	6.0778e-25	OAS2	chr12	+	protein_coding	2'-5'-oligoadenylate_synthetase_2_69/71kDa	232	233	257	72	50	68	2.74636	2.42872	2.60595	0.779047	0.566127	0.734205
ENSG00000126353	77.0697	13.5612	1.8165	1.2e-11	1.3986e-10	CCR7	chr17	-	protein_coding	chemokine_(C-C_motif)_receptor_7	74	61	92	21	13	8	1.9084	1.38522	2.03231	0.495016	0.320668	0.188177
ENSG00000090920	494.352	133.456	1.7963	6.2682e-43	3.9877e-41	FCGBP	chr19	-	protein_coding	Fc_fragment_of_IgG_binding_protein	435	483	541	165	115	134	1.48733	1.45418	1.58445	0.515661	0.376089	0.417891
ENSG00000151474	1168.48	327.108	1.7962	5.4561e-88	9.4798e-86	FRMD4A	chr10	-	protein_coding	FERM_domain_containing_4A	957	1249	1250	355	329	329	7.86944	9.0437	8.80451	2.66822	2.58763	2.46755
ENSG00000188290	5304.6	1508.66	1.7962	6.3444e-195	5.2471e-192	HES4	chr1	-	protein_coding	hairy_and_enhancer_of_split_4_(Drosophila)	4354	5747	5584	1540	1479	1655	234.613	272.683	257.735	75.8484	76.2267	81.3395
ENSG00000254838	887.306	247.589	1.7893	8.8409e-70	1.0505e-67	GVINP1	chr11	-	pseudogene	GTPase_very_large_interferon_inducible_pseudogene_1	793	941	880	272	267	227	6.29725	6.5799	5.98582	1.97428	2.02798	1.64415
ENSG00000224400	103.739	21.8665	1.788	1.5583e-13	2.1874e-12	AC010880.1	chr2	+	lincRNA	-	89	89	129	24	15	29	11.5453	10.1661	14.334	2.84568	1.86114	3.43124
ENSG00000125089	1764.67	503.015	1.7762	1.6314e-97	3.5136e-95	SH3TC1	chr4	+	protein_coding	SH3_domain_and_tetratricopeptide_repeats_1	1477	1813	1927	510	577	468	14.1999	15.3481	15.869	4.48162	5.30584	4.10382
ENSG00000154734	833.225	236.222	1.7663	3.3201e-69	3.9226e-67	ADAMTS1	chr21	-	protein_coding	ADAM_metallopeptidase_with_thrombospondin_type_1_motif_1	802	789	858	248	227	257	9.52608	8.25218	8.72952	2.69248	2.57893	2.78427
ENSG00000182621	264.589	70.1641	1.7661	2.4729e-27	8.26e-26	PLCB1	chr20	+	protein_coding	phospholipase_C_beta_1_(phosphoinositide-specific)	220	284	278	72	78	67	1.69003	1.92107	1.82928	0.505553	0.573114	0.469447
ENSG00000020633	1178.97	337.557	1.7656	1.6224e-87	2.7496e-85	RUNX3	chr1	-	protein_coding	runt-related_transcription_factor_3	1059	1154	1263	355	374	315	13.6743	13.121	13.9693	4.18984	4.61906	3.70986
ENSG00000110448	2292.78	664.728	1.7633	2.8021e-147	1.1587e-144	CD5	chr11	+	protein_coding	CD5_molecule	2008	2382	2373	665	638	757	34.9358	36.4922	35.3646	10.5752	10.617	12.0127
ENSG00000204054	113.852	24.5702	1.7623	3.5798e-13	4.8598e-12	RP11-492E3.1	chr9	+	lincRNA	-	113	110	111	37	26	13	3.16151	2.70995	2.66013	0.946194	0.695768	0.331741
ENSG00000162894	544.397	153.732	1.755	1.5249e-51	1.1898e-49	FAIM3	chr1	-	protein_coding	Fas_apoptotic_inhibitory_molecule_3	484	556	565	163	157	156	13.9094	14.0699	13.9083	4.28166	4.31556	4.08909
ENSG00000167083	49.2317	7.09187	1.7538	1.4167e-09	1.326e-08	GNGT2	chr17	-	protein_coding	guanine_nucleotide_binding_protein_(G_protein)_gamma_transducing_activity_polypeptide_2	48	36	61	10	6	6	2.93019	1.93513	3.18969	0.557977	0.350333	0.334076
ENSG00000182179	727.196	206.808	1.7507	4.77e-56	4.1265e-54	UBA7	chr3	-	protein_coding	ubiquitin-like_modifier_activating_enzyme_7	714	718	702	192	222	226	12.1287	10.7397	10.2145	2.98111	3.60697	3.50157
ENSG00000183715	38.4284	3.58124	1.7495	6.9612e-09	6.0197e-08	OPCML	chr11	-	protein_coding	opioid_binding_protein/cell_adhesion_molecule-like	46	23	43	2	6	3	0.377263	0.166099	0.302077	0.0149926	0.0470665	0.0224412
ENSG00000099985	108.535	23.8846	1.7462	4.4575e-13	6.0159e-12	OSM	chr22	-	protein_coding	oncostatin_M	91	134	95	17	24	33	2.75061	3.56652	2.45966	0.469676	0.693863	0.909789
ENSG00000237989	102.985	22.9823	1.7419	2.9824e-13	4.0756e-12	AP001046.5	chr21	-	processed_transcript	-	95	107	101	29	27	15	1.90271	1.88706	1.73275	0.530896	0.517235	0.274019
ENSG00000204475	26.9667	1.28731	1.74	1.0728e-08	9.0392e-08	NCR3	chr6	-	protein_coding	natural_cytotoxicity_triggering_receptor_3	27	28	24	1	1	2	1.37929	1.25951	1.05019	0.0466931	0.0488613	0.093188
ENSG00000166183	38.5029	4.20724	1.7233	9.4788e-09	8.0585e-08	ASPG	chr14	+	protein_coding	asparaginase_homolog_(S._cerevisiae)	41	24	48	4	5	4	1.0652	0.549048	1.0682	0.0949881	0.124249	0.0947865
ENSG00000144476	37.7385	4.1567	1.7208	9.691e-09	8.2254e-08	CXCR7	chr2	+	protein_coding	chemokine_(C-X-C_motif)_receptor_7	36	35	40	5	1	7	0.915769	0.783977	0.871579	0.116256	0.0243309	0.162413
ENSG00000185989	1626.81	486.56	1.7139	1.1651e-113	3.0113e-111	RASA3	chr13	-	protein_coding	RAS_p21_protein_activator_3	1521	1559	1708	517	510	479	20.338	18.356	19.5628	6.31876	6.52266	5.84191
ENSG00000103056	371.366	103.633	1.7132	2.8213e-28	9.8701e-27	SMPD3	chr16	-	protein_coding	sphingomyelin_phosphodiesterase_3_neutral_membrane_(neutral_sphingomyelinase_II)	265	442	396	108	103	110	2.72488	4.00198	3.48787	1.01505	1.01301	1.03165
ENSG00000167613	2909.93	878.837	1.7116	1.9046e-186	1.2703e-183	LAIR1	chr19	-	protein_coding	leukocyte-associated_immunoglobulin-like_receptor_1	2510	2985	3096	910	903	908	53.9755	56.5223	57.0279	17.8865	18.5731	17.8094
ENSG00000256223	44.6569	5.52986	1.6948	1.3802e-08	1.1419e-07	ZNF10	chr12	+	protein_coding	zinc_finger_protein_10	58	38	33	2	9	6	0.731889	0.422233	0.356693	0.0230679	0.108626	0.0690569
ENSG00000105514	784.927	234.855	1.6803	3.247e-51	2.5144e-49	RAB3D	chr19	-	protein_coding	RAB3D_member_RAS_oncogene_family	694	795	826	286	241	200	9.10174	9.18087	9.27915	3.42841	3.02313	2.3924
ENSG00000138623	836.701	251.164	1.6654	2.5253e-43	1.6215e-41	SEMA7A	chr15	-	protein_coding	semaphorin_7A_GPI_membrane_anchor_(John_Milton_Hagen_blood_group)	612	961	911	266	224	289	8.82791	12.2062	11.2561	3.50711	3.0905	3.80228
ENSG00000255354	27.6599	1.92624	1.6573	5.1394e-08	3.947e-07	RP11-148O21.2	chr8	-	antisense	-	23	23	36	3	1	2	2.1699	1.91069	2.90922	0.258699	0.0902372	0.1721
ENSG00000227039	126.954	32.5491	1.6529	6.1738e-14	9.0084e-13	ITGB2-AS1	chr21	+	antisense	ITGB2_antisense_RNA_1	103	153	119	33	28	40	2.52941	3.30846	2.50318	0.740726	0.65768	0.895944
ENSG00000240771	185.718	50.2543	1.6527	7.0099e-17	1.2826e-15	ARHGEF25	chr12	+	protein_coding	Rho_guanine_nucleotide_exchange_factor_(GEF)_25	200	161	182	48	42	66	4.39185	3.11311	3.42335	0.963429	0.882146	1.3219
ENSG00000087303	597.779	180.945	1.6488	2.3303e-40	1.3845e-38	NID2	chr14	-	protein_coding	nidogen_2_(osteonidogen)	553	635	570	216	189	155	6.44151	6.5131	5.68723	2.29973	2.10571	1.64677
ENSG00000255587	278.05	81.2975	1.6486	2.0605e-26	6.5543e-25	RAB44	chr6	+	protein_coding	RAB44_member_RAS_oncogene_family	250	292	277	88	76	88	6.26005	6.43832	5.94129	2.0141	1.82023	2.00983
ENSG00000244509	109.676	28.1094	1.6396	2.734e-13	3.7436e-12	APOBEC3C	chr22	+	protein_coding	apolipoprotein_B_mRNA_editing_enzyme_catalytic_polypeptide-like_3C	93	114	117	25	30	32	3.98145	4.29749	4.2905	0.978272	1.22844	1.24953
ENSG00000148400	8378.6	2686.4	1.6321	2.5961e-281	5.9642e-278	NOTCH1	chr9	-	protein_coding	notch_1	7398	8507	8807	2717	2876	2720	44.2411	44.7961	45.1132	14.8512	16.4503	14.8361
ENSG00000095932	1214.12	380.087	1.6279	3.2788e-60	3.0676e-58	C19orf77	chr19	-	protein_coding	chromosome_19_open_reading_frame_77	1155	1195	1219	424	309	447	71.2843	64.9429	64.4435	23.9188	18.2408	25.1628
ENSG00000101082	880.136	279.37	1.6104	2.3859e-60	2.2424e-58	SLA2	chr20	-	protein_coding	Src-like-adaptor_2	802	864	927	330	258	278	16.3018	15.4642	16.14	6.13107	5.01597	5.154
ENSG00000166313	249.529	73.7592	1.6097	9.7769e-22	2.381e-20	APBB1	chr11	-	protein_coding	amyloid_beta_(A4)_precursor_protein-binding_family_B_member_1_(Fe65)	216	271	249	79	60	90	4.58162	5.06158	4.52405	1.53163	1.21728	1.74119
ENSG00000234880	26.3037	1.94977	1.6088	1.2454e-07	9.1218e-07	LINC00163	chr21	-	lincRNA	long_intergenic_non-protein_coding_RNA_163	27	26	24	1	3	2	0.702125	0.595355	0.534595	0.0237691	0.0746184	0.0474372
ENSG00000228340	1005.34	322.99	1.5974	8.6557e-62	8.4022e-60	RP5-1043L13.1	chr20	+	processed_transcript	-	829	1090	1053	323	358	318	22.7397	26.3274	24.7412	8.09829	9.39262	7.95601
ENSG00000132746	46.7015	8.05741	1.5963	3.7214e-08	2.9156e-07	ALDH3B2	chr11	-	protein_coding	aldehyde_dehydrogenase_3_family_member_B2	51	52	33	8	7	10	1.07891	0.968659	0.597989	0.154692	0.141641	0.192954
ENSG00000244720	33.2635	3.87486	1.5933	1.3674e-07	9.9659e-07	RP11-402J7.2	chr3	+	pseudogene	-	39	22	36	3	4	5	2.279	1.13202	1.80196	0.160237	0.22357	0.266494
ENSG00000235335	31.3264	3.54247	1.5931	1.4131e-07	1.0284e-06	AC016723.4	chr2	-	antisense	-	31	28	33	2	3	6	2.70177	2.1488	2.46357	0.159323	0.250082	0.476955
ENSG00000137747	47.3183	8.07149	1.5912	4.8406e-08	3.7331e-07	TMPRSS13	chr11	-	protein_coding	transmembrane_protease_serine_13	25	55	62	9	8	8	0.428571	0.830228	0.910412	0.141022	0.131174	0.125087
ENSG00000213654	2299.33	752.413	1.5898	8.074e-115	2.168e-112	GPSM3	chr6	-	protein_coding	G-protein_signaling_modulator_3	1991	2388	2407	787	688	858	75.5932	79.8358	78.28	27.3116	24.9847	29.7124
ENSG00000134323	290.912	88.1758	1.582	7.8054e-22	1.9167e-20	MYCN	chr2	+	protein_coding	v-myc_myelocytomatosis_viral_related_oncogene_neuroblastoma_derived_(avian)	318	247	285	88	91	94	6.84885	4.68424	5.25774	1.73235	1.87459	1.84653
ENSG00000174358	79.0567	18.8387	1.5794	7.5634e-10	7.3281e-09	SLC6A19	chr5	+	protein_coding	solute_carrier_family_6_(neutral_amino_acid_transporter)_member_19	70	84	79	13	28	17	0.758175	0.801129	0.732929	0.128699	0.290071	0.167942
ENSG00000155926	4145.46	1375.46	1.5791	5.01e-192	3.6995e-189	SLA	chr8	-	protein_coding	Src-like-adaptor	3653	4259	4314	1495	1299	1469	59.389	60.97	60.0759	22.2157	20.1995	21.783
ENSG00000140538	154.691	43.4539	1.5768	5.7732e-14	8.4417e-13	NTRK3	chr15	-	protein_coding	neurotrophic_tyrosine_kinase_receptor_type_3	155	138	161	33	59	42	0.434657	0.340758	0.386727	0.0845845	0.158249	0.107425
ENSG00000163492	30.0792	3.2394	1.5717	2.2326e-07	1.5835e-06	CCDC141	chr2	-	protein_coding	coiled-coil_domain_containing_141	33	22	33	4	4	2	0.202621	0.118944	0.173559	0.0224487	0.0234911	0.0112005
ENSG00000110400	2740.43	904.637	1.5707	3.4183e-86	5.6997e-84	PVRL1	chr11	-	protein_coding	poliovirus_receptor-related_1_(herpesvirus_entry_mediator_C)	2765	2412	2864	934	976	889	26.5326	20.3805	23.5408	8.19206	8.95796	7.78082
ENSG00000130518	101.437	26.7044	1.5684	2.0033e-11	2.2847e-10	KIAA1683	chr19	-	protein_coding	KIAA1683	99	94	105	34	19	30	1.00488	0.840156	0.91292	0.315443	0.184462	0.277741
ENSG00000187730	30.2685	3.53186	1.5536	2.9402e-07	2.0469e-06	GABRD	chr1	+	protein_coding	gamma-aminobutyric_acid_(GABA)_A_receptor_delta	30	24	35	4	2	5	0.878828	0.619079	0.878242	0.107104	0.0560386	0.133595
ENSG00000151136	128.548	36.0396	1.5527	9.4258e-13	1.235e-11	BTBD11	chr12	+	protein_coding	BTB_(POZ)_domain_containing_11	118	115	146	46	26	40	1.14665	0.984005	1.21525	0.408571	0.241655	0.354525
ENSG00000130592	92.8318	23.1681	1.5476	8.7778e-10	8.4335e-09	LSP1	chr11	+	protein_coding	lymphocyte-specific_protein_1	87	94	92	15	18	39	1.84677	1.75701	1.6728	0.291036	0.365461	0.755088
ENSG00000269473	119.085	32.7956	1.5456	7.2927e-12	8.6707e-11	CTD-2619J13.19	chr19	+	lincRNA	-	119	121	109	38	22	42	1.2345	1.1053	0.968575	0.36032	0.218293	0.397403
ENSG00000255344	44.2104	8.42857	1.5366	9.7853e-08	7.2699e-07	RP11-469N6.2	chr11	+	lincRNA	-	41	47	42	9	11	6	5.04975	5.09725	4.43097	1.01319	1.29585	0.674026
ENSG00000108175	4145.28	1417.37	1.5363	1.2007e-181	7.0932e-179	ZMIZ1	chr10	+	protein_coding	zinc_finger_MIZ-type_containing_1	3758	4300	4149	1434	1493	1460	27.9086	28.1191	26.3929	9.73401	10.6051	9.88946
ENSG00000147408	33.0218	4.19316	1.5347	3.9364e-07	2.6941e-06	CSGALNACT1	chr8	-	protein_coding	chondroitin_sulfate_N-acetylgalactosaminyltransferase_1	20	30	49	3	4	6	0.264839	0.349804	0.555791	0.0363107	0.0506625	0.0724673
ENSG00000135547	116	30.8867	1.5329	1.6203e-10	1.6885e-09	HEY2	chr6	+	protein_coding	hairy/enhancer-of-split_related_with_YRPW_motif_2	114	125	101	50	21	25	2.38557	2.30329	1.81039	0.956354	0.420321	0.477162
ENSG00000167483	297.18	95.3771	1.5327	1.5722e-24	4.5337e-23	FAM129C	chr19	+	protein_coding	family_with_sequence_similarity_129_member_C	277	306	291	92	106	97	3.03481	2.95206	2.73092	0.921301	1.11079	0.96931
ENSG00000141433	960.121	321.25	1.5312	5.6863e-50	4.2444e-48	ADCYAP1	chr18	+	protein_coding	adenylate_cyclase_activating_polypeptide_1_(pituitary)	923	940	958	375	268	354	15.4587	13.8628	13.7436	5.7407	4.2932	5.40772
ENSG00000088305	1221.23	414.174	1.5275	3.8164e-71	4.6969e-69	DNMT3B	chr20	+	protein_coding	DNA_(cytosine-5-)-methyltransferase_3_beta	1129	1260	1204	470	381	433	14.5916	14.3394	13.329	5.55223	4.70986	5.10429
ENSG00000140443	3388.97	1162.75	1.5255	7.8438e-118	2.2216e-115	IGF1R	chr15	+	protein_coding	insulin-like_growth_factor_1_receptor	2916	3542	3546	1250	1265	1082	13.845	14.8083	14.4214	5.42471	5.74474	4.68567
ENSG00000104728	907.816	306.807	1.5251	2.0115e-56	1.7698e-54	ARHGEF10	chr8	+	protein_coding	Rho_guanine_nucleotide_exchange_factor_(GEF)_10	765	906	1013	346	286	319	7.5904	7.91559	8.60946	3.13791	2.71421	2.88691
ENSG00000232926	44.7545	8.72334	1.5244	1.1406e-07	8.3954e-07	AC000078.5	chr22	+	pseudogene	-	47	40	44	11	9	7	3.86199	2.89418	3.09692	0.826166	0.707343	0.524627
ENSG00000254774	21.126	0.662464	1.5234	3.9731e-07	2.7156e-06	RP11-148O21.3	chr8	-	antisense	-	14	23	26	0	2	0	1.80358	2.60908	2.8691	0	0.246441	0
ENSG00000084693	2080.87	719.884	1.5094	2.6158e-94	5.2508e-92	AGBL5	chr2	+	protein_coding	ATP/GTP_binding_protein-like_5	1897	2053	2180	690	815	721	32.5997	31.0662	32.0898	10.8382	13.3961	11.3011
ENSG00000211956	286.832	92.0807	1.5072	1.0708e-19	2.328e-18	IGHV4-34	chr14	-	IG_V_gene	immunoglobulin_heavy_variable_4-34	229	315	305	117	95	73	32.0829	38.8598	36.6017	14.9825	12.7302	9.32824
ENSG00000105374	143.053	43.2704	1.5069	8.3866e-14	1.205e-12	NKG7	chr19	-	protein_coding	natural_killer_cell_group_7_sequence	113	147	164	42	44	48	7.51188	8.60477	9.33851	2.552	2.79767	2.91038
ENSG00000081059	17536.4	6134.51	1.5062	7.9732e-220	7.8502e-217	TCF7	chr5	+	protein_coding	transcription_factor_7_(T-cell_specific_HMG-box)	14742	18430	18646	6302	6536	6146	154.708	170.307	167.612	60.45	65.6059	58.8285
ENSG00000255518	24.0626	1.64324	1.4997	7.6821e-07	5.036e-06	RP11-148O21.4	chr8	-	antisense	-	20	29	22	0	4	1	2.06029	2.63056	1.94127	0	0.394124	0.0939589
ENSG00000162892	80.8804	21.6846	1.4971	1.2872e-09	1.2092e-08	IL24	chr1	+	protein_coding	interleukin_24	73	90	75	19	26	22	2.24899	2.44152	1.9792	0.535032	0.766148	0.618197
ENSG00000171246	26.9545	1.96385	1.4941	8.497e-07	5.5299e-06	NPTX1	chr17	-	protein_coding	neuronal_pentraxin_I	12	38	31	2	4	0	0.131292	0.366095	0.290525	0.0200009	0.0418593	0
ENSG00000159496	345.883	114.792	1.4934	4.7604e-24	1.3483e-22	RGL4	chr22	+	protein_coding	ral_guanine_nucleotide_dissociation_stimulator-like_4	267	360	399	109	129	117	3.95942	4.70084	5.06824	1.47744	1.82972	1.58251
ENSG00000145506	3347.04	1180.54	1.4876	2.8966e-132	9.6597e-130	NKD2	chr5	+	protein_coding	naked_cuticle_homolog_2_(Drosophila)	3203	3158	3480	1279	1137	1242	83.2928	72.3127	77.5163	30.4006	28.2804	29.4585
ENSG00000197245	52.4799	11.3533	1.4829	1.6291e-07	1.1777e-06	FAM110D	chr1	+	protein_coding	family_with_sequence_similarity_110_member_D	46	49	60	5	16	14	1.69149	1.58658	1.88985	0.168052	0.562739	0.469548
ENSG00000160191	215.556	69.8236	1.4791	3.1108e-17	5.8367e-16	PDE9A	chr21	+	protein_coding	phosphodiesterase_9A	166	237	236	64	77	75	2.72645	3.42759	3.3202	0.960794	1.20963	1.12354
ENSG00000248302	50.3484	10.6355	1.4729	2.6848e-07	1.8843e-06	Z95704.4	chr4	-	pseudogene	-	28	55	68	13	9	11	1.82456	3.15583	3.79552	0.774291	0.56094	0.653779
ENSG00000267472	29.7793	3.52839	1.4709	1.3105e-06	8.2953e-06	LOC440461	chr17	+	pseudogene	-	26	27	35	1	2	8	2.15538	1.97091	2.48532	0.0757727	0.158583	0.604895
ENSG00000171604	164.3	51.5529	1.4706	7.7203e-14	1.1124e-12	CXXC5	chr5	+	protein_coding	CXXC_finger_protein_5	148	170	166	70	42	48	3.12036	3.15605	2.99788	1.34897	0.846967	0.923045
ENSG00000267654	437.479	150.524	1.4689	2.0577e-30	7.9671e-29	RP11-973H7.4	chr18	-	lincRNA	-	356	449	490	164	155	147	35.0619	38.9389	41.3376	14.7636	14.6013	13.2051
ENSG00000185905	1021.19	361.413	1.4652	9.4636e-59	8.6579e-57	C16orf54	chr16	-	protein_coding	chromosome_16_open_reading_frame_54	867	1050	1100	407	368	344	18.7956	20.0437	20.4265	8.06479	7.63061	6.80197
ENSG00000183018	610.4	211.477	1.462	1.6641e-31	6.8133e-30	SPNS2	chr17	+	protein_coding	spinster_homolog_2_(Drosophila)	549	612	638	253	233	168	8.92542	8.76112	8.88466	3.75957	3.62315	2.49118
ENSG00000102760	711.583	251.709	1.4556	7.3425e-47	5.1288e-45	RGCC	chr13	+	protein_coding	regulator_of_cell_cycle	668	679	747	272	241	267	38.9945	34.9018	37.3517	14.513	13.4561	14.216
ENSG00000134215	3078.26	1118.56	1.448	4.3853e-145	1.7437e-142	VAV3	chr1	-	protein_coding	vav_3_guanine_nucleotide_exchange_factor	2661	3212	3212	1163	1105	1197	29.8842	31.7632	30.8984	11.9382	11.8695	12.2611
ENSG00000177294	72.7001	20.0026	1.438	1.3475e-08	1.1167e-07	FBXO39	chr17	+	protein_coding	F-box_protein_39	58	85	72	19	19	24	1.93817	2.50113	2.06092	0.580336	0.607285	0.731501
ENSG00000144749	281.925	95.3707	1.4343	5.9144e-18	1.1602e-16	LRIG1	chr3	-	protein_coding	leucine-rich_repeats_and_immunoglobulin-like_domains_1	262	324	242	113	79	104	2.77919	3.02631	2.19885	1.09561	0.801528	1.00621
ENSG00000100448	854.218	309.892	1.4277	7.3922e-53	6.0652e-51	CTSG	chr14	-	protein_coding	cathepsin_G	778	884	853	320	330	309	31.9641	31.9807	30.019	12.017	12.968	11.5793
ENSG00000168016	426.02	151.231	1.4254	9.9838e-29	3.5838e-27	TRANK1	chr3	-	protein_coding	tetratricopeptide_repeat_and_ankyrin_repeat_containing_1	364	445	449	169	160	139	1.94624	2.09511	2.05639	0.82593	0.818256	0.677874
ENSG00000229676	20.4328	0.967847	1.4233	2.1205e-06	1.3068e-05	ZNF492	chr19	+	protein_coding	zinc_finger_protein_492	18	28	14	0	1	2	0.237625	0.325484	0.158311	0	0.0126268	0.0240818
ENSG00000133454	147.36	47.7291	1.4221	1.4969e-12	1.9176e-11	MYO18B	chr22	+	protein_coding	myosin_XVIIIB	118	165	153	44	44	60	0.772062	0.950618	0.857483	0.263139	0.275358	0.358064
ENSG00000164398	68.1217	18.4828	1.4158	5.6157e-08	4.2877e-07	ACSL6	chr5	-	protein_coding	acyl-CoA_synthetase_long-chain_family_member_6	68	60	72	14	25	18	0.582767	0.452782	0.528545	0.109667	0.204928	0.140701
ENSG00000168918	1373.83	508.367	1.4113	1.7448e-75	2.3274e-73	INPP5D	chr2	+	protein_coding	inositol_polyphosphate-5-phosphatase_145kDa	1210	1461	1379	523	522	529	14.3419	15.2483	14.0006	5.66609	5.91787	5.71893
ENSG00000258694	18.298	0.318308	1.4067	1.9269e-06	1.1949e-05	RP11-1033H12.1	chr14	-	lincRNA	-	14	27	13	0	0	1	2.24802	3.81758	1.78805	0	0	0.146457
ENSG00000161847	1344.35	500.978	1.401	1.3889e-72	1.7618e-70	RAVER1	chr19	-	protein_coding	ribonucleoprotein_PTB-binding_1	1203	1378	1381	516	542	492	14.3652	14.4893	14.1255	5.63194	6.19043	5.3586
ENSG00000134242	611.662	223.851	1.3999	1.0783e-36	5.5321e-35	PTPN22	chr1	-	protein_coding	protein_tyrosine_phosphatase_non-receptor_type_22_(lymphoid)	541	645	617	223	208	263	8.2971	8.71045	8.10546	3.12605	3.05117	3.67895
ENSG00000172935	42.217	9.02179	1.3969	1.6591e-06	1.0364e-05	MRGPRF	chr11	-	protein_coding	MAS-related_GPR_member_F	34	44	47	5	8	15	0.830221	0.946062	0.983052	0.111595	0.186844	0.334076
ENSG00000109738	754.825	278.406	1.3965	1.1322e-40	6.7656e-39	GLRB	chr4	+	protein_coding	glycine_receptor_beta	596	810	830	284	286	292	10.6845	12.7863	12.7453	4.6536	4.90398	4.77453
ENSG00000074706	28.8495	4.20493	1.3954	4.2617e-06	2.5175e-05	IPCEF1	chr6	-	protein_coding	interaction_protein_for_cytohesin_exchange_factors_1	24	38	23	2	5	6	0.20107	0.280332	0.165055	0.0153154	0.0400665	0.0458487
ENSG00000259372	39.4545	8.36395	1.3934	1.8383e-06	1.1418e-05	CTD-2240J17.1	chr15	+	lincRNA	-	39	32	45	9	6	11	3.32152	2.39979	3.28283	0.700609	0.488762	0.854483
ENSG00000163673	201.854	70.4295	1.3887	3.2785e-16	5.6725e-15	DCLK3	chr3	-	protein_coding	doublecortin-like_kinase_3	179	211	205	71	74	73	1.87709	1.94834	1.8414	0.680536	0.742228	0.698221
ENSG00000232810	19.2327	0.970159	1.3865	3.7174e-06	2.2137e-05	TNF	chr6	+	protein_coding	tumor_necrosis_factor	14	25	18	2	1	0	0.468114	0.736064	0.515537	0.0611245	0.0319814	0
ENSG00000111913	115.136	36.8609	1.3826	4.3899e-10	4.3554e-09	FAM65B	chr6	-	protein_coding	family_with_sequence_similarity_65_member_B	93	143	104	38	41	35	0.952607	1.28979	0.912489	0.355776	0.401688	0.326993
ENSG00000228966	143.168	48.4172	1.3757	3.5565e-12	4.3872e-11	AB019438.63	chr14	-	pseudogene	-	115	148	161	55	47	48	6.68526	7.5759	8.01697	2.92244	2.61332	2.54508
ENSG00000125810	48.9013	11.608	1.3753	1.4461e-06	9.0966e-06	CD93	chr20	-	protein_coding	CD93_molecule	30	59	57	17	10	9	0.250626	0.434019	0.40789	0.129812	0.0799059	0.0685782
ENSG00000100219	1433.82	544.839	1.3749	9.5243e-77	1.3306e-74	XBP1	chr22	-	protein_coding	X-box_binding_protein_1	1302	1433	1489	533	560	594	33.5775	32.5414	32.8924	12.564	13.8134	13.9722
ENSG00000075043	54.785	14.5632	1.3732	4.2912e-07	2.9148e-06	KCNQ2	chr20	-	protein_coding	potassium_voltage-gated_channel_KQT-like_subfamily_member_2	45	59	58	17	17	11	0.770015	0.888977	0.850115	0.265887	0.278234	0.171679
ENSG00000205336	127.792	41.1436	1.3678	1.0486e-09	9.9634e-09	GPR56	chr16	+	protein_coding	G_protein-coupled_receptor_56	120	150	105	29	53	45	1.66373	1.83124	1.24696	0.367503	0.702832	0.569053
ENSG00000141576	314.282	114.886	1.3677	7.937e-22	1.9421e-20	RNF157	chr17	-	protein_coding	ring_finger_protein_157	265	318	346	116	111	129	2.99709	3.16689	3.35192	1.19915	1.20075	1.33071
ENSG00000137642	1251.41	476.341	1.3665	1.3357e-60	1.2727e-58	SORL1	chr11	+	protein_coding	sortilin-related_receptor_L(DLR_class)_A_repeats_containing	1190	1277	1210	477	511	486	6.11588	5.77903	5.32673	2.24074	2.51193	2.27818
ENSG00000065308	2608.24	1005.89	1.3628	5.578e-129	1.8021e-126	TRAM2	chr6	-	protein_coding	translocation_associated_membrane_protein_2	2328	2615	2747	1044	1018	1053	18.8855	18.6797	19.0883	7.74118	7.89892	7.79135
ENSG00000253669	155.876	53.1507	1.3619	6.7115e-12	8.0212e-11	KB-1732A1.1	chr8	+	lincRNA	-	141	137	182	53	44	68	2.85257	2.44057	3.15394	0.980066	0.851422	1.25477
ENSG00000226777	101.836	32.3766	1.3602	3.8391e-09	3.4199e-08	KIAA0125	chr14	+	protein_coding	KIAA0125	107	93	98	25	40	35	2.04233	1.56306	1.60225	0.436157	0.730257	0.609325
ENSG00000011347	121.425	40.4315	1.3547	2.5962e-10	2.6391e-09	SYT7	chr11	-	protein_coding	synaptotagmin_VII	113	102	143	42	46	37	1.3046	1.03693	1.41416	0.443209	0.507961	0.389618
ENSG00000122224	399.702	150.034	1.3487	3.1398e-26	9.8362e-25	LY9	chr1	+	protein_coding	lymphocyte_antigen_9	349	393	438	161	142	162	3.84772	3.81524	4.13633	1.62243	1.49741	1.62904
ENSG00000143032	467.787	174.865	1.3484	8.533e-25	2.5061e-23	BARHL2	chr1	-	protein_coding	BarH-like_homeobox_2	463	466	443	215	162	165	13.1109	11.6196	10.7453	5.56483	4.38774	4.26162
ENSG00000131187	198.11	70.492	1.3471	6.7965e-14	9.8545e-13	F12	chr5	-	protein_coding	coagulation_factor_XII_(Hageman_factor)	166	221	198	58	80	80	4.54008	5.32231	4.63857	1.44992	2.09276	1.99565
ENSG00000078269	1487.55	578.582	1.3419	1.4517e-72	1.8302e-70	SYNJ2	chr6	+	protein_coding	synaptojanin_2	1290	1542	1558	643	575	574	9.79826	10.3132	10.1365	4.46408	4.17735	3.97658
ENSG00000154328	283.455	105.988	1.332	9.2617e-20	2.02e-18	NEIL2	chr8	+	protein_coding	nei_endonuclease_VIII-like_2_(E._coli)	249	294	293	106	113	109	5.22424	5.43154	5.26569	2.03278	2.26765	2.08588
ENSG00000244242	38.1241	8.70926	1.3281	5.5852e-06	3.2284e-05	IFITM10	chr11	-	protein_coding	interferon_induced_transmembrane_protein_10	32	31	50	10	8	9	0.471048	0.401817	0.630447	0.134548	0.112637	0.120836
ENSG00000196460	1228.21	482.821	1.3243	4.28e-62	4.2341e-60	RFX8	chr2	-	protein_coding	RFX_family_member_8_lacking_RFX_DNA_binding_domain	1073	1256	1295	475	520	499	30.868	31.8163	31.9111	12.49	14.3082	13.0933
ENSG00000186998	1453.93	572.276	1.3235	3.9205e-67	4.4055e-65	EMID1	chr22	+	protein_coding	EMI_domain_containing_1	1272	1427	1593	614	533	627	32.8039	32.4051	35.1898	14.4733	13.1474	14.7484
ENSG00000152270	1465.19	577.145	1.3212	2.4081e-62	2.417e-60	PDE3B	chr11	+	protein_coding	phosphodiesterase_3B_cGMP-inhibited	1338	1390	1590	627	613	546	13.5811	12.4236	13.8242	5.81713	5.95134	5.05489
ENSG00000007350	21.1698	2.24339	1.3195	1.3697e-05	7.4665e-05	TKTL1	chrX	+	protein_coding	transketolase-like_1	22	19	21	2	1	4	0.466646	0.354871	0.381547	0.0387754	0.020288	0.0773863
ENSG00000147443	1325.09	521.13	1.3185	8.9535e-51	6.8311e-49	DOK2	chr8	-	protein_coding	docking_protein_2_56kDa	1041	1425	1460	554	497	564	30.133	36.3211	36.2	14.6576	13.7601	14.8905
ENSG00000183850	18.3094	0.981927	1.3146	1.0296e-05	5.7164e-05	ZNF730	chr19	+	protein_coding	zinc_finger_protein_730	23	16	14	1	2	0	0.542931	0.332574	0.28308	0.0215764	0.0451566	0
ENSG00000160219	185.091	67.5179	1.3108	6.6969e-13	8.8931e-12	GAB3	chrX	-	protein_coding	GRB2-associated_binding_protein_3	147	176	226	64	71	74	1.74605	1.84079	2.29939	0.694834	0.806626	0.801697
ENSG00000167889	476.119	184.716	1.3093	1.448e-27	4.892e-26	MGAT5B	chr17	+	protein_coding	mannosyl_(alpha-16-)-glycoprotein_beta-16-N-acetyl-glucosaminyltransferase_isozyme_B	464	437	498	197	187	188	5.78863	4.80055	5.32171	2.24639	2.23138	2.13922
ENSG00000225756	163.706	58.0758	1.3089	7.7442e-11	8.3516e-10	DBH-AS1	chr9	-	antisense	DBH_antisense_RNA_1	115	182	190	49	56	75	3.0129	4.19866	4.26387	1.1734	1.4033	1.7922
ENSG00000151079	486.953	189.021	1.3087	3.4601e-27	1.1428e-25	KCNA6	chr12	+	protein_coding	potassium_voltage-gated_channel_shaker-related_subfamily_member_6	413	520	505	222	173	191	3.87226	4.29309	4.05573	1.90252	1.55144	1.63338
ENSG00000177374	193.16	70.2684	1.3057	1.7708e-12	2.2544e-11	HIC1	chr17	+	protein_coding	hypermethylated_in_cancer_1	191	154	223	77	61	80	3.39152	2.40787	3.39179	1.24972	1.03601	1.29566
ENSG00000225873	46.1053	10.5591	1.3029	9.3687e-06	5.2438e-05	LINC00694	chr3	-	lincRNA	long_intergenic_non-protein_coding_RNA_694	53	47	34	14	3	16	4.05754	3.16837	2.22961	0.979662	0.219676	1.11724
ENSG00000187840	670.332	264.308	1.3005	8.5941e-35	4.0943e-33	EIF4EBP1	chr8	+	protein_coding	eukaryotic_translation_initiation_factor_4E_binding_protein_1	613	619	744	264	256	299	33.6789	29.9461	35.0134	13.2575	13.4528	14.9833
ENSG00000128266	540.883	212.668	1.3004	4.4316e-32	1.87e-30	GNAZ	chr22	+	protein_coding	guanine_nucleotide_binding_protein_(G_protein)_alpha_z_polypeptide	491	526	577	220	205	234	8.23821	7.77121	8.2926	3.37393	3.28988	3.58101
ENSG00000228682	239.593	90.5002	1.2991	5.4561e-16	9.3077e-15	RP11-439L8.3	chr1	+	lincRNA	-	222	216	268	93	98	89	10.6697	9.14123	11.0331	4.08549	4.50505	3.90147
ENSG00000138080	453.326	177.513	1.2966	2.277e-26	7.2319e-25	EMILIN1	chr2	+	protein_coding	elastin_microfibril_interfacer_1	376	459	506	180	173	197	5.35069	5.75157	6.16788	2.34129	2.35474	2.55698
ENSG00000172164	58.7274	17.0557	1.2961	1.4151e-06	8.9151e-06	SNTB1	chr8	-	protein_coding	syntrophin_beta_1_(dystrophin-associated_protein_A1_59kDa_basic_component_1)	60	57	55	15	13	25	0.651123	0.544676	0.511255	0.148787	0.134936	0.247452
ENSG00000122012	117.101	40.6757	1.295	2.2402e-09	2.0486e-08	SV2C	chr5	+	protein_coding	synaptic_vesicle_glycoprotein_2C	118	93	133	45	40	41	0.923821	0.641122	0.89191	0.322018	0.29953	0.292772
ENSG00000116574	949.77	378.07	1.2937	7.108e-41	4.2847e-39	RHOU	chr1	+	protein_coding	ras_homolog_family_member_U	950	867	970	371	404	395	12.177	9.78562	10.6501	4.34663	4.95306	4.618
ENSG00000186115	46.6985	12.6088	1.291	4.3276e-06	2.5528e-05	CYP4F2	chr19	-	protein_coding	cytochrome_P450_family_4_subfamily_F_polypeptide_2	42	37	59	12	14	13	0.978253	0.75885	1.17711	0.255473	0.311892	0.276175
ENSG00000117091	524.602	205.578	1.2897	4.183e-24	1.188e-22	CD48	chr1	-	protein_coding	CD48_molecule	415	560	579	215	174	249	12.9708	15.4119	15.501	6.14211	5.20165	7.09832
ENSG00000107968	102.121	35.2624	1.2877	7.4235e-09	6.3953e-08	MAP3K8	chr10	+	protein_coding	mitogen-activated_protein_kinase_kinase_kinase_8	89	114	98	32	41	36	1.61097	1.81699	1.51945	0.52943	0.709831	0.594345
ENSG00000182247	1048.89	422.802	1.2842	5.644e-50	4.2281e-48	UBE2E2	chr3	+	protein_coding	ubiquitin-conjugating_enzyme_E2E_2	884	1129	1085	439	411	460	18.0274	20.2734	18.9528	8.1829	8.01673	8.55614
ENSG00000140030	38.3542	8.99342	1.2827	1.303e-05	7.1234e-05	GPR65	chr14	+	protein_coding	G_protein-coupled_receptor_65	27	45	42	14	5	9	0.847188	1.24331	1.12883	0.401519	0.150059	0.257571
ENSG00000100427	55.0294	15.8164	1.2817	2.6867e-06	1.6286e-05	MLC1	chr22	-	protein_coding	megalencephalic_leukoencephalopathy_with_subcortical_cysts_1	59	46	56	22	15	12	0.84067	0.577143	0.683479	0.286522	0.204428	0.155953
ENSG00000077420	4263.34	1748.3	1.2781	1.6823e-153	7.9053e-151	APBB1IP	chr10	+	protein_coding	amyloid_beta_(A4)_precursor_protein-binding_family_B_member_1_interacting_protein	3806	4320	4442	1772	1824	1816	76.9715	76.9302	76.949	32.7557	35.2826	33.4978
ENSG00000137486	1123.94	454.996	1.2775	7.7178e-50	5.7195e-48	ARRB1	chr11	-	protein_coding	arrestin_beta_1	1090	1068	1144	476	485	447	18.3104	15.7977	16.4612	7.3087	7.7927	6.84886
ENSG00000174343	266.326	102.517	1.2774	6.2851e-16	1.066e-14	CHRNA9	chr4	+	protein_coding	cholinergic_receptor_nicotinic_alpha_9_(neuronal)	214	268	307	103	91	124	5.26913	5.81048	6.47481	2.31806	2.14309	2.78475
ENSG00000143494	1899.94	777.127	1.2721	8.4847e-76	1.1466e-73	VASH2	chr1	+	protein_coding	vasohibin_2	1823	1831	1930	783	778	846	24.1858	21.3902	21.9328	9.49505	9.87251	10.2372
ENSG00000175866	290.317	112.828	1.2712	1.1626e-16	2.0903e-15	BAIAP2	chr17	+	protein_coding	BAI1-associated_protein_2	225	303	333	122	99	129	3.418	4.05307	4.33308	1.69399	1.43846	1.78738
ENSG00000163817	957.699	388.396	1.2667	9.6099e-37	4.9426e-35	SLC6A20	chr3	-	protein_coding	solute_carrier_family_6_(proline_IMINO_transporter)_member_20	871	961	989	361	465	374	9.0007	8.74447	8.75423	3.40978	4.59606	3.52508
ENSG00000034053	2405.44	993.1	1.2632	1.1695e-92	2.2811e-90	APBA2	chr15	+	protein_coding	amyloid_beta_(A4)_precursor_protein-binding_family_A_member_2	2106	2510	2479	1082	1010	983	29.2781	30.7263	29.5206	13.7491	13.4301	12.4646
ENSG00000178562	3372.71	1395.94	1.2621	8.5884e-109	2.1655e-106	CD28	chr2	+	protein_coding	CD28_molecule	2862	3403	3702	1409	1438	1475	45.1157	47.2359	49.9871	20.3016	21.6816	21.2075
ENSG00000259834	689.036	281.19	1.2582	9.0218e-38	4.8577e-36	RP11-284N8.3	chr1	-	lincRNA	-	629	698	702	304	278	289	10.1261	9.89466	9.68042	4.47331	4.28068	4.24356
ENSG00000120949	1639.58	675	1.2579	4.8113e-53	3.9791e-51	TNFRSF8	chr1	+	protein_coding	tumor_necrosis_factor_receptor_superfamily_member_8	1298	1715	1845	671	718	700	19.7341	22.9593	24.0271	9.32452	10.441	9.70687
ENSG00000123329	957.912	391.144	1.257	1.0654e-37	5.7065e-36	ARHGAP9	chr12	-	protein_coding	Rho_GTPase_activating_protein_9	860	1026	935	388	355	470	16.5503	17.3862	15.4128	6.82495	6.53445	8.2498
ENSG00000074181	3552.45	1473.52	1.2514	1.4992e-64	1.5577e-62	NOTCH3	chr19	-	protein_coding	notch_3	2852	3806	3858	1522	1643	1392	19.8025	23.2697	22.9454	9.65932	10.9114	8.81553
ENSG00000136634	19.4459	1.63262	1.2475	3.137e-05	0.00016111	IL10	chr1	-	protein_coding	interleukin_10	11	29	18	2	3	0	0.378184	0.87793	0.530086	0.0628495	0.098652	0
ENSG00000072274	12052.7	5073.97	1.2428	2.7376e-213	2.3585e-210	TFRC	chr3	-	protein_coding	transferrin_receptor_(p90_CD71)	11141	11950	12388	5239	5306	5161	122.156	115.375	116.347	52.5051	55.6459	51.6137
ENSG00000123454	89.2679	31.2782	1.2403	1.0553e-07	7.801e-07	DBH	chr9	+	protein_coding	dopamine_beta-hydroxylase_(dopamine_beta-monooxygenase)	66	100	99	35	28	34	1.33863	1.78595	1.71995	0.648853	0.543187	0.628977
ENSG00000151012	269.454	106.487	1.2389	1.7682e-14	2.6922e-13	SLC7A11	chr4	-	protein_coding	solute_carrier_family_7_(anionic_amino_acid_transporter_light_chain_xc-_system)_member_11	220	290	287	117	126	86	1.27826	1.4837	1.42837	0.621359	0.700229	0.455757
ENSG00000230061	17.6189	0.95839	1.2377	2.7989e-05	0.00014515	AP001065.2	chr21	-	processed_transcript	-	22	16	13	3	0	0	0.599649	0.384013	0.303516	0.0747407	0	0
ENSG00000170298	14.0398	0	1.2328	1.6052e-05	8.6541e-05	LGALS9B	chr17	-	protein_coding	lectin_galactoside-binding_soluble_9B	15	14	12	0	0	0	0.490718	0.403293	0.336268	0	0	0
ENSG00000225519	39.9443	10.9762	1.2323	1.6324e-05	8.7938e-05	RP11-236B18.2	chr10	+	lincRNA	-	34	41	43	10	11	13	5.0141	5.32414	5.43183	1.34796	1.5516	1.74862
ENSG00000134594	376.389	151.186	1.2308	7.9534e-17	1.4501e-15	RAB33A	chrX	+	protein_coding	RAB33A_member_RAS_oncogene_family	393	312	398	179	131	159	17.5069	12.2384	15.1867	7.28839	5.58165	6.46031
ENSG00000198842	17.8441	1.28615	1.2294	3.6455e-05	0.00018524	DUSP27	chr1	+	protein_coding	dual_specificity_phosphatase_27_(putative)	19	21	12	0	1	3	0.255706	0.248862	0.138335	0	0.0128725	0.0368254
ENSG00000138669	224.867	89.5428	1.2231	1.0973e-13	1.5615e-12	PRKG2	chr4	-	protein_coding	protein_kinase_cGMP-dependent_type_II	197	241	225	102	97	78	3.21768	3.46614	3.14792	1.52279	1.51539	1.16201
ENSG00000172081	2905.69	1239.25	1.2194	8.5545e-104	1.9653e-101	MOB3A	chr19	-	protein_coding	MOB_kinase_activator_3A	2527	2932	3118	1255	1298	1283	41.7614	42.6664	44.1377	18.9572	20.5172	19.3391
ENSG00000167851	54.1231	15.5299	1.2171	1.7765e-05	9.5084e-05	CD300A	chr17	+	protein_coding	CD300a_molecule	27	81	54	16	18	14	0.815236	2.15356	1.39662	0.441572	0.519836	0.385555
ENSG00000246526	27.14	5.48163	1.2161	5.8765e-05	0.00028922	RP11-539L10.2	chr4	-	processed_transcript	-	32	21	26	5	5	7	0.984777	0.569061	0.685369	0.140643	0.147174	0.196483
ENSG00000147459	461.822	192.139	1.2156	1.8775e-24	5.3915e-23	DOCK5	chr8	+	protein_coding	dedicator_of_cytokinesis_5	383	498	484	195	195	205	2.13035	2.43912	2.30601	0.9914	1.03744	1.04003
ENSG00000143179	6132.63	2628.51	1.2154	6.0106e-152	2.7016e-149	UCK2	chr1	+	protein_coding	uridine-cytidine_kinase_2	5323	6426	6346	2766	2702	2670	63.8896	67.9151	65.2435	30.345	31.0194	29.2297
ENSG00000184937	169.892	66.4021	1.213	9.0127e-11	9.6303e-10	WT1	chr11	-	protein_coding	Wilms_tumor_1	149	179	173	66	83	56	2.67455	2.82924	2.65996	1.08285	1.42501	0.916836
ENSG00000249751	15.7395	0.636615	1.211	3.3993e-05	0.00017341	ECSCR	chr5	-	protein_coding	endothelial_cell_surface_expressed_chemotaxis_and_apoptosis_regulator	11	13	23	0	0	2	1.36987	1.42554	2.45345	0	0	0.227172
ENSG00000111110	2460.7	1050.82	1.2073	2.05e-56	1.796e-54	PPM1H	chr12	-	protein_coding	protein_phosphatase_Mg2+/Mn2+_dependent_1H	2456	2260	2505	1187	1058	1009	21.6644	17.5541	18.9274	9.57042	8.92645	8.118
ENSG00000105339	773.227	328.032	1.2042	2.9902e-35	1.4513e-33	DENND3	chr8	+	protein_coding	DENN/MADD_domain_containing_3	727	717	832	362	326	328	7.43178	6.45401	7.28527	3.38243	3.1875	3.05824
ENSG00000010610	58.004	18.0657	1.2041	9.8214e-06	5.4824e-05	CD4	chr12	+	protein_coding	CD4_molecule	69	38	62	18	17	21	1.24173	0.602164	0.955728	0.296083	0.292619	0.344697
ENSG00000232216	49.5167	15.4782	1.2028	9.9313e-06	5.5377e-05	IGHV3-43	chr14	-	IG_V_gene	immunoglobulin_heavy_variable_3-43	45	46	55	16	14	18	5.81059	5.23019	6.08323	1.88838	1.72906	2.11992
ENSG00000204469	10719.6	4639.16	1.2009	2.9428e-139	1.0675e-136	PRRC2A	chr6	+	protein_coding	proline-rich_coiled-coil_2A	9772	10753	11047	4591	5068	4693	79.4462	76.9788	76.9303	34.116	39.4095	34.8
ENSG00000020181	1101.25	471.519	1.2005	9.5249e-48	6.7444e-46	GPR124	chr8	+	protein_coding	G_protein-coupled_receptor_124	1037	1082	1120	481	507	471	9.26849	8.51548	8.57456	3.9295	4.33424	3.83964
ENSG00000169220	1834.75	789.371	1.1995	1.8119e-61	1.7344e-59	RGS14	chr5	+	protein_coding	regulator_of_G-protein_signaling_14	1533	1928	1962	842	735	870	35.5732	39.3949	38.9981	17.8589	16.3133	18.4136
ENSG00000267731	50.4634	15.5781	1.1985	1.3747e-05	7.4897e-05	RP11-147L13.8	chr17	+	lincRNA	-	45	45	59	13	22	13	0.863925	0.760726	0.97024	0.228123	0.403981	0.227639
ENSG00000100162	2092.5	903.771	1.1979	2.4573e-78	3.5283e-76	CENPM	chr22	-	protein_coding	centromere_protein_M	1812	2162	2202	994	879	927	101.342	106.473	105.49	50.8134	47.0211	47.2878
ENSG00000154451	80.3144	29.0572	1.1951	3.8198e-07	2.6204e-06	GBP5	chr1	-	protein_coding	guanylate_binding_protein_5	71	78	88	30	29	31	0.846741	0.819103	0.898956	0.327021	0.330799	0.337204
ENSG00000159650	14.5486	0.64954	1.1906	4.6189e-05	0.00023151	UROC1	chr3	-	protein_coding	urocanate_hydratase_1	12	16	15	0	1	1	0.213553	0.250725	0.228655	0	0.0170216	0.0162317
ENSG00000183134	43.5713	12.9507	1.1904	2.4265e-05	0.00012695	PTGDR2	chr11	-	protein_coding	prostaglandin_D2_receptor_2	41	47	40	10	16	14	0.793657	0.801122	0.663243	0.176934	0.29624	0.247182
ENSG00000158714	21.426	3.54362	1.1882	9.4192e-05	0.00044822	SLAMF8	chr1	+	protein_coding	SLAM_family_member_8	21	18	24	3	3	5	0.392803	0.29647	0.38453	0.0512907	0.0536725	0.0853031
ENSG00000262172	21.683	2.93401	1.1876	8.8572e-05	0.00042333	CTD-2529O21.1	chr17	-	sense_intronic	-	26	18	19	4	5	0	3.28903	2.00502	2.05879	0.462504	0.604976	0
ENSG00000109062	4768.42	2082.09	1.1872	6.7437e-125	1.9919e-122	SLC9A3R1	chr17	+	protein_coding	solute_carrier_family_9_subfamily_A_(NHE3_cation_proton_antiporter_3)_member_3_regulator_1	4261	4813	4983	2172	1976	2305	121.273	120.62	121.48	56.5032	53.7915	59.8359
ENSG00000253440	37.1035	10.3149	1.1851	4.3508e-05	0.00021855	IGHV3-33-2	chr14	-	IG_V_pseudogene	immunoglobulin_heavy_variable_3-33-2_(pseudogene)	28	43	39	11	9	12	4.53502	6.13256	5.41065	1.62846	1.39424	1.77273
ENSG00000036448	101.78	38.2047	1.1845	1.3525e-07	9.8673e-07	MYOM2	chr8	+	protein_coding	myomesin_2	78	106	118	32	47	39	0.871782	1.04321	1.12969	0.326907	0.502442	0.397573
ENSG00000223907	478.257	202.372	1.1845	2.4149e-20	5.4689e-19	RP11-439L8.4	chr1	+	lincRNA	-	424	467	520	194	248	183	8.66871	8.40732	9.10658	3.62537	4.8497	3.41255
ENSG00000197905	395.464	166.802	1.1823	2.0601e-19	4.4094e-18	TEAD4	chr12	+	protein_coding	TEA_domain_family_member_4	402	372	385	180	157	180	13.3302	10.8619	10.9354	5.45563	4.97949	5.44406
ENSG00000114541	167.957	66.888	1.1788	8.4101e-10	8.0979e-09	FRMD4B	chr3	-	protein_coding	FERM_domain_containing_4B	144	199	152	81	70	56	1.53388	1.86653	1.38687	0.788635	0.713184	0.544072
ENSG00000185269	119.719	46.2395	1.1784	2.3141e-08	1.8617e-07	NOTUM	chr17	-	protein_coding	notum_pectinacetylesterase_homolog_(Drosophila)	121	112	118	54	51	38	2.91774	2.37811	2.43729	1.19019	1.17627	0.835765
ENSG00000068724	2487.39	1088.87	1.1782	1.5727e-78	2.29e-76	TTC7A	chr2	+	protein_coding	tetratricopeptide_repeat_domain_7A	2392	2362	2557	1158	1074	1141	25.9933	22.6012	23.801	11.5019	11.163	11.309
ENSG00000235688	298.278	124.865	1.1739	4.1265e-15	6.5935e-14	AC116614.1	chr2	-	antisense	-	286	279	312	112	120	155	30.1267	25.8787	28.1517	10.7836	12.0904	14.8921
ENSG00000197442	338.051	142.285	1.1719	4.6555e-16	7.9682e-15	MAP3K5	chr6	-	protein_coding	mitogen-activated_protein_kinase_kinase_kinase_5	343	287	362	144	135	162	3.69861	2.72508	3.34362	1.41928	1.39237	1.59331
ENSG00000254503	41.3921	11.0584	1.1717	6.9731e-05	0.00033972	CTD-2521M24.4	chr19	-	pseudogene	-	38	38	46	14	17	3	1.69278	1.49057	1.75525	0.570042	0.724336	0.121893
ENSG00000168502	1223.33	536.04	1.1714	1.6011e-51	1.2445e-49	SOGA2	chr18	+	protein_coding	SOGA_family_member_2	1080	1219	1310	565	566	528	9.93323	9.87239	10.3205	4.74981	4.97917	4.42934
ENSG00000178248	14.3517	0	1.1711	3.3446e-05	0.00017083	AP000345.1	chr22	-	lincRNA	-	22	10	9	0	0	0	0.781292	0.312711	0.273777	0	0	0
ENSG00000138756	809.834	352.194	1.1705	3.1957e-33	1.4271e-31	BMP2K	chr4	+	protein_coding	BMP2_inducible_kinase	695	816	881	395	370	325	5.64297	5.83398	6.1272	2.93144	2.87342	2.40683
ENSG00000187122	663.462	286.676	1.17	3.321e-27	1.1004e-25	SLIT1	chr10	-	protein_coding	slit_homolog_1_(Drosophila)	657	657	632	308	308	271	4.64584	4.09087	3.82806	1.99072	2.08316	1.74786
ENSG00000211942	28.3349	6.16648	1.17	0.00011113	0.00052209	IGHV3-13	chr14	-	IG_V_gene	immunoglobulin_heavy_variable_3-13	23	26	35	2	9	8	3.01149	2.99764	3.92541	0.239357	1.12712	0.955395
ENSG00000136848	722.708	312.256	1.1687	3.2215e-26	1.0077e-24	DAB2IP	chr9	+	protein_coding	DAB2_interacting_protein	726	692	701	348	338	280	5.9972	5.0335	4.96013	2.62756	2.67056	2.10964
ENSG00000135046	168.078	63.3049	1.1684	3.1115e-07	2.1581e-06	ANXA1	chr9	+	protein_coding	annexin_A1	119	183	198	48	42	107	3.0189	4.08794	4.3026	1.11302	1.01912	2.47585
ENSG00000110719	164.857	64.3967	1.1673	2.8815e-08	2.2853e-07	TCIRG1	chr11	+	protein_coding	T-cell_immune_regulator_1_ATPase_H+_transporting_lysosomal_V0_subunit_A3	161	134	190	84	74	41	3.37035	2.47005	3.40696	1.60727	1.48168	0.782839
ENSG00000254008	155.737	62.2463	1.1672	1.9107e-09	1.7621e-08	LINC00051	chr8	+	antisense	long_intergenic_non-protein_coding_RNA_51	155	172	129	66	57	70	8.3042	8.11421	5.91997	3.232	2.92089	3.42061
ENSG00000126822	37.4788	10.0402	1.1655	7.6371e-05	0.00036928	PLEKHG3	chr14	+	protein_coding	pleckstrin_homology_domain_containing_family_G_(with_RhoGef_domain)_member_3	36	40	34	4	13	14	0.288659	0.282419	0.233521	0.029316	0.0997012	0.102388
ENSG00000151692	1973.61	871.116	1.164	1.547e-64	1.5993e-62	RNF144A	chr2	+	protein_coding	ring_finger_protein_144A	1904	1872	2024	877	875	946	18.5791	16.0848	16.9174	7.82204	8.1666	8.41955
ENSG00000131849	120.642	47.4281	1.1639	2.303e-08	1.8535e-07	ZNF132	chr19	-	protein_coding	zinc_finger_protein_132	97	132	128	59	44	44	1.79343	2.14901	2.02715	0.997069	0.778106	0.741999
ENSG00000160796	4720.3	2093.75	1.1618	2.7048e-91	5.0841e-89	NBEAL2	chr3	+	protein_coding	neurobeachin-like_2	4635	4526	4696	2131	2168	2183	29.4262	25.3018	25.5374	12.366	13.1649	12.6409
ENSG00000172986	1661.42	735.249	1.1587	3.7616e-58	3.3815e-56	GXYLT2	chr3	+	protein_coding	glucoside_xylosyltransferase_2	1603	1616	1662	773	765	738	27.5558	24.461	24.4723	12.1457	12.5781	11.5711
ENSG00000197536	1528.78	677.564	1.1556	3.6869e-55	3.1242e-53	C5orf56	chr5	+	protein_coding	chromosome_5_open_reading_frame_56	1436	1476	1586	755	638	707	39.7399	35.9676	37.5958	19.0977	16.8876	17.8456
ENSG00000151353	1990.99	885.497	1.1553	6.7964e-73	8.7282e-71	TMEM18	chr2	-	protein_coding	transmembrane_protein_18	1872	1993	1990	911	901	930	37.9822	35.6068	34.5852	16.8948	17.4853	17.2106
ENSG00000260302	471.68	204.769	1.1553	1.5971e-21	3.8533e-20	RP11-973H7.1	chr18	-	lincRNA	-	383	494	519	192	212	230	16.8604	19.1491	19.5704	7.7256	8.92647	9.23498
ENSG00000254429	257.877	109.421	1.155	1.9148e-14	2.9068e-13	CTD-2562J17.7	chr11	+	antisense	-	232	259	269	103	108	128	25.6942	25.258	25.519	10.4267	11.4405	12.9299
ENSG00000154229	16842.4	7527.56	1.154	6.3749e-117	1.7812e-114	PRKCA	chr17	+	protein_coding	protein_kinase_C_alpha	14584	17539	17582	8059	8064	7169	93.3935	98.9001	96.4432	47.1718	49.3929	41.8733
ENSG00000007516	65.8327	22.132	1.1526	1.6281e-05	8.7733e-05	BAIAP3	chr16	+	protein_coding	BAI1-associated_protein_3	61	59	74	23	11	35	0.730747	0.62236	0.759334	0.251841	0.126039	0.382423
ENSG00000137078	3126.17	1396.15	1.1518	1.341e-80	2.0239e-78	SIT1	chr9	-	protein_coding	signaling_threshold_regulating_transmembrane_adaptor_1	2583	3305	3356	1496	1373	1456	117.588	132.484	130.865	62.2491	59.7839	60.4561
ENSG00000211958	60.3187	20.3925	1.1512	1.6419e-05	8.8359e-05	IGHV3-38	chr14	-	IG_V_gene	immunoglobulin_heavy_variable_3-38_(non-functional)	49	77	52	25	24	14	6.44591	8.9193	5.85942	3.006	3.01977	1.67979
ENSG00000142347	25.0402	5.15502	1.151	0.00015154	0.00069814	MYO1F	chr19	-	protein_coding	myosin_IF	22	22	30	9	4	3	0.286516	0.252291	0.334666	0.107135	0.0498265	0.0356358
ENSG00000253705	46.794	13.816	1.1506	6.4954e-05	0.00031734	IGHV3-41	chr14	-	IG_V_pseudogene	immunoglobulin_heavy_variable_3-41_(pseudogene)	27	56	57	22	8	13	4.36046	7.96358	7.88509	3.24752	1.23576	1.91492
ENSG00000152969	2115.36	945.01	1.1502	3.2417e-79	4.7875e-77	JAKMIP1	chr4	-	protein_coding	janus_kinase_and_microtubule_interacting_protein_1	1963	2088	2175	972	944	1011	36.9769	34.6332	35.0941	16.7355	17.0082	17.37
ENSG00000100084	1068.46	473.815	1.1492	8.8055e-40	5.1141e-38	HIRA	chr22	-	protein_coding	HIR_histone_cell_cycle_regulation_defective_homolog_A_(S._cerevisiae)	939	1113	1099	439	516	511	12.9833	13.5509	13.0161	5.54814	6.8241	6.44438
ENSG00000121281	641.169	282.364	1.149	3.8502e-30	1.4769e-28	ADCY7	chr16	+	protein_coding	adenylate_cyclase_7	591	653	643	307	270	298	5.3307	5.18635	4.96788	2.53102	2.32935	2.45161
ENSG00000250565	160.382	65.9123	1.1482	5.6281e-10	5.5281e-09	ATP6V1E2	chr2	-	protein_coding	ATPase_H+_transporting_lysosomal_31kDa_V1_subunit_E2	163	152	155	63	70	71	3.91367	3.2136	3.18781	1.38261	1.60757	1.55487
ENSG00000168243	1602.6	717.892	1.1432	7.2643e-62	7.0848e-60	GNG4	chr1	-	protein_coding	guanine_nucleotide_binding_protein_(G_protein)_gamma_4	1485	1587	1645	777	727	719	16.3047	15.3432	15.4709	7.79775	7.63477	7.20037
ENSG00000013725	2130.82	956.594	1.1426	3.3415e-69	3.9255e-67	CD6	chr11	+	protein_coding	CD6_molecule	1798	2273	2223	990	952	1021	30.984	34.4904	32.8133	15.5935	15.6913	16.0477
ENSG00000089123	759.285	335.949	1.1423	3.4516e-28	1.1974e-26	TASP1	chr20	-	protein_coding	taspase_threonine_aspartase_1	592	826	832	349	324	368	14.1053	17.3298	16.9804	7.60059	7.3838	7.99737
ENSG00000171101	14.4493	0.636615	1.1418	8.105e-05	0.00039044	SIGLEC17P	chr19	+	pseudogene	sialic_acid_binding_Ig-like_lectin_17_pseudogene	11	12	20	0	0	2	0.285389	0.274143	0.444465	0	0	0.0473274
ENSG00000177272	710.473	315.219	1.1415	1.5571e-31	6.3878e-30	KCNA3	chr1	-	protein_coding	potassium_voltage-gated_channel_shaker-related_subfamily_member_3	645	685	764	348	321	307	10.8027	10.1022	10.9605	5.32737	5.14223	4.68974
ENSG00000124126	727.492	322.962	1.1404	1.9632e-32	8.3865e-31	PREX1	chr20	-	protein_coding	phosphatidylinositol-345-trisphosphate-dependent_Rac_exchange_factor_1	682	720	738	341	305	355	5.67304	5.2737	5.25837	2.59267	2.42664	2.69339
ENSG00000198722	1236.05	553.949	1.1401	4.2311e-53	3.5134e-51	UNC13B	chr9	+	protein_coding	unc-13_homolog_B_(C._elegans)	1119	1233	1290	585	546	585	9.94902	9.65307	9.82435	4.75409	4.6432	4.74401
ENSG00000122694	1982.97	895.216	1.1342	1.2696e-65	1.3743e-63	GLIPR2	chr9	+	protein_coding	GLI_pathogenesis-related_2	1665	2078	2117	961	885	927	34.5324	37.9498	37.6094	18.2179	17.5562	17.536
ENSG00000145649	325.897	141.686	1.1339	1.1127e-15	1.8479e-14	GZMA	chr5	+	protein_coding	granzyme_A_(granzyme_1_cytotoxic_T-lymphocyte-associated_serine_esterase_3)	256	366	343	143	138	158	16.0472	20.2019	18.417	8.19328	8.27396	9.0335
ENSG00000186487	46.847	14.6186	1.1339	6.4428e-05	0.00031507	MYT1L	chr2	-	protein_coding	myelin_transcription_factor_1-like	40	58	40	9	22	14	0.317372	0.405218	0.271852	0.0652698	0.166957	0.101315
ENSG00000179750	24.0386	5.13863	1.1327	0.00019154	0.00086413	APOBEC3B	chr22	+	protein_coding	apolipoprotein_B_mRNA_editing_enzyme_catalytic_polypeptide-like_3B	20	27	24	6	3	7	0.607809	0.722524	0.624758	0.166667	0.0872032	0.194032
ENSG00000184924	151.456	62.4954	1.1305	4.1119e-09	3.648e-08	PTRHD1	chr2	-	protein_coding	peptidyl-tRNA_hydrolase_domain_containing_1	145	151	149	62	52	80	8.0136	7.34833	7.05358	3.13194	2.74876	4.03263
ENSG00000133321	207.094	88.4904	1.1301	6.3117e-12	7.5784e-11	RARRES3	chr11	+	protein_coding	retinoic_acid_receptor_responder_(tazarotene_induced)_3	172	225	215	96	90	88	10.276	11.8367	11.0026	5.24237	5.14294	4.79531
ENSG00000108669	11152	5083.93	1.1295	2.0489e-222	2.2296e-219	CYTH1	chr17	-	protein_coding	cytohesin_1	9905	11256	11724	5310	5134	5300	125.498	125.579	127.239	61.4946	62.2173	61.2485
ENSG00000096996	49.5406	16.829	1.1286	3.0144e-05	0.00015535	IL12RB1	chr19	-	protein_coding	interleukin_12_receptor_beta_1	45	48	53	16	20	16	0.86779	0.815071	0.87547	0.282022	0.368898	0.281424
ENSG00000104725	34.0889	8.96526	1.127	0.00015804	0.00072597	NEFL	chr8	-	processed_transcript	neurofilament_light_polypeptide	26	40	35	12	3	13	0.356855	0.483426	0.411481	0.150543	0.0393835	0.162742
ENSG00000150867	2659.94	1210.19	1.1257	1.1614e-83	1.8331e-81	PIP4K2A	chr10	-	protein_coding	phosphatidylinositol-5-phosphate_4-kinase_type_II_alpha	2333	2775	2737	1305	1163	1282	34.3875	36.0164	34.556	17.5816	16.3961	17.2351
ENSG00000115590	14.355	0.638927	1.1241	9.9357e-05	0.00047106	IL1R2	chr2	+	protein_coding	interleukin_1_receptor_type_II	8	17	18	2	0	0	0.284106	0.531608	0.547554	0.0649206	0	0
ENSG00000021645	42.0405	12.2695	1.1239	0.0001165	0.00054571	NRXN3	chr14	+	protein_coding	neurexin_3	43	44	36	5	13	20	0.373831	0.336831	0.268086	0.0397319	0.1081	0.15859
ENSG00000140450	170.672	71.9209	1.1216	9.4202e-10	9.0172e-09	ARRDC4	chr15	+	protein_coding	arrestin_domain_containing_4	131	188	187	85	65	73	1.80286	2.27824	2.20442	1.06923	0.855614	0.91633
ENSG00000197459	13.0333	0.318308	1.117	8.8393e-05	0.00042267	HIST1H2BH	chr6	+	protein_coding	histone_cluster_1_H2bh	15	10	13	0	0	1	1.97788	1.16108	1.4683	0	0	0.120267
ENSG00000106415	649.502	292.372	1.1153	1.3549e-26	4.3567e-25	GLCCI1	chr7	+	protein_coding	glucocorticoid_induced_transcript_1	628	603	678	328	279	299	7.42001	6.27356	6.8618	3.54226	3.15299	3.22222
ENSG00000099957	23.9367	5.16217	1.1152	0.0002423	0.0010721	P2RX6	chr22	+	protein_coding	purinergic_receptor_P2X_ligand-gated_ion_channel_6	24	28	18	4	5	7	0.364784	0.374744	0.234348	0.0555707	0.072689	0.0970424
ENSG00000184385	16.9121	1.91216	1.1125	0.00019739	0.0008884	C21orf128	chr21	-	protein_coding	chromosome_21_open_reading_frame_128	14	18	18	2	0	4	0.366445	0.414864	0.403568	0.047849	0	0.0954949
ENSG00000229941	16.4659	1.59616	1.11	0.00018219	0.00082554	AC012499.1	chr2	+	antisense	-	12	16	21	4	0	1	0.907529	1.06549	1.36039	0.276504	0	0.0689793
ENSG00000088881	382.252	170.528	1.1064	5.2812e-17	9.7757e-16	EBF4	chr20	+	protein_coding	early_B-cell_factor_4	364	339	422	162	176	190	7.00981	5.74852	6.96114	2.85155	3.24184	3.33732
ENSG00000124459	480.167	216.832	1.1053	4.6275e-22	1.1555e-20	ZNF45	chr19	-	protein_coding	zinc_finger_protein_45	407	486	526	231	206	235	5.85127	6.15239	6.47747	3.03549	2.83268	3.0815
ENSG00000211950	16.3356	1.59501	1.1043	0.0001949	0.00087815	IGHV1-24	chr14	-	IG_V_gene	immunoglobulin_heavy_variable_1-24	9	18	22	3	0	2	1.22715	2.16113	2.56946	0.373886	0	0.248728
ENSG00000171132	528.958	241.243	1.0942	1.4626e-22	3.7428e-21	PRKCE	chr2	+	protein_coding	protein_kinase_C_epsilon	433	553	579	238	247	262	4.29474	4.82977	4.91916	2.15768	2.34326	2.37022
ENSG00000106948	5061.18	2362.98	1.0928	4.5393e-126	1.4008e-123	AKNA	chr9	-	protein_coding	AT-hook_transcription_factor	4450	5181	5298	2540	2373	2405	33.791	34.6423	34.4601	17.6294	17.2351	16.6569
ENSG00000128510	29.3575	6.81601	1.0919	0.00032201	0.0013897	CPA4	chr7	+	protein_coding	carboxypeptidase_A4	15	39	34	2	10	9	0.300536	0.688053	0.583509	0.0366266	0.191637	0.16447
ENSG00000064300	45.2027	13.438	1.0916	0.00019753	0.00088872	NGFR	chr17	+	protein_coding	nerve_growth_factor_receptor	38	36	60	15	4	23	0.623213	0.519885	0.842883	0.224857	0.0627461	0.344048
ENSG00000188660	29.476	7.49487	1.0916	0.00029396	0.0012807	LINC00319	chr21	+	lincRNA	long_intergenic_non-protein_coding_RNA_319	33	25	28	5	13	5	0.527322	0.351766	0.383251	0.0730287	0.198692	0.0728737
ENSG00000164070	871.055	401.494	1.0891	4.1652e-31	1.669e-29	HSPA4L	chr4	+	protein_coding	heat_shock_70kDa_protein_4-like	847	793	920	437	388	419	11.4985	9.47945	10.6982	5.42252	5.03807	5.18813
ENSG00000027075	3073.27	1435.23	1.089	6.6923e-86	1.107e-83	PRKCH	chr14	+	protein_coding	protein_kinase_C_eta	2863	2969	3214	1553	1436	1456	44.7913	40.901	43.0707	22.2078	21.4882	20.7765
ENSG00000256988	117.278	49.0256	1.089	1.6284e-07	1.1776e-06	RP11-234B24.4	chr12	-	lincRNA	-	91	117	140	53	45	54	11.3578	12.8585	14.9673	6.04629	5.37203	6.1473
ENSG00000182040	62.2952	23.2242	1.0871	2.331e-05	0.00012235	USH1G	chr17	-	protein_coding	Usher_syndrome_1G_(autosomal_recessive)	58	70	55	30	21	21	0.912754	0.970009	0.741399	0.431528	0.316096	0.301428
ENSG00000185862	71.9294	28.0799	1.0856	7.8328e-06	4.4346e-05	EVI2B	chr17	-	protein_coding	ecotropic_viral_integration_site_2B	58	74	81	33	27	27	1.62597	1.82671	1.94506	0.845591	0.723974	0.690379
ENSG00000186350	1038.1	483.387	1.083	1.826e-39	1.0487e-37	RXRA	chr9	+	protein_coding	retinoid_X_receptor_alpha	876	1063	1129	496	488	513	8.50797	9.0909	9.39246	4.40317	4.53332	4.54442
ENSG00000132016	888.536	412.75	1.0826	2.2829e-33	1.0217e-31	C19orf57	chr19	-	protein_coding	chromosome_19_open_reading_frame_57	742	889	997	432	422	424	16.5466	17.4566	19.0443	8.80543	9.00103	8.62403
ENSG00000255980	13.4358	0.638927	1.0816	0.00016633	0.00076118	AP000439.1	chr11	+	lincRNA	-	9	16	15	2	0	0	0.212273	0.332294	0.303044	0.0431164	0	0
ENSG00000143502	519.956	236.346	1.0814	8.3276e-16	1.3964e-14	SUSD4	chr1	-	protein_coding	sushi_domain_containing_4	363	582	602	240	262	229	5.84555	8.25265	8.30383	3.53257	4.03547	3.36351
ENSG00000166501	2677.59	1257.46	1.0813	6.0862e-85	9.9085e-83	PRKCB	chr16	+	protein_coding	protein_kinase_C_beta	2363	2706	2829	1332	1222	1342	16.6172	16.7561	17.0408	8.56169	8.21939	8.60767
ENSG00000177854	136.54	58.3173	1.0796	4.0468e-08	3.1598e-07	TMEM187	chrX	+	protein_coding	transmembrane_protein_187	127	130	145	72	48	61	3.78568	3.4122	3.7023	1.96171	1.36853	1.65847
ENSG00000269954	15.1159	0.993696	1.0789	0.00019801	0.00089038	RP11-148O21.6	chr8	-	lincRNA	-	12	10	23	0	3	0	1.33428	0.979082	2.19058	0	0.319053	0
ENSG00000088992	611.915	282.283	1.0788	8.233e-24	2.2818e-22	TESC	chr12	-	protein_coding	tescalcin	600	573	624	293	265	317	31.8108	26.7503	28.3381	14.1988	13.4383	15.3293
ENSG00000151702	2424.1	1139.63	1.0779	4.2806e-70	5.116e-68	FLI1	chr11	+	protein_coding	Friend_leukemia_virus_integration_1	2136	2418	2598	1270	1100	1161	22.2907	22.2194	23.2234	12.114	10.9797	11.0508
ENSG00000169933	25.5689	5.84218	1.0775	0.00039185	0.0016619	FRMPD4	chrX	+	protein_coding	FERM_and_PDZ_domain_containing_4	27	18	30	8	8	2	0.178745	0.104929	0.17012	0.0484086	0.0506565	0.0120765
ENSG00000188816	150.418	65.4929	1.075	5.9574e-09	5.1864e-08	HMX2	chr10	+	protein_coding	H6_family_homeobox_2	137	152	154	65	62	76	4.71589	4.60722	4.54075	2.04512	2.04131	2.38614
ENSG00000125245	74.7066	29.0772	1.0719	1.6959e-05	9.1079e-05	GPR18	chr13	-	protein_coding	G_protein-coupled_receptor_18	48	82	93	25	31	34	1.58417	2.38301	2.6291	0.754157	0.978579	1.02348
ENSG00000153944	8116.6	3858.49	1.0674	5.4416e-140	2.0091e-137	MSI2	chr17	+	protein_coding	musashi_RNA-binding_protein_2	7512	8100	8277	4145	3912	3891	55.3037	52.5093	52.1958	27.8923	27.5469	26.1276
ENSG00000228203	193.249	85.7395	1.066	7.6149e-10	7.3745e-09	RNF144A-AS1	chr2	-	processed_transcript	RNF144A_antisense_RNA_1	189	170	209	98	74	94	3.58549	2.8398	3.39623	1.69932	1.34274	1.6265
ENSG00000154127	1613.28	763.485	1.065	1.4724e-51	1.1531e-49	UBASH3B	chr11	+	protein_coding	ubiquitin_associated_and_SH3_domain_containing_B	1460	1625	1668	758	833	771	11.8371	11.6011	11.5839	5.61726	6.45971	5.70148
ENSG00000206127	21.8603	4.82148	1.0613	0.00048576	0.0020257	GOLGA8O	chr15	-	protein_coding	golgin_A8_family_member_O	23	19	22	7	3	5	0.645428	0.469489	0.528818	0.179547	0.0805221	0.127976
ENSG00000198055	5552.88	2655.73	1.0571	2.1177e-101	4.708e-99	GRK6	chr5	+	protein_coding	G_protein-coupled_receptor_kinase_6	4783	5800	5808	2864	2534	2832	91.2008	97.3818	94.8611	49.9152	46.2146	49.2527
ENSG00000157216	4694.4	2249.53	1.0536	3.3341e-91	6.2104e-89	SSBP3	chr1	-	protein_coding	single_stranded_DNA_binding_protein_3	4147	5018	4671	2274	2288	2404	79.7795	85.0041	76.9716	39.9861	42.1005	42.1823
ENSG00000260655	66.8074	26.4332	1.0535	2.1873e-05	0.00011545	CTA-250D10.23	chr22	-	lincRNA	-	53	68	77	30	23	29	2.75521	3.11272	3.42873	1.42548	1.14362	1.37504
ENSG00000069399	51.4383	18.6989	1.0532	0.00010266	0.00048495	BCL3	chr19	+	protein_coding	B-cell_CLL/lymphoma_3	52	43	56	15	17	26	1.42987	1.04115	1.319	0.377004	0.447112	0.652088
ENSG00000111679	2873.6	1375.77	1.0518	2.4965e-66	2.7457e-64	PTPN6	chr12	+	protein_coding	protein_tyrosine_phosphatase_non-receptor_type_6	2469	2983	3032	1498	1273	1494	57.3643	61.0275	60.3411	31.8122	28.2894	31.6599
ENSG00000100302	35.6627	10.9067	1.0493	0.00037265	0.001587	RASD2	chr22	+	protein_coding	RASD_family_member_2	26	38	42	17	5	12	0.427034	0.549571	0.590883	0.255211	0.0785476	0.179767
ENSG00000124203	122.887	52.7629	1.0482	5.7433e-07	3.8306e-06	ZNF831	chr20	+	protein_coding	zinc_finger_protein_831	120	114	127	60	38	66	0.715099	0.598194	0.648265	0.326812	0.216592	0.35873
ENSG00000142910	87.6141	36.7598	1.043	3.9944e-06	2.3678e-05	TINAGL1	chr1	+	protein_coding	tubulointerstitial_nephritis_antigen-like_1	82	80	96	40	33	41	0.965597	0.829514	0.968315	0.43053	0.371681	0.440357
ENSG00000151746	1870.93	900.939	1.0425	3.6265e-58	3.2886e-56	BICD1	chr12	+	protein_coding	bicaudal_D_homolog_1_(Drosophila)	1679	1868	1968	898	964	926	10.6788	10.4617	10.7216	5.22048	5.8644	5.37183
ENSG00000236106	24.5039	6.46471	1.042	0.00056585	0.0023273	AC010729.2	chr2	+	lincRNA	-	24	22	26	7	7	6	0.770309	0.621768	0.71481	0.205359	0.214895	0.175648
ENSG00000105379	274.918	124.06	1.0416	2.416e-09	2.2035e-08	ETFB	chr19	-	protein_coding	electron-transfer-flavoprotein_beta_polypeptide	280	302	222	111	107	167	4.41881	4.19668	3.00098	1.60115	1.61512	2.40382
ENSG00000090554	160.547	72.3428	1.0395	7.8251e-09	6.7245e-08	FLT3LG	chr19	+	protein_coding	fms-related_tyrosine_kinase_3_ligand	130	174	171	74	74	76	5.12681	6.04233	5.77648	2.66745	2.79132	2.73373
ENSG00000160991	2855.56	1384.97	1.0355	5.5328e-76	7.576e-74	ORAI2	chr7	+	protein_coding	ORAI_calcium_release-activated_calcium_modulator_2	2443	2975	3014	1442	1424	1422	12.7129	13.6321	13.4347	6.85882	7.08772	6.74933
ENSG00000198691	63.9307	25.2682	1.0347	5.0049e-05	0.00024923	ABCA4	chr1	-	protein_coding	ATP-binding_cassette_sub-family_A_(ABC1)_member_4	47	67	76	23	32	23	0.360361	0.452342	0.499134	0.161187	0.234674	0.160845
ENSG00000158856	127.459	55.47	1.0346	8.3959e-07	5.4675e-06	EPB49	chr8	+	protein_coding	erythrocyte_membrane_protein_band_4.9_(dematin)	100	128	150	76	49	47	2.02164	2.27859	2.59752	1.40436	0.947491	0.866645
ENSG00000132481	91.5227	37.5855	1.0338	1.5597e-05	8.4266e-05	TRIM47	chr17	-	protein_coding	tripartite_motif_containing_47	85	100	84	40	23	54	2.10212	2.17766	1.77943	0.904189	0.544051	1.21807
ENSG00000149970	104.283	45.1237	1.0323	1.3375e-06	8.4492e-06	CNKSR2	chrX	+	protein_coding	connector_enhancer_of_kinase_suppressor_of_Ras_2	94	113	100	49	39	52	0.929385	0.98378	0.846899	0.442818	0.368814	0.468932
ENSG00000100987	34.5779	10.0166	1.0308	0.00058509	0.0024003	VSX1	chr20	-	protein_coding	visual_system_homeobox_1	15	48	41	6	11	14	0.389708	1.0981	0.91242	0.142482	0.273347	0.331753
ENSG00000124232	15.7564	1.64439	1.0304	0.0004504	0.0018889	RBPJL	chr20	+	protein_coding	recombination_signal_binding_protein_for_immunoglobulin_kappa_J_region-like	9	23	15	1	4	0	0.275606	0.620192	0.393461	0.0279903	0.11716	0
ENSG00000183813	108.591	47.0546	1.0304	1.6185e-06	1.0122e-05	CCR4	chr3	+	protein_coding	chemokine_(C-C_motif)_receptor_4	82	124	116	56	40	50	1.48474	1.97702	1.79911	0.926801	0.692742	0.825745
ENSG00000119729	308.698	145.129	1.0286	8.9979e-14	1.2875e-12	RHOQ	chr2	+	protein_coding	ras_homolog_family_member_Q	287	291	331	160	132	158	5.40621	4.82676	5.34075	2.75481	2.37826	2.71461
ENSG00000009790	1813.95	881.397	1.0278	1.1255e-52	9.1619e-51	TRAF3IP3	chr1	+	protein_coding	TRAF3_interacting_protein_3	1672	1756	1914	945	827	960	28.3764	26.242	27.8244	14.6593	13.4246	14.8604
ENSG00000102755	639.184	305.771	1.0276	1.0387e-20	2.3997e-19	FLT1	chr13	-	protein_coding	fms-related_tyrosine_kinase_1	543	720	623	310	283	355	4.29555	5.01538	4.22154	2.24152	2.14131	2.56145
ENSG00000072818	6750.47	3296	1.0275	1.8659e-104	4.3841e-102	ACAP1	chr17	+	protein_coding	ArfGAP_with_coiled-coil_ankyrin_repeat_and_PH_domains_1	6388	6565	6899	3524	3176	3513	73.0876	66.1402	67.6127	36.8533	34.7563	36.6603
ENSG00000165511	459.745	219.507	1.0241	3.1956e-18	6.353e-17	C10orf25	chr10	-	protein_coding	chromosome_10_open_reading_frame_25	436	444	472	253	214	213	7.93808	7.1181	7.36096	4.21028	3.72664	3.5371
ENSG00000108622	591.787	283.361	1.024	1.7789e-19	3.8314e-18	ICAM2	chr17	-	protein_coding	intercellular_adhesion_molecule_2	493	659	596	314	248	317	20.7104	24.3769	21.4463	12.0568	9.96478	12.1462
ENSG00000185340	2802.84	1369.23	1.024	1.1761e-72	1.501e-70	GAS2L1	chr22	+	protein_coding	growth_arrest-specific_2_like_1	2646	2691	2908	1406	1391	1443	43.8573	39.2752	41.2867	21.301	22.0523	21.8151
ENSG00000132688	49.3522	18.4064	1.0203	0.0001793	0.0008132	NES	chr1	-	protein_coding	nestin	54	47	43	15	19	23	0.544469	0.417281	0.371374	0.138239	0.183234	0.211517
ENSG00000182500	2184.59	1071.05	1.0182	1.1708e-61	1.1311e-59	ORAI1	chr12	+	protein_coding	ORAI_calcium_release-activated_calcium_modulator_1	1863	2268	2321	1142	1051	1125	48.809	52.3217	52.0865	27.3473	26.3369	26.883
ENSG00000123080	3089.93	1518.38	1.0177	4.227e-88	7.4065e-86	CDKN2C	chr1	+	protein_coding	cyclin-dependent_kinase_inhibitor_2C_(p18_inhibits_CDK4)	2801	3052	3252	1583	1537	1582	54.0523	51.8606	53.7545	27.9218	28.3693	27.845
ENSG00000183762	1900.87	931.197	1.0146	2.3512e-45	1.5835e-43	KREMEN1	chr22	+	protein_coding	kringle_containing_transmembrane_protein_1	1797	1860	1933	1049	952	882	16.2898	14.8468	15.0094	8.69172	8.2543	7.2925
ENSG00000173020	10996.2	5428.31	1.014	1.184e-145	4.8001e-143	ADRBK1	chr11	+	protein_coding	adrenergic_beta_receptor_kinase_1	10098	10844	11440	5889	5376	5549	125.95	119.098	122.222	67.1374	64.135	63.127
ENSG00000156299	1087.89	532.826	1.0132	7.9941e-39	4.4915e-37	TIAM1	chr21	-	protein_coding	T-cell_lymphoma_invasion_and_metastasis_1	946	1104	1161	553	540	557	7.36303	7.56635	7.74036	3.93416	4.02007	3.95421
ENSG00000104903	62.3327	23.4239	1.013	0.00019704	0.00088718	LYL1	chr19	-	protein_coding	lymphoblastic_leukemia_derived_sequence_1	71	44	67	28	12	33	2.57197	1.4035	2.07896	0.927101	0.415779	1.09034
ENSG00000239636	88.3438	36.9489	1.0124	2.507e-05	0.00013086	RP4-728D4.2	chr1	-	antisense	-	69	90	103	40	23	52	4.53845	5.21258	5.80308	2.4048	1.44697	3.11961
ENSG00000259599	50.6698	19.333	1.0097	0.00017787	0.00080791	CTD-2647L4.3	chr8	+	3prime_overlapping_ncrna	-	55	46	47	24	16	20	10.0397	7.39382	7.34887	4.00435	2.79353	3.32988
ENSG00000136040	156.309	71.6088	1.0081	5.0189e-08	3.8649e-07	PLXNC1	chr12	+	protein_coding	plexin_C1	154	144	161	68	67	87	1.17481	0.9673	1.05205	0.474152	0.488873	0.605348
ENSG00000139055	188.057	87.6634	1.006	3.8762e-09	3.4515e-08	ERP27	chr12	-	protein_coding	endoplasmic_reticulum_protein_27	157	194	205	99	75	98	4.19765	4.56731	4.69487	2.41937	1.91797	2.38985
ENSG00000101194	33.5322	11.2733	1.0051	0.00054806	0.0022586	SLC17A9	chr20	+	protein_coding	solute_carrier_family_17_member_9	29	34	36	14	9	12	0.407104	0.420279	0.432886	0.179637	0.120844	0.153648
ENSG00000119326	793.284	386.272	1.0039	2.0555e-21	4.9246e-20	CTNNAL1	chr9	-	protein_coding	catenin_(cadherin-associated_protein)_alpha-like_1	813	742	769	416	345	437	18.0796	14.5296	14.6483	8.45575	7.33822	8.86375
ENSG00000108840	1139.73	562.848	1.0015	1.7078e-39	9.8359e-38	HDAC5	chr17	-	protein_coding	histone_deacetylase_5	1042	1125	1190	603	568	572	10.9639	10.4232	10.7252	5.7993	5.71636	5.48948
ENSG00000197701	149.39	68.8191	0.99976	8.2919e-08	6.223e-07	ZNF595	chr4	+	protein_coding	zinc_finger_protein_595	140	160	139	77	72	64	2.69793	2.71503	2.29447	1.3563	1.32712	1.12492
ENSG00000186918	823.713	405.932	0.99702	1.0625e-27	3.6251e-26	ZNF395	chr8	-	protein_coding	zinc_finger_protein_395	782	801	839	401	439	416	9.11465	8.22087	8.37643	4.27208	4.89409	4.42248
ENSG00000242629	121.359	55.5173	0.99034	6.9663e-07	4.5901e-06	USP6NL-IT1	chr10	-	sense_intronic	USP6NL_intronic_transcript_1_(non-protein_coding)	102	117	140	61	54	57	2.29469	2.31772	2.69784	1.25434	1.16196	1.1696
ENSG00000177283	35.2822	11.2827	0.98953	0.00084356	0.0033522	FZD8	chr10	-	protein_coding	frizzled_family_receptor_8	43	40	19	11	10	14	0.756346	0.619532	0.286266	0.17685	0.168239	0.224605
ENSG00000060709	27.8854	8.09618	0.9892	0.0010334	0.0040335	RIMBP2	chr12	-	protein_coding	RIMS_binding_protein_2	35	17	29	8	10	7	0.310299	0.132713	0.220228	0.0648281	0.0847981	0.0566042
ENSG00000176595	1879.44	939.454	0.98851	6.5287e-49	4.6871e-47	KBTBD11	chr8	+	protein_coding	kelch_repeat_and_BTB_(POZ)_domain_containing_11	1671	1892	1979	1002	1004	901	13.9557	13.9139	14.1574	7.649	8.02016	6.86339
ENSG00000075234	50.047	19.0606	0.98816	0.00031532	0.0013636	TTC38	chr22	+	protein_coding	tetratricopeptide_repeat_domain_38	62	44	39	19	20	20	1.33122	0.831882	0.717274	0.372883	0.410735	0.391675
ENSG00000243536	46.1002	17.8097	0.98733	0.00029111	0.0012703	ANTXRLP1	chr10	-	pseudogene	anthrax_toxin_receptor-like_pseudogene_1	40	49	47	16	22	17	1.6905	1.82348	1.70144	0.618067	0.889306	0.655303
ENSG00000060558	2551.81	1278.26	0.98547	2.0398e-52	1.6475e-50	GNA15	chr19	+	protein_coding	guanine_nucleotide_binding_protein_(G_protein)_alpha_15_(Gq_class)	2305	2725	2483	1366	1203	1393	60.5589	63.0413	55.8788	32.8034	30.2306	33.3808
ENSG00000138100	175.982	82.7482	0.98479	5.1408e-08	3.947e-07	TRIM54	chr2	+	protein_coding	tripartite_motif_containing_54	127	195	201	85	90	81	3.51114	4.74712	4.75996	2.14795	2.37991	2.04253
ENSG00000160691	879.891	438.511	0.98385	2.4468e-30	9.456e-29	SHC1	chr1	-	protein_coding	SHC_(Src_homology_2_domain_containing)_transforming_protein_1	804	915	871	453	443	462	12.9434	12.9708	12.0109	6.66582	6.82137	6.78383
ENSG00000112715	525.842	259.287	0.98361	5.6318e-18	1.1079e-16	VEGFA	chr6	+	protein_coding	vascular_endothelial_growth_factor_A	481	487	582	244	288	270	2.21544	1.97513	2.29615	1.02722	1.26876	1.13427
ENSG00000224429	340.39	165.243	0.98325	2.6625e-12	3.3301e-11	LINC00422	chr13	-	lincRNA	long_intergenic_non-protein_coding_RNA_422	284	362	360	190	134	189	13.5105	15.164	14.6696	8.26166	6.09722	8.20074
ENSG00000124159	22.8744	6.10994	0.98033	0.0012481	0.004785	MATN4	chr20	-	protein_coding	matrilin_4	16	27	25	9	4	6	0.392918	0.583845	0.525879	0.202016	0.0939542	0.134392
ENSG00000159658	3616.81	1825.24	0.98004	6.1046e-81	9.3496e-79	EFCAB14	chr1	-	protein_coding	EF-hand_calcium_binding_domain_14	3130	3664	3884	1928	1877	1846	30.4153	31.3513	32.3289	17.1244	17.4456	16.3613
ENSG00000034063	12343.7	6248.45	0.97879	1.74e-156	8.3666e-154	UHRF1	chr19	+	processed_transcript	ubiquitin-like_with_PHD_and_ring_finger_domains_1	10815	12406	13204	6594	6312	6444	140.685	142.104	147.127	78.403	78.535	76.4569
ENSG00000211955	45.1465	16.7489	0.97809	0.00051581	0.0021398	IGHV3-33	chr14	-	IG_V_gene	immunoglobulin_heavy_variable_3-33	38	58	37	25	13	14	4.94088	6.64049	4.12084	2.97113	1.61673	1.6603
ENSG00000065413	293.057	141.374	0.97769	3.7137e-10	3.7183e-09	ANKRD44	chr2	-	protein_coding	ankyrin_repeat_domain_44	264	311	288	167	161	109	4.01371	4.16346	3.75058	2.32071	2.34122	1.5115
ENSG00000136929	132.531	58.9675	0.97745	1.3175e-05	7.2008e-05	HEMGN	chr9	-	protein_coding	hemogen	116	136	139	95	47	41	2.96562	3.0616	3.04394	2.21995	1.14929	0.956049
ENSG00000160685	70.417	29.6878	0.97714	8.808e-05	0.00042137	ZBTB7B	chr1	+	protein_coding	zinc_finger_and_BTB_domain_containing_7B	71	52	84	36	28	28	1.10708	0.713962	1.12192	0.513078	0.417592	0.398214
ENSG00000167680	333.118	163.838	0.97408	1.7205e-13	2.4084e-12	SEMA6B	chr19	-	protein_coding	sema_domain_transmembrane_domain_(TM)_and_cytoplasmic_domain_(semaphorin)_6B	280	359	345	168	175	164	3.93657	4.44433	4.15473	2.15889	2.35328	2.10302
ENSG00000163793	146.689	68.1524	0.97124	9.5737e-07	6.1877e-06	DNAJC5G	chr2	+	protein_coding	DnaJ_(Hsp40)_homolog_subfamily_C_member_5_gamma	143	135	153	51	72	88	3.99089	3.31757	3.65754	1.30097	1.92194	2.24004
ENSG00000168785	837.416	421.238	0.96999	5.6526e-28	1.9511e-26	TSPAN5	chr4	-	protein_coding	tetraspanin_5	729	892	849	451	412	442	10.0574	10.8361	10.033	5.68717	5.43662	5.56185
ENSG00000196776	7173.56	3651.3	0.96995	1.0774e-125	3.2759e-123	CD47	chr3	-	protein_coding	CD47_molecule	6371	7147	7639	3893	3592	3826	52.5354	51.8943	53.9566	29.342	28.3306	28.7759
ENSG00000167664	63.6579	26.4249	0.96838	0.00016666	0.0007624	TMIGD2	chr19	-	protein_coding	transmembrane_and_immunoglobulin_domain_containing_2	65	47	75	34	22	26	2.88637	1.83776	2.85275	1.38	0.934406	1.05305
ENSG00000225556	23.3946	6.08178	0.96659	0.0014835	0.0055982	C2CD4D	chr1	-	protein_coding	C2_calcium-dependent_domain_containing_4D	22	18	29	7	2	10	0.701695	0.505534	0.792296	0.204073	0.0610141	0.290914
ENSG00000129355	1530.66	774.011	0.9657	2.5702e-32	1.0934e-30	CDKN2D	chr19	-	protein_coding	cyclin-dependent_kinase_inhibitor_2D_(p19_inhibits_CDK4)	1308	1516	1699	858	678	865	51.5473	52.6077	57.3528	30.9063	25.5565	31.0923
ENSG00000250899	108.113	49.2162	0.96559	9.6976e-06	5.4147e-05	RP11-253E3.3	chr12	+	processed_transcript	-	81	115	125	39	61	52	1.29176	1.6149	1.70753	0.568489	0.930465	0.756377
ENSG00000159958	112.893	51.4451	0.96419	9.422e-06	5.2708e-05	TNFRSF13C	chr22	-	protein_coding	tumor_necrosis_factor_receptor_superfamily_member_13C	89	133	112	62	59	38	5.38613	7.08745	5.80588	3.42957	3.41518	2.09754
ENSG00000223947	13.9533	1.61854	0.96227	0.0009912	0.0038829	AC016738.4	chr2	-	antisense	-	20	12	8	1	2	2	0.321607	0.169914	0.110192	0.0146979	0.0307609	0.0293335
ENSG00000168209	718.797	363.106	0.95863	1.4309e-22	3.6661e-21	DDIT4	chr10	+	protein_coding	DNA-damage-inducible_transcript_4	658	764	693	350	381	393	21.0951	21.5676	19.0306	10.2562	11.683	11.4918
ENSG00000169994	75815.3	38896.8	0.95775	2.1193e-105	5.155e-103	MYO7B	chr2	+	protein_coding	myosin_VIIB	73648	71167	77935	40868	38972	40628	614.354	522.743	556.87	311.604	310.946	309.116
ENSG00000176635	15.8542	2.8964	0.95708	0.001453	0.0054974	HORMAD2	chr22	+	protein_coding	HORMA_domain_containing_2	13	14	20	5	2	2	0.333114	0.315885	0.438978	0.117106	0.0490177	0.0467431
ENSG00000128604	45.5596	18.1174	0.95651	0.00045814	0.0019187	IRF5	chr7	+	protein_coding	interferon_regulatory_factor_5	35	52	48	18	21	17	0.704019	0.921026	0.82703	0.330941	0.404027	0.311892
ENSG00000161681	235.886	115.221	0.95564	3.0645e-09	2.7609e-08	SHANK1	chr19	-	protein_coding	SH3_and_multiple_ankyrin_repeat_domains_1	190	284	223	119	112	126	1.60283	2.10962	1.61139	0.917576	0.903703	0.969489
ENSG00000164983	789.628	401.011	0.95524	3.9062e-26	1.2182e-24	TMEM65	chr8	-	protein_coding	transmembrane_protein_65	739	781	803	409	427	405	12.8295	11.939	11.9411	6.49006	7.09033	6.41296
ENSG00000104450	274.287	136.018	0.95396	2.104e-11	2.3955e-10	SPAG1	chr8	+	protein_coding	sperm_associated_antigen_1	236	278	296	129	144	148	3.43339	3.5613	3.68864	1.71539	2.00377	1.96387
ENSG00000110934	1465.35	747.712	0.95109	3.7046e-27	1.2197e-25	BIN2	chr12	-	protein_coding	bridging_integrator_2	1107	1594	1647	775	744	797	22.3072	28.2837	28.4285	14.2745	14.3398	14.6485
ENSG00000134508	77.2971	34.5236	0.95046	4.805e-05	0.00023997	CABLES1	chr18	+	protein_coding	Cdk5_and_Abl_enzyme_substrate_1	74	80	73	33	33	41	0.82906	0.789216	0.700552	0.337932	0.353624	0.418964
ENSG00000233225	18.5071	4.20724	0.94988	0.0017607	0.0065323	AC004987.9	chr7	+	pseudogene	-	19	23	12	4	5	4	0.615112	0.655663	0.332771	0.118365	0.154826	0.118114
ENSG00000136250	27.0728	8.38748	0.94941	0.0016215	0.0060635	AOAH	chr7	-	protein_coding	acyloxyacyl_hydrolase_(neutrophil)	15	35	31	7	8	11	0.350834	0.720827	0.621064	0.149648	0.178968	0.234662
ENSG00000164683	30.5492	10.3313	0.94673	0.00141	0.0053494	HEY1	chr8	-	protein_coding	hairy/enhancer-of-split_related_with_YRPW_motif_1	20	37	34	14	10	8	0.488153	0.795206	0.710834	0.312331	0.233453	0.178096
ENSG00000074416	52.7684	20.5441	0.94392	0.00072747	0.0029266	MGLL	chr3	-	protein_coding	monoglyceride_lipase	44	55	57	15	12	37	0.49904	0.549285	0.55376	0.155502	0.130178	0.382757
ENSG00000008513	1113.72	572.453	0.94359	6.1548e-34	2.8405e-32	ST3GAL1	chr8	-	protein_coding	ST3_beta-galactoside_alpha-23-sialyltransferase_1	1021	1125	1133	622	546	606	8.21254	7.96813	7.8063	4.57303	4.20067	4.44594
ENSG00000130511	2718.95	1407.13	0.94304	1.0828e-70	1.3093e-68	SSBP4	chr19	+	protein_coding	single_stranded_DNA_binding_protein_4	2458	2710	2844	1445	1439	1473	81.3142	78.9415	80.5893	43.6932	45.5323	44.4453
ENSG00000102606	5061.78	2626.23	0.94055	1.9405e-77	2.7481e-75	ARHGEF7	chr13	+	protein_coding	Rho_guanine_nucleotide_exchange_factor_(GEF)_7	4301	5337	5311	2757	2724	2649	43.6249	47.6666	46.1429	25.5602	26.4269	24.5068
ENSG00000138944	26.9153	8.43571	0.94052	0.0017857	0.0066114	KIAA1644	chr22	-	protein_coding	KIAA1644	26	28	25	4	12	10	0.215826	0.204663	0.17776	0.0303495	0.0952764	0.0757127
ENSG00000196189	119.712	56.4722	0.93957	6.1588e-06	3.5352e-05	SEMA4A	chr1	+	protein_coding	sema_domain_immunoglobulin_domain_(Ig)_transmembrane_domain_(TM)_and_short_cytoplasmic_domain_(semaphorin)_4A	90	111	155	61	54	60	1.52836	1.65981	2.25465	0.946837	0.877106	0.929339
ENSG00000258875	23.4235	6.81002	0.93856	0.0019742	0.0072258	CTD-2547L24.3	chr14	+	protein_coding	HCG1816139;_Uncharacterized_protein_	20	29	20	8	9	4	1.83437	2.34211	1.57127	0.670669	0.789539	0.334623
ENSG00000246334	104.809	48.3218	0.93816	2.1531e-05	0.00011388	PRR7-AS1	chr5	-	processed_transcript	PRR7_antisense_RNA_1	113	102	91	62	39	49	8.5459	6.79253	5.89501	4.28581	2.8211	3.37998
ENSG00000176749	788.537	404.033	0.93798	5.8904e-21	1.3793e-19	CDK5R1	chr17	+	protein_coding	cyclin-dependent_kinase_5_regulatory_subunit_1_(p35)	691	896	736	426	413	412	8.95343	10.2228	8.1687	5.04525	5.11842	4.86909
ENSG00000203602	30.0558	10.3442	0.93738	0.0015382	0.0057771	AL137059.1	chr13	-	pseudogene	-	24	32	33	14	11	7	2.89238	3.39584	3.40661	1.54218	1.26798	0.769452
ENSG00000135905	1694.8	877.916	0.93734	5.5163e-47	3.8663e-45	DOCK10	chr2	-	protein_coding	dedicator_of_cytokinesis_10	1569	1694	1725	936	854	930	12.0646	11.4698	11.3617	6.5785	6.2809	6.52246
ENSG00000138772	55.2734	23.1644	0.93622	0.00039133	0.0016604	ANXA3	chr4	+	protein_coding	annexin_A3	43	55	66	23	17	32	0.824117	0.928186	1.0835	0.402912	0.311633	0.559383
ENSG00000110076	118.27	55.4718	0.93604	1.1629e-05	6.4048e-05	NRXN2	chr11	-	protein_coding	neurexin_2	111	114	123	51	76	44	0.939501	0.849632	0.891749	0.394553	0.615265	0.339677
ENSG00000116819	116.295	55.2756	0.93552	4.0298e-06	2.386e-05	TFAP2E	chr1	+	protein_coding	transcription_factor_AP-2_epsilon_(activating_enhancer_binding_protein_2_epsilon)	108	122	112	49	61	61	2.76488	2.7502	2.45603	1.14659	1.49368	1.42436
ENSG00000149506	19.9944	5.16332	0.93412	0.0021427	0.0077889	ZP1	chr11	+	protein_coding	zona_pellucida_glycoprotein_1_(sperm_receptor)	24	19	15	5	5	6	0.68831	0.47982	0.368492	0.13107	0.137157	0.156951
ENSG00000167103	160.393	78.2979	0.93331	3.191e-07	2.2075e-06	PIP5KL1	chr9	-	protein_coding	phosphatidylinositol-4-phosphate_5-kinase-like_1	127	174	174	79	91	72	3.23798	3.90635	3.79999	1.84102	2.21915	1.67433
ENSG00000152642	728.518	375.78	0.93328	1.4971e-24	4.3352e-23	GPD1L	chr3	+	protein_coding	glycerol-3-phosphate_dehydrogenase_1-like	646	720	783	389	373	402	8.9167	8.75097	9.25757	4.90775	4.92442	5.061
ENSG00000233718	26.1677	8.06918	0.93326	0.0020059	0.0073341	MYCNOS	chr2	-	antisense	MYCN_opposite_strand/antisense_RNA	20	18	40	7	8	10	0.853617	0.676484	1.46237	0.273082	0.326586	0.389289
ENSG00000186204	13.6055	1.92739	0.93312	0.0015296	0.0057479	CYP4F12	chr19	+	protein_coding	cytochrome_P450_family_4_subfamily_F_polypeptide_12	13	13	14	4	1	1	0.223747	0.197019	0.206398	0.0629267	0.0164622	0.0156983
ENSG00000127824	284.988	143.363	0.93246	8.4353e-11	9.0602e-10	TUBA4A	chr2	-	protein_coding	tubulin_alpha_4a	257	281	302	128	146	170	5.76321	5.54868	5.80099	2.62363	3.13155	3.47712
ENSG00000168297	1277.83	662.034	0.93182	6.0552e-32	2.5242e-30	PXK	chr3	+	protein_coding	PX_domain_containing_serine/threonine_kinase	1220	1193	1345	730	670	650	24.2185	20.8535	22.8703	13.2456	12.7214	11.769
ENSG00000139445	32.1197	11.614	0.92885	0.001463	0.005528	FOXN4	chr12	-	protein_coding	forkhead_box_N4	34	28	32	11	11	14	0.568764	0.412442	0.458529	0.168193	0.176003	0.213609
ENSG00000133477	31.5233	11.2839	0.92689	0.0015986	0.0059833	FAM83F	chr22	+	protein_coding	family_with_sequence_similarity_83_member_F	21	34	39	12	10	13	0.568247	0.810118	0.903953	0.296798	0.258817	0.320848
ENSG00000172059	380.923	193.817	0.92601	9.6968e-13	1.2681e-11	KLF11	chr2	+	protein_coding	Kruppel-like_factor_11	383	360	374	218	175	208	5.32192	4.40478	4.45148	2.76877	2.32585	2.63616
ENSG00000137968	187.397	93.3484	0.92412	2.7177e-08	2.1662e-07	SLC44A5	chr1	-	protein_coding	solute_carrier_family_44_member_5	167	176	210	101	96	92	2.12407	1.97114	2.28789	1.17418	1.16788	1.06728
ENSG00000253696	29.8709	10.3502	0.92359	0.0018299	0.0067599	RP11-439C15.2	chr8	+	lincRNA	-	34	27	26	8	12	12	2.33786	1.63477	1.53136	0.502796	0.789216	0.752593
ENSG00000125931	40.1681	15.8071	0.91984	0.0011117	0.0043083	CITED1	chrX	-	protein_coding	Cbp/p300-interacting_transactivator_with_Glu/Asp-rich_carboxy-terminal_domain_1	34	33	52	14	15	20	1.54781	1.32283	2.02771	0.582545	0.653138	0.830441
ENSG00000065911	3548.54	1867.84	0.91891	5.4632e-68	6.2408e-66	MTHFD2	chr2	+	protein_coding	methylenetetrahydrofolate_dehydrogenase_(NADP+_dependent)_2_methenyltetrahydrofolate_cyclohydrolase	3129	3571	3768	1884	1827	2076	39.3512	39.5452	40.5907	21.6568	21.9768	23.8133
ENSG00000257060	20.5889	5.2021	0.91777	0.0025386	0.0090575	RP11-266O8.1	chr15	+	lincRNA	-	10	22	30	5	8	3	0.278529	0.539566	0.715739	0.127292	0.213125	0.0762132
ENSG00000096060	1108.2	579.863	0.91728	9.6029e-31	3.7747e-29	FKBP5	chr6	-	protein_coding	FK506_binding_protein_5	1035	1111	1114	643	551	603	7.855	7.42458	7.24194	4.46045	3.99974	4.1741
ENSG00000216906	11.6754	0.980772	0.91696	0.0012202	0.0046893	RP11-350J20.9	chr6	+	pseudogene	-	7	11	17	0	2	1	0.180276	0.24945	0.375017	0	0.0492655	0.0234897
ENSG00000092020	596.576	310.808	0.91451	3.8302e-20	8.5614e-19	PPP2R3C	chr14	-	protein_coding	protein_phosphatase_2_regulatory_subunit_B''_gamma	541	586	631	324	302	337	16.4234	15.6645	16.4081	8.99027	8.76894	9.33114
ENSG00000099860	372.899	192.233	0.91442	4.1604e-13	5.637e-12	GADD45B	chr19	+	protein_coding	growth_arrest_and_DNA-damage-inducible_beta	306	394	403	187	203	205	8.54421	9.6872	9.63871	4.77258	5.42152	5.22087
ENSG00000185608	791.857	412.392	0.91356	1.2642e-19	2.7371e-18	MRPL40	chr22	+	protein_coding	mitochondrial_ribosomal_protein_L40	729	850	750	428	370	481	29.4543	30.2407	25.9565	15.8062	14.2987	17.7258
ENSG00000133805	771.528	403.443	0.91181	1.743e-22	4.4491e-21	AMPD3	chr11	+	protein_coding	adenosine_monophosphate_deaminase_3	744	769	753	399	419	431	10.4391	9.50097	9.04999	5.1171	5.62313	5.51577
ENSG00000100867	32.3767	11.6657	0.91175	0.0019426	0.0071227	DHRS2	chr14	+	protein_coding	dehydrogenase/reductase_(SDR_family)_member_2	39	28	27	11	15	10	0.410974	0.259812	0.243712	0.105951	0.151187	0.0961144
ENSG00000155366	1218.81	641.386	0.90984	1.8485e-31	7.5386e-30	RHOC	chr1	-	protein_coding	ras_homolog_family_member_C	1163	1179	1241	641	632	714	29.6382	26.4569	27.0899	14.9311	15.4051	16.5962
ENSG00000215246	855.94	448.467	0.90756	4.7833e-20	1.0646e-18	RP11-43F13.3	chr5	-	antisense	-	802	818	899	439	525	422	12.9075	11.5924	12.3934	6.45795	8.0817	6.1947
ENSG00000102935	14.1975	1.96154	0.90752	0.0018953	0.0069752	ZNF423	chr16	-	protein_coding	zinc_finger_protein_423	19	10	12	0	4	2	0.139002	0.06442	0.0751993	0	0.02799	0.0133456
ENSG00000172554	191.468	95.5908	0.90631	5.3298e-07	3.5732e-06	SNTG2	chr2	+	protein_coding	syntrophin_gamma_2	133	235	201	91	98	107	3.94773	6.14208	5.1104	2.46887	2.78225	2.8968
ENSG00000148600	24.4533	7.76495	0.90561	0.0027201	0.0096402	CDHR1	chr10	+	protein_coding	cadherin-related_family_member_1	29	23	19	8	9	7	0.299403	0.209092	0.168025	0.0754935	0.088874	0.0659166
ENSG00000140044	162.127	79.943	0.90471	1.8805e-06	1.1673e-05	JDP2	chr14	+	protein_coding	Jun_dimerization_protein_2	179	149	145	96	69	83	1.85728	1.36132	1.28871	0.91045	0.684774	0.78549
ENSG00000169855	47.6699	18.6426	0.90452	0.0015263	0.0057379	ROBO1	chr3	-	protein_coding	roundabout_axon_guidance_receptor_homolog_1_(Drosophila)	48	39	53	11	13	34	0.358178	0.256256	0.338764	0.075026	0.0927845	0.231407
ENSG00000211695	12.6341	1.6197	0.90287	0.0018688	0.0068877	TRGV9	chr7	-	TR_V_gene	T_cell_receptor_gamma_variable_9	7	11	20	2	2	1	0.226098	0.312855	0.55334	0.0590459	0.0617878	0.0294603
ENSG00000138615	38.4415	15.2234	0.9024	0.0015092	0.0056835	CILP	chr15	-	protein_coding	cartilage_intermediate_layer_protein_nucleotide_pyrophosphohydrolase	28	48	38	15	19	13	0.352294	0.531791	0.409538	0.172504	0.228652	0.149187
ENSG00000179431	234.069	119.11	0.90174	1.8492e-08	1.5094e-07	FJX1	chr11	+	protein_coding	four_jointed_box_1_(Drosophila)	205	228	258	101	119	149	4.27866	4.19025	4.6125	1.9268	2.37561	2.83647
ENSG00000173110	50.0544	21.3003	0.90168	0.00080191	0.003199	HSPA6	chr1	+	protein_coding	heat_shock_70kDa_protein_6_(HSP70B')	40	59	49	29	20	17	0.847165	1.1003	0.88893	0.561394	0.405147	0.328394
ENSG00000177707	82.8792	38.6459	0.90132	0.00011498	0.00053884	PVRL3	chr3	+	protein_coding	poliovirus_receptor-related_3	70	83	92	53	30	37	1.07063	1.11782	1.2053	0.740934	0.438872	0.516158
ENSG00000180881	20.0176	5.80225	0.89887	0.0031181	0.010888	CAPS2	chr12	-	protein_coding	calcyphosine_2	18	20	21	7	5	6	0.263304	0.257613	0.263129	0.0935934	0.0699568	0.0800527
ENSG00000181585	18.3086	4.84617	0.89696	0.0031905	0.011102	TMIE	chr3	+	protein_coding	transmembrane_inner_ear	17	15	22	6	5	4	0.522302	0.405804	0.578974	0.168494	0.146932	0.112091
ENSG00000143786	77.8426	33.0684	0.89658	0.00089188	0.0035239	CNIH3	chr1	+	protein_coding	cornichon_homolog_3_(Drosophila)	116	52	55	28	44	30	2.5413	1.00312	1.0321	0.560682	0.921986	0.599456
ENSG00000241129	12.0583	1.2767	0.89596	0.001741	0.0064649	RPL22P19	chr12	-	pseudogene	ribosomal_protein_L22_pseudogene_19	8	12	16	3	0	1	1.0166	1.34274	1.74158	0.348451	0	0.115904
ENSG00000106479	902.414	478.183	0.89587	3.3105e-22	8.3677e-21	ZNF862	chr7	+	protein_coding	zinc_finger_protein_862	750	973	944	470	531	478	6.04748	6.9084	6.52001	3.46396	4.09526	3.51544
ENSG00000266045	43.9866	17.8321	0.89547	0.0014497	0.0054857	RP11-466P24.7	chr5	+	lincRNA	-	41	55	33	13	24	18	1.08379	1.2802	0.747204	0.314099	0.606803	0.433984
ENSG00000172794	890.783	470.008	0.89496	7.2372e-19	1.4904e-17	RAB37	chr17	+	protein_coding	RAB37_member_RAS_oncogene_family	876	795	946	511	412	535	12.9051	10.3128	11.9375	6.88081	5.80535	7.18869
ENSG00000256663	1300.98	693.028	0.893	2.9854e-28	1.0411e-26	RP11-424C20.2	chr12	+	pseudogene	-	1116	1385	1339	742	752	650	43.9498	48.028	45.1686	26.709	28.326	23.3478
ENSG00000132359	710.437	375.914	0.8919	4.4614e-19	9.3175e-18	RAP1GAP2	chr17	+	protein_coding	RAP1_GTPase_activating_protein_2	699	637	751	382	384	398	5.88079	4.719	5.41205	2.93754	3.09004	3.05408
ENSG00000211714	36.5038	14.5069	0.8916	0.0017735	0.0065702	TRBV7-3	chr7	-	TR_V_gene	T_cell_receptor_beta_variable_7-3	29	42	37	13	13	19	4.0936	5.22046	4.47376	1.67731	1.75519	2.44624
ENSG00000105011	2503.76	1342.51	0.89153	2.123e-59	1.9596e-57	ASF1B	chr19	-	protein_coding	ASF1_anti-silencing_function_1_homolog_B_(S._cerevisiae)	2273	2505	2598	1396	1320	1443	61.8644	60.0345	60.5681	34.7287	34.3629	35.8217
ENSG00000149527	80.6038	37.4072	0.89093	0.00020972	0.0009396	PLCH2	chr1	+	protein_coding	phospholipase_C_eta_2	75	85	77	27	35	54	0.601631	0.600399	0.529082	0.197968	0.268542	0.395095
ENSG00000153446	18.4585	4.8427	0.89062	0.0033967	0.011746	C16orf89	chr16	-	protein_coding	chromosome_16_open_reading_frame_89	13	18	24	3	5	7	0.389166	0.474478	0.615413	0.082087	0.143165	0.19113
ENSG00000271288	9.77015	0.318308	0.89043	0.0010448	0.004075	IGHV1OR15-3	chr15	-	IG_V_pseudogene	immunoglobulin_heavy_variable_1/OR15-3_(pseudogene)	7	12	10	0	0	1	1.11761	1.68703	1.36758	0	0	0.145623
ENSG00000230105	10.3733	0.637771	0.88994	0.0013392	0.0051085	RP11-431N15.2	chrX	+	lincRNA	-	7	9	15	1	0	1	0.550182	0.622877	1.00986	0.0718406	0	0.0716881
ENSG00000086730	142.551	71.4502	0.88947	2.5538e-06	1.553e-05	LAT2	chr7	+	protein_coding	linker_for_activation_of_T_cells_family_member_2	127	125	169	72	79	70	2.81641	2.44092	3.21028	1.45944	1.67569	1.41589
ENSG00000260910	9.48159	0	0.8875	0.00077948	0.0031137	LINC00565	chr13	-	lincRNA	long_intergenic_non-protein_coding_RNA_565	9	6	13	0	0	0	0.21637	0.127016	0.267709	0	0	0
ENSG00000154240	127.264	63.5219	0.88702	4.5264e-06	2.6595e-05	CEP112	chr17	-	protein_coding	centrosomal_protein_112kDa	113	136	126	68	57	72	1.80054	1.90817	1.71973	0.990366	0.868709	1.0464
ENSG00000254389	267.317	138.327	0.88623	4.9758e-09	4.3723e-08	RHPN1-AS1	chr8	-	antisense	RHPN1_antisense_RNA_1_(head_to_head)	252	241	294	170	122	137	7.36291	6.20038	7.358	4.54004	3.40944	3.65097
ENSG00000163814	20.5188	5.4334	0.88537	0.0035963	0.01235	CDCP1	chr3	-	protein_coding	CUB_domain_containing_protein_1	22	18	20	8	1	8	0.205275	0.147889	0.159848	0.0682282	0.00892456	0.0680834
ENSG00000213859	829.323	443.077	0.88443	2.9959e-22	7.5817e-21	KCTD11	chr17	+	protein_coding	potassium_channel_tetramerisation_domain_containing_11	684	863	906	485	424	464	12.5635	13.9578	14.2543	8.14252	7.44896	7.77343
ENSG00000118507	44.7263	19.0781	0.88299	0.0012209	0.0046914	AKAP7	chr6	+	protein_coding	A_kinase_(PRKA)_anchor_protein_7	40	41	51	23	21	15	0.758835	0.684893	0.828745	0.39882	0.381049	0.259548
ENSG00000009413	1207.12	645.891	0.88252	3.4753e-23	9.3805e-22	REV3L	chr6	-	protein_coding	REV3-like_polymerase_(DNA_directed)_zeta_catalytic_subunit	1123	1202	1227	726	702	570	5.73995	5.40985	5.37201	3.39177	3.43194	2.65731
ENSG00000118503	2853.54	1539.36	0.88233	2.5569e-49	1.8814e-47	TNFAIP3	chr6	+	protein_coding	tumor_necrosis_factor_alpha-induced_protein_3	2393	3021	3018	1536	1564	1667	30.258	33.6357	32.6874	17.7521	18.9151	19.2253
ENSG00000253482	16.4357	3.26178	0.88211	0.0031622	0.011022	IGHVII-26-2	chr14	-	IG_V_pseudogene	immunoglobulin_heavy_variable_(II)-26-2_(pseudogene)	16	23	9	1	6	3	2.75889	3.49216	1.32929	0.157607	0.989555	0.471818
ENSG00000079805	6248.82	3376.3	0.88208	3.4999e-69	4.0884e-67	DNM2	chr19	+	protein_coding	dynamin_2	5745	6045	6615	3656	3516	3279	56.9721	52.7862	56.1909	33.1391	33.35	29.6587
ENSG00000229914	694.525	370.963	0.88185	2.0638e-19	4.4127e-18	RP11-404O13.4	chr1	-	pseudogene	-	580	753	719	381	395	372	65.1366	74.4636	69.1655	39.1096	42.4296	38.1047
ENSG00000167693	1831.21	986.436	0.88102	1.6132e-37	8.5523e-36	NXN	chr17	-	protein_coding	nucleoredoxin	1579	1862	1966	1027	918	1113	29.1459	30.2641	31.0844	17.3272	16.2074	18.7383
ENSG00000174807	138.322	37.6083	0.87957	0.0038158	0.013003	CD248	chr11	-	protein_coding	CD248_molecule_endosialin	126	123	159	15	27	75	2.76037	2.37276	2.98372	0.300365	0.565764	1.49864
ENSG00000228757	29.3577	10.9785	0.87956	0.0027938	0.0098742	AB019438.66	chr14	-	pseudogene	-	30	28	28	12	11	11	11.9234	9.79915	9.53235	4.35935	4.18163	3.98759
ENSG00000267886	13.0692	1.9627	0.87916	0.0026325	0.0093586	CTD-2291D10.4	chr19	+	lincRNA	-	15	13	10	1	4	1	1.44681	1.10412	0.8262	0.0881623	0.369025	0.0879753
ENSG00000130487	16.4941	3.54825	0.87748	0.0035097	0.012088	KLHDC7B	chr22	+	protein_coding	kelch_domain_containing_7B	19	15	14	7	3	1	0.356107	0.247554	0.22476	0.119918	0.0537802	0.0170949
ENSG00000244617	129.339	65.1097	0.87679	5.3893e-06	3.123e-05	ASPRV1	chr2	-	protein_coding	aspartic_peptidase_retroviral-like_1	117	132	132	76	56	70	3.01873	2.99891	2.91726	1.79231	1.38198	1.64731
ENSG00000104219	1165.03	628.055	0.87577	7.6905e-28	2.6457e-26	ZDHHC2	chr8	+	protein_coding	zinc_finger_DHHC-type_containing_2	1068	1125	1239	692	655	597	9.38539	8.70534	9.32644	5.55839	5.5055	4.78514
ENSG00000215105	49.9983	21.6823	0.87494	0.0012032	0.0046299	TTC3P1	chrX	-	pseudogene	tetratricopeptide_repeat_domain_3_pseudogene_1	56	39	51	17	26	24	0.516073	0.316475	0.402584	0.143197	0.229177	0.201731
ENSG00000099204	3408.28	1849.06	0.87411	2.4375e-55	2.074e-53	ABLIM1	chr10	-	protein_coding	actin_binding_LIM_protein_1	3276	3262	3479	1919	1824	1985	24.1371	21.163	21.9563	12.9234	12.8541	13.3395
ENSG00000152990	1784.03	966.409	0.87369	1.4215e-41	8.7213e-40	GPR125	chr4	-	protein_coding	G_protein-coupled_receptor_125	1689	1719	1839	1008	971	1014	20.7706	18.6143	19.3715	11.3303	11.4212	11.3735
ENSG00000168004	20.3561	4.59017	0.8723	0.0037613	0.012844	HRASLS5	chr11	-	protein_coding	HRAS-like_suppressor_family_member_5	20	13	27	4	10	0	0.369657	0.211575	0.42746	0.0675756	0.176784	0
ENSG00000242029	12.0078	1.60793	0.872	0.0025893	0.0092191	RP11-457K10.1	chr3	+	lincRNA	-	13	13	9	3	1	1	2.78061	2.44845	1.64893	0.586515	0.204584	0.19509
ENSG00000186399	23.0125	6.48226	0.87048	0.0042239	0.014233	GOLGA8R	chr15	-	protein_coding	golgin_A8_family_member_R	27	18	22	11	8	1	0.494147	0.290079	0.344888	0.184012	0.140042	0.0166929
ENSG00000224383	372.972	198.089	0.87042	4.1948e-12	5.1503e-11	C17orf72	chr17	+	protein_coding	chromosome_17_open_reading_frame_72	366	356	373	211	186	217	6.5592	5.61787	5.72588	3.45632	3.18828	3.54706
ENSG00000261668	51.4826	22.8378	0.86795	0.0010669	0.0041533	RP11-50D9.3	chr4	-	antisense	-	51	51	49	27	16	28	0.7437	0.654861	0.61205	0.359876	0.223163	0.372413
ENSG00000081320	2273.39	1237.53	0.86717	4.6761e-37	2.4477e-35	STK17B	chr2	-	protein_coding	serine/threonine_kinase_17b	1827	2420	2483	1292	1260	1280	19.3654	22.5868	22.5439	12.5174	12.7742	12.3748
ENSG00000171954	17.5556	4.24371	0.86548	0.004205	0.014174	CYP4F22	chr19	+	protein_coding	cytochrome_P450_family_4_subfamily_F_polypeptide_22	21	15	15	2	8	3	0.445772	0.280373	0.27274	0.0388048	0.162427	0.0580837
ENSG00000075884	1858.83	1013.84	0.86545	1.5513e-45	1.0517e-43	ARHGAP15	chr2	+	protein_coding	Rho_GTPase_activating_protein_15	1671	1879	1928	1064	991	1086	31.5508	31.2401	31.182	18.3627	17.8971	18.7026
ENSG00000206052	30.4664	10.9808	0.86543	0.0037275	0.012741	DOK6	chr18	+	protein_coding	docking_protein_6	41	20	27	14	11	9	0.258452	0.111014	0.145788	0.0806651	0.0663228	0.0517461
ENSG00000177030	1740.92	947.547	0.86532	1.8902e-33	8.5147e-32	DEAF1	chr11	-	protein_coding	DEAF1_transcription_factor	1537	1760	1838	896	950	1089	34.4534	34.7394	35.2912	18.3581	20.3683	22.2651
ENSG00000227508	30.9759	11.2414	0.86498	0.003714	0.012702	RP5-894D12.3	chr6	+	processed_transcript	-	29	34	28	20	6	9	4.69699	4.849	3.88457	2.96083	0.929495	1.32955
ENSG00000266088	157.473	80.8571	0.86453	2.0748e-06	1.2799e-05	RP5-1028K7.2	chr17	+	lincRNA	-	143	155	166	83	67	101	7.90307	7.54299	7.85835	4.19275	3.54168	5.0912
ENSG00000167972	101.592	50.3965	0.86276	5.3842e-05	0.00026645	ABCA3	chr16	-	protein_coding	ATP-binding_cassette_sub-family_A_(ABC1)_member_3	108	95	94	48	53	55	0.915769	0.709312	0.682737	0.372019	0.429845	0.425367
ENSG00000253883	114.763	58.0954	0.86154	1.5106e-05	8.1765e-05	IGHV3-19	chr14	-	IG_V_pseudogene	immunoglobulin_heavy_variable_3-19_(pseudogene)	104	118	116	66	56	58	20.028	20.0096	19.1349	11.6174	10.3149	10.1876
ENSG00000169884	44.5636	19.3683	0.86118	0.0016558	0.0061814	WNT10B	chr12	-	protein_coding	wingless-type_MMTV_integration_site_family_member_10B	38	36	58	21	19	20	0.936463	0.781199	1.22433	0.473029	0.447853	0.449548
ENSG00000198156	32.7811	12.6323	0.86017	0.0034518	0.011907	A-575C2.4	chr16	-	protein_coding	Protein_LOC728741_	22	28	48	10	16	13	0.611547	0.685357	1.14291	0.254079	0.425404	0.329602
ENSG00000133275	6639.36	3653.04	0.85824	1.7936e-105	4.4149e-103	CSNK1G2	chr19	+	protein_coding	casein_kinase_1_gamma_2	6025	6663	6871	3783	3687	3843	117.318	114.243	114.602	67.3294	68.668	68.2521
ENSG00000177602	1041.96	568.932	0.85824	1.0945e-27	3.7283e-26	GSG2	chr17	+	protein_coding	germ_cell_associated_2_(haspin)	919	1094	1059	578	573	611	18.0261	18.8954	17.7929	10.3628	10.7502	10.9312
ENSG00000186517	7064.69	3886.71	0.85794	4.2153e-96	8.8934e-94	ARHGAP30	chr1	-	protein_coding	Rho_GTPase_activating_protein_30	6519	7080	7196	4074	3984	3976	75.2161	71.9308	71.1188	42.9647	43.9666	41.8422
ENSG00000184007	15959.4	8786.77	0.85784	8.3188e-114	2.1772e-111	PTP4A2	chr1	-	protein_coding	protein_tyrosine_phosphatase_type_IVA_member_2	13841	16374	16890	8879	9049	9277	197.416	205.647	206.352	115.755	123.45	120.687
ENSG00000106560	1188.51	648.798	0.85735	5.6507e-26	1.7569e-24	GIMAP2	chr7	+	protein_coding	GTPase_IMAP_family_member_2	1024	1220	1265	694	585	733	39.6031	41.5471	41.9067	24.533	21.6401	25.8567
ENSG00000067082	993.504	543.115	0.85633	2.826e-26	8.8934e-25	KLF6	chr10	-	protein_coding	Kruppel-like_factor_6	846	1043	1045	575	546	561	10.1825	11.054	10.7737	6.32578	6.28567	6.15867
ENSG00000253409	13.4752	2.56401	0.85559	0.0039254	0.013331	TRBV7-4	chr7	-	TR_V_gene	T_cell_receptor_beta_variable_7-4_(gene/pseudogene)	10	15	15	4	1	3	1.61498	2.1331	2.07502	0.590459	0.154469	0.441905
ENSG00000147454	1569.16	859.792	0.85461	3.1712e-31	1.2806e-29	SLC25A37	chr8	+	protein_coding	solute_carrier_family_25_(mitochondrial_iron_transporter)_member_37	1517	1459	1636	878	910	873	17.6265	14.9275	16.2827	9.32473	10.1134	9.25196
ENSG00000179715	16.5651	4.18486	0.85428	0.0047867	0.015868	PCED1B	chr12	+	protein_coding	PC-esterase_domain_containing_1B	13	20	16	7	3	3	0.312938	0.423932	0.329912	0.154019	0.0690733	0.0658681
ENSG00000082512	1753.21	962.902	0.85308	1.1866e-36	6.073e-35	TRAF5	chr1	+	protein_coding	TNF_receptor-associated_factor_5	1683	1653	1818	1003	971	1008	19.0228	16.4519	17.6015	10.3622	10.4975	10.3918
ENSG00000171119	61.7336	29.0043	0.85103	0.0006682	0.00271	NRTN	chr19	+	protein_coding	neurturin	63	55	63	29	25	36	3.18351	2.44726	2.72691	1.33945	1.20832	1.65923
ENSG00000167460	15227.3	8427.46	0.85012	4.867e-115	1.3241e-112	TPM4	chr19	+	protein_coding	tropomyosin_4	13916	15216	15713	8736	8204	9171	291.861	281.005	282.282	167.469	164.574	175.435
ENSG00000125520	1183.32	650.992	0.8494	2.6751e-31	1.0866e-29	SLC2A4RG	chr20	+	protein_coding	SLC2A4_regulator	1079	1164	1243	686	657	673	34.9319	33.1822	34.4695	20.2995	20.3442	19.8726
ENSG00000269891	158.496	82.4968	0.84833	2.9249e-06	1.7626e-05	ARHGAP19	chr10	-	protein_coding	Rho_GTPase-activating_protein_19_	156	158	151	87	95	73	0.976131	0.870548	0.809327	0.497582	0.568567	0.416625
ENSG00000116254	169.579	89.1494	0.84758	6.47e-07	4.2862e-06	CHD5	chr1	-	protein_coding	chromodomain_helicase_DNA_binding_protein_5	160	159	180	93	92	91	0.929545	0.813391	0.895749	0.49385	0.511226	0.482204
ENSG00000198598	11.7937	1.63147	0.84698	0.0032811	0.01139	MMP17	chr12	+	protein_coding	matrix_metallopeptidase_17_(membrane-inserted)	10	8	17	1	3	1	0.232434	0.163735	0.338464	0.0212453	0.0666954	0.0212002
ENSG00000204634	626.547	341.229	0.84645	5.8034e-15	9.1318e-14	TBC1D8	chr2	-	protein_coding	TBC1_domain_family_member_8_(with_GRAM_domain)	644	592	599	339	364	353	9.4898	7.68148	7.56069	4.56597	5.13035	4.74444
ENSG00000174718	4872.16	2700.18	0.84618	2.1362e-65	2.2767e-63	KIAA1551	chr12	+	protein_coding	KIAA1551	4214	5032	5135	2921	2766	2673	37.9178	39.8696	39.5779	24.0238	23.8054	21.9375
ENSG00000267756	49.8333	22.0793	0.84503	0.0020113	0.0073485	RP11-411B10.4	chr18	-	pseudogene	-	35	62	51	18	32	18	2.36313	3.68607	2.94953	1.11085	2.06654	1.10849
ENSG00000120899	1494.37	826.495	0.8445	3.603e-36	1.8081e-34	PTK2B	chr8	+	protein_coding	protein_tyrosine_kinase_2_beta	1296	1525	1590	864	847	848	15.4036	15.9602	16.1874	9.38623	9.62884	9.19286
ENSG00000100600	395.046	214.359	0.8432	1.3308e-11	1.5432e-10	LGMN	chr14	-	protein_coding	legumain	378	360	424	212	238	213	10.0156	8.39927	9.62314	5.13434	6.03168	5.14761
ENSG00000231259	308.451	166.154	0.84271	1.4563e-09	1.3612e-08	AC125232.1	chr2	-	pseudogene	-	293	298	316	188	180	146	7.4669	6.68714	6.898	4.37917	4.38752	3.39363
ENSG00000184661	1286.25	707.29	0.84083	1.198e-17	2.3193e-16	CDCA2	chr8	+	protein_coding	cell_division_cycle_associated_2	977	1445	1392	800	742	647	14.6746	19.1114	17.9092	10.9831	10.6598	8.86371
ENSG00000231638	21.0086	6.49886	0.84037	0.0057446	0.018596	AC011738.4	chr7	-	antisense	-	17	27	18	3	10	7	0.326708	0.456905	0.29631	0.0526979	0.183817	0.122701
ENSG00000050438	871.48	481.479	0.83838	4.0422e-21	9.5735e-20	SLC4A8	chr12	+	protein_coding	solute_carrier_family_4_sodium_bicarbonate_cotransporter_member_8	727	890	960	531	485	475	9.26986	9.99265	10.4851	6.18864	5.915	5.52423
ENSG00000230526	257.978	138.855	0.83827	8.0009e-09	6.8671e-08	RP11-472G21.2	chr10	+	lincRNA	-	252	235	271	139	141	150	26.8992	22.0881	24.7783	13.5617	14.3957	14.6039
ENSG00000184992	6887.62	3843.13	0.83815	5.6126e-95	1.1377e-92	BRI3BP	chr12	+	protein_coding	BRI3_binding_protein	6143	6822	7346	3945	3948	4006	51.783	50.6373	53.0422	30.3959	31.8316	30.8004
ENSG00000164220	50.9814	23.5296	0.83698	0.0014164	0.0053676	F2RL2	chr5	-	protein_coding	coagulation_factor_II_(thrombin)_receptor-like_2	47	53	50	30	20	23	0.768118	0.762707	0.699945	0.448139	0.312633	0.342844
ENSG00000196405	9169.28	5124.11	0.83628	3.5328e-104	8.2072e-102	EVL	chr14	+	protein_coding	Enah/Vasp-like	8011	9490	9550	5386	5158	5325	121.203	126.428	123.764	74.4826	74.6419	73.4827
ENSG00000237499	336.149	181.936	0.8358	2.4998e-09	2.2759e-08	RP11-356I2.4	chr6	-	processed_transcript	-	289	360	343	162	172	230	16.8178	18.447	17.0974	8.61684	9.57358	12.2078
ENSG00000182162	3918.38	2186.94	0.83511	4.8827e-62	4.8074e-60	P2RY8	chrX	-	protein_coding	purinergic_receptor_P2Y_G-protein_coupled_8	3668	3804	4058	2354	2142	2279	48.9649	44.7144	46.4014	28.7226	27.3495	27.7484
ENSG00000270124	49.9284	21.674	0.83398	0.0029347	0.010328	RP11-118F19.1	chr16	-	lincRNA	-	45	27	76	21	25	21	4.196	2.21686	6.07016	1.7898	2.22965	1.786
ENSG00000144711	941.243	521.061	0.83362	2.7747e-19	5.8721e-18	IQSEC1	chr3	-	protein_coding	IQ_motif_and_Sec7_domain_1	811	965	1003	582	563	467	8.60928	9.02039	9.12033	5.64717	5.71648	4.5217
ENSG00000163947	510.254	280.531	0.83216	2.2481e-13	3.107e-12	ARHGEF3	chr3	-	protein_coding	Rho_guanine_nucleotide_exchange_factor_(GEF)_3	423	555	530	311	251	308	5.9381	6.86044	6.37304	3.99052	3.3702	3.94364
ENSG00000104756	1348.19	751.477	0.8314	2.5427e-30	9.8084e-29	KCTD9	chr8	-	protein_coding	potassium_channel_tetramerisation_domain_containing_9	1188	1416	1371	742	792	792	19.5925	20.5631	19.3676	11.1851	12.4932	11.9135
ENSG00000135069	3152.32	1762.1	0.83103	3.7685e-46	2.5886e-44	PSAT1	chr9	+	protein_coding	phosphoserine_aminotransferase_1	2970	3134	3166	1707	1838	1910	76.0688	70.6808	69.4584	39.9618	45.0267	44.6193
ENSG00000168301	295.269	160.828	0.83065	1.1896e-09	1.1216e-08	KCTD6	chr3	+	protein_coding	potassium_channel_tetramerisation_domain_containing_6	249	320	303	177	163	158	5.7542	6.5116	5.9978	3.7387	3.60286	3.33029
ENSG00000107738	415.819	228.015	0.83015	4.5271e-12	5.5321e-11	C10orf54	chr10	-	protein_coding	chromosome_10_open_reading_frame_54	394	425	403	245	208	254	4.70884	4.47258	4.12559	2.67636	2.37769	2.76879
ENSG00000270988	21.8595	7.42195	0.82981	0.0062084	0.019923	RP11-439C15.5	chr8	+	lincRNA	-	17	18	30	9	7	7	1.91686	1.78717	2.89752	0.927567	0.754942	0.71991
ENSG00000176973	102.516	49.9713	0.8298	0.00058668	0.0024063	FAM89B	chr11	+	protein_coding	family_with_sequence_similarity_89_member_B	113	124	61	45	45	65	4.49433	4.3427	2.07817	1.63592	1.71188	2.35797
ENSG00000149548	434.844	239.034	0.82928	3.19e-12	3.9494e-11	CCDC15	chr11	+	protein_coding	coiled-coil_domain_containing_15	401	436	443	228	274	237	5.72681	5.48286	5.41921	2.97622	3.74277	3.08714
ENSG00000076928	8223.81	4622.48	0.827	3.724e-78	5.3102e-76	ARHGEF1	chr19	+	protein_coding	Rho_guanine_nucleotide_exchange_factor_(GEF)_1	6985	8588	8718	4762	4600	4956	113.824	123.228	121.687	70.9278	71.6965	73.6607
ENSG00000135519	51.9197	24.124	0.82466	0.0017705	0.0065617	KCNH3	chr12	+	protein_coding	potassium_voltage-gated_channel_subfamily_H_(eag-related)_member_3	48	47	58	27	17	31	0.695608	0.599754	0.719971	0.357642	0.235639	0.409755
ENSG00000167858	14.8921	2.87286	0.8236	0.0052278	0.01714	TEKT1	chr17	-	protein_coding	tektin_1	12	18	14	7	0	2	0.196574	0.259638	0.196443	0.10481	0	0.0298823
ENSG00000112664	911.01	506.755	0.82257	4.2611e-17	7.9371e-16	NUDT3	chr6	-	protein_coding	nudix_(nucleoside_diphosphate_linked_moiety_X)-type_motif_3	894	966	811	550	518	501	36.73	34.9472	28.5409	20.6542	20.3558	18.7741
ENSG00000182873	45.9346	20.2503	0.82251	0.0032464	0.011279	RP11-181G12.2	chr1	-	antisense	-	28	60	49	25	13	25	0.6943	1.31006	1.04076	0.566619	0.308324	0.565416
ENSG00000250303	53.3624	24.1955	0.82199	0.002574	0.0091695	RP11-356J5.12	chr11	+	processed_transcript	-	38	77	43	33	22	20	0.774652	1.38218	0.750853	0.614891	0.428963	0.371871
ENSG00000233922	35.4193	14.7816	0.82096	0.0044727	0.014976	AL133493.2	chr21	+	processed_transcript	-	33	41	30	20	9	17	2.25252	2.46428	1.75404	1.2478	0.587586	1.05838
ENSG00000204624	290.817	158.726	0.82061	2.7538e-08	2.1933e-07	PTCHD2	chr1	+	protein_coding	patched_domain_containing_2	217	299	348	178	148	166	2.33186	2.82922	3.20322	1.74834	1.52118	1.62701
ENSG00000123472	1182.6	663.647	0.81948	1.233e-25	3.7712e-24	ATPAF1	chr1	-	protein_coding	ATP_synthase_mitochondrial_F1_complex_assembly_factor_1	1098	1103	1282	678	701	675	14.7984	13.09	14.8001	8.35227	9.03661	8.29767
ENSG00000126368	463.508	256.693	0.8188	1.6711e-11	1.9186e-10	NR1D1	chr17	-	protein_coding	nuclear_receptor_subfamily_1_group_D_member_1	366	525	481	259	283	252	7.39921	9.34578	8.32939	4.78592	5.47224	4.64669
ENSG00000166401	1512.08	851.148	0.81755	5.5127e-29	2.0067e-27	SERPINB8	chr18	+	protein_coding	serpin_peptidase_inhibitor_clade_B_(ovalbumin)_member_8	1250	1627	1593	914	829	894	20.1467	23.0905	21.9924	13.4648	12.7797	13.1422
ENSG00000130340	610.43	338.518	0.8164	2.153e-12	2.716e-11	SNX9	chr6	+	protein_coding	sorting_nexin_9	622	568	599	406	296	348	8.3032	6.6766	6.84929	4.95385	3.77939	4.23715
ENSG00000069812	19.7932	5.79279	0.81625	0.0072532	0.022847	HES2	chr1	-	protein_coding	hairy_and_enhancer_of_split_2_(Drosophila)	27	16	14	10	4	4	0.355016	0.185249	0.15768	0.120184	0.0503059	0.0479715
ENSG00000177103	28.822	10.9173	0.81579	0.0064153	0.020501	DSCAML1	chr11	-	protein_coding	Down_syndrome_cell_adhesion_molecule_like_1	23	40	22	15	6	13	0.186827	0.286104	0.153073	0.111369	0.0466162	0.096315
ENSG00000211973	13.68	2.8964	0.81537	0.0060252	0.019404	IGHV1-69	chr14	-	IG_V_gene	immunoglobulin_heavy_variable_1-69	8	14	19	5	2	2	1.08815	1.6768	2.21369	0.62163	0.260199	0.248124
ENSG00000115652	1043.86	586.749	0.81445	2.141e-21	5.1235e-20	UXS1	chr2	-	protein_coding	UDP-glucuronate_decarboxylase_1	905	1152	1021	645	591	581	17.4462	19.555	16.8594	11.3651	10.8972	10.2157
ENSG00000144642	28.0241	10.3878	0.81444	0.0067371	0.021404	RBMS3	chr3	+	protein_coding	RNA_binding_motif_single_stranded_interacting_protein_3	37	20	24	7	15	10	0.252617	0.120238	0.140357	0.0436838	0.0979549	0.0622729
ENSG00000148516	2116.33	1196.13	0.81281	7.5228e-35	3.6005e-33	ZEB1	chr10	+	protein_coding	zinc_finger_E-box_binding_homeobox_1	2020	2058	2143	1327	1206	1171	18.063	16.2045	16.4144	10.846	10.3148	9.55067
ENSG00000260214	13.4437	2.90701	0.81079	0.0064122	0.020494	GS1-465N13.1	chr7	+	sense_overlapping	-	17	9	13	3	3	3	0.208281	0.0970948	0.13643	0.0335957	0.0351558	0.0335245
ENSG00000223802	38.5282	17.0614	0.81021	0.003837	0.013057	CERS1	chr19	-	protein_coding	ceramide_synthase_1	38	39	36	20	13	20	0.832493	0.752339	0.675559	0.400487	0.272405	0.399637
ENSG00000148908	859.51	484.089	0.80934	8.0014e-20	1.7544e-18	RGS10	chr10	-	protein_coding	regulator_of_G-protein_signaling_10	802	876	850	479	470	551	52.7512	50.7358	47.8895	28.7975	29.5686	33.0559
ENSG00000134107	93.6009	47.5529	0.80921	0.00044938	0.0018854	BHLHE40	chr3	+	protein_coding	basic_helix-loop-helix_family_member_e40	76	72	130	44	55	48	1.22633	1.023	1.7968	0.648944	0.848848	0.706437
ENSG00000251661	35.2294	14.4774	0.80811	0.0057121	0.0185	RP11-326C3.11	chr11	+	processed_transcript	-	45	27	30	21	10	14	2.19096	1.15755	1.25114	0.934551	0.46569	0.621712
ENSG00000185090	342.881	190.922	0.80797	1.1398e-10	1.2098e-09	MANEAL	chr1	+	protein_coding	mannosidase_endo-alpha-like	301	337	374	199	199	193	6.28232	6.19349	6.68634	3.79637	3.97265	3.67409
ENSG00000163519	504.051	279.379	0.80753	4.1127e-09	3.648e-08	TRAT1	chr3	+	protein_coding	T_cell_receptor_associated_transmembrane_adaptor_1	339	611	550	300	286	279	9.89971	15.7114	13.7578	8.00766	7.98846	7.43132
ENSG00000147650	1582.68	898.995	0.8063	8.1108e-32	3.3607e-30	LRP12	chr8	-	protein_coding	low_density_lipoprotein_receptor-related_protein_12	1361	1630	1682	925	959	898	15.2297	16.061	16.1221	9.46099	10.2642	9.16534
ENSG00000259344	45.4529	20.3184	0.80589	0.0038545	0.01311	RP11-566K19.6	chr15	-	pseudogene	-	56	33	43	28	18	17	5.16157	2.6783	3.39489	2.35892	1.58687	1.42916
ENSG00000100784	272.984	151.068	0.80568	1.1795e-08	9.8812e-08	RPS6KA5	chr14	-	protein_coding	ribosomal_protein_S6_kinase_90kDa_polypeptide_5	230	275	302	173	147	148	3.06739	3.22943	3.44994	2.10887	1.87514	1.80029
ENSG00000205744	1817.31	1031.88	0.80484	1.2222e-30	4.7768e-29	DENND1C	chr19	-	protein_coding	DENN/MADD_domain_containing_1C	1771	1798	1766	1032	1084	1078	33.838	30.2501	28.9028	18.023	19.8102	18.7864
ENSG00000229368	38.8279	17.4455	0.80306	0.0040707	0.013778	AC090587.4	chr11	+	processed_transcript	-	30	45	40	21	18	15	3.19013	4.21358	3.64343	2.04112	1.83077	1.45485
ENSG00000188886	18.1748	5.81402	0.80277	0.0083383	0.025797	ASTL	chr2	-	protein_coding	astacin-like_metallo-endopeptidase_(M12_family)	13	21	20	6	6	6	0.562129	0.799584	0.740775	0.23714	0.248152	0.236637
ENSG00000264269	23.7107	8.11373	0.80168	0.0083302	0.025776	RP11-15F12.1	chr18	+	antisense	-	21	22	27	12	11	2	1.78579	1.64735	1.96671	0.932728	0.894704	0.155125
ENSG00000124942	459.467	190.496	0.80126	0.0062969	0.020173	AHNAK	chr11	-	protein_coding	AHNAK_nucleoprotein	544	304	491	137	147	308	1.6227	0.798483	1.25454	0.373527	0.419403	0.837973
ENSG00000268510	35.9738	15.8341	0.80083	0.004867	0.016103	IFNL3P1	chr19	-	pseudogene	interferon_lambda_3_pseudogene_1	27	33	47	15	17	17	3.02012	3.25032	4.5032	1.5336	1.81879	1.73439
ENSG00000105696	91.2298	47.0128	0.80036	0.00038874	0.0016511	TMEM59L	chr19	+	protein_coding	transmembrane_protein_59-like	80	97	92	38	63	44	2.61106	2.78773	2.57205	1.13363	1.96672	1.30984
ENSG00000111261	27.258	10.9891	0.79934	0.006977	0.022074	MANSC1	chr12	-	protein_coding	MANSC_domain_containing_1	20	29	32	10	12	12	0.427297	0.545569	0.585616	0.195281	0.24522	0.23384
ENSG00000141968	3661.55	2097.98	0.79832	5.4079e-62	5.2993e-60	VAV1	chr19	+	protein_coding	vav_1_guanine_nucleotide_exchange_factor	3268	3713	3813	2232	2043	2225	64.8278	64.8569	64.7902	40.4702	38.7634	40.2576
ENSG00000267161	362.901	203.364	0.79792	6.5539e-10	6.3949e-09	AC005943.5	chr19	-	lincRNA	-	292	393	389	197	226	206	8.70408	10.3154	9.93237	5.36745	6.44351	5.60075
ENSG00000141506	445.441	250.515	0.79762	6.0591e-12	7.2878e-11	PIK3R5	chr17	-	protein_coding	phosphoinositide-3-kinase_regulatory_subunit_5	438	415	455	251	249	276	5.46914	4.56294	4.86653	2.86471	2.97385	3.14335
ENSG00000247287	37.7426	16.1067	0.7966	0.0060054	0.01935	RP11-902B17.1	chr14	-	processed_transcript	-	28	43	41	9	14	27	0.348771	0.471631	0.437451	0.102467	0.166795	0.30675
ENSG00000175093	631.992	357.712	0.79557	2.4768e-14	3.7271e-13	SPSB4	chr3	+	protein_coding	splA/ryanodine_receptor_domain_and_SOCS_box_containing_4	619	567	671	376	380	351	11.9287	9.6214	11.0762	6.62297	7.00424	6.16949
ENSG00000132530	1843.96	1056.69	0.7951	9.1518e-39	5.128e-37	XAF1	chr17	+	protein_coding	XIAP_associated_factor_1	1640	1891	1905	1082	1054	1137	25.3672	25.7557	25.2399	15.2974	15.5935	16.0409
ENSG00000224080	36.8544	16.4943	0.7949	0.0048402	0.016025	UBE2FP1	chr3	-	pseudogene	ubiquitin-conjugating_enzyme_E2F_(putative)_pseudogene_1	31	36	42	13	19	19	3.88644	3.97415	4.51027	1.48969	2.27834	2.17262
ENSG00000175040	1754.64	1005.55	0.79434	4.4766e-35	2.1575e-33	CHST2	chr3	+	protein_coding	carbohydrate_(N-acetylglucosamine-6-O)_sulfotransferase_2	1532	1807	1838	1015	994	1106	24.3486	25.2886	25.0221	14.7449	15.1104	16.0328
ENSG00000176320	739.843	420.457	0.79397	4.0989e-16	7.0331e-15	RP11-404O13.5	chr1	-	lincRNA	-	650	768	764	490	422	390	18.2221	18.9582	18.346	12.5557	11.3154	9.97214
ENSG00000160593	16.6671	4.84386	0.79385	0.0088636	0.027191	AMICA1	chr11	-	protein_coding	adhesion_molecule_interacts_with_CXADR_antigen_1	9	19	22	4	5	6	0.0899037	0.167125	0.188244	0.0365222	0.0477726	0.054667
ENSG00000171243	11.4038	1.95093	0.79253	0.0061602	0.019784	SOSTDC1	chr7	-	protein_coding	sclerostin_domain_containing_1	7	15	12	2	3	1	0.162704	0.307004	0.238916	0.0424905	0.0666954	0.0212002
ENSG00000184905	10.4487	1.28615	0.79223	0.0048216	0.015967	TCEAL2	chrX	+	protein_coding	transcription_elongation_factor_A_(SII)-like_2	8	11	12	0	1	3	0.407563	0.493457	0.52366	0	0.0487281	0.139401
ENSG00000234231	64.3568	32.0087	0.79189	0.0014634	0.0055283	AC093616.4	chr2	+	pseudogene	-	65	52	72	38	35	26	1.73871	1.22481	1.64972	0.929092	0.89548	0.634346
ENSG00000172216	1008.97	576.941	0.79179	6.9758e-22	1.7191e-20	CEBPB	chr20	+	protein_coding	CCAAT/enhancer_binding_protein_(C/EBP)_beta	915	971	1088	592	625	568	27.9132	26.0831	28.4303	16.5071	18.2366	15.8043
ENSG00000135362	11.2419	1.59269	0.79029	0.0054503	0.017755	PRR5L	chr11	+	protein_coding	proline_rich_5_like	11	11	11	1	0	4	0.156855	0.138118	0.134357	0.0130337	0	0.052024
ENSG00000196576	906.265	516.865	0.79003	7.1898e-18	1.4051e-16	PLXNB2	chr22	-	protein_coding	plexin_B2	890	827	945	533	489	580	7.81381	6.39338	7.1067	4.27722	4.10635	4.64451
ENSG00000174500	51.7231	24.8545	0.78938	0.0028903	0.010188	GCSAM	chr3	-	protein_coding	germinal_center-associated_signaling_and_motility	34	64	56	30	24	23	0.571151	0.946681	0.805792	0.460632	0.385618	0.352402
ENSG00000228278	22.9892	8.38517	0.78744	0.0093089	0.028367	ORM2	chr9	+	protein_coding	orosomucoid_2	18	28	22	5	8	13	1.02931	1.40988	1.0776	0.261338	0.437558	0.678038
ENSG00000168010	1482.72	850.409	0.78741	7.1983e-24	2.0167e-22	ATG16L2	chr11	+	protein_coding	autophagy_related_16-like_2_(S._cerevisiae)	1472	1371	1509	937	819	879	18.0229	14.7811	15.8259	10.4862	9.59125	9.81623
ENSG00000242540	69.9335	35.3199	0.78684	0.0012376	0.0047455	AC010729.1	chr2	+	processed_transcript	-	71	65	69	37	45	27	5.21473	4.20376	4.34096	2.48391	3.16126	1.80874
ENSG00000163961	3539.69	2038.54	0.7864	1.1541e-34	5.4607e-33	RNF168	chr3	-	protein_coding	ring_finger_protein_168_E3_ubiquitin_protein_ligase	3556	3294	3532	2157	2007	2151	37.2691	30.3993	31.7082	20.6633	20.1191	20.5621
ENSG00000233355	8.83545	0.318308	0.78612	0.0027974	0.0098853	CHRM3-AS2	chr1	-	processed_transcript	CHRM3_antisense_RNA_2	7	14	5	0	0	1	0.161366	0.284179	0.0987293	0	0	0.0210258
ENSG00000135439	1471.77	847.68	0.78557	3.3657e-29	1.2382e-27	AGAP2	chr12	-	protein_coding	ArfGAP_with_GTPase_domain_ankyrin_repeat_and_PH_domain_2	1260	1527	1559	914	807	906	15.8177	16.8797	16.7642	10.4877	9.68995	10.3739
ENSG00000163009	256.474	143.673	0.78469	1.1374e-07	8.3749e-07	C2orf48	chr2	+	protein_coding	chromosome_2_open_reading_frame_48	225	252	280	139	169	136	6.6468	6.55515	7.0852	3.75324	4.7752	3.66445
ENSG00000268543	44.4595	21.0127	0.78421	0.0038161	0.013003	CTD-2619J13.16	chr19	+	lincRNA	-	38	54	39	22	23	20	4.30206	5.38317	3.78199	2.27655	2.49055	2.0652
ENSG00000198648	2226.97	1286.33	0.78386	1.073e-38	5.9958e-37	STK39	chr2	-	protein_coding	serine_threonine_kinase_39	1996	2194	2376	1423	1231	1332	29.2816	28.3415	29.8569	19.081	17.273	17.8229
ENSG00000168405	1558.77	900.678	0.78219	6.5216e-32	2.7131e-30	CMAHP	chr6	-	pseudogene	cytidine_monophospho-N-acetylneuraminic_acid_hydroxylase_pseudogene	1345	1596	1661	972	888	930	33.2923	34.7861	35.2172	21.9912	21.0237	20.9963
ENSG00000169926	3623.15	2098.8	0.78173	3.1009e-47	2.1882e-45	KLF13	chr15	+	protein_coding	Kruppel-like_factor_13	3132	3758	3804	2306	2124	2069	25.7168	27.1709	26.7546	17.3068	16.6811	15.4951
ENSG00000123453	380.46	216.041	0.78172	2.2741e-10	2.3311e-09	SARDH	chr9	-	protein_coding	sarcosine_dehydrogenase	328	424	370	227	219	223	5.49674	6.25676	5.31125	3.47711	3.51035	3.40859
ENSG00000103653	7246.23	4206.64	0.78121	1.0818e-79	1.6092e-77	CSK	chr15	+	protein_coding	c-src_tyrosine_kinase	6302	7374	7711	4461	4272	4293	127.634	131.505	133.771	82.5814	82.755	79.3028
ENSG00000223573	86.3566	44.9631	0.77957	0.00062949	0.0025671	TINCR	chr19	-	lincRNA	tissue_differentiation-inducing_non-protein_coding_RNA	96	75	81	40	52	47	1.44116	0.991409	1.04157	0.54886	0.746651	0.643542
ENSG00000188483	173.951	95.4951	0.77941	1.6711e-05	8.9863e-05	IER5L	chr9	-	protein_coding	immediate_early_response_5-like	154	203	155	120	88	88	3.18927	3.70184	2.74957	2.2715	1.74312	1.66223
ENSG00000167987	364.122	207.321	0.77879	1.4199e-10	1.4933e-09	VPS37C	chr11	-	protein_coding	vacuolar_protein_sorting_37_homolog_C_(S._cerevisiae)	325	380	368	208	211	223	6.35706	6.54498	6.16573	3.71876	3.94757	3.97848
ENSG00000130167	12.3428	2.27985	0.77794	0.0073926	0.023236	TSPAN16	chr19	+	protein_coding	tetraspanin_16	14	10	12	0	4	3	0.754384	0.474478	0.553872	0	0.206157	0.147443
ENSG00000138698	2103.24	1220.46	0.77709	1.3061e-35	6.4451e-34	RAP1GDS1	chr4	+	protein_coding	RAP1_GTP-GDP_dissociation_stimulator_1	1824	2100	2286	1341	1166	1275	27.7688	28.1516	29.8107	18.6605	16.9787	17.7044
ENSG00000137834	1496.51	867.563	0.77685	5.3874e-30	2.0439e-28	SMAD6	chr15	+	protein_coding	SMAD_family_member_6	1303	1487	1628	937	841	910	24.4459	24.5655	26.1626	16.0681	15.0915	15.5719
ENSG00000112039	693.24	398.664	0.77662	9.0442e-16	1.5129e-14	FANCE	chr6	+	protein_coding	Fanconi_anemia_complementation_group_E	678	652	706	418	417	399	14.8767	12.5973	13.2692	8.38329	8.7516	7.98525
ENSG00000270505	16.9881	4.20493	0.77583	0.0093874	0.028574	IGHV1OR15-1	chr15	-	IG_V_gene	immunoglobulin_heavy_variable_1/OR15-1_(non-functional)	6	32	13	2	5	6	0.95252	4.47327	1.76779	0.290211	0.75922	0.868787
ENSG00000180448	8176.6	4768.06	0.77527	1.7258e-95	3.5329e-93	HMHA1	chr19	+	protein_coding	histocompatibility_(minor)_HA-1	7275	8230	8605	4905	4842	5018	95.6122	95.2428	96.8712	58.9225	60.8667	60.152
ENSG00000130943	47.5016	22.9848	0.7747	0.0036797	0.0126	PKDREJ	chr22	-	protein_coding	polycystic_kidney_disease_(polycystin)_and_REJ_homolog_(sperm_receptor_for_egg_jelly_homolog_sea_urchin)	41	55	44	20	28	23	0.299953	0.35431	0.275731	0.13374	0.19593	0.153474
ENSG00000130402	5261.77	3067.85	0.77463	2.4218e-73	3.1492e-71	ACTN4	chr19	+	protein_coding	actinin_alpha_4	4707	5245	5561	3179	3164	3155	53.1493	52.1496	53.7861	32.8099	34.1715	32.4931
ENSG00000083454	352.451	200.421	0.77336	2.9499e-09	2.6634e-08	P2RX5	chr17	-	protein_coding	purinergic_receptor_P2X_ligand-gated_ion_channel_5	356	313	365	212	194	215	8.6402	6.68914	7.58805	4.70296	4.5035	4.75939
ENSG00000135502	23.9717	9.33295	0.77275	0.010217	0.030766	SLC26A10	chr12	+	protein_coding	solute_carrier_family_26_member_10	18	30	23	10	7	12	0.401081	0.588617	0.438986	0.203667	0.149187	0.243882
ENSG00000128973	1975.2	1150.35	0.77205	2.2628e-36	1.1384e-34	CLN6	chr15	-	protein_coding	ceroid-lipofuscinosis_neuronal_6_late_infantile_variant	1767	2059	1994	1168	1200	1193	44.1671	45.318	42.6924	26.685	28.6892	27.1983
ENSG00000182957	1176.87	684.082	0.77183	6.8986e-26	2.1321e-24	SPATA13	chr13	+	protein_coding	spermatogenesis_associated_13	1024	1182	1268	710	703	705	6.67034	6.7798	7.07507	4.22734	4.38003	4.18867
ENSG00000168234	422.534	241.76	0.77144	5.5191e-10	5.4236e-09	TTC39C	chr18	+	protein_coding	tetratricopeptide_repeat_domain_39C	378	414	454	238	287	222	5.14528	4.96214	5.29342	2.96112	3.73657	2.75619
ENSG00000188042	3675.32	2145.54	0.7713	4.0106e-49	2.9096e-47	ARL4C	chr2	-	protein_coding	ADP-ribosylation_factor-like_4C	3105	3828	3926	2191	2180	2273	43.3601	47.0709	46.9615	27.9661	29.1179	28.9512
ENSG00000186710	28.8002	11.9969	0.7712	0.0092282	0.028154	CCDC42B	chr12	+	protein_coding	coiled-coil_domain_containing_42B	27	21	37	11	16	10	0.999391	0.684452	1.17311	0.372157	0.566456	0.337607
ENSG00000182704	545.504	314.276	0.77035	1.4312e-12	1.8368e-11	TSKU	chr11	+	protein_coding	tsukushi_small_leucine_rich_proteoglycan	445	549	621	351	297	326	7.01682	7.62262	8.38756	5.05882	4.47931	4.68853
ENSG00000150990	4127.37	2410.84	0.77022	4.5613e-47	3.2078e-45	DHX37	chr12	-	protein_coding	DEAH_(Asp-Glu-Ala-His)_box_polypeptide_37	3490	4302	4402	2566	2503	2394	42.9845	46.6561	46.4408	28.8871	29.4864	26.8936
ENSG00000132692	60.277	30.6875	0.76974	0.0019413	0.0071217	BCAN	chr1	+	protein_coding	brevican	45	64	70	30	32	33	0.728633	0.91249	0.970862	0.443996	0.495588	0.487359
ENSG00000132967	613.41	353.021	0.76952	2.5527e-12	3.1987e-11	HMGB1P5	chr3	+	pseudogene	high_mobility_group_box_1_pseudogene_5	557	669	579	333	341	420	31.6896	33.515	28.2165	17.3168	18.5562	21.7946
ENSG00000266972	78.0902	40.7568	0.76918	0.0010362	0.0040423	AC015849.15	chr17	-	pseudogene	-	62	91	78	48	46	32	0.646294	0.835279	0.696461	0.457342	0.458639	0.304248
ENSG00000164933	908.279	527.791	0.7687	2.0691e-20	4.7116e-19	SLC25A32	chr8	-	protein_coding	solute_carrier_family_25_(mitochondrial_folate_carrier)_member_32	788	926	967	529	522	584	15.2748	15.8057	16.0561	9.37275	9.6782	10.3253
ENSG00000230812	8.84742	0.319463	0.76848	0.0032539	0.011302	RP4-794H19.4	chr1	+	lincRNA	-	7	15	4	1	0	0	0.74015	1.39658	0.362281	0.0966459	0	0
ENSG00000223414	37.6398	17.0801	0.7683	0.0070011	0.022134	LINC00473	chr6	-	processed_transcript	long_intergenic_non-protein_coding_RNA_473	26	43	43	25	14	14	0.658697	0.959252	0.933135	0.578914	0.339246	0.323504
ENSG00000171791	1678.2	979.99	0.76764	4.4222e-33	1.9413e-31	BCL2	chr18	-	protein_coding	B-cell_CLL/lymphoma_2	1491	1710	1747	975	1015	1044	11.199	11.3096	11.2398	6.69371	7.29191	7.15221
ENSG00000225171	18.3051	6.16879	0.76711	0.011706	0.034725	DUTP6	chr1	+	pseudogene	deoxyuridine_triphosphatase_pseudogene_6	16	19	19	4	9	6	1.94078	2.02937	1.97412	0.443483	1.04417	0.663813
ENSG00000127589	26.0511	10.6355	0.76624	0.010132	0.030537	TUBBP1	chr8	+	pseudogene	tubulin_beta_pseudogene_1	29	23	24	13	9	11	0.987338	0.689521	0.699911	0.404551	0.293079	0.341586
ENSG00000162496	100.861	54.5483	0.76574	0.00022248	0.00099146	DHRS3	chr1	-	protein_coding	dehydrogenase/reductase_(SDR_family)_member_3	100	95	101	60	53	56	3.25246	2.72075	2.81383	1.78371	1.64878	1.66127
ENSG00000183617	633.419	367.758	0.76467	5.6018e-15	8.8347e-14	MRPL54	chr19	+	protein_coding	mitochondrial_ribosomal_protein_L54	524	667	682	378	369	392	46.9088	52.5776	52.2963	30.9298	31.5954	32.0073
ENSG00000115902	1952.07	1143.11	0.76442	9.21e-34	4.2223e-32	SLC1A4	chr2	+	protein_coding	solute_carrier_family_1_(glutamate/neutral_amino_acid_transporter)_member_4	1647	2003	2119	1214	1153	1173	15.9437	17.0737	17.5707	10.7417	10.6757	10.3569
ENSG00000231927	12.903	3.22532	0.76419	0.010505	0.031506	AC102953.6	chr7	-	antisense	-	12	12	14	3	3	4	2.77884	2.4469	2.77699	0.634987	0.664474	0.844853
ENSG00000120256	646.083	374.745	0.76415	8.6757e-15	1.3467e-13	LRP11	chr6	-	protein_coding	low_density_lipoprotein_receptor-related_protein_11	603	665	632	360	394	406	10.3657	10.0659	9.30595	5.65645	6.47815	6.36568
ENSG00000136213	1794.34	1049.51	0.76359	1.5076e-30	5.8593e-29	CHST12	chr7	+	protein_coding	carbohydrate_(chondroitin_4)_sulfotransferase_12	1686	1739	1854	1122	987	1144	44.9279	40.8047	42.3186	27.3283	25.1565	27.805
ENSG00000115758	6578.67	3865.01	0.7635	1.6831e-75	2.2597e-73	ODC1	chr2	-	protein_coding	ornithine_decarboxylase_1	5986	6619	6772	4057	3759	4159	126.444	123.113	122.53	78.3298	75.9464	80.1288
ENSG00000122691	34.9137	15.5112	0.76251	0.0084971	0.026218	TWIST1	chr7	-	protein_coding	twist_basic_helix-loop-helix_transcription_factor_1	22	46	36	11	17	20	0.740023	1.36249	1.03726	0.338203	0.546948	0.613609
ENSG00000249868	27.503	11.3508	0.76228	0.010511	0.031519	RP11-63E5.6	chr8	-	processed_transcript	-	25	28	28	14	15	6	1.59204	1.57009	1.52734	0.814901	0.913652	0.348502
ENSG00000149091	5731.95	3370.68	0.76193	1.0041e-70	1.2212e-68	DGKZ	chr11	+	protein_coding	diacylglycerol_kinase_zeta	5304	5602	5969	3567	3385	3487	51.8103	48.1846	49.9434	31.8477	31.6261	31.0673
ENSG00000187017	19.7383	6.43056	0.76037	0.012424	0.036519	ESPN	chr1	+	protein_coding	espin	25	20	12	11	4	5	0.396771	0.2795	0.163134	0.159571	0.0607204	0.0723784
ENSG00000186891	10.6464	1.29908	0.76028	0.0061591	0.019783	TNFRSF18	chr1	-	protein_coding	tumor_necrosis_factor_receptor_superfamily_member_18	4	18	10	0	2	2	0.190127	0.75337	0.407143	0	0.090926	0.0867067
ENSG00000186314	8.08513	0.318308	0.76025	0.0036286	0.012442	PRELID2	chr5	-	protein_coding	PRELI_domain_containing_2	6	9	9	0	0	1	0.157121	0.207529	0.201878	0	0	0.0238849
ENSG00000067840	2382.67	1401.61	0.75927	1.3981e-42	8.8129e-41	PDZD4	chrX	-	protein_coding	PDZ_domain_containing_4	2084	2437	2509	1470	1379	1493	31.6582	32.5984	32.6477	20.4112	20.0368	20.6865
ENSG00000143365	33.288	14.7827	0.75835	0.0088503	0.027154	RORC	chr1	-	protein_coding	RAR-related_orphan_receptor_C	30	36	32	21	9	16	0.405989	0.42899	0.370942	0.259761	0.116496	0.197493
ENSG00000174885	48.839	24.2156	0.75747	0.0039434	0.013388	NLRP6	chr11	+	protein_coding	NLR_family_pyrin_domain_containing_6	50	48	45	28	24	23	0.954359	0.806742	0.735729	0.488496	0.438154	0.400413
ENSG00000121104	1209.09	709.666	0.7571	8.1488e-25	2.4001e-23	FAM117A	chr17	-	protein_coding	family_with_sequence_similarity_117_member_A	1103	1185	1274	780	706	712	26.1362	24.725	25.8583	16.8936	16.0009	15.3881
ENSG00000148339	1873.66	1102.52	0.75641	8.9681e-30	3.3714e-28	SLC25A25	chr9	+	protein_coding	solute_carrier_family_25_(mitochondrial_carrier;_phosphate_carrier)_member_25	1555	1961	2024	1183	1069	1164	23.4631	26.0547	26.1595	16.3156	15.4279	16.0195
ENSG00000161133	37.1464	16.7327	0.7559	0.0087227	0.02683	USP41	chr22	-	protein_coding	ubiquitin_specific_peptidase_41	30	38	42	11	13	28	1.17813	1.31404	1.41282	0.394846	0.488305	1.00293
ENSG00000229084	9.57652	0.662464	0.75563	0.0045639	0.015235	LINC00226	chr14	+	lincRNA	long_intergenic_non-protein_coding_RNA_226	3	13	13	0	2	0	0.294431	1.12346	1.09287	0	0.187744	0
ENSG00000157423	46.1157	22.6712	0.75515	0.0047898	0.015873	HYDIN	chr16	-	protein_coding	HYDIN_axonemal_central_pair_apparatus_protein	41	46	49	24	28	18	0.146169	0.144405	0.149635	0.078207	0.0954784	0.0585308
ENSG00000019505	12.5946	2.5617	0.75371	0.0096708	0.029306	SYT13	chr11	-	protein_coding	synaptotagmin_XIII	6	12	20	2	1	5	0.0653654	0.115114	0.186634	0.0199154	0.0104201	0.0496828
ENSG00000249762	13.3852	3.25001	0.75289	0.011248	0.033534	AC104650.2	chr4	+	processed_transcript	-	14	17	8	2	5	3	1.52638	1.63206	0.747116	0.199309	0.52141	0.298329
ENSG00000163512	662.72	388.094	0.75275	1.9076e-15	3.1203e-14	AZI2	chr3	-	protein_coding	5-azacytidine_induced_2	593	683	677	432	386	384	7.06156	7.16174	6.90555	4.70209	4.3965	4.17077
ENSG00000151503	5065.39	2998.41	0.75262	4.2702e-65	4.5277e-63	NCAPD3	chr11	-	protein_coding	non-SMC_condensin_II_complex_subunit_D3	4520	5152	5260	3171	3087	3025	45.7965	45.9644	45.6503	29.3665	29.9161	27.9549
ENSG00000173083	15.3848	4.20378	0.75147	0.01236	0.036367	HPSE	chr4	-	protein_coding	heparanase	17	11	17	1	5	7	0.204789	0.116682	0.175416	0.0110108	0.0576106	0.0769122
ENSG00000015475	3010.58	1781.96	0.75069	3.0423e-44	1.9969e-42	BID	chr22	-	protein_coding	BH3_interacting_domain_death_agonist	2664	2991	3226	1955	1727	1839	59.8838	59.203	62.116	40.1683	37.1315	37.7048
ENSG00000122025	43.6572	21.2957	0.75052	0.005551	0.018041	FLT3	chr13	-	protein_coding	fms-related_tyrosine_kinase_3	45	37	46	25	20	21	0.655353	0.474478	0.573831	0.332785	0.278591	0.278947
ENSG00000196960	23.7433	8.68225	0.75009	0.013538	0.039356	AL117340.1	chr10	-	protein_coding	Putative_UPF0607_protein_FLJ37424_	35	18	15	9	6	12	0.759643	0.344006	0.278866	0.178544	0.124557	0.237554
ENSG00000128040	290.443	166.669	0.74949	6.854e-07	4.5276e-06	SPINK2	chr4	-	protein_coding	serine_peptidase_inhibitor_Kazal_type_2_(acrosin-trypsin_inhibitor)	220	335	306	165	148	204	16.1583	21.6656	19.2512	11.0769	10.397	13.666
ENSG00000128340	2174.85	1288.25	0.74902	1.374e-37	7.3032e-36	RAC2	chr22	-	protein_coding	ras-related_C3_botulinum_toxin_substrate_2_(rho_family_small_GTP_binding_protein_Rac2)	1890	2246	2282	1336	1338	1314	71.4679	74.7844	73.9143	46.1761	48.3927	45.3194
ENSG00000155093	559.471	328.047	0.74844	6.0575e-14	8.845e-13	PTPRN2	chr7	-	protein_coding	protein_tyrosine_phosphatase_receptor_type_N_polypeptide_2	515	561	571	352	328	336	6.11064	5.86131	5.80336	3.81754	3.72244	3.63629
ENSG00000130508	5245.52	3114.03	0.7482	1.5794e-61	1.5189e-59	PXDN	chr2	-	protein_coding	peroxidasin_homolog_(Drosophila)	4740	5267	5449	3310	3228	3102	39.0172	38.1763	38.4201	24.9039	25.4148	23.2894
ENSG00000261305	56.0808	28.4018	0.74809	0.0037838	0.012908	RP4-584D14.7	chr7	+	sense_overlapping	-	49	70	46	25	28	35	3.28071	4.12688	2.63811	1.52994	1.7931	2.13737
ENSG00000211953	46.2824	22.3988	0.74806	0.0065429	0.020857	IGHV3-30	chr14	-	IG_V_gene	immunoglobulin_heavy_variable_3-30	35	59	43	19	32	18	4.55081	6.75498	4.78908	2.25806	3.97965	2.13468
ENSG00000256594	98.994	53.6181	0.74772	0.00065623	0.0026662	RP11-705C15.2	chr12	+	pseudogene	-	88	124	79	59	55	52	1.88802	2.3426	1.45183	1.15701	1.12866	1.01758
ENSG00000213326	35.3355	16.4777	0.74688	0.0084172	0.026006	RPS7P11	chr17	-	pseudogene	ribosomal_protein_S7_pseudogene_11	33	34	37	21	17	13	3.15583	2.86306	3.03086	1.83561	1.55497	1.13392
ENSG00000049541	1436.31	849.47	0.74644	1.5184e-25	4.6304e-24	RFC2	chr7	-	protein_coding	replication_factor_C_(activator_1)_2_40kDa	1316	1474	1438	888	800	945	43.5095	42.9119	40.724	26.8351	25.2984	28.497
ENSG00000126705	1671.97	989.006	0.74616	7.0569e-23	1.8635e-21	AHDC1	chr1	-	protein_coding	AT_hook_DNA_binding_motif_containing_1	1425	1713	1801	1131	1009	922	12.404	13.1297	13.4284	8.99852	8.40064	7.32009
ENSG00000185201	1028.72	605.012	0.74495	6.3785e-14	9.2939e-13	IFITM2	chr11	+	protein_coding	interferon_induced_transmembrane_protein_2	840	1154	1047	627	528	722	71.4318	86.4112	76.2645	48.735	42.9458	56.0001
ENSG00000144485	1098.13	649.673	0.74437	5.6475e-22	1.4034e-20	HES6	chr2	-	protein_coding	hairy_and_enhancer_of_split_6_(Drosophila)	1012	1062	1160	717	626	670	35.4453	32.7532	34.8016	22.954	20.9714	21.4038
ENSG00000196517	59.607	30.7193	0.74345	0.0034054	0.01177	SLC6A9	chr1	-	protein_coding	solute_carrier_family_6_(neurotransmitter_transporter_glycine)_member_9	43	70	64	24	35	36	0.769878	1.10358	0.981515	0.392759	0.599371	0.587888
ENSG00000257179	11.1674	1.94977	0.7434	0.0093513	0.028484	HMGN2P6	chr14	-	pseudogene	high_mobility_group_nucleosomal_binding_domain_2_pseudogene_6	16	10	6	1	3	2	3.28439	1.80754	1.05499	0.187628	0.589021	0.374459
ENSG00000102034	479.086	281.261	0.74229	8.43e-12	9.9656e-11	ELF4	chrX	-	protein_coding	E74-like_factor_4_(ets_domain_transcription_factor)	450	478	481	276	286	309	6.05474	5.66321	5.54359	3.39432	3.68064	3.7921
ENSG00000164062	3517.25	2097.29	0.74066	5.8758e-49	4.2331e-47	APEH	chr3	+	protein_coding	N-acylaminoacyl-peptide_hydrolase	3146	3500	3724	2268	2011	2220	54.7521	53.6367	55.5156	36.0783	33.4756	35.2398
ENSG00000239911	84.6284	46.1821	0.73964	0.00072163	0.0029068	PRKAG2-AS1	chr7	+	antisense	PRKAG2_antisense_RNA_1	78	88	83	49	47	47	4.14324	4.11604	3.77648	2.37905	2.38791	2.2771
ENSG00000134569	328.268	190.648	0.73871	1.7169e-07	1.2364e-06	LRP4	chr11	-	protein_coding	low_density_lipoprotein_receptor-related_protein_4	329	304	330	189	228	172	2.28295	1.85749	1.96146	1.19874	1.51325	1.0886
ENSG00000271201	247.17	142.571	0.73761	2.0037e-06	1.2403e-05	AB019440.50	chr14	+	lincRNA	-	228	236	264	183	129	130	32.846	29.9373	32.5773	24.0969	17.7751	17.0817
ENSG00000267164	29.7681	12.9105	0.73711	0.012679	0.037178	AC005336.1	chr19	+	lincRNA	-	32	27	28	20	12	8	0.669383	0.497325	0.501703	0.382399	0.240094	0.152635
ENSG00000171320	885.44	525.599	0.73708	1.0293e-17	2.002e-16	ESCO2	chr8	+	protein_coding	establishment_of_cohesion_1_homolog_2_(S._cerevisiae)	786	922	902	594	519	515	11.2309	11.6004	11.0398	7.75779	7.09303	6.71176
ENSG00000172578	1212.14	721.762	0.73691	2.661e-24	7.5887e-23	KLHL6	chr3	-	protein_coding	kelch-like_family_member_6	1098	1221	1252	791	705	740	9.77006	9.56671	9.54252	6.43329	6.0001	6.00573
ENSG00000230489	7.9943	0.318308	0.736	0.0044564	0.014934	VAV3-AS1	chr1	+	antisense	VAV3_antisense_RNA_1	4	10	10	0	0	1	0.362132	0.797185	0.77548	0	0	0.0825745
ENSG00000127507	153.96	87.4321	0.73536	4.0873e-05	0.00020612	EMR2	chr19	-	protein_coding	egf-like_module_containing_mucin-like_hormone_receptor-like_2	155	157	139	96	82	93	1.28361	1.14486	0.986007	0.726665	0.649516	0.702463
ENSG00000165323	14.3319	3.50947	0.7352	0.013041	0.038124	FAT3	chr11	+	protein_coding	FAT_tumor_suppressor_homolog_3_(Drosophila)	14	16	12	7	0	4	0.0410206	0.0412805	0.0301175	0.0187471	0	0.0106899
ENSG00000157470	236.219	137.117	0.73507	5.3451e-07	3.5823e-06	FAM81A	chr15	+	protein_coding	family_with_sequence_similarity_81_member_A	218	245	232	146	129	150	3.52575	3.48909	3.214	2.15829	1.99553	2.21271
ENSG00000197555	1678.57	1003.34	0.7343	1.424e-31	5.8532e-30	SIPA1L1	chr14	+	protein_coding	signal-induced_proliferation-associated_1_like_1	1520	1643	1784	1053	992	1063	10.8774	10.3531	10.9355	6.88764	6.78995	6.93829
ENSG00000159674	1126.92	670.283	0.73398	4.472e-18	8.8312e-17	SPON2	chr4	-	protein_coding	spondin_2_extracellular_matrix_protein	1106	1035	1169	647	700	728	33.1622	27.3263	30.0239	17.7319	20.0752	19.9094
ENSG00000227008	15.8396	4.8427	0.73391	0.015258	0.043572	RP3-417G15.1	chrX	+	pseudogene	-	18	18	10	3	5	7	2.42481	2.13515	1.1539	0.369392	0.644242	0.860085
ENSG00000066777	2322.49	1389.64	0.73378	1.9662e-35	9.6385e-34	ARFGEF1	chr8	-	protein_coding	ADP-ribosylation_factor_guanine_nucleotide-exchange_factor_1_(brefeldin_A-inhibited)	2144	2278	2416	1498	1435	1369	16.6297	15.5584	16.0517	10.6202	10.646	9.68506
ENSG00000176170	669.29	397.535	0.7332	3.7066e-15	5.9502e-14	SPHK1	chr17	+	protein_coding	sphingosine_kinase_1	603	655	715	428	378	426	13.506	12.9182	13.7177	8.76225	8.09798	8.7028
ENSG00000157212	1622.46	969.897	0.73307	4.1574e-27	1.3644e-25	PAXIP1	chr7	-	protein_coding	PAX_interacting_(with_transcription-activation_domain)_protein_1	1417	1723	1645	1063	965	976	14.3987	15.4166	14.318	9.87295	9.37894	9.04568
ENSG00000180758	629.536	373.632	0.73275	2.5634e-13	3.5264e-12	GPR157	chr1	-	protein_coding	G_protein-coupled_receptor_157	517	693	651	391	379	387	5.50288	6.49508	5.93532	3.80397	3.85845	3.75707
ENSG00000133246	34.5063	16.0878	0.73147	0.0107	0.032034	PRAM1	chr19	-	protein_coding	PML-RARA_regulated_adaptor_molecule_1	30	31	41	15	12	23	0.630371	0.573572	0.737942	0.28809	0.241174	0.4408
ENSG00000101898	61.7897	32.616	0.73126	0.0030439	0.010662	RP3-324O17.4	chr20	+	pseudogene	-	47	75	61	35	33	33	4.82395	6.77826	5.36288	3.28348	3.23961	3.08929
ENSG00000066629	42.5164	20.2914	0.73092	0.0093696	0.028527	EML1	chr14	+	protein_coding	echinoderm_microtubule_associated_protein_like_1	50	27	47	27	16	20	0.61786	0.293789	0.497487	0.304962	0.18911	0.225418
ENSG00000131196	1183.31	707.784	0.73044	6.4412e-24	1.8095e-22	NFATC1	chr18	+	protein_coding	nuclear_factor_of_activated_T-cells_cytoplasmic_calcineurin-dependent_1	1081	1208	1195	726	713	753	13.0502	12.8414	12.3573	8.01107	8.23297	8.29137
ENSG00000083457	898.629	534.782	0.72886	2.7175e-13	3.7259e-12	ITGAE	chr17	-	protein_coding	integrin_alpha_E_(antigen_CD103_human_mucosal_lymphocyte_antigen_1;_alpha_polypeptide)	717	1012	930	508	523	626	10.4149	12.944	11.5713	6.74467	7.26627	8.29371
ENSG00000167799	1225.85	733.453	0.72841	7.8408e-20	1.721e-18	NUDT8	chr11	-	protein_coding	nudix_(nucleoside_diphosphate_linked_moiety_X)-type_motif_8	1026	1261	1337	777	675	822	39.2471	42.4744	43.8082	27.1671	24.6967	28.6795
ENSG00000186469	2501.59	1503.25	0.72821	1.3441e-38	7.4304e-37	GNG2	chr14	+	protein_coding	guanine_nucleotide_binding_protein_(G_protein)_gamma_2	2247	2569	2555	1628	1446	1584	33.7682	33.9955	32.8897	22.3625	20.7849	21.712
ENSG00000196132	107.041	59.4448	0.72802	0.00057	0.002343	MYT1	chr20	+	protein_coding	myelin_transcription_factor_1	106	105	103	76	61	47	1.05811	0.922925	0.880696	0.693426	0.582411	0.42792
ENSG00000099769	17.8708	6.4624	0.72739	0.016827	0.047407	IGFALS	chr16	-	protein_coding	insulin-like_growth_factor_binding_protein_acid_labile_subunit	14	18	21	5	7	8	0.367303	0.415835	0.471932	0.119902	0.175658	0.191437
ENSG00000108828	6568.56	3953.13	0.72723	5.015e-48	3.5632e-46	VAT1	chr17	-	protein_coding	vesicle_amine_transport_protein_1_homolog_(T._californica)	6328	6201	6777	4240	3936	4068	129.708	111.921	118.987	79.4377	77.1665	76.0535
ENSG00000000460	1295.49	777.06	0.72639	7.5422e-23	1.9865e-21	C1orf112	chr1	+	protein_coding	chromosome_1_open_reading_frame_112	1189	1280	1346	840	817	748	15.3	14.5035	14.836	9.87985	10.0556	8.7791
ENSG00000119915	54.958	28.3548	0.72541	0.0053655	0.017517	ELOVL3	chr10	+	protein_coding	ELOVL_fatty_acid_elongase_3	35	63	66	29	24	35	1.43063	2.26753	2.31083	1.08348	0.938309	1.30487
ENSG00000182173	1571.26	944.119	0.72525	5.3386e-25	1.5882e-23	TSEN54	chr17	+	protein_coding	tRNA_splicing_endonuclease_54_homolog_(S._cerevisiae)	1429	1478	1725	952	1000	970	41.194	37.517	42.5946	25.0842	27.5725	25.5042
ENSG00000167703	331.5	195.328	0.72485	9.4735e-08	7.0535e-07	SLC43A2	chr17	-	protein_coding	solute_carrier_family_43_member_2	251	375	357	212	194	199	4.32269	5.68674	5.26638	3.33716	3.19563	3.12588
ENSG00000226180	77.8995	42.6066	0.72435	0.0014472	0.0054771	AC010536.1	chr16	-	protein_coding	Uncharacterized_protein;_cDNA_FLJ45526_fis_clone_BRTHA2027227_	68	76	86	52	41	39	1.46004	1.43689	1.58168	1.02052	0.842006	0.763767
ENSG00000069424	14206.4	8585.31	0.7242	2.5064e-96	5.3425e-94	KCNAB2	chr1	+	protein_coding	potassium_voltage-gated_channel_shaker-related_subfamily_beta_member_2	12945	14212	14687	8912	8851	8817	169.772	164.124	164.991	106.832	111.028	105.469
ENSG00000139629	923.186	548.774	0.72406	3.3538e-10	3.3695e-09	GALNT6	chr12	-	protein_coding	UDP-N-acetyl-alpha-D-galactosamine:polypeptide_N-acetylgalactosaminyltransferase_6_(GalNAc-T6)	677	1073	990	554	641	501	7.28616	10.1686	9.1266	5.44981	6.59846	4.91798
ENSG00000187688	479.689	284.981	0.72379	2.5483e-10	2.5943e-09	TRPV2	chr17	+	protein_coding	transient_receptor_potential_cation_channel_subfamily_V_member_2	450	475	486	271	328	282	8.98076	8.3473	8.30807	4.94346	6.26107	5.13321
ENSG00000112308	6419.79	3878.64	0.72369	5.5044e-65	5.7771e-63	C6orf62	chr6	-	protein_coding	chromosome_6_open_reading_frame_62	5653	6415	6873	4082	3999	3927	76.6313	76.573	79.8063	50.578	51.8505	48.5542
ENSG00000152689	39.774	19.4424	0.72354	0.009317	0.028383	RASGRP3	chr2	+	protein_coding	RAS_guanyl_releasing_protein_3_(calcium_and_DAG-regulated)	39	32	46	18	25	17	0.454662	0.328492	0.459351	0.191804	0.278765	0.180764
ENSG00000197381	1952.3	1175.35	0.72332	1.5635e-28	5.5639e-27	ADARB1	chr21	+	protein_coding	adenosine_deaminase_RNA-specific_B1	1848	1880	2014	1181	1261	1195	14.7377	13.2019	13.7579	8.60873	9.61872	8.6923
ENSG00000250132	19.4609	6.48363	0.72203	0.017413	0.048798	RP11-359B12.1	chr12	-	processed_transcript	-	21	14	22	1	9	10	0.576317	0.338316	0.517164	0.0250844	0.236243	0.250312
ENSG00000269071	8.03807	0.319463	0.72147	0.0050424	0.016607	AC138517.1	chr5	+	protein_coding	Uncharacterized_protein_	12	6	5	1	0	0	1.68541	0.742041	0.601531	0.128377	0	0
ENSG00000134014	904.831	543.205	0.72096	2.5142e-17	4.7517e-16	ELP3	chr8	+	protein_coding	elongator_acetyltransferase_complex_subunit_3	858	898	904	571	578	532	13.9288	12.8368	12.5707	8.47275	8.97489	7.8773
ENSG00000107262	1817.45	1096.52	0.72083	2.986e-28	1.0411e-26	BAG1	chr9	-	protein_coding	BCL2-associated_athanogene	1544	1904	1920	1179	1048	1171	22.387	24.309	23.8459	15.6251	14.534	15.4862
ENSG00000142961	212.789	124.37	0.71951	3.5796e-06	2.136e-05	MOB3C	chr1	-	protein_coding	MOB_kinase_activator_3C	202	225	198	122	130	133	1.9773	1.93935	1.66016	1.09155	1.21714	1.18744
ENSG00000170485	515.237	307.107	0.71949	1.2375e-10	1.3095e-09	NPAS2	chr2	+	protein_coding	neuronal_PAS_domain_protein_2	513	478	521	311	337	302	3.60121	2.95469	3.1328	1.99551	2.26275	1.93365
ENSG00000107821	259.812	152.881	0.71927	6.3704e-07	4.2257e-06	KAZALD1	chr10	+	protein_coding	Kazal-type_serine_peptidase_inhibitor_domain_1	243	240	282	141	167	165	7.11851	6.19079	7.07612	3.7754	4.67922	4.40865
ENSG00000050030	507.425	303.138	0.71919	1.2517e-10	1.3238e-09	KIAA2022	chrX	-	protein_coding	KIAA2022	403	538	562	305	326	307	1.92058	2.25768	2.29418	1.32858	1.486	1.33446
ENSG00000243016	17.9377	5.83156	0.71882	0.017711	0.04952	RP11-305F5.2	chr3	-	pseudogene	-	16	15	22	10	7	1	1.30325	1.07585	1.53495	0.74451	0.545358	0.0742931
ENSG00000260628	10.1566	1.93685	0.71879	0.012115	0.03575	RP11-1166P10.1	chr16	+	pseudogene	-	9	9	12	1	2	3	0.302012	0.265935	0.344926	0.030672	0.0641927	0.0918209
ENSG00000165272	897.567	540.286	0.71866	1.3153e-17	2.5369e-16	AQP3	chr9	-	protein_coding	aquaporin_3_(Gill_blood_group)	755	947	950	577	524	573	14.5346	16.053	15.6654	10.153	9.64853	10.0612
ENSG00000261924	92.8778	51.3878	0.71789	0.001416	0.0053669	CTD-2561B21.5	chr17	-	antisense	-	60	107	110	46	56	57	1.07322	1.68528	1.68536	0.752067	0.958075	0.929932
ENSG00000182508	16.0794	5.12571	0.71772	0.017733	0.049553	LHFPL1	chrX	-	protein_coding	lipoma_HMGIC_fusion_partner-like_1	10	19	19	6	2	8	0.334567	0.559743	0.544503	0.183483	0.0640011	0.244125
ENSG00000156787	868.9	522.931	0.71756	1.7404e-17	3.3411e-16	WDR67	chr8	+	protein_coding	WD_repeat_domain_67	803	882	872	578	511	531	12.8498	12.428	11.9526	8.45417	7.82126	7.75024
ENSG00000227301	10.3347	1.92624	0.71748	0.012071	0.035644	RP11-384P7.5	chr9	+	lincRNA	-	12	11	7	3	1	2	0.587832	0.474478	0.29372	0.134324	0.0468539	0.0893595
ENSG00000163930	7521.98	4565.31	0.71713	5.0808e-65	5.3597e-63	BAP1	chr3	-	protein_coding	BRCA1_associated_protein-1_(ubiquitin_carboxy-terminal_hydrolase)	6519	7749	7933	4923	4521	4697	92.7926	97.1247	96.7238	64.0507	61.5519	60.9806
ENSG00000167618	38.0151	17.7848	0.7171	0.013057	0.038159	LAIR2	chr19	+	protein_coding	leukocyte-associated_immunoglobulin-like_receptor_2	34	40	38	28	19	8	2.72583	2.82379	2.60956	2.05182	1.45696	0.584991
ENSG00000142303	600.864	360.638	0.71618	5.9882e-13	7.9878e-12	ADAMTS10	chr19	-	protein_coding	ADAM_metallopeptidase_with_thrombospondin_type_1_motif_10	530	591	652	381	335	402	7.02155	6.8944	7.39892	4.61364	4.24499	4.85761
ENSG00000214110	62.1742	32.5597	0.71576	0.005155	0.016928	LDHAP4	chr9	-	pseudogene	lactate_dehydrogenase_A_pseudogene_4	60	78	44	31	29	41	3.36914	3.85668	2.11633	1.59107	1.55754	2.09986
ENSG00000172508	145.455	83.3435	0.71554	0.00013329	0.00061832	CARNS1	chr11	+	protein_coding	carnosine_synthase_1	157	132	136	94	86	78	1.73707	1.28601	1.2889	0.950622	0.910104	0.78714
ENSG00000155629	213.544	125.497	0.71551	2.5076e-06	1.5258e-05	PIK3AP1	chr10	-	protein_coding	phosphoinositide-3-kinase_adaptor_protein_1	187	219	224	130	118	141	2.18186	2.24999	2.2387	1.3864	1.31687	1.50052
ENSG00000123901	47.8703	24.4986	0.71491	0.0073922	0.023236	GPR83	chr11	-	protein_coding	G_protein-coupled_receptor_83	39	41	62	31	21	24	0.510406	0.472484	0.695034	0.370829	0.262872	0.286485
ENSG00000114841	371.297	221.327	0.7149	5.7356e-09	5.008e-08	DNAH1	chr3	+	protein_coding	dynein_axonemal_heavy_chain_1	328	406	360	227	234	224	1.38204	1.50634	1.29931	0.874246	0.943053	0.860861
ENSG00000253240	13.3063	3.55539	0.71355	0.01644	0.046455	IGHV3-36	chr14	-	IG_V_pseudogene	immunoglobulin_heavy_variable_3-36_(pseudogene)	12	19	8	2	4	5	1.67701	2.33808	0.95765	0.255473	0.534672	0.637327
ENSG00000228794	861.361	519.856	0.71295	9.8923e-15	1.5309e-13	RP11-206L10.11	chr1	+	processed_transcript	-	706	909	933	529	573	506	5.98913	6.79008	6.7796	4.10182	4.64931	3.91515
ENSG00000171130	1952.16	1185.01	0.71278	1.279e-30	4.9802e-29	ATP6V0E2	chr7	+	protein_coding	ATPase_H+_transporting_V0_subunit_e2	1700	1997	2064	1221	1143	1308	34.9992	36.2026	36.3984	22.9767	22.5077	24.5616
ENSG00000126264	330.361	195.435	0.71246	5.8119e-07	3.8713e-06	HCST	chr19	+	protein_coding	hematopoietic_cell_signal_transducer	290	326	359	234	151	222	26.5116	26.2426	28.1122	19.5531	13.2035	18.511
ENSG00000103365	1412.31	854.166	0.71193	7.1796e-19	1.48e-17	GGA2	chr16	-	protein_coding	golgi-associated_gamma_adaptin_ear_containing_ARF_binding_protein_2	1404	1307	1434	889	917	837	13.1726	10.7977	11.5244	7.62375	8.22903	7.16258
ENSG00000143815	6556.33	3994.64	0.71185	1.2435e-70	1.4949e-68	LBR	chr1	-	protein_coding	lamin_B_receptor	5776	6642	6922	4241	3971	4161	85.7675	86.8454	88.0422	57.5606	56.3988	56.355
ENSG00000211644	9.38724	1.2767	0.71044	0.0099569	0.030076	IGLV1-51	chr22	+	IG_V_gene	immunoglobulin_lambda_variable_1-51	6	11	11	3	0	1	0.840599	1.35701	1.32006	0.384167	0	0.127784
ENSG00000115350	381.28	227.965	0.70989	1.3574e-08	1.1236e-07	POLE4	chr2	+	protein_coding	polymerase_(DNA-directed)_epsilon_4_accessory_subunit	312	401	415	258	203	246	14.01	15.8555	15.9623	10.5892	8.71874	10.0753
ENSG00000106799	684.955	413.849	0.70932	1.0249e-13	1.4625e-12	TGFBR1	chr9	+	protein_coding	transforming_growth_factor_beta_receptor_1	590	658	776	449	407	426	5.07421	4.98304	5.71665	3.52959	3.348	3.34168
ENSG00000141858	4011.18	2446.34	0.70826	5.6857e-39	3.2208e-37	SAMD1	chr19	-	protein_coding	sterile_alpha_motif_domain_containing_1	3370	4187	4297	2425	2528	2621	87.2711	95.4762	95.3168	57.4002	62.6169	61.908
ENSG00000068831	1994.47	1210.72	0.70783	8.2545e-21	1.9198e-19	RASGRP2	chr11	-	protein_coding	RAS_guanyl_releasing_protein_2_(calcium_and_DAG-regulated)	2000	1814	2038	1236	1161	1355	37.5729	30.0078	32.7953	21.2239	20.8618	23.2179
ENSG00000139737	1446.29	877.932	0.70777	3.2461e-18	6.4472e-17	SLAIN1	chr13	+	protein_coding	SLAIN_motif_family_member_1	1166	1484	1633	947	805	970	24.7791	27.7698	29.7261	18.395	16.3628	18.8018
ENSG00000184922	4395.5	2683.37	0.70746	7.0979e-52	5.6062e-50	FMNL1	chr17	+	protein_coding	formin-like_1	4102	4320	4512	2737	2738	2834	46.7322	43.3368	44.0305	28.5008	29.8352	29.4483
ENSG00000178623	41.882	21.0761	0.70735	0.010178	0.030668	GPR35	chr2	+	protein_coding	G_protein-coupled_receptor_35	33	47	44	21	28	16	0.822285	1.03124	0.939127	0.478288	0.66733	0.363636
ENSG00000183405	78.4331	43.5241	0.70713	0.0017957	0.0066441	RPS7P1	chr17	+	pseudogene	ribosomal_protein_S7_pseudogene_1	71	81	79	42	39	54	6.14967	6.17775	5.86117	3.3251	3.23097	4.26605
ENSG00000168961	3628.37	2214.28	0.70707	3.7452e-42	2.3254e-40	LGALS9	chr17	+	protein_coding	lectin_galactoside-binding_soluble_9	3224	3719	3754	2356	2090	2417	58.0195	58.9328	57.8678	38.7539	35.9749	39.673
ENSG00000134684	3859.55	2358.27	0.70515	1.8264e-42	1.1408e-40	YARS	chr1	-	protein_coding	tyrosyl-tRNA_synthetase	3666	3756	3926	2386	2441	2474	63.4473	57.2398	58.2016	37.7444	40.4076	39.0535
ENSG00000239944	34.1564	15.6017	0.70487	0.016846	0.047444	TRBV8-2	chr7	-	TR_V_pseudogene	T_cell_receptor_beta_variable_8-2_(pseudogene)	19	49	34	11	24	13	3.94355	8.95534	6.04472	2.08684	4.76452	2.46103
ENSG00000110237	273.067	162.034	0.70476	2.1943e-06	1.3481e-05	ARHGEF17	chr11	+	protein_coding	Rho_guanine_nucleotide_exchange_factor_(GEF)_17	263	247	293	181	182	138	1.8768	1.55207	1.79099	1.1806	1.24225	0.898215
ENSG00000142528	1143.41	694.564	0.70466	1.2515e-15	2.0751e-14	ZNF473	chr19	+	protein_coding	zinc_finger_protein_473	900	1242	1245	766	647	740	10.4466	12.6942	12.3784	8.12682	7.18305	7.83432
ENSG00000177606	497.469	298.747	0.70441	7.9301e-09	6.8119e-08	JUN	chr1	-	protein_coding	jun_proto-oncogene	479	421	564	276	309	340	8.08285	6.25551	8.15214	4.25696	4.98726	5.23295
ENSG00000255328	9.52594	1.27439	0.70376	0.010373	0.031167	RP11-326C3.12	chr11	+	lincRNA	-	8	14	6	1	0	3	0.542103	0.835357	0.348263	0.0619375	0	0.185418
ENSG00000184014	1725.72	1052.27	0.70357	1.1732e-23	3.2299e-22	DENND5A	chr11	-	protein_coding	DENN/MADD_domain_containing_5A	1554	1752	1779	1117	955	1191	17.3099	17.1842	16.9739	11.3726	10.1747	12.1002
ENSG00000249859	80.4515	44.5116	0.7035	0.0025002	0.0089361	PVT1	chr8	+	processed_transcript	Pvt1_oncogene_(non-protein_coding)	61	79	99	59	40	39	2.01203	2.29447	2.79707	1.77876	1.26194	1.1733
ENSG00000237886	107.382	61.2222	0.70319	0.00066736	0.0027071	RP11-611D20.2	chr9	+	antisense	-	88	104	126	62	52	76	6.68227	6.95387	8.1955	4.30323	3.77676	5.26373
ENSG00000005339	2687.64	1642.51	0.70318	3.5954e-29	1.3204e-27	CREBBP	chr16	-	protein_coding	CREB_binding_protein	2394	2745	2784	1726	1795	1560	12.4187	12.5386	12.3705	8.18381	8.90619	7.38103
ENSG00000116815	263.64	156.673	0.70275	2.9545e-06	1.7799e-05	CD58	chr1	-	protein_coding	CD58_molecule	216	302	261	184	161	140	9.11493	11.2217	9.43417	7.09707	6.4983	5.38848
ENSG00000123416	7887.05	4771.67	0.70173	5.7226e-11	6.2505e-10	TUBA1B	chr12	-	protein_coding	tubulin_alpha_1b	7129	8747	7332	4819	4513	5458	124.925	134.968	110.054	77.1859	75.6413	87.2352
ENSG00000234928	8.9453	1.28847	0.70158	0.011175	0.033336	AP000344.3	chr22	+	lincRNA	-	11	6	9	2	1	1	0.672235	0.322873	0.471123	0.111717	0.0584525	0.0557401
ENSG00000151366	164.273	96.3962	0.70004	5.5871e-05	0.00027583	NDUFC2	chr11	-	protein_coding	NADH_dehydrogenase_(ubiquinone)_1_subcomplex_unknown_2_14.5kDa	138	184	163	107	85	107	3.07129	3.60588	3.10737	2.17664	1.8094	2.17202
ENSG00000237667	65.0963	35.5454	0.69992	0.0040319	0.01366	AC113607.1	chr2	-	lincRNA	-	48	80	65	35	38	37	1.76852	2.59544	2.05138	1.17869	1.33914	1.2434
ENSG00000117016	1076.29	656.869	0.69928	4.7472e-19	9.8746e-18	RIMS3	chr1	-	protein_coding	regulating_synaptic_membrane_exocytosis_3	1034	1039	1090	706	642	687	8.00903	7.08642	7.23185	4.99834	4.75629	4.8535
ENSG00000134072	29.1606	13.5873	0.6992	0.01685	0.047444	CAMK1	chr3	-	protein_coding	calcium/calmodulin-dependent_protein_kinase_I	25	33	28	10	16	16	0.941531	1.09436	0.903267	0.344236	0.576354	0.549609
ENSG00000120694	6987.68	4295.07	0.69897	1.1668e-63	1.1943e-61	HSPH1	chr13	-	protein_coding	heat_shock_105kDa/110kDa_protein_1	6103	7131	7385	4561	4184	4562	94.6876	97.4209	98.144	64.6802	62.0892	64.5571
ENSG00000163006	709.58	432.559	0.69837	2.9994e-14	4.4777e-13	CCDC138	chr2	+	protein_coding	coiled-coil_domain_containing_138	611	703	782	458	450	431	14.3686	14.5573	15.7523	9.84466	10.1219	9.24464
ENSG00000112320	349.449	210.372	0.69815	9.6662e-08	7.1866e-07	SOBP	chr6	+	protein_coding	sine_oculis_binding_protein_homolog_(Drosophila)	282	380	372	235	223	193	3.02108	3.58466	3.41365	2.30114	2.28503	1.88586
ENSG00000158815	55.2826	29.0821	0.69764	0.0078039	0.024337	FGF17	chr8	+	protein_coding	fibroblast_growth_factor_17	48	61	54	18	32	40	1.04341	1.16761	1.00548	0.357642	0.665333	0.793074
ENSG00000225339	2250.16	1380.6	0.69725	9.8506e-31	3.8647e-29	RP11-513I15.6	chr6	+	lincRNA	-	2127	2208	2282	1369	1437	1468	16.812	15.3675	15.4501	9.89046	10.8638	10.5832
ENSG00000269720	9.22189	1.2767	0.69698	0.011216	0.033453	CTD-2521M24.5	chr19	-	lincRNA	-	9	11	7	3	0	1	0.589205	0.634116	0.392541	0.179517	0	0.0597122
ENSG00000223508	75.493	41.8431	0.69664	0.0029103	0.010248	RPL23AP53	chr8	-	pseudogene	ribosomal_protein_L23a_pseudogene_53	64	79	80	54	31	45	7.84804	8.53023	8.40301	6.05253	3.63595	5.03307
ENSG00000079459	9877.21	6072.1	0.69574	1.3285e-36	6.7655e-35	FDFT1	chr8	+	protein_coding	farnesyl-diphosphate_farnesyltransferase_1	9820	9316	9846	6483	5829	6504	252.901	211.261	217.201	152.608	143.584	152.777
ENSG00000253989	52.568	28.0612	0.69426	0.0066785	0.021242	IGHVIII-38-1	chr14	-	IG_V_pseudogene	immunoglobulin_heavy_variable_(III)-38-1_(pseudogene)	53	53	48	28	26	33	55.0022	48.4319	42.6686	26.5597	25.8078	31.2361
ENSG00000136098	100.002	57.1264	0.69416	0.001124	0.0043545	NEK3	chr13	-	protein_coding	NIMA-related_kinase_3	78	91	128	65	55	57	1.34289	1.37956	1.88764	1.02287	0.905699	0.895077
ENSG00000100077	10244.7	6323.86	0.69373	5.6247e-88	9.6913e-86	ADRBK2	chr22	+	protein_coding	adrenergic_beta_receptor_kinase_2	9213	10299	10681	6529	6414	6640	56.7296	55.8413	56.3357	36.7466	37.7756	37.292
ENSG00000129195	995.442	608.354	0.69244	1.3997e-12	1.8009e-11	FAM64A	chr17	+	protein_coding	family_with_sequence_similarity_64_member_A	774	1167	1006	633	589	663	22.2664	29.5618	24.7896	16.6446	16.2068	17.3965
ENSG00000234290	401.104	243.402	0.6923	4.2687e-09	3.7831e-08	AC116366.6	chr5	-	antisense	-	365	388	429	234	242	278	5.4838	5.13301	5.5209	3.21341	3.47759	3.80954
ENSG00000073861	34.7359	17.1309	0.69159	0.014732	0.042311	TBX21	chr17	+	protein_coding	T-box_21	34	33	35	13	19	21	0.740808	0.63313	0.653218	0.2589	0.395963	0.417335
ENSG00000015133	4993.78	3086.9	0.69002	4.0131e-52	3.2161e-50	CCDC88C	chr14	-	protein_coding	coiled-coil_domain_containing_88C	4585	4897	5225	3275	3176	3106	34.3783	32.3316	33.5579	22.4449	22.7772	21.2415
ENSG00000266961	41.1977	20.6002	0.68942	0.014348	0.041375	RP11-973H7.5	chr18	-	lincRNA	-	28	38	57	30	15	19	5.06167	6.04883	8.82621	4.957	2.59359	3.13277
ENSG00000184640	19230.5	11910.8	0.68924	2.3216e-100	5.1066e-98	2021-09-09	chr17	+	protein_coding	septin_9	16992	19359	20372	12574	11933	12382	213.84	214.526	219.605	144.637	143.638	142.126
ENSG00000067182	1773.99	1092.91	0.689	7.2264e-24	2.0191e-22	TNFRSF1A	chr12	-	protein_coding	tumor_necrosis_factor_receptor_superfamily_member_1A	1666	1834	1715	1181	1040	1166	41.9984	40.7108	37.0327	27.2126	25.0764	26.8099
ENSG00000135049	727.958	446.814	0.68835	5.3649e-14	7.867e-13	AGTPBP1	chr9	-	protein_coding	ATP/GTP_binding_protein_1	655	688	804	461	469	453	8.3556	7.72817	8.78529	5.37525	5.72247	5.27077
ENSG00000188779	119.201	68.7276	0.68685	0.001093	0.004243	SKOR1	chr15	+	protein_coding	SKI_family_transcriptional_corepressor_1	95	127	131	72	90	50	1.44865	1.70528	1.7111	1.00354	1.31268	0.695424
ENSG00000147419	943.914	580.313	0.68652	2.5379e-15	4.1221e-14	CCDC25	chr8	-	protein_coding	coiled-coil_domain_containing_25	883	879	1017	604	540	655	13.6732	11.9853	13.4894	8.54885	7.99792	9.25102
ENSG00000142731	2146.02	1328.23	0.68623	1.2885e-33	5.8421e-32	PLK4	chr4	+	protein_coding	polo-like_kinase_4	1897	2183	2249	1360	1326	1428	27.6771	28.0452	28.1065	18.1365	18.5042	19.0029
ENSG00000160172	177.907	105.644	0.68516	9.0923e-05	0.00043356	FAM86C2P	chr11	-	pseudogene	family_with_sequence_similarity_86_member_C2_pseudogene	144	176	207	129	109	89	3.23307	3.47951	3.98095	2.64731	2.34074	1.82256
ENSG00000170476	2969.99	1840.8	0.68443	7.6128e-35	3.6352e-33	MZB1	chr5	-	protein_coding	marginal_zone_B_and_B1_cell-specific_protein	2684	3038	3027	1804	1959	1934	79.7092	79.4448	77.002	48.9693	55.6461	52.3867
ENSG00000103381	447.366	273.758	0.68297	4.9109e-09	4.3189e-08	CPPED1	chr16	-	protein_coding	calcineurin-like_phosphoesterase_domain_containing_1	353	487	485	275	272	301	6.57213	7.98384	7.73458	4.67978	4.84367	5.11136
ENSG00000055917	6254.6	3886.23	0.68243	1.5775e-43	1.0161e-41	PUM2	chr2	-	protein_coding	pumilio_homolog_2_(Drosophila)	5328	6477	6669	4093	4093	3842	48.8116	52.2498	52.3339	34.2738	35.8654	32.1037
ENSG00000180891	48.6685	25.7225	0.68219	0.010265	0.030894	CUEDC1	chr17	-	protein_coding	CUE_domain_containing_1	40	50	54	33	17	30	0.619055	0.681383	0.715857	0.466815	0.251647	0.423477
ENSG00000177105	2757.23	1712.62	0.68091	3.7784e-33	1.6729e-31	RHOG	chr11	-	protein_coding	ras_homolog_family_member_G	2419	2872	2841	1852	1617	1839	102.775	107.446	103.392	71.921	65.7109	71.2646
ENSG00000269679	6.81048	0	0.67867	0.0053812	0.017561	AC018445.1	chr18	-	protein_coding	Uncharacterized_protein_	7	5	8	0	0	0	1.59463	1.00296	1.56105	0	0	0
ENSG00000186174	654.259	404.03	0.67866	1.8149e-12	2.305e-11	BCL9L	chr11	-	protein_coding	B-cell_CLL/lymphoma_9-like	558	687	687	408	439	403	3.12547	3.38836	3.2961	2.08883	2.3519	2.05885
ENSG00000185499	77.4597	43.3821	0.67431	0.0050554	0.016639	MUC1	chr1	-	protein_coding	mucin_1_cell_surface_associated	77	54	97	38	53	43	2.3827	1.47138	2.57107	1.07479	1.56866	1.21363
ENSG00000110851	1264.72	788.292	0.67327	9.7344e-22	2.3734e-20	PRDM4	chr12	-	protein_coding	PR_domain_containing_4	1121	1271	1338	807	827	806	14.9218	14.8975	15.2558	9.81862	10.5292	9.78565
ENSG00000266402	371.307	225.952	0.67298	2.1292e-06	1.3118e-05	RP11-329L6.1	chr17	+	lincRNA	-	386	398	301	220	223	257	77.8109	70.646	51.9736	40.5356	42.9964	47.2525
ENSG00000147437	80.6981	46.1408	0.67282	0.0027889	0.0098603	GNRH1	chr8	-	protein_coding	gonadotropin-releasing_hormone_1_(luteinizing-releasing_hormone)	78	80	79	58	43	42	2.48359	2.24299	2.15464	1.68801	1.30957	1.21976
ENSG00000182606	983.522	610.486	0.67215	3.7555e-14	5.5662e-13	TRAK1	chr3	+	protein_coding	trafficking_protein_kinesin_binding_1	980	915	991	638	655	596	9.92037	8.15595	8.59288	5.90315	6.34187	5.50284
ENSG00000158806	53.0888	28.9842	0.67058	0.0086955	0.026758	NPM2	chr8	+	protein_coding	nucleophosmin/nucleoplasmin_2	50	56	50	34	23	33	1.4952	1.47458	1.28074	0.929327	0.657855	0.90008
ENSG00000257038	9.9877	1.32493	0.67037	0.013071	0.038183	RP11-800A3.7	chr11	-	antisense	-	11	13	5	0	4	0	0.363681	0.378463	0.141599	0	0.126492	0
ENSG00000118596	350.712	215.622	0.66984	1.2402e-07	9.0865e-07	SLC16A7	chr12	+	protein_coding	solute_carrier_family_16_member_7_(monocarboxylic_acid_transporter_2)	321	318	395	241	210	217	3.96579	3.45942	4.18009	2.72147	2.48152	2.44525
ENSG00000136653	4671.69	2929.45	0.66944	9.9632e-43	6.2997e-41	RASSF5	chr1	+	protein_coding	Ras_association_(RalGDS/AF-6)_domain_family_member_5	3942	4882	4979	3038	2960	3074	49.1019	53.5465	53.1236	34.5884	35.2653	34.924
ENSG00000117115	120.82	71.7791	0.66878	0.00045097	0.001891	PADI2	chr1	-	protein_coding	peptidyl_arginine_deiminase_type_II	109	122	125	70	80	72	1.40584	1.38554	1.38096	0.825216	0.986898	0.846992
ENSG00000162783	1357.69	848.137	0.66816	6.2014e-20	1.3713e-18	IER5	chr1	+	protein_coding	immediate_early_response_5	1253	1343	1401	870	797	962	30.0077	28.3211	28.7398	19.0442	18.2564	21.0134
ENSG00000198807	504.937	313.066	0.66816	1.2082e-10	1.2804e-09	PAX9	chr14	+	protein_coding	paired_box_9	471	492	523	328	304	338	5.84732	5.3784	5.56162	3.72196	3.60981	3.82729
ENSG00000229996	9.03613	0.993696	0.66609	0.012026	0.035531	AC093585.6	chr2	-	antisense	-	13	5	8	0	3	0	1.70215	0.576469	0.897238	0	0.375707	0
ENSG00000165512	1564.68	980.383	0.66586	5.9815e-23	1.5876e-21	ZNF22	chr10	+	protein_coding	zinc_finger_protein_22	1413	1638	1557	976	996	1064	31.0406	31.685	29.2981	19.5974	20.9277	21.3191
ENSG00000131873	2253.44	1415.43	0.66527	3.1874e-30	1.225e-28	CHSY1	chr15	-	protein_coding	chondroitin_sulfate_synthase_1	1925	2361	2368	1454	1440	1489	23.7092	25.6056	24.9822	16.3686	16.9638	16.7271
ENSG00000122779	919.956	575.373	0.6651	1.2903e-16	2.3058e-15	TRIM24	chr7	+	protein_coding	tripartite_motif_containing_24	837	917	956	572	604	605	5.57734	5.3805	5.45661	3.48385	3.84958	3.67702
ENSG00000248121	117.026	69.1974	0.66483	0.00086072	0.0034112	SMURF2P1	chr17	+	pseudogene	SMAD_specific_E3_ubiquitin_protein_ligase_2_pseudogene_1	107	134	103	73	77	64	10.5198	11.6006	8.67408	6.56005	7.24082	5.73907
ENSG00000254093	285.897	174.592	0.66369	1.2237e-05	6.7181e-05	PINX1	chr8	-	protein_coding	PIN2/TERF1_interacting_telomerase_inhibitor_1	237	336	271	191	143	208	8.59642	10.7315	8.4198	6.33234	4.96112	6.88132
ENSG00000196839	22423.2	14132.7	0.66317	5.3437e-64	5.4968e-62	ADA	chr20	-	protein_coding	adenosine_deaminase	19675	22961	23512	15089	13438	15272	622.93	640.128	637.643	436.663	406.943	441.021
ENSG00000071051	1073.8	671.239	0.663	4.3355e-15	6.9168e-14	NCK2	chr2	+	protein_coding	NCK_adaptor_protein_2	1074	1006	1070	712	645	723	22.4327	18.5024	19.1436	13.5931	12.8858	13.7738
ENSG00000125630	1501.18	941.858	0.66289	1.4214e-18	2.8813e-17	POLR1B	chr2	+	protein_coding	polymerase_(RNA)_I_polypeptide_B_128kDa	1266	1502	1670	1050	964	902	15.5653	16.2609	17.5875	11.7998	11.3364	10.1151
ENSG00000152558	7077.85	4464.62	0.66222	7.1893e-65	7.5073e-63	TMEM123	chr11	-	protein_coding	transmembrane_protein_123	6222	7212	7445	4700	4484	4643	97.424	99.436	99.8537	67.266	67.1546	66.3092
ENSG00000160207	158.01	94.9162	0.66127	0.00033854	0.0014555	HSF2BP	chr21	-	protein_coding	heat_shock_transcription_factor_2_binding_protein	133	136	199	114	93	87	3.92486	3.53398	5.03025	3.07496	2.625	2.3417
ENSG00000211935	66.9391	38.0813	0.66031	0.0055983	0.018177	IGHV1-3	chr14	-	IG_V_gene	immunoglobulin_heavy_variable_1-3	53	79	66	37	37	44	7.55755	9.91937	8.06144	4.82246	5.04639	5.72265
ENSG00000196352	112.6	66.6731	0.65997	0.001007	0.0039394	CD55	chr1	+	protein_coding	CD55_molecule_decay_accelerating_factor_for_complement_(Cromer_blood_group)	108	107	116	74	54	79	2.19287	1.91304	2.01748	1.37335	1.04871	1.46304
ENSG00000188620	612.708	381.274	0.65991	1.1057e-09	1.0478e-08	HMX3	chr10	+	protein_coding	H6_family_homeobox_3	634	600	559	404	378	399	30.2893	25.2408	22.8757	17.6418	17.2729	17.3865
ENSG00000163808	2774.23	1751.6	0.6586	1.3521e-34	6.3682e-33	KIF15	chr3	+	protein_coding	kinesin_family_member_15	2406	2827	2956	1772	1759	1894	27.8464	28.8105	29.3049	18.7455	19.4721	19.9936
ENSG00000160799	1471.33	925.707	0.65843	1.8122e-18	3.6447e-17	CCDC12	chr3	-	protein_coding	coiled-coil_domain_containing_12	1244	1586	1515	937	882	1050	28.9029	32.4471	30.1506	19.8986	19.6003	22.251
ENSG00000065675	1703.9	1074.13	0.65839	1.0787e-24	3.1413e-23	PRKCQ	chr10	-	protein_coding	protein_kinase_C_theta	1476	1786	1766	1122	1045	1161	25.1796	26.8285	25.8058	17.4951	17.0511	18.0648
ENSG00000258439	7.15044	0.319463	0.6582	0.0087455	0.026884	RP11-173A8.2	chr14	+	pseudogene	-	6	11	4	1	0	0	0.620368	1.00148	0.35426	0.0945061	0	0
ENSG00000058668	10622.5	6716.96	0.65818	1.426e-60	1.3525e-58	ATP2B4	chr1	+	protein_coding	ATPase_Ca++_transporting_plasma_membrane_4	9968	10267	11020	7035	6836	6928	62.2888	56.4934	58.9858	40.1816	40.8581	39.4865
ENSG00000117676	2289.88	1445.94	0.65781	1.5064e-33	6.8005e-32	RPS6KA1	chr1	+	protein_coding	ribosomal_protein_S6_kinase_90kDa_polypeptide_1	2056	2307	2386	1512	1431	1536	35.9832	35.553	35.7693	24.1874	23.9547	24.5192
ENSG00000075426	273.489	167.713	0.6569	1.737e-05	9.3089e-05	FOSL2	chr2	+	protein_coding	FOS-like_antigen_2	249	289	267	220	150	150	2.08019	2.12596	1.91064	1.67992	1.19859	1.14297
ENSG00000169991	272.897	168.361	0.65669	2.6579e-06	1.612e-05	IFFO2	chr1	-	protein_coding	intermediate_filament_family_orphan_2	267	269	265	159	181	181	2.41801	2.14512	2.05569	1.31615	1.56783	1.49508
ENSG00000130997	72.0908	40.2731	0.65534	0.0092498	0.028212	POLN	chr4	-	protein_coding	polymerase_(DNA_directed)_nu	78	55	78	35	59	30	1.09882	0.682256	0.94122	0.450674	0.794986	0.385472
ENSG00000132274	194.288	118.264	0.6551	9.3329e-05	0.00044442	TRIM22	chr11	+	protein_coding	tripartite_motif_containing_22	203	170	196	106	127	133	3.80599	2.80655	3.14769	1.81652	2.27746	2.27438
ENSG00000175048	388.701	242.461	0.65507	1.7928e-08	1.4642e-07	ZDHHC14	chr6	+	protein_coding	zinc_finger_DHHC-type_containing_14	351	373	422	246	242	263	2.66531	2.49403	2.74484	1.70741	1.75764	1.82153
ENSG00000259116	73.9967	42.722	0.65469	0.0045818	0.015289	RP11-973N13.4	chr14	-	antisense	-	69	66	83	40	51	41	6.92967	5.83659	7.14011	3.67185	4.89901	3.75566
ENSG00000110090	4298.5	2717.76	0.65468	6.42e-25	1.9017e-23	CPT1A	chr11	-	protein_coding	carnitine_palmitoyltransferase_1A_(liver)	3608	4557	4536	2657	3042	2706	38.6453	42.9795	41.6166	26.0126	31.1647	26.4361
ENSG00000225648	779.15	489.036	0.65404	2.4371e-11	2.755e-10	SBDSP1	chr7	+	pseudogene	Shwachman-Bodian-Diamond_syndrome_pseudogene_1	657	845	799	547	428	542	21.4809	24.3274	22.3768	16.3469	13.3846	16.1631
ENSG00000134109	12177.5	7725.2	0.65317	2.6123e-52	2.1017e-50	EDEM1	chr3	+	protein_coding	ER_degradation_enhancer_mannosidase_alpha-like_1	11493	11732	12596	8036	8064	7813	104.795	94.1953	98.3788	66.9741	70.3283	64.9773
ENSG00000085117	4624.33	2931.84	0.65199	4.193e-31	1.6769e-29	CD82	chr11	+	protein_coding	CD82_molecule	3874	4875	4917	3158	2740	3190	94.8444	105.094	103.114	70.6684	64.1618	71.2331
ENSG00000070669	940.5	593.62	0.65159	1.038e-15	1.7267e-14	ASNS	chr7	-	protein_coding	asparagine_synthetase_(glutamine-hydrolyzing)	842	930	1001	625	558	657	20.0279	19.4786	20.3948	13.5883	12.6949	14.2537
ENSG00000179873	67.6774	37.3768	0.65074	0.012218	0.036015	NLRP11	chr19	-	protein_coding	NLR_family_pyrin_domain_containing_11	54	83	63	23	33	60	0.750163	1.01529	0.749663	0.292046	0.43848	0.760242
ENSG00000122188	610.427	384.552	0.65037	1.2641e-11	1.4724e-10	LAX1	chr1	+	protein_coding	lymphocyte_transmembrane_adaptor_1	535	621	645	393	411	386	9.91775	10.1369	10.242	6.65907	7.28745	6.52658
ENSG00000119917	86.2957	50.751	0.65031	0.0029356	0.010329	IFIT3	chr10	+	protein_coding	interferon-induced_protein_with_tetratricopeptide_repeats_3	75	80	100	57	55	45	1.68389	1.58159	1.92317	1.16974	1.18111	0.92152
ENSG00000227507	68.0152	39.0101	0.65028	0.0065446	0.02086	LTB	chr6	-	protein_coding	lymphotoxin_beta_(TNF_superfamily_member_3)	50	75	77	48	34	39	2.01873	2.66638	2.66295	1.77138	1.31299	1.43619
ENSG00000139626	138.318	82.2877	0.64973	0.0015574	0.0058429	ITGB7	chr12	-	protein_coding	integrin_beta_7	148	135	121	92	103	59	2.89289	2.32357	2.0259	1.64369	1.92567	1.05187
ENSG00000146670	5884.95	3741.44	0.6492	7.7836e-39	4.3851e-37	CDCA5	chr11	-	protein_coding	cell_division_cycle_associated_5	5032	5991	6360	4050	3533	4013	109.004	114.275	118.011	80.1896	73.2014	79.2884
ENSG00000221963	826.621	522.413	0.64839	3.2542e-13	4.4294e-12	APOL6	chr22	+	protein_coding	apolipoprotein_L_6	690	825	930	562	497	560	12.5994	13.265	14.5461	9.37991	8.68024	9.3267
ENSG00000162511	3930.83	2499.62	0.64772	4.9934e-30	1.9013e-28	LAPTM5	chr1	-	protein_coding	lysosomal_protein_transmembrane_5	3311	4108	4196	2800	2430	2514	83.4675	91.1886	90.6061	64.5175	58.5921	57.8046
ENSG00000129084	631.923	396.414	0.6474	1.0834e-08	9.1247e-08	PSMA1	chr11	-	protein_coding	proteasome_(prosome_macropain)_subunit_alpha_type_1	580	702	576	434	340	456	21.2856	22.6855	18.1069	14.5583	11.9347	15.2638
ENSG00000268278	313.745	195.562	0.64726	8.1394e-07	5.3155e-06	RP11-420K14.1	chr19	+	pseudogene	-	306	284	332	206	188	212	12.5444	10.2518	11.6582	7.71894	7.37159	7.92691
ENSG00000128965	132.945	80.809	0.64699	0.00039414	0.0016706	CHAC1	chr15	+	protein_coding	ChaC_cation_transport_regulator_homolog_1_(E._coli)	119	131	142	82	88	80	3.62039	3.50939	3.7005	2.28026	2.56074	2.21992
ENSG00000111752	1064.61	675.382	0.64621	3.3758e-16	5.8214e-15	PHC1	chr12	+	protein_coding	polyhomeotic_homolog_1_(Drosophila)	906	1120	1118	670	723	697	9.81295	10.6817	10.3723	6.63296	7.49004	6.88562
ENSG00000204960	6.74359	0.331232	0.64567	0.0099301	0.030004	BLACE	chr7	-	protein_coding	B-cell_acute_lymphoblastic_leukemia_expressed	5	8	7	0	1	0	0.114088	0.160735	0.136814	0	0.0218245	0
ENSG00000164932	49.9298	27.368	0.64564	0.014938	0.04279	CTHRC1	chr8	+	protein_coding	collagen_triple_helix_repeat_containing_1	42	40	66	35	21	29	1.85183	1.55297	2.49264	1.41053	0.885617	1.16624
ENSG00000179818	1938.93	1234.95	0.64431	1.135e-27	3.8598e-26	PCBP1-AS1	chr2	-	antisense	PCBP1_antisense_RNA_1	1785	1888	2037	1307	1231	1287	40.8124	38.0109	39.8941	27.3144	26.9207	26.8393
ENSG00000118971	133.502	80.2857	0.64379	0.0012865	0.0049214	CCND2	chr12	+	protein_coding	cyclin_D2	122	138	133	57	99	92	1.05507	1.05088	0.985231	0.450567	0.818903	0.725687
ENSG00000130227	3421.27	2182.07	0.64368	1.9672e-35	9.6385e-34	XPO7	chr8	+	protein_coding	exportin_7	3211	3318	3537	2356	2184	2218	36.8059	33.4893	34.7277	24.6839	23.9444	23.1888
ENSG00000125533	420.843	264.953	0.64364	1.7622e-08	1.4424e-07	BHLHE23	chr20	-	protein_coding	basic_helix-loop-helix_family_member_e23	372	432	437	290	279	251	19.7227	20.1678	19.8458	14.0534	14.1482	12.1377
ENSG00000058056	1296.02	824.175	0.64346	4.6199e-19	9.6195e-18	USP13	chr3	+	protein_coding	ubiquitin_specific_peptidase_13_(isopeptidase_T-3)	1155	1364	1300	894	788	872	7.77678	8.08694	7.49764	5.50195	5.07479	5.35517
ENSG00000148082	49.0585	26.9278	0.64315	0.01578	0.044841	SHC3	chr9	-	protein_coding	SHC_(Src_homology_2_domain_containing)_transforming_protein_3	43	43	59	26	37	20	1.00657	0.886327	1.18301	0.556299	0.828418	0.427014
ENSG00000115825	1117.94	710.76	0.64312	1.2947e-17	2.4994e-16	PRKD3	chr2	-	protein_coding	protein_kinase_D3	990	1183	1122	759	694	749	9.07864	9.55261	8.81337	6.36193	6.08722	6.26479
ENSG00000123485	2738.15	1746.85	0.64289	2.8125e-30	1.0829e-28	HJURP	chr2	-	protein_coding	Holliday_junction_recognition_protein	2386	2835	2858	1877	1653	1884	43.8398	45.8673	44.9804	31.5227	29.0499	31.5731
ENSG00000129925	1893.03	1207.41	0.64272	3.8839e-26	1.2131e-24	TMEM8A	chr16	-	protein_coding	transmembrane_protein_8A	1635	1981	1971	1274	1221	1244	24.824	26.4844	25.6333	17.6801	17.7314	17.2271
ENSG00000121297	367.266	230.163	0.64259	1.106e-06	7.0839e-06	TSHZ3	chr19	-	protein_coding	teashirt_zinc_finger_homeobox_3	276	426	387	250	226	237	2.98822	4.0613	3.58904	2.47403	2.34038	2.3404
ENSG00000136108	3058.19	1953.07	0.64226	8.6695e-33	3.7422e-31	CKAP2	chr13	+	protein_coding	cytoskeleton_associated_protein_2	2603	3146	3285	2050	1905	2096	40.1962	42.7781	43.452	28.9352	28.1371	29.5217
ENSG00000100320	911.924	578.448	0.64215	2.0671e-13	2.8645e-12	RBFOX2	chr22	-	protein_coding	RNA_binding_protein_fox-1_homolog_(C._elegans)_2	827	983	874	621	542	630	6.68567	6.99753	6.05221	4.58873	4.19095	4.64535
ENSG00000111348	23743.3	15182	0.64209	4.8466e-53	3.9924e-51	ARHGDIB	chr12	-	protein_coding	Rho_GDP_dissociation_inhibitor_(GDI)_beta	20722	24585	24743	16043	14350	16662	924.57	965.896	945.636	654.267	612.399	678.069
ENSG00000164985	3953.85	2526.79	0.64202	2.3408e-44	1.5413e-42	PSIP1	chr9	-	protein_coding	PC4_and_SFRS1_interacting_protein_1	3626	3904	4114	2601	2531	2694	59.9236	56.8109	58.2368	39.2891	40.007	40.6075
ENSG00000102543	502.133	317.271	0.64197	5.1259e-10	5.0589e-09	CDADC1	chr13	+	protein_coding	cytidine_and_dCMP_deaminase_domain_containing_1	465	497	516	330	309	344	7.7028	7.24943	7.32165	4.99656	4.89585	5.19748
ENSG00000104687	2744.26	1753.23	0.64178	8.7006e-35	4.1355e-33	GSR	chr8	-	protein_coding	glutathione_reductase	2433	2823	2835	1780	1786	1863	43.7846	44.7344	43.7014	29.2793	30.7422	30.5795
ENSG00000227790	8.1289	0.636615	0.6398	0.012372	0.036393	AC015922.5	chr17	+	pseudogene	-	14	5	4	0	0	2	0.730502	0.229729	0.178779	0	0	0.0951837
ENSG00000137310	1068.67	680.852	0.63946	7.0568e-17	1.2901e-15	TCF19	chr6	+	protein_coding	transcription_factor_19	977	1101	1068	685	677	747	16.6416	16.5136	15.5825	10.6648	11.0297	11.6054
ENSG00000112118	7432.12	4760.95	0.63945	2.2638e-57	2.0175e-55	MCM3	chr6	-	protein_coding	minichromosome_maintenance_complex_component_3	6829	7427	7626	5028	4650	5072	120.763	115.649	115.514	81.2704	78.6507	81.8076
ENSG00000100982	1702.35	1088.05	0.63789	1.8275e-21	4.3989e-20	PCIF1	chr20	+	protein_coding	PDX1_C-terminal_inhibiting_factor_1	1552	1624	1841	1065	1117	1187	31.6614	29.1727	32.1704	19.8587	21.7955	22.0866
ENSG00000100911	4394.33	2808.93	0.6373	2.8222e-20	6.3633e-19	PSME2	chr14	-	protein_coding	proteasome_(prosome_macropain)_activator_subunit_2_(PA28_beta)	3635	4812	4540	2860	2566	3284	73.967	86.2206	79.1322	53.1938	49.9419	60.9503
ENSG00000129968	4276.7	2741.01	0.63725	6.1573e-36	3.0603e-34	ABHD17A	chr19	-	protein_coding	abhydrolase_domain_containing_17A	3899	4183	4518	2673	2820	2994	38.8582	36.7087	38.5691	24.3495	26.8815	27.2158
ENSG00000180233	969.053	616.185	0.63719	1.1478e-12	1.4954e-11	ZNRF2	chr7	+	protein_coding	zinc_and_ring_finger_2	982	899	960	676	600	633	15.905	12.8213	13.3185	10.0076	9.29495	9.35113
ENSG00000135966	1689.3	1080.74	0.63689	2.2374e-21	5.348e-20	TGFBRAP1	chr2	-	protein_coding	transforming_growth_factor_beta_receptor_associated_protein_1	1495	1766	1719	1114	1163	1067	14.0123	14.5751	13.8009	9.54368	10.4261	9.12163
ENSG00000147912	179.516	111.201	0.63557	0.00010534	0.00049649	FBXO10	chr9	-	protein_coding	F-box_protein_10	176	173	178	109	122	113	2.15585	1.86597	1.86763	1.22038	1.42936	1.26248
ENSG00000165480	2282.68	1462.4	0.63531	1.8524e-21	4.4483e-20	SKA3	chr13	-	protein_coding	spindle_and_kinetochore_associated_complex_subunit_3	1843	2433	2480	1551	1420	1560	35.3825	41.1299	40.783	27.2168	26.0751	27.3166
ENSG00000232444	7.37071	0.636615	0.63527	0.013418	0.03903	AC010745.4	chr2	-	lincRNA	-	5	7	10	0	0	2	0.378648	0.466784	0.648678	0	0	0.138145
ENSG00000196622	173.531	106.935	0.63452	0.0002965	0.0012903	RIMBP3	chr22	-	protein_coding	RIMS_binding_protein_3	156	186	169	133	110	88	1.51145	1.58684	1.40255	1.17783	1.01938	0.777662
ENSG00000099956	5462.2	3509.78	0.63429	1.1761e-45	8.0243e-44	SMARCB1	chr22	+	protein_coding	SWI/SNF_related_matrix_associated_actin_dependent_regulator_of_chromatin_subfamily_b_member_1	5010	5525	5546	3775	3391	3709	162.477	157.775	154.063	111.901	105.186	109.711
ENSG00000234664	230.911	140.028	0.63256	0.0014895	0.0056166	HMGN2P5	chr15	+	pseudogene	high_mobility_group_nucleosomal_binding_domain_2_pseudogene_5	200	306	173	123	110	202	41.0549	55.3106	30.419	23.0782	21.5974	37.8203
ENSG00000018510	2553.14	1641.08	0.63233	1.6264e-27	5.4857e-26	AGPS	chr2	+	protein_coding	alkylglycerone_phosphate_synthase	2178	2607	2757	1788	1654	1640	15.7206	16.5693	17.0456	11.7962	11.4188	10.7968
ENSG00000121957	844.717	540.633	0.63176	1.328e-14	2.0353e-13	GPSM2	chr1	+	protein_coding	G-protein_signaling_modulator_2	768	854	866	575	551	548	13.0026	12.7315	12.5589	8.89814	8.92269	8.46232
ENSG00000217733	6.60489	0	0.63098	0.0079713	0.024799	CCT7P1	chr6	+	pseudogene	chaperonin_containing_TCP1_subunit_7_(eta)_pseudogene_1	3	5	12	0	0	0	0.104357	0.153152	0.357558	0	0	0
ENSG00000169239	161.41	99.5174	0.63096	0.00036421	0.0015539	CA5B	chrX	+	protein_coding	carbonic_anhydrase_VB_mitochondrial	159	175	139	94	106	108	1.47279	1.42736	1.10286	0.795851	0.939123	0.912442
ENSG00000171574	716.752	457.95	0.63082	5.1151e-11	5.6135e-10	ZNF584	chr19	+	protein_coding	zinc_finger_protein_584	588	787	744	502	465	451	12.1637	14.3356	13.1833	9.49192	9.2006	8.5095
ENSG00000127948	775.051	495.182	0.62999	2.9653e-10	2.9966e-09	POR	chr7	+	protein_coding	P450_(cytochrome)_oxidoreductase	597	867	833	530	511	492	13.2132	16.8968	15.7922	10.7219	10.8176	9.93203
ENSG00000129187	3016.78	1941.19	0.62992	6.7981e-29	2.4573e-27	DCTD	chr4	-	protein_coding	dCMP_deaminase	2895	2944	3026	1952	1980	2079	82.2696	73.6683	73.6586	50.7028	53.8183	53.887
ENSG00000182368	197.711	123.254	0.62978	9.3838e-05	0.00044664	FAM27A	chr9	+	protein_coding	family_with_sequence_similarity_27_member_A	173	211	199	151	115	116	15.7385	16.9025	15.5072	12.5561	10.0067	9.62529
ENSG00000131759	608.215	387.089	0.62897	5.7413e-08	4.3803e-07	RARA	chr17	+	protein_coding	retinoic_acid_receptor_alpha	493	670	636	354	463	379	11.4448	13.6958	12.6468	7.51147	10.2805	8.02488
ENSG00000115935	1783.76	1149.54	0.62793	1.0685e-24	3.1159e-23	WIPF1	chr2	-	protein_coding	WAS/WASL_interacting_protein_family_member_1	1561	1793	1910	1169	1186	1204	19.0709	19.2886	19.9878	13.054	13.8589	13.4164
ENSG00000241666	60.6955	34.1074	0.62703	0.015903	0.045141	RP3-455J7.4	chr1	+	processed_transcript	-	70	45	62	49	24	33	1.55481	0.880126	1.1796	0.994805	0.509878	0.668549
ENSG00000246627	53.5356	30.0449	0.62693	0.017252	0.048414	CACNA1C-AS1	chr12	-	antisense	CACNA1C_antisense_RNA_1	44	39	76	36	31	26	1.1254	0.878359	1.66507	0.841626	0.758388	0.606551
ENSG00000115756	1031.34	663.284	0.62678	7.6557e-16	1.2932e-14	HPCAL1	chr2	+	protein_coding	hippocalcin-like_1	881	1064	1101	681	648	726	10.3265	10.9818	11.0543	7.29605	7.26488	7.76166
ENSG00000007968	2143.61	1382.73	0.62626	7.4478e-27	2.4212e-25	E2F2	chr1	-	protein_coding	E2F_transcription_factor_2	1982	2098	2231	1504	1368	1411	21.3969	19.9436	20.6305	14.8408	14.1256	13.8935
ENSG00000100060	2176.53	1404.87	0.62574	5.3108e-24	1.498e-22	MFNG	chr22	-	protein_coding	MFNG_O-fucosylpeptide_3-beta-N-acetylglucosaminyltransferase	1830	2270	2332	1399	1440	1511	49.1155	53.6469	53.6117	34.3199	36.9661	36.9888
ENSG00000151917	124.1	76.2422	0.62521	0.0011403	0.004411	BEND6	chr6	+	protein_coding	BEN_domain_containing_6	100	141	126	87	79	70	1.60251	1.98963	1.72956	1.27433	1.21089	1.02315
ENSG00000124831	4240.45	2743.13	0.62417	8.7778e-36	4.3419e-34	LRRFIP1	chr2	+	protein_coding	leucine_rich_repeat_(in_FLII)_interacting_protein_1	3862	4250	4378	2910	2889	2691	49.5255	47.9907	48.0901	34.1091	35.4355	31.4752
ENSG00000186185	4849.21	3138.32	0.62402	8.9024e-37	4.6016e-35	KIF18B	chr17	-	protein_coding	kinesin_family_member_18B	4089	5093	5145	3240	3119	3362	54.3389	59.5964	58.5657	39.3551	39.6446	40.7503
ENSG00000170727	1430.16	923.111	0.62354	3.9498e-19	8.2825e-18	BOP1	chr8	-	protein_coding	block_of_proliferation_1	1222	1524	1476	991	898	971	29.3154	32.193	30.3302	21.73	20.6051	21.2463
ENSG00000187049	55.4078	31.1852	0.62353	0.017759	0.049605	TMEM216	chr11	+	protein_coding	transmembrane_protein_216	38	61	66	44	20	33	1.08927	1.53969	1.62053	1.15283	0.548347	0.862788
ENSG00000171916	6.33322	0	0.62336	0.0085262	0.026292	LGALS9C	chr17	+	protein_coding	lectin_galactoside-binding_soluble_9C	3	9	7	0	0	0	0.0570478	0.1507	0.114019	0	0	0
ENSG00000010803	1586.23	1024.91	0.62323	2.4183e-23	6.5446e-22	SCMH1	chr1	-	protein_coding	sex_comb_on_midleg_homolog_1_(Drosophila)	1437	1600	1636	1084	1033	1057	24.0674	23.5963	23.4703	16.5944	16.548	16.1468
ENSG00000176945	62.3028	36.2409	0.62257	0.011253	0.033542	MUC20	chr3	+	protein_coding	mucin_20_cell_surface_associated	51	74	59	30	43	39	0.461495	0.589631	0.457312	0.24813	0.372168	0.321885
ENSG00000213866	52.3673	29.7513	0.62233	0.016047	0.045487	YBX1P10	chr9	-	pseudogene	Y_box_binding_protein_1_pseudogene_10	47	62	45	35	33	24	2.70141	3.13788	2.21549	1.83875	1.81418	1.25818
ENSG00000259781	2858.86	1852.13	0.62142	7.8768e-28	2.7008e-26	RP11-673C5.1	chr15	-	pseudogene	-	2449	2825	3173	1949	1911	1874	212.449	215.792	235.776	154.539	158.562	148.277
ENSG00000139725	58.5809	34.2099	0.62072	0.010785	0.032265	RHOF	chr12	-	protein_coding	ras_homolog_family_member_F_(in_filopodia)	50	61	62	37	33	36	0.932445	1.00169	0.990395	0.630691	0.588629	0.612343
ENSG00000099991	3567.76	2314.98	0.62038	1.2755e-37	6.7969e-36	CABIN1	chr22	+	protein_coding	calcineurin_binding_protein_1	3148	3600	3776	2441	2387	2339	23.5847	23.7493	24.2321	16.7157	17.105	15.9833
ENSG00000010319	224.77	140.36	0.61951	0.00027294	0.0011954	SEMA3G	chr3	-	protein_coding	sema_domain_immunoglobulin_domain_(Ig)_short_basic_domain_secreted_(semaphorin)_3G	230	198	231	187	130	118	2.63098	1.99438	2.26342	1.95521	1.42235	1.23115
ENSG00000130313	804.474	517.933	0.6195	1.9474e-10	2.0122e-09	PGLS	chr19	+	protein_coding	6-phosphogluconolactonase	657	825	899	609	491	505	22.997	25.428	26.9544	19.4843	16.4385	16.1227
ENSG00000175711	555.064	356.803	0.61794	1.1697e-09	1.1043e-08	B3GNTL1	chr17	-	protein_coding	UDP-GlcNAc:betaGal_beta-13-N-acetylglucosaminyltransferase-like_1	541	535	554	364	360	381	9.12082	7.94223	8.00037	5.60918	5.80515	5.85869
ENSG00000111206	2747.79	1784.19	0.61773	2.5751e-26	8.1287e-25	FOXM1	chr12	-	protein_coding	forkhead_box_M1	2353	2954	2803	1838	1861	1824	37.9459	41.9474	38.7195	27.0926	28.7054	26.8291
ENSG00000223764	99.8275	60.8323	0.61739	0.0029955	0.010507	RP11-54O7.3	chr1	-	processed_transcript	-	99	93	101	63	71	54	3.99421	3.30393	3.49044	2.32326	2.73986	1.98714
ENSG00000176715	8760.8	5699.62	0.61721	4.2346e-51	3.2669e-49	ACSF3	chr16	+	protein_coding	acyl-CoA_synthetase_family_member_3	8168	8593	9020	5963	5895	5787	65.2043	60.4028	61.6781	43.5098	45.011	42.136
ENSG00000111731	1906.41	1236.74	0.6167	3.3957e-22	8.5726e-21	C2CD5	chr12	-	protein_coding	C2_calcium-dependent_domain_containing_5	1822	1895	1885	1254	1276	1299	23.0173	21.0798	20.3977	14.4799	15.4181	14.9677
ENSG00000167461	671.775	431.365	0.61662	2.5113e-08	2.011e-07	RAB8A	chr19	+	protein_coding	RAB8A_member_RAS_oncogene_family	599	773	605	423	410	504	11.874	13.4928	10.2728	7.66432	7.77374	9.11258
ENSG00000198873	650.28	419.853	0.61654	2.2755e-11	2.5822e-10	GRK5	chr10	+	protein_coding	G_protein-coupled_receptor_kinase_5	575	682	660	440	429	431	12.1413	12.6804	11.9372	8.49202	8.6642	8.30067
ENSG00000185924	230.625	145.809	0.61538	7.8831e-05	0.00038051	RTN4RL1	chr17	-	protein_coding	reticulon_4_receptor-like_1	208	221	251	171	159	121	6.34875	5.93976	6.56239	4.77071	4.64191	3.3686
ENSG00000184436	1316.71	854.616	0.61469	3.1502e-17	5.9052e-16	THAP7	chr22	-	protein_coding	THAP_domain_containing_7	1138	1403	1344	941	824	883	32.5874	35.3766	32.9663	24.6296	22.5688	23.0625
ENSG00000185187	1700.17	1105.38	0.6144	1.5329e-21	3.7025e-20	SIGIRR	chr11	-	protein_coding	single_immunoglobulin_and_toll-interleukin_1_receptor_(TIR)_domain	1462	1775	1782	1152	1071	1202	43.8835	46.9141	45.8168	31.6058	30.748	32.9076
ENSG00000142089	263.825	166.747	0.61426	7.1293e-05	0.00034684	IFITM3	chr11	-	protein_coding	interferon_induced_transmembrane_protein_3	245	273	258	181	128	209	16.9923	16.6725	15.3274	11.4743	8.49123	13.2212
ENSG00000173848	2010.8	1308.71	0.61424	5.7632e-26	1.7865e-24	NET1	chr10	+	protein_coding	neuroepithelial_cell_transforming_1	1752	2027	2156	1379	1292	1383	28.8601	29.4015	30.4212	20.763	20.3564	20.779
ENSG00000164853	6.58177	0.331232	0.61409	0.012777	0.03745	UNCX	chr7	+	protein_coding	UNC_homeobox	9	4	6	0	1	0	0.246269	0.0963784	0.140631	0	0.0261723	0
ENSG00000153879	1719.56	1118.72	0.61385	8.6353e-23	2.2543e-21	CEBPG	chr19	+	protein_coding	CCAAT/enhancer_binding_protein_(C/EBP)_gamma	1527	1674	1872	1174	1116	1175	20.8308	20.1083	21.8744	14.6385	14.5615	14.6199
ENSG00000171723	603.525	389.903	0.61382	2.1014e-10	2.1627e-09	GPHN	chr14	+	protein_coding	gephyrin	559	582	636	419	404	384	7.29028	6.68355	7.10482	4.99468	5.03951	4.56775
ENSG00000120910	518.984	333.887	0.61274	1.1654e-07	8.5718e-07	PPP3CC	chr8	+	protein_coding	protein_phosphatase_3_catalytic_subunit_gamma_isozyme	435	512	588	389	284	363	11.1363	11.5418	12.8942	9.10255	6.95416	8.47613
ENSG00000102096	630.021	406.925	0.61266	6.6741e-10	6.503e-09	PIM2	chrX	-	protein_coding	pim-2_oncogene	568	648	640	458	363	441	15.3401	15.4101	14.8055	11.3059	9.37693	10.8632
ENSG00000163374	1071.28	696.395	0.61219	1.0762e-16	1.94e-15	YY1AP1	chr1	-	protein_coding	YY1_associated_protein_1	967	1068	1122	708	720	728	18.5141	18.0052	18.4006	12.39	13.1851	12.7129
ENSG00000104671	343.337	220.548	0.61146	8.6613e-07	5.6315e-06	DCTN6	chr8	+	protein_coding	dynactin_6	293	356	365	249	221	213	14.5694	15.5875	15.5464	11.3171	10.5109	9.66034
ENSG00000169972	329.608	211.398	0.61018	3.7237e-06	2.2168e-05	PUSL1	chr1	+	protein_coding	pseudouridylate_synthase-like_1	263	379	333	222	205	228	8.26613	10.4891	8.96508	6.37765	6.16275	6.53612
ENSG00000104613	1878.59	1225.32	0.60997	3.94e-22	9.8983e-21	INTS10	chr8	+	protein_coding	integrator_complex_subunit_10	1629	2002	1911	1267	1204	1325	32.5567	35.2319	32.7148	23.145	23.0155	24.1532
ENSG00000174473	6.42758	0.318308	0.60942	0.013219	0.038521	GALNTL6	chr4	+	protein_coding	UDP-N-acetyl-alpha-D-galactosamine:polypeptide_N-acetylgalactosaminyltransferase-like_6	6	4	9	0	0	1	0.0857317	0.0503271	0.110153	0	0	0.0130325
ENSG00000245958	469.024	303.188	0.60882	1.1403e-08	9.5716e-08	RP11-33B1.1	chr4	+	pseudogene	-	435	476	469	330	303	306	10.2598	9.88576	9.47518	7.11421	6.83547	6.58282
ENSG00000204264	2602.13	1698.33	0.6084	1.3732e-21	3.3246e-20	PSMB8	chr6	-	protein_coding	proteasome_(prosome_macropain)_subunit_beta_type_8	2325	2705	2638	1784	1552	1930	96.4418	98.801	93.7304	67.6392	61.5756	73.0195
ENSG00000100003	291.632	187.061	0.60825	5.9108e-06	3.4042e-05	SEC14L2	chr22	+	protein_coding	SEC14-like_2_(S._cerevisiae)	246	296	320	212	170	198	3.14673	3.33402	3.50621	2.47869	2.07993	2.31009
ENSG00000119787	1012.13	659.21	0.60792	2.4496e-14	3.6915e-13	ATL2	chr2	-	protein_coding	atlastin_GTPase_2	882	1030	1075	740	623	680	17.234	17.7218	17.9925	13.2164	11.6434	12.119
ENSG00000121211	793.504	514.984	0.60786	4.5602e-11	5.0313e-10	MND1	chr4	+	protein_coding	meiotic_nuclear_divisions_1_homolog_(S._cerevisiae)	753	751	830	562	464	571	43.5931	38.2837	41.1589	29.7386	25.693	30.1507
ENSG00000080493	436.6	282.526	0.60716	2.5326e-08	2.0273e-07	SLC4A4	chr4	+	protein_coding	solute_carrier_family_4_sodium_bicarbonate_cotransporter_member_4	387	456	444	291	284	300	2.83867	2.94524	2.78966	1.95101	1.99249	2.00708
ENSG00000102178	2030.02	1327.15	0.60701	2.3132e-23	6.2683e-22	UBL4A	chrX	-	protein_coding	ubiquitin-like_4A	1797	2025	2166	1473	1282	1357	42.277	41.9501	43.6494	31.6753	28.8482	29.1189
ENSG00000112773	214.512	135.79	0.6067	0.00018696	0.0008457	FAM46A	chr6	-	protein_coding	family_with_sequence_similarity_46_member_A	216	202	211	122	127	172	2.13712	1.75986	1.78822	1.10331	1.20186	1.55218
ENSG00000102678	636.243	413.19	0.60612	4.4601e-10	4.4208e-09	FGF9	chr13	+	protein_coding	fibroblast_growth_factor_9_(glia-activating_factor)	584	672	616	403	434	442	7.75529	7.8579	7.00696	4.89161	5.51251	5.35361
ENSG00000093009	2070.24	1352.9	0.60583	8.3335e-20	1.8233e-18	CDC45	chr22	+	protein_coding	cell_division_cycle_45	1938	1923	2234	1487	1278	1428	51.9643	45.4028	51.3095	36.4438	32.7761	34.9236
ENSG00000085999	1732.05	1131.91	0.60526	1.9263e-19	4.1401e-18	RAD54L	chr1	+	protein_coding	RAD54-like_(S._cerevisiae)	1687	1657	1743	1169	1152	1184	30.4181	26.3082	26.9202	19.2661	19.8675	19.4719
ENSG00000167323	3932.4	2575.86	0.60526	5.2259e-31	2.0819e-29	STIM1	chr11	+	protein_coding	stromal_interaction_molecule_1	3689	3870	4009	2697	2452	2834	51.1965	47.2927	47.6575	34.2116	32.5481	35.8732
ENSG00000188603	141.531	88.8902	0.60524	0.00084304	0.0033508	CLN3	chr16	-	protein_coding	ceroid-lipofuscinosis_neuronal_3	129	138	150	77	98	100	2.34637	2.21023	2.33701	1.28014	1.70493	1.65899
ENSG00000163666	61.3224	36.0316	0.60415	0.014887	0.042655	HESX1	chr3	-	protein_coding	HESX_homeobox_1	55	55	71	39	26	47	3.51849	3.09819	3.89059	2.28045	1.59089	2.7424
ENSG00000268592	88.9334	53.3887	0.60413	0.0088454	0.027143	AL355312.1	chr6	+	protein_coding	Uncharacterized_protein_	95	81	84	73	36	57	3.05965	2.29713	2.31735	2.14898	1.10898	1.67441
ENSG00000189403	26365.8	17319.9	0.60407	1.5174e-60	1.4326e-58	HMGB1	chr13	-	protein_coding	high_mobility_group_box_1	22834	26782	28219	18378	16814	18471	304.743	314.736	322.595	224.188	214.633	224.844
ENSG00000170542	98.2176	60.5853	0.60291	0.0036831	0.012608	SERPINB9	chr6	-	protein_coding	serpin_peptidase_inhibitor_clade_B_(ovalbumin)_member_9	84	103	103	73	51	64	1.14312	1.23424	1.20064	0.908021	0.663829	0.794384
ENSG00000147548	2587.12	1697.37	0.60269	7.7977e-27	2.527e-25	WHSC1L1	chr8	-	protein_coding	Wolf-Hirschhorn_syndrome_candidate_1-like_1	2383	2590	2643	1808	1771	1675	24.5891	23.5326	23.3603	17.0521	17.4788	15.7642
ENSG00000144736	2261.6	1483.59	0.60258	5.8723e-23	1.5626e-21	SHQ1	chr3	-	protein_coding	SHQ1_H/ACA_ribonucleoprotein_assembly_factor	1936	2355	2387	1453	1517	1624	26.9616	28.879	28.4745	18.4955	20.2069	20.6284
ENSG00000226252	348.171	224.062	0.60252	4.457e-06	2.6202e-05	RP1-18D14.7	chr1	+	antisense	-	344	354	323	253	197	245	4.77645	4.32814	3.8416	3.21091	2.6163	3.10278
ENSG00000168137	4086.52	2683.48	0.60229	6.4379e-34	2.9646e-32	SETD5	chr3	+	protein_coding	SET_domain_containing_5	3869	4040	4106	2750	2770	2788	31.5786	29.0354	28.7062	20.5158	21.6246	20.7551
ENSG00000165121	173.368	110.143	0.60202	0.00032128	0.0013871	RP11-213G2.3	chr9	+	pseudogene	-	146	162	205	121	113	107	4.94072	4.8273	5.9423	3.74269	3.65755	3.30263
ENSG00000137478	1494.77	980.024	0.60196	6.1194e-20	1.3546e-18	FCHSD2	chr11	-	protein_coding	FCH_and_double_SH3_domains_2	1326	1537	1544	1064	985	986	16.4801	16.8207	16.4372	12.0871	11.7092	11.1772
ENSG00000111981	392.647	253.062	0.60112	5.7911e-06	3.339e-05	ULBP1	chr6	+	protein_coding	UL16_binding_protein_1	397	345	410	292	270	221	7.08531	5.42174	6.2678	4.76335	4.60899	3.59749
ENSG00000167491	7367.79	4849.35	0.60072	4.026e-44	2.6259e-42	GATAD2A	chr19	+	protein_coding	GATA_zinc_finger_domain_containing_2A	6319	7686	7748	4936	4972	5107	61.3082	65.6633	64.3908	43.7731	46.1398	45.1934
ENSG00000115761	1040.36	681.557	0.60069	6.6371e-15	1.042e-13	NOL10	chr2	-	protein_coding	nucleolar_protein_10	916	1053	1100	740	702	668	15.4013	15.5899	15.8423	11.3725	11.2895	10.2442
ENSG00000143842	93.352	57.3614	0.60026	0.0047304	0.015702	SOX13	chr1	+	protein_coding	SRY_(sex_determining_region_Y)-box_13	93	85	96	60	49	69	1.45619	1.17194	1.28757	0.858714	0.733849	0.985426
ENSG00000101846	277.586	179.034	0.60009	1.4703e-05	7.9725e-05	STS	chrX	+	protein_coding	steroid_sulfatase_(microsomal)_isozyme_S	220	302	300	182	192	180	1.89063	2.2853	2.20835	1.42961	1.57819	1.4109
ENSG00000123131	795.698	519.868	0.60003	6.5843e-11	7.15e-10	PRDX4	chrX	+	protein_coding	peroxiredoxin_4	671	886	792	552	498	561	37.4157	43.5028	37.8286	28.134	26.5604	28.5321
ENSG00000163349	4879.96	3212.26	0.59961	3.8248e-34	1.7731e-32	HIPK1	chr1	+	protein_coding	homeodomain_interacting_protein_kinase_1	4309	4902	5184	3418	3381	3143	29.6035	29.6546	30.5067	21.4635	22.2171	19.6948
ENSG00000019485	193.389	123.566	0.59829	0.00023108	0.0010275	PRDM11	chr11	+	protein_coding	PR_domain_containing_11	158	208	206	130	141	111	2.84613	3.29923	3.17855	2.14044	2.42936	1.82373
ENSG00000146072	739.702	484.125	0.59774	4.1592e-11	4.6159e-10	TNFRSF21	chr6	-	protein_coding	tumor_necrosis_factor_receptor_superfamily_member_21	684	717	777	513	519	466	10.6624	9.84169	10.3749	7.30933	7.73821	6.62558
ENSG00000214706	1901.79	1252.22	0.59735	2.031e-23	5.54e-22	IFRD2	chr3	-	protein_coding	interferon-related_developmental_regulator_2	1690	1863	2057	1305	1287	1285	41.6297	40.4093	43.4024	29.3825	30.3228	28.8708
ENSG00000187775	238.686	153.302	0.59619	6.4698e-05	0.00031624	DNAH17	chr17	-	protein_coding	dynein_axonemal_heavy_chain_17	238	205	258	167	148	160	0.967047	0.73346	0.897953	0.620224	0.575184	0.592966
ENSG00000143149	1176.07	771.592	0.59609	1.7937e-13	2.5042e-12	ALDH9A1	chr1	-	protein_coding	aldehyde_dehydrogenase_9_family_member_A1	1151	1104	1199	755	771	864	23.9251	20.2069	21.3482	14.3445	15.3287	16.3806
ENSG00000164104	15403.8	10163.2	0.59591	3.1492e-32	1.337e-30	HMGB2	chr4	-	protein_coding	high_mobility_group_box_2	12674	16448	16429	10773	9698	11025	375.993	429.666	417.485	292.122	275.183	298.321
ENSG00000144579	1958.02	1290.91	0.59586	4.9508e-24	1.4003e-22	CTDSP1	chr2	+	protein_coding	CTD_(carboxy-terminal_domain_RNA_polymerase_II_polypeptide_A)_small_phosphatase_1	1689	2000	2092	1347	1297	1354	35.88	37.4115	38.067	26.1548	26.3534	26.235
ENSG00000163513	1102.09	724.027	0.59563	7.8042e-14	1.1237e-12	TGFBR2	chr3	+	protein_coding	transforming_growth_factor_beta_receptor_II_(70/80kDa)	947	1192	1113	794	683	767	11.4845	12.7289	11.5617	8.80124	7.9224	8.48391
ENSG00000108100	2315.84	1525.67	0.5956	7.9757e-24	2.2165e-22	CCNY	chr10	+	protein_coding	cyclin_Y	2181	2257	2374	1613	1458	1657	30.8644	28.1246	28.7771	20.864	19.7349	21.3877
ENSG00000139675	301.037	195.393	0.59517	4.3517e-06	2.5656e-05	HNRNPA1L2	chr13	+	protein_coding	heterogeneous_nuclear_ribonucleoprotein_A1-like_2	250	317	323	201	200	204	5.92388	6.61421	6.5559	4.35336	4.53285	4.40896
ENSG00000182199	5408.31	3572.49	0.59509	1.134e-37	6.0587e-36	SHMT2	chr12	+	protein_coding	serine_hydroxymethyltransferase_2_(mitochondrial)	4616	5545	5814	3832	3509	3726	75.7261	80.1001	81.6993	57.4602	55.0602	55.7522
ENSG00000180357	3142.19	2072.95	0.59476	6.9734e-25	2.0627e-23	ZNF609	chr15	+	protein_coding	zinc_finger_protein_609	2814	3144	3305	2313	2118	1987	18.0369	17.7448	18.1456	13.5511	12.9849	11.6165
ENSG00000086062	920.618	604.49	0.59458	7.9508e-11	8.5531e-10	B4GALT1	chr9	-	protein_coding	UDP-Gal:betaGlcNAc_beta_14-_galactosyltransferase_polypeptide_1	725	946	1058	609	637	625	9.67126	11.1119	12.0891	7.42547	8.12753	7.60438
ENSG00000173890	361.887	235.693	0.59451	8.0353e-07	5.2559e-06	GPR160	chr3	+	protein_coding	G_protein-coupled_receptor_160	299	385	386	252	235	243	8.21773	9.31736	9.08723	6.33057	6.17764	6.09152
ENSG00000143641	8034.84	5309.41	0.59435	7.7974e-37	4.0507e-35	GALNT2	chr1	+	protein_coding	UDP-N-acetyl-alpha-D-galactosamine:polypeptide_N-acetylgalactosaminyltransferase_2_(GalNAc-T2)	7069	8404	8220	5280	5688	5462	88.9417	93.1077	88.5896	60.7216	68.4513	62.6813
ENSG00000168496	3359.47	2218.05	0.59387	1.7515e-28	6.1905e-27	FEN1	chr11	+	protein_coding	flap_structure-specific_endonuclease_1	3047	3478	3368	2323	2114	2437	74.3701	74.7493	70.4144	51.8247	49.352	54.2526
ENSG00000171714	167.434	106.81	0.59387	0.00051826	0.0021487	ANO5	chr11	+	protein_coding	anoctamin_5	136	163	197	125	101	105	1.14591	1.20935	1.42181	0.962681	0.813966	0.806936
ENSG00000181396	1207.88	795.254	0.59317	1.2546e-15	2.0786e-14	OGFOD3	chr17	-	protein_coding	2-oxoglutarate_and_iron-dependent_oxygenase_domain_containing_3	1137	1152	1265	814	774	876	14.8629	13.2602	14.1644	9.72591	9.67742	10.4445
ENSG00000160917	1480	976.173	0.59295	1.6744e-18	3.3875e-17	CPSF4	chr7	+	protein_coding	cleavage_and_polyadenylation_specific_factor_4_30kDa	1298	1571	1495	1008	963	1053	41.8526	44.6042	41.2907	29.7078	29.6995	30.9682
ENSG00000132182	9728.67	6435.99	0.59178	1.2033e-30	4.712e-29	NUP210	chr3	-	protein_coding	nucleoporin_210kDa	9072	9355	10209	6870	6883	6162	70.6987	64.1954	68.1483	48.9358	51.3051	43.7995
ENSG00000123066	2542.26	1680.17	0.59103	5.098e-21	1.1992e-19	MED13L	chr12	-	protein_coding	mediator_complex_subunit_13-like	2336	2648	2497	1685	1831	1682	13.7365	13.7112	12.5773	9.05662	10.2983	9.02131
ENSG00000008282	1855.34	1227.57	0.58917	9.2555e-21	2.143e-19	SYPL1	chr7	-	protein_coding	synaptophysin-like_1	1686	1790	1992	1271	1181	1352	43.9253	41.0641	44.4539	30.2667	29.4294	32.1272
ENSG00000122034	5256.86	3485.58	0.58904	1.1023e-33	5.0313e-32	GTF3A	chr13	+	protein_coding	general_transcription_factor_IIIA	4594	5560	5350	3536	3436	3826	134.157	142.971	133.826	94.3836	95.9733	101.908
ENSG00000114739	555.358	362.035	0.5884	2.3165e-06	1.4187e-05	ACVR2B	chr3	+	protein_coding	activin_A_receptor_type_IIB	605	525	491	390	393	337	6.31363	4.8243	4.38903	3.72006	3.92275	3.20769
ENSG00000140525	4840.43	3213.26	0.58832	1.3954e-44	9.2473e-43	FANCI	chr15	+	protein_coding	Fanconi_anemia_complementation_group_I	4317	4902	5051	3328	3220	3404	51.0066	51	51.1194	35.9409	36.3894	36.6837
ENSG00000226738	6.54997	0	0.58807	0.011228	0.033486	CTA-384D8.31	chr22	+	antisense	-	1	9	10	0	0	0	0.356942	2.82874	3.05747	0	0	0
ENSG00000144228	313.721	203.557	0.58793	1.9828e-05	0.0001055	SPOPL	chr2	+	protein_coding	speckle-type_POZ_protein-like	313	332	274	216	190	225	2.91129	2.71913	2.183	1.83635	1.69032	1.90881
ENSG00000198851	12481.7	8287.81	0.58791	6.5192e-41	3.9528e-39	CD3E	chr11	+	protein_coding	CD3e_molecule_epsilon_(CD3-TCR_complex)	10542	13202	13127	8433	8583	8642	223.524	246.486	238.413	163.435	174.066	167.13
ENSG00000228626	5.82439	0	0.58787	0.011422	0.033984	RP11-495P10.9	chr1	-	pseudogene	-	6	7	4	0	0	0	1.17979	1.212	0.673715	0	0	0
ENSG00000117054	2777.43	1839.95	0.58762	6.1918e-22	1.5295e-20	ACADM	chr1	+	protein_coding	acyl-CoA_dehydrogenase_C-4_to_C-12_straight_chain	2562	2664	2954	1922	1710	2072	54.8203	50.1936	54.1422	37.5904	34.9971	40.4381
ENSG00000091490	451.879	295.791	0.58684	4.8075e-07	3.2431e-06	SEL1L3	chr4	-	protein_coding	sel-1_suppressor_of_lin-12-like_3_(C._elegans)	455	426	444	305	324	286	5.64869	4.65691	4.72153	3.46097	3.8473	3.23848
ENSG00000163888	325.635	212.424	0.58639	6.2977e-06	3.611e-05	CAMK2N2	chr3	-	protein_coding	calcium/calmodulin-dependent_protein_kinase_II_inhibitor_2	316	300	341	213	236	208	13.0019	10.8691	12.0182	8.01054	9.28767	7.8059
ENSG00000132589	1963.8	1301.18	0.58625	1.0659e-18	2.1755e-17	FLOT2	chr17	-	protein_coding	flotillin_2	1797	1939	2048	1488	1217	1328	36.5398	34.7175	35.6707	27.6556	23.6692	24.6295
ENSG00000168237	164.971	104.439	0.58567	0.0018143	0.0067083	GLYCTK	chr3	+	protein_coding	glycerate_kinase	179	173	129	125	90	109	2.76951	2.35693	1.70963	1.76775	1.33188	1.53821
ENSG00000068976	116.302	73.5559	0.58444	0.0026517	0.0094189	PYGM	chr11	-	protein_coding	phosphorylase_glycogen_muscle	101	126	116	89	68	71	1.76987	1.9442	1.74117	1.42551	1.13973	1.13479
ENSG00000112029	1652.26	1096.02	0.58439	1.2166e-16	2.1836e-15	FBXO5	chr6	-	protein_coding	F-box_protein_5	1402	1794	1682	1112	1065	1219	30.2185	34.0486	31.0537	21.9074	21.9558	23.9644
ENSG00000059588	2822.66	1875.97	0.58426	1.1204e-26	3.614e-25	TARBP1	chr1	-	protein_coding	TAR_(HIV-1)_RNA_binding_protein_1	2651	2697	2958	1905	1913	1991	28.9594	25.9426	27.6785	19.0212	19.988	19.8377
ENSG00000257499	188.584	121.124	0.58403	0.0006554	0.0026634	RP11-571M6.8	chr12	-	3prime_overlapping_ncrna	-	150	188	221	150	98	128	4.683	5.16824	5.91002	4.28042	2.9264	3.64487
ENSG00000131697	1917.35	1274.49	0.58383	3.8805e-23	1.0433e-21	NPHP4	chr1	-	protein_coding	nephronophthisis_4	1719	1890	2044	1294	1312	1340	17.3635	16.8103	17.685	11.947	12.6756	12.3454
ENSG00000225485	1130.12	749.56	0.58345	2.4939e-14	3.7501e-13	ARHGAP23	chr17	+	protein_coding	Rho_GTPase_activating_protein_23	1008	1109	1216	754	815	750	9.00068	8.71963	9.30062	6.15386	6.9606	6.10823
ENSG00000198743	2282.13	1517.73	0.5833	1.5361e-25	4.6774e-24	SLC5A3	chr21	+	protein_coding	solute_carrier_family_5_(sodium/myo-inositol_cotransporter)_member_3	2103	2232	2385	1595	1560	1544	10.1825	9.51613	9.89159	7.05889	7.22459	6.81868
ENSG00000175334	5976.19	3980.09	0.58315	2.2482e-34	1.047e-32	BANF1	chr11	+	protein_coding	barrier_to_autointegration_factor_1	5028	6236	6396	4147	3912	4271	243.956	266.424	265.82	183.913	181.547	189.01
ENSG00000124795	5522.98	3679.76	0.58249	6.8162e-38	3.6893e-36	DEK	chr6	-	protein_coding	DEK_oncogene	4922	5588	5773	3820	3535	4048	80.4869	80.4622	80.8628	57.0964	55.2901	60.3758
ENSG00000198901	2541.97	1691.74	0.58222	7.7895e-23	2.0491e-21	PRC1	chr15	-	protein_coding	protein_regulator_of_cytokinesis_1	2168	2705	2632	1697	1690	1853	29.7271	32.6597	30.9131	21.2685	22.1643	23.1743
ENSG00000111252	1220.17	808.465	0.58219	9.1288e-13	1.1992e-11	SH2B3	chr12	+	protein_coding	SH2B_adaptor_protein_3	1203	1094	1287	855	832	816	12.4706	9.98598	11.4278	8.1012	8.24934	7.71526
ENSG00000165392	1021.74	678.249	0.58142	1.3158e-13	1.8596e-12	WRN	chr8	+	protein_coding	Werner_syndrome_RecQ_helicase-like	899	1065	1049	744	692	664	9.66058	10.0773	9.65567	7.30765	7.11253	6.50804
ENSG00000109099	108.558	68.2988	0.58009	0.0046872	0.015588	PMP22	chr17	-	protein_coding	peripheral_myelin_protein_22	101	93	126	70	57	85	3.11504	2.52568	3.32872	1.97334	1.68148	2.39112
ENSG00000109107	325.492	213.501	0.57915	6.7915e-06	3.8737e-05	ALDOC	chr17	-	protein_coding	aldolase_C_fructose-bisphosphate	298	312	349	215	196	251	8.42578	7.76784	8.45246	5.55641	5.30059	6.47302
ENSG00000204387	3442.64	2296.53	0.57852	1.9536e-24	5.6023e-23	C6orf48	chr6	+	protein_coding	chromosome_6_open_reading_frame_48	3226	3411	3490	2247	2282	2585	171.686	159.846	159.096	109.303	116.161	125.478
ENSG00000168264	3610.05	2410.62	0.57825	6.4894e-29	2.3498e-27	IRF2BP2	chr1	-	protein_coding	interferon_regulatory_factor_2_binding_protein_2	3349	3547	3730	2389	2551	2521	40.2483	37.5358	38.3976	26.2428	29.3236	27.634
ENSG00000167900	804.438	533.161	0.57811	8.1855e-10	7.9049e-09	TK1	chr17	-	protein_coding	thymidine_kinase_1_soluble	734	785	851	569	466	619	24.4696	23.0437	24.3009	17.3382	14.859	18.8217
ENSG00000103485	1379.49	916.766	0.57804	7.2103e-13	9.5686e-12	QPRT	chr16	+	protein_coding	quinolinate_phosphoribosyltransferase	1306	1362	1388	932	831	1080	31.2369	28.685	28.4366	20.3752	19.0108	23.5607
ENSG00000188818	188.897	121.719	0.5779	0.00074596	0.0029896	ZDHHC11	chr5	-	protein_coding	zinc_finger_DHHC-type_containing_11	192	194	167	117	147	112	2.74271	2.44024	2.04343	1.52766	2.0085	1.45927
ENSG00000173868	99.2366	62.3698	0.57784	0.0065058	0.020758	PHOSPHO1	chr17	-	protein_coding	phosphatase_orphan_1	76	89	130	61	67	65	1.95998	2.02106	2.87174	1.4379	1.65267	1.52894
ENSG00000235499	143.533	91.4935	0.57747	0.0024822	0.0088789	AC073046.25	chr2	+	lincRNA	-	135	146	141	115	99	69	19.3984	18.473	17.3546	15.104	13.6064	9.04318
ENSG00000143889	1447.8	964.764	0.57721	1.043e-16	1.8817e-15	HNRPLL	chr2	-	protein_coding	heterogeneous_nuclear_ribonucleoprotein_L-like	1360	1391	1509	1066	937	986	18.2637	16.4486	17.3581	13.0848	12.0355	12.0772
ENSG00000157557	4627.69	3095.68	0.57667	2.2553e-31	9.1792e-30	ETS2	chr21	+	protein_coding	v-ets_erythroblastosis_virus_E26_oncogene_homolog_2_(avian)	3979	4785	4899	3204	3271	3106	56.6522	59.9897	59.7467	41.6962	44.5449	40.3351
ENSG00000112531	1676.09	1119.52	0.57608	1.5179e-20	3.4756e-19	QKI	chr6	+	protein_coding	QKI_KH_domain_containing_RNA_binding	1493	1712	1736	1145	1107	1216	8.84156	8.92739	8.80607	6.19778	6.27034	6.56813
ENSG00000130475	2019.02	1349	0.57573	3.4722e-22	8.7551e-21	FCHO1	chr19	+	protein_coding	FCH_domain_only_1	1847	2066	2031	1377	1331	1471	32.2047	31.7201	30.3337	21.9456	22.1975	23.3939
ENSG00000171681	1153.84	768.417	0.57496	8.8784e-12	1.046e-10	ATF7IP	chr12	+	protein_coding	activating_transcription_factor_7_interacting_protein	1089	1141	1163	790	867	719	12.5908	11.6162	11.5178	8.34859	9.58778	7.58215
ENSG00000147421	848.126	564.015	0.57449	2.5145e-10	2.5624e-09	HMBOX1	chr8	+	protein_coding	homeobox_containing_1	818	844	829	603	609	533	11.23	10.2028	9.74861	7.56665	7.9968	6.67407
ENSG00000158941	4889.6	3276.98	0.57437	2.6175e-39	1.495e-37	KIAA1967	chr8	+	protein_coding	KIAA1967	4400	4943	5066	3294	3351	3502	50.8089	50.2609	50.109	34.7674	37.0115	36.8844
ENSG00000267123	142.341	91.5219	0.57413	0.0014172	0.0053696	CTD-2357A8.3	chr17	-	lincRNA	-	130	148	141	99	78	107	8.30695	8.32744	7.71757	5.78222	4.76724	6.23621
ENSG00000183020	1772.41	1186.46	0.57356	7.4021e-22	1.822e-20	AP2A2	chr11	+	protein_coding	adaptor-related_protein_complex_2_alpha_2_subunit	1575	1772	1880	1255	1178	1242	19.2924	19.1127	19.7255	14.0511	13.8015	13.8761
ENSG00000152495	1631.35	1091.93	0.57345	2.1317e-19	4.5485e-18	CAMK4	chr5	+	protein_coding	calcium/calmodulin-dependent_protein_kinase_IV	1416	1669	1730	1114	1142	1124	6.48305	6.7286	6.78463	4.6619	5.001	4.69377
ENSG00000115207	1797.02	1202.69	0.57317	8.8617e-21	2.0541e-19	GTF3C2	chr2	-	protein_coding	general_transcription_factor_IIIC_polypeptide_2_beta_110kDa	1638	1849	1804	1277	1225	1222	22.9943	22.8558	21.6924	16.3855	16.4482	15.6465
ENSG00000147457	2271.01	1521.79	0.57283	2.1073e-23	5.7331e-22	CHMP7	chr8	+	protein_coding	charged_multivesicular_body_protein_7	1956	2308	2442	1554	1508	1652	32.211	33.4675	34.4465	23.391	23.7526	24.8133
ENSG00000173276	1601.07	1072.5	0.57201	9.699e-19	1.9836e-17	ZBTB21	chr21	-	protein_coding	zinc_finger_and_BTB_domain_containing_21	1371	1655	1702	1154	1064	1104	10.3142	10.9635	10.9679	7.93537	7.65624	7.57544
ENSG00000239264	204.165	132.671	0.57179	0.00039595	0.0016773	TXNDC5	chr6	-	protein_coding	thioredoxin_domain_containing_5_(endoplasmic_reticulum)	212	209	176	144	130	137	4.00826	3.47951	2.85033	2.48853	2.35092	2.36254
ENSG00000118308	661.002	440.699	0.57165	3.9302e-10	3.9237e-09	LRMP	chr12	+	protein_coding	lymphoid-restricted_membrane_protein	588	641	721	452	440	473	12.1368	11.6503	12.7475	8.52762	8.6867	8.90488
ENSG00000134955	117.61	74.3427	0.57153	0.0059471	0.019177	SLC37A2	chr11	+	protein_coding	solute_carrier_family_37_(glycerol-3-phosphate_transporter)_member_2	114	126	105	96	79	55	1.3727	1.33596	1.08299	1.05658	0.909856	0.60405
ENSG00000106785	2774.44	1861.84	0.57131	3.4923e-25	1.048e-23	TRIM14	chr9	-	protein_coding	tripartite_motif_containing_14	2408	2836	2945	1906	1977	1879	30.2973	31.42	31.7392	21.9196	23.7919	21.5632
ENSG00000196715	1782.37	1194.12	0.57124	4.6561e-17	8.634e-16	VKORC1L1	chr7	+	protein_coding	vitamin_K_epoxide_reductase_complex_subunit_1-like_1	1467	1893	1911	1279	1153	1268	13.9364	15.8351	15.5505	11.1058	10.4767	10.987
ENSG00000168495	1548.1	1037.32	0.57007	2.5689e-17	4.8463e-16	POLR3D	chr8	+	protein_coding	polymerase_(RNA)_III_(DNA_directed)_polypeptide_D_44kDa	1413	1561	1585	1036	1012	1166	27.6289	26.8767	26.5469	18.5158	18.9268	20.795
ENSG00000249471	435.454	289.325	0.5694	4.0154e-07	2.7415e-06	ZNF324B	chr19	+	protein_coding	zinc_finger_protein_324B	394	437	452	274	319	302	5.85669	5.71992	5.75517	3.72279	4.53546	4.09451
ENSG00000138658	982.435	657.436	0.56858	1.6188e-12	2.0674e-11	C4orf21	chr4	-	protein_coding	chromosome_4_open_reading_frame_21	917	988	985	731	659	646	7.72529	7.32916	7.10796	5.62891	5.31013	4.96383
ENSG00000144283	1046.84	701.623	0.56818	2.7866e-14	4.169e-13	PKP4	chr2	+	protein_coding	plakophilin_4	941	1060	1084	755	677	742	9.1282	9.05426	9.00717	6.69428	6.28143	6.56505
ENSG00000196372	614.479	409.785	0.56797	7.1661e-09	6.1917e-08	ASB13	chr10	-	protein_coding	ankyrin_repeat_and_SOCS_box_containing_13	576	650	580	423	415	431	11.6112	11.5377	10.0148	7.7939	8.00157	7.92445
ENSG00000142208	5295.25	3563.48	0.56787	2.2567e-36	1.138e-34	AKT1	chr14	-	protein_coding	v-akt_murine_thymoma_viral_oncogene_homolog_1	4896	5255	5436	3792	3431	3819	32.6788	30.8852	31.0791	23.1342	21.9038	23.2495
ENSG00000058804	2279.39	1532.55	0.56769	7.2125e-21	1.6812e-19	TMEM48	chr1	-	protein_coding	transmembrane_protein_48	1905	2426	2405	1619	1547	1580	20.7939	23.3176	22.4864	16.1529	16.1513	15.7303
ENSG00000105176	2224.27	1495.6	0.56765	1.1927e-22	3.0748e-21	URI1	chr19	+	protein_coding	URI1_prefoldin-like_chaperone	1985	2149	2427	1584	1523	1524	43.795	41.7496	45.8667	31.9434	32.1394	30.6682
ENSG00000115163	1448.26	971.876	0.56738	2.3009e-15	3.74e-14	CENPA	chr2	+	protein_coding	centromere_protein_A	1278	1461	1533	1109	917	986	49.3244	49.6516	50.68	39.1223	33.8513	34.7094
ENSG00000213402	4403.51	2959.67	0.56703	9.5416e-19	1.9533e-17	PTPRCAP	chr11	-	protein_coding	protein_tyrosine_phosphatase_receptor_type_C-associated_protein	3589	4762	4674	3131	2728	3317	155.671	181.876	173.655	124.131	113.176	131.226
ENSG00000134882	1551.28	1041.85	0.56663	5.6914e-17	1.0488e-15	UBAC2	chr13	+	protein_coding	UBA_domain_containing_2	1417	1542	1610	1164	982	1083	31.449	30.1351	30.6073	23.613	20.846	21.9232
ENSG00000169180	4028.16	2713.56	0.56652	1.3921e-34	6.5415e-33	XPO6	chr16	-	protein_coding	exportin_6	3656	4137	4070	2812	2777	2813	46.3324	46.1654	44.1811	32.5729	33.6612	32.5153
ENSG00000117868	7193.31	4850.41	0.56632	1.3051e-50	9.8485e-49	ESYT2	chr7	-	protein_coding	extended_synaptotagmin-like_protein_2	6471	7193	7537	5143	4838	5042	60.8447	59.5543	60.7035	44.2007	43.5103	43.2408
ENSG00000125871	856.259	573.754	0.56622	7.5935e-12	9.0128e-11	MGME1	chr20	+	protein_coding	mitochondrial_genome_maintenance_exonuclease_1	785	891	844	586	576	615	18.8319	18.8215	17.3433	12.8494	13.2167	13.4567
ENSG00000215190	157.477	102.503	0.56572	0.00093039	0.0036593	LINC00680	chr6	-	processed_transcript	long_intergenic_non-protein_coding_RNA_680	150	152	161	98	115	104	3.20595	2.86062	2.9475	1.91449	2.35092	2.02739
ENSG00000150776	1652.16	1111.79	0.56568	4.0501e-20	9.0333e-19	C11orf57	chr11	+	protein_coding	chromosome_11_open_reading_frame_57	1490	1648	1731	1158	1148	1136	22.332	21.7496	22.223	15.864	16.4573	15.5296
ENSG00000233369	188.803	123.122	0.56489	0.00072754	0.0029266	RP11-396K3.1	chr7	+	pseudogene	-	190	168	196	144	130	107	4.05005	3.15332	3.57871	2.80563	2.65048	2.08032
ENSG00000187778	1966.08	1324.86	0.5644	1.3514e-20	3.1046e-19	MCRS1	chr12	-	protein_coding	microspherule_protein_1	1680	2071	2054	1374	1360	1368	38.4274	41.7122	40.2435	28.7263	29.754	28.5402
ENSG00000107263	4997.56	3374.78	0.56394	3.6122e-40	2.1339e-38	RAPGEF1	chr9	-	protein_coding	Rap_guanine_nucleotide_exchange_factor_(GEF)_1	4387	5075	5282	3529	3434	3487	39.2978	40.0303	40.5287	28.8944	29.4222	28.49
ENSG00000161791	1297.07	873.261	0.56231	4.693e-13	6.3254e-12	FMNL3	chr12	-	protein_coding	formin-like_3	1103	1301	1429	938	937	827	5.52288	5.73613	6.12895	4.29294	4.48749	3.77689
ENSG00000132622	70.1929	43.5555	0.56203	0.017449	0.048879	HSPA12B	chr20	+	protein_coding	heat_shock_70kD_protein_12B	56	71	81	58	40	37	0.99595	1.11188	1.23395	0.942842	0.68043	0.600192
ENSG00000111247	1004.74	676.253	0.56198	1.94e-13	2.6957e-12	RAD51AP1	chr12	+	protein_coding	RAD51_associated_protein_1	898	1011	1053	684	666	745	22.5163	22.3215	22.6158	15.6761	15.9723	17.0379
ENSG00000162636	1733	1167.54	0.56154	6.4838e-16	1.0979e-14	FAM102B	chr1	+	protein_coding	family_with_sequence_similarity_102_member_B	1646	1645	1806	1316	1113	1189	11.0695	9.74124	10.4035	8.08935	7.15922	7.29318
ENSG00000133030	8319.45	5629.87	0.56031	3.5487e-33	1.5745e-31	MPRIP	chr17	+	protein_coding	myosin_phosphatase_Rho_interacting_protein	7258	8598	8690	5845	6026	5550	37.1111	38.7112	38.0601	27.317	29.4707	25.8833
ENSG00000076242	1575.44	1063.68	0.56022	5.3692e-19	1.1124e-17	MLH1	chr3	+	protein_coding	mutL_homolog_1_colon_cancer_nonpolyposis_type_2_(E._coli)	1444	1549	1647	1110	1050	1135	29.4047	27.7749	28.7281	20.6602	20.4509	21.0807
ENSG00000142945	3811.66	2579.1	0.56021	8.3246e-30	3.1409e-28	KIF2C	chr1	+	protein_coding	kinesin_family_member_2C	3264	3884	4110	2714	2529	2747	61.9	64.8592	66.7645	47.0448	45.8737	47.5158
ENSG00000148498	1556.96	1051.35	0.55989	1.3181e-18	2.6745e-17	PARD3	chr10	-	protein_coding	par-3_partitioning_defective_3_homolog_(C._elegans)	1422	1595	1567	1086	1059	1111	13.2704	13.1068	12.5261	9.26352	9.45268	9.45666
ENSG00000176890	4978.31	3367.29	0.55976	1.3669e-28	4.8811e-27	TYMS	chr18	+	protein_coding	thymidylate_synthetase	4583	5161	4905	3534	3224	3677	154.531	153.233	141.667	108.917	103.977	113.084
ENSG00000170802	658.578	441.308	0.55895	8.3776e-08	6.2828e-07	FOXN2	chr2	+	protein_coding	forkhead_box_N2	656	627	649	502	458	406	6.79774	5.72111	5.76062	4.75473	4.53943	3.8373
ENSG00000104369	465.161	311.744	0.55891	1.4061e-07	1.0237e-06	JPH1	chr8	-	protein_coding	junctophilin_1	428	477	464	326	325	314	5.47855	5.37641	5.08749	3.81418	3.97905	3.66598
ENSG00000263899	300.641	199.434	0.55834	8.335e-05	0.00040041	RP11-214C8.5	chr17	-	lincRNA	-	266	322	298	236	214	167	5.53327	5.89804	5.30982	4.48718	4.25783	3.16851
ENSG00000205918	115.4	74.1284	0.55833	0.0058537	0.018911	PDPK2	chr16	-	pseudogene	-	100	135	105	63	90	76	2.34771	2.79081	2.11153	1.35191	2.02098	1.62741
ENSG00000100345	21093.4	14310.7	0.55801	8.4472e-60	7.832e-58	MYH9	chr22	-	protein_coding	myosin_heavy_chain_9_non-muscle	18745	21466	21981	14918	14836	14548	140.044	141.215	140.666	101.871	106.016	99.1336
ENSG00000161328	163.671	107.255	0.55785	0.00092862	0.0036537	LRRC56	chr11	+	protein_coding	leucine_rich_repeat_containing_56	160	146	175	112	112	108	3.23813	2.60183	3.03373	2.07183	2.16804	1.9936
ENSG00000136997	6425.44	4358.81	0.55772	1.8238e-45	1.2323e-43	MYC	chr8	+	protein_coding	v-myc_myelocytomatosis_viral_oncogene_homolog_(avian)	5658	6492	6805	4561	4412	4525	135.213	136.611	139.299	99.6269	100.847	98.6308
ENSG00000121152	2675.14	1811.79	0.55763	1.0702e-22	2.7762e-21	NCAPH	chr2	+	protein_coding	non-SMC_condensin_I_complex_subunit_H	2283	2845	2770	1955	1794	1863	43.3398	47.5571	45.0427	33.9226	32.5745	32.2577
ENSG00000234171	271.68	179.999	0.55745	0.00013919	0.00064424	AC108488.3	chr2	+	antisense	-	232	291	279	161	170	227	10.7716	11.8969	11.0958	6.83247	7.54942	9.61292
ENSG00000205268	2513.78	1701.75	0.55739	5.2831e-22	1.3145e-20	PDE7A	chr8	-	protein_coding	phosphodiesterase_7A	2346	2522	2527	1674	1777	1817	35.7936	33.8824	33.0252	23.345	25.9322	25.2855
ENSG00000007372	411.432	274.592	0.55724	1.0055e-05	5.6023e-05	PAX6	chr11	-	protein_coding	paired_box_6	342	442	432	275	238	339	2.7688	3.15094	2.9958	2.03498	1.84297	2.50325
ENSG00000197746	18654.7	12665.7	0.5567	5.6014e-52	4.4544e-50	PSAP	chr10	-	protein_coding	prosaposin	16074	19485	19505	13258	12673	13297	314.301	335.486	326.686	236.952	237.015	237.145
ENSG00000224578	232.62	153.295	0.55667	0.00044972	0.0018865	CTD-2119F7.2	chr16	+	pseudogene	-	211	268	205	139	150	186	8.58709	9.60396	7.1463	5.17059	5.83888	6.90424
ENSG00000160255	2979.12	2019.73	0.5566	8.0147e-23	2.1056e-21	ITGB2	chr21	-	protein_coding	integrin_beta_2_(complement_component_3_receptor_3_and_4_subunit)	2483	3115	3209	2058	2087	2108	29.1042	32.1506	32.219	22.0488	23.3978	22.5366
ENSG00000174871	334.061	223.436	0.55582	4.8792e-06	2.8498e-05	CNIH2	chr11	+	protein_coding	cornichon_homolog_2_(Drosophila)	303	339	342	224	225	243	11.1418	10.9765	10.7721	7.52874	7.91352	8.15001
ENSG00000166986	5525.26	3749.51	0.55579	1.3375e-31	5.5198e-30	MARS	chr12	+	protein_coding	methionyl-tRNA_synthetase	5088	5653	5520	3731	3940	3935	79.3795	77.6591	73.7673	53.2045	58.7939	55.9945
ENSG00000164077	625.339	421.679	0.55483	3.039e-09	2.7391e-08	MON1A	chr3	-	protein_coding	MON1_homolog_A_(yeast)	570	622	650	419	449	437	12.6406	12.146	12.3472	8.49313	9.52386	8.8392
ENSG00000121775	1129.3	765.271	0.5531	3.8521e-13	5.2262e-12	TMEM39B	chr1	+	protein_coding	transmembrane_protein_39B	960	1140	1237	843	742	786	25.7778	26.9545	28.4517	20.6902	19.057	19.2503
ENSG00000218358	159.829	105.146	0.55289	0.0010451	0.0040757	RAET1K	chr6	-	pseudogene	retinoic_acid_early_transcript_1K_pseudogene	143	165	163	107	97	122	4.25582	4.32398	4.15526	2.91067	2.76117	3.31166
ENSG00000141556	3682.4	2505.29	0.55247	4.1559e-33	1.8361e-31	TBCD	chr17	+	protein_coding	tubulin_folding_cofactor_D	3318	3745	3787	2604	2566	2587	45.4178	45.1392	44.4026	32.5801	33.5955	32.2987
ENSG00000169032	1509.83	1025.31	0.55211	2.2627e-16	3.9648e-15	MAP2K1	chr15	+	protein_coding	mitogen-activated_protein_kinase_kinase_1	1282	1542	1637	1044	1018	1114	21.0684	22.3141	23.0439	15.6821	16.0017	16.6981
ENSG00000245954	105.063	67.868	0.55197	0.0065116	0.020774	RP11-18H21.1	chr4	+	processed_transcript	-	85	110	116	58	74	78	2.99208	3.40957	3.49765	1.86614	2.4915	2.50431
ENSG00000135736	338.473	226.349	0.55167	4.1757e-05	0.00021037	CCDC102A	chr16	-	protein_coding	coiled-coil_domain_containing_102A	260	385	358	248	202	252	5.91571	7.7134	6.97718	5.15759	4.39601	5.22965
ENSG00000168283	2336.09	1588.21	0.55131	3.5684e-19	7.4981e-18	BMI1	chr10	+	protein_coding	BMI1_polycomb_ring_finger_oncogene	1974	2435	2493	1747	1507	1668	32.2704	35.0516	34.9094	26.1043	23.5638	24.8709
ENSG00000130826	4867.98	3314.89	0.55125	6.7912e-30	2.567e-28	DKC1	chrX	+	protein_coding	dyskeratosis_congenita_1_dyskerin	4142	5152	5081	3442	3414	3407	90.0727	98.6532	94.6446	68.4157	71.0103	67.5763
ENSG00000198791	3312.79	2255.64	0.55089	1.6987e-28	6.014e-27	CNOT7	chr8	-	protein_coding	CCR4-NOT_transcription_complex_subunit_7	2909	3454	3407	2411	2231	2345	61.5403	64.3413	61.7378	46.6202	45.1429	45.2478
ENSG00000188636	6832.35	4655.42	0.55018	2.685e-29	9.9313e-28	LDOC1L	chr22	-	protein_coding	leucine_zipper_down-regulated_in_cancer_1-like	5831	7175	7169	5021	4810	4581	59.4666	64.4323	62.6256	46.8039	46.9191	42.6117
ENSG00000143727	4819.31	3285.61	0.54969	7.5563e-33	3.2685e-31	ACP1	chr2	+	protein_coding	acid_phosphatase_1_soluble	4169	4948	5109	3468	3190	3522	150.535	157.321	158.018	114.458	110.172	115.994
ENSG00000123064	3696.1	2519.02	0.54935	1.0925e-23	3.0153e-22	DDX54	chr12	-	protein_coding	DEAD_(Asp-Glu-Ala-Asp)_box_polypeptide_54	3059	3813	4060	2632	2567	2601	39.1384	42.9578	44.4952	30.7802	31.414	30.3531
ENSG00000175175	410.086	276.252	0.549	1.7878e-06	1.1127e-05	PPM1E	chr17	+	protein_coding	protein_phosphatase_Mg2+/Mn2+_dependent_1E	358	421	431	319	264	273	6.71429	6.95266	6.92401	5.46851	4.73582	4.67002
ENSG00000055163	8920.03	6084.9	0.54875	1.8672e-36	9.4391e-35	CYFIP2	chr5	+	protein_coding	cytoplasmic_FMR1_interacting_protein_2	8434	8687	9112	6475	6229	6136	69.5981	63.1227	64.4082	48.8388	49.1651	46.1837
ENSG00000158106	3593.89	2450.53	0.54792	7.3587e-24	2.0533e-22	RHPN1	chr8	+	protein_coding	rhophilin_Rho_GTPase_binding_protein_1	3296	3439	3853	2405	2485	2699	50.1514	46.0766	50.2179	33.4482	36.1657	37.4574
ENSG00000126216	2018.49	1376.45	0.54786	2.384e-21	5.6853e-20	TUBGCP3	chr13	-	protein_coding	tubulin_gamma_complex_associated_protein_3	1755	2043	2160	1414	1407	1441	25.2633	25.8961	26.6336	18.6048	19.3723	18.9198
ENSG00000136824	5704.53	3896.21	0.54737	1.1666e-33	5.301e-32	SMC2	chr9	+	protein_coding	structural_maintenance_of_chromosomes_2	4879	5804	6167	4163	3898	4006	45.7528	47.9255	49.5364	35.6825	34.9626	34.2639
ENSG00000187764	4971.1	3395.66	0.547	5.9807e-34	2.7664e-32	SEMA4D	chr9	-	protein_coding	sema_domain_immunoglobulin_domain_(Ig)_transmembrane_domain_(TM)_and_short_cytoplasmic_domain_(semaphorin)_4D	4473	4871	5311	3562	3520	3430	44.1004	42.2877	44.8522	32.0996	33.1941	30.8444
ENSG00000118894	365.36	246.242	0.54665	6.7681e-06	3.8614e-05	FAM86A	chr16	-	protein_coding	family_with_sequence_similarity_86_member_A	319	349	411	264	262	236	7.47981	7.20572	8.25477	5.65803	5.87591	5.0472
ENSG00000189339	3027.41	2064.71	0.54624	4.7436e-20	1.0569e-18	SLC35E2B	chr1	-	protein_coding	solute_carrier_family_35_member_E2B	2926	2845	3126	2248	2078	2068	26.1896	22.4227	23.9666	18.3913	17.7899	16.8828
ENSG00000144744	1275.44	868.332	0.54592	1.3761e-13	1.9398e-12	UBA3	chr3	-	protein_coding	ubiquitin-like_modifier_activating_enzyme_3	1155	1273	1330	970	799	923	30.0493	29.163	29.6392	23.0667	19.8826	21.9025
ENSG00000158427	385.958	260.289	0.54576	3.6686e-06	2.1865e-05	TMSB15B	chrX	+	protein_coding	thymosin_beta_15B	349	366	423	282	239	286	8.58181	7.92476	8.90958	6.33817	5.62116	6.41444
ENSG00000213465	531.311	359.505	0.54538	2.4676e-07	1.7377e-06	ARL2	chr11	+	protein_coding	ADP-ribosylation_factor-like_2	478	583	503	391	345	378	21.8136	23.4272	19.6621	16.3094	15.0589	15.7337
ENSG00000161638	1145.67	780.624	0.54537	7.5536e-14	1.0906e-12	ITGA5	chr12	-	protein_coding	integrin_alpha_5_(fibronectin_receptor_alpha_polypeptide)	1040	1096	1241	813	775	830	11.6656	10.8252	11.9237	8.33542	8.31479	8.49166
ENSG00000178381	401.548	270.926	0.54509	5.7502e-06	3.3182e-05	ZFAND2A	chr7	-	protein_coding	zinc_finger_AN1-type_domain_2A	338	461	386	281	274	284	17.4737	20.9856	17.093	13.2781	13.5486	13.3914
ENSG00000063438	318.586	213.194	0.54494	0.00018035	0.00081757	AHRR	chr5	+	protein_coding	aryl-hydrocarbon_receptor_repressor	274	372	293	183	249	227	2.71241	3.24264	2.48448	1.65584	2.35764	2.0496
ENSG00000140280	749.121	509.048	0.54491	1.0549e-09	1.0019e-08	LYSMD2	chr15	-	protein_coding	LysM_putative_peptidoglycan-binding_domain_containing_2	658	788	763	558	473	547	20.9632	22.106	20.8219	16.249	14.4134	15.8949
ENSG00000149476	562.217	380.894	0.5446	8.2719e-08	6.2103e-07	DAK	chr11	+	protein_coding	dihydroxyacetone_kinase_2_homolog_(S._cerevisiae)	541	572	538	380	400	399	6.45605	6.0106	5.4994	4.14491	4.56566	4.34292
ENSG00000140534	1494.58	1019.99	0.54452	7.2438e-16	1.2256e-14	TICRR	chr15	+	protein_coding	TOPBP1-interacting_checkpoint_and_replication_regulator	1318	1582	1506	1018	1052	1088	10.9084	11.5293	10.6766	7.70113	8.32789	8.21321
ENSG00000139154	1435.7	979.444	0.54445	2.023e-15	3.3013e-14	AEBP2	chr12	+	protein_coding	AE_binding_protein_2	1331	1439	1455	1015	1043	973	20.6047	19.6156	19.2937	14.3621	15.4436	13.7386
ENSG00000179627	470.808	318.772	0.54413	1.6499e-06	1.0309e-05	ZBTB42	chr14	+	protein_coding	zinc_finger_and_BTB_domain_containing_42	369	508	518	348	325	314	5.44177	6.59675	6.54346	4.69089	4.58429	4.2236
ENSG00000243811	387.545	261.119	0.54397	1.0041e-05	5.5957e-05	APOBEC3D	chr22	+	protein_coding	apolipoprotein_B_mRNA_editing_enzyme_catalytic_polypeptide-like_3D	360	398	382	308	227	275	8.06008	7.84642	7.32595	6.30303	4.86113	5.61576
ENSG00000157617	116.817	76.3386	0.54388	0.0052716	0.017251	C2CD2	chr21	-	protein_coding	C2_calcium-dependent_domain_containing_2	103	107	135	81	87	68	0.909711	0.83215	1.02132	0.653902	0.734953	0.54779
ENSG00000175137	1703.13	1164.55	0.54295	2.2754e-17	4.3082e-16	SH3BP5L	chr1	-	protein_coding	SH3-binding_domain_protein_5-like	1477	1717	1834	1242	1208	1155	20.0803	20.5547	21.3576	15.4338	15.7084	14.3222
ENSG00000153250	1457.04	996.099	0.54248	5.5454e-16	9.4523e-15	RBMS1	chr2	-	protein_coding	RNA_binding_motif_single_stranded_interacting_protein_1	1283	1479	1536	1049	1048	986	16.8264	17.0799	17.2552	12.5748	13.1462	11.7945
ENSG00000243927	441.137	297.647	0.54231	1.6966e-05	9.109e-05	MRPS6	chr21	+	protein_coding	mitochondrial_ribosomal_protein_S6	365	449	491	315	245	364	5.19944	5.63199	5.99112	4.10143	3.33813	4.72937
ENSG00000111860	996.493	679.898	0.54226	5.1037e-12	6.1927e-11	CEP85L	chr6	-	protein_coding	centrosomal_protein_85kDa-like	873	1070	995	708	675	723	6.37598	6.88126	6.22471	4.72637	4.71531	4.81626
ENSG00000156876	706.635	480.485	0.54199	2.6118e-08	2.0882e-07	SASS6	chr1	-	protein_coding	spindle_assembly_6_homolog_(C._elegans)	595	766	726	506	435	549	8.3947	9.51632	8.77382	6.5253	5.87019	7.0648
ENSG00000245910	1336.98	909.958	0.54181	1.3342e-09	1.2511e-08	SNHG6	chr8	-	processed_transcript	small_nucleolar_RNA_host_gene_6_(non-protein_coding)	1276	1383	1268	941	796	1086	110.35	105.317	93.9302	74.383	65.8431	85.6627
ENSG00000138092	1186.88	810.795	0.54119	9.2969e-14	1.3293e-12	CENPO	chr2	+	protein_coding	centromere_protein_O	1088	1183	1224	866	765	882	13.9014	13.3096	13.396	10.1137	9.34899	10.2787
ENSG00000072501	5841.42	4008.86	0.5406	2.4838e-35	1.2084e-33	SMC1A	chrX	-	protein_coding	structural_maintenance_of_chromosomes_1A	5147	5972	6110	4185	4189	4035	29.4805	30.1199	29.9768	21.9098	22.9491	21.0797
ENSG00000089335	863.51	589.517	0.54035	6.7489e-11	7.3173e-10	ZNF302	chr19	+	protein_coding	zinc_finger_protein_302	777	837	932	651	583	592	11.3423	10.7586	11.6536	8.68605	8.13996	7.88207
ENSG00000079999	3063.04	2101.57	0.53981	7.7242e-26	2.3801e-24	KEAP1	chr19	-	protein_coding	kelch-like_ECH-associated_protein_1	2664	3156	3219	2182	2054	2275	50.5213	52.7022	52.2907	37.823	37.2576	39.3514
ENSG00000176022	2600.19	1784.01	0.53931	7.2794e-21	1.6949e-19	B3GALT6	chr1	+	protein_coding	UDP-Gal:betaGal_beta_13-galactosyltransferase_polypeptide_6	2241	2610	2828	1812	1899	1810	44.9644	46.1126	48.6037	33.2312	36.444	33.1241
ENSG00000128272	12039.4	8276.01	0.53837	6.0909e-45	4.0756e-43	ATF4	chr22	+	protein_coding	activating_transcription_factor_4_(tax-responsive_enhancer_element_B67)	11221	11831	12377	8790	8106	8743	311.453	289.158	294.266	223.004	215.2	221.34
ENSG00000168078	1321.13	905.081	0.53837	1.2316e-14	1.8919e-13	PBK	chr8	-	protein_coding	PDZ_binding_kinase	1160	1358	1379	986	858	961	30.6923	31.639	31.2536	23.8457	21.7137	23.1918
ENSG00000137804	5050.69	3469.87	0.53802	7.3385e-25	2.1645e-23	NUSAP1	chr15	+	protein_coding	nucleolar_and_spindle_associated_protein_1	4178	5339	5417	3596	3422	3731	97.1917	109.364	107.94	76.4614	76.1404	79.1635
ENSG00000164109	2970.68	2039.43	0.53774	2.0056e-19	4.3017e-18	MAD2L1	chr4	-	protein_coding	MAD2_mitotic_arrest_deficient-like_1_(yeast)	2497	3098	3184	2073	1960	2287	84.602	92.4263	92.4057	64.1982	63.5174	70.6753
ENSG00000132002	6173.88	4243.22	0.53773	1.1665e-28	4.1726e-27	DNAJB1	chr19	-	protein_coding	DnaJ_(Hsp40)_homolog_subfamily_B_member_1	5287	6450	6492	4648	4056	4445	130.867	140.583	137.646	105.16	96.027	100.353
ENSG00000143799	9182.86	6318.56	0.53738	8.0395e-50	5.9366e-48	PARP1	chr1	-	protein_coding	poly_(ADP-ribose)_polymerase_1	8342	9096	9617	6664	6386	6517	118.111	113.403	116.634	86.2419	86.4819	84.1606
ENSG00000152684	1199.69	822.786	0.5369	3.4371e-13	4.6693e-12	PELO	chr5	+	protein_coding	pelota_homolog_(Drosophila)	1008	1235	1303	886	829	833	12.9888	14.0129	14.3819	10.4353	10.2173	9.79022
ENSG00000100711	779.73	533.07	0.53655	1.3925e-09	1.3045e-08	ZFYVE21	chr14	+	protein_coding	zinc_finger_FYVE_domain_containing_21	717	796	782	585	556	509	9.02327	8.82084	8.42976	6.72918	6.69259	5.84254
ENSG00000171848	7803.68	5374.81	0.53583	1.1353e-46	7.8507e-45	RRM2	chr2	+	protein_coding	ribonucleotide_reductase_M2	7020	7829	8150	5651	5297	5702	107.106	105.18	106.512	78.8068	77.3003	79.3493
ENSG00000166128	2736.02	1881.27	0.53543	4.9773e-23	1.333e-21	RAB8B	chr15	+	protein_coding	RAB8B_member_RAS_oncogene_family	2568	2703	2777	1935	1852	2041	29.114	26.9839	26.9679	20.0516	20.0827	21.1052
ENSG00000143753	1009.26	691.963	0.53475	2.1576e-11	2.4525e-10	DEGS1	chr1	+	protein_coding	delta(4)-desaturase_sphingolipid_1	908	972	1096	753	644	748	24.2191	22.8292	25.0407	18.3581	16.4298	18.1975
ENSG00000138376	1052.91	723.087	0.53411	3.0233e-12	3.7566e-11	BARD1	chr2	-	protein_coding	BRCA1_associated_RING_domain_1	910	1059	1140	787	734	718	9.27375	9.50302	9.95136	7.33078	7.15458	6.67387
ENSG00000107140	1528.82	1051.36	0.534	2.2881e-16	4.0059e-15	TESK1	chr9	+	protein_coding	testis-specific_kinase_1	1370	1523	1614	1150	1054	1052	31.712	31.0424	32.0015	24.3311	23.3355	22.2105
ENSG00000173207	3332.08	2295.14	0.53345	6.558e-21	1.5321e-19	CKS1B	chr1	+	protein_coding	CDC28_protein_kinase_regulatory_subunit_1B	2815	3414	3618	2380	2187	2546	135.294	144.482	148.947	104.553	100.536	111.608
ENSG00000161800	3348.79	2307.64	0.53314	5.0235e-23	1.3437e-21	RACGAP1	chr12	-	protein_coding	Rac_GTPase_activating_protein_1	2878	3471	3538	2448	2188	2516	48.7702	51.7929	51.3553	37.9172	35.4638	38.8878
ENSG00000188229	8237.64	5681.72	0.53304	4.0619e-30	1.5524e-28	TUBB4B	chr9	+	protein_coding	tubulin_beta_4B_class_IVb	6952	8630	8756	6120	5777	5696	191.445	209.265	206.539	154.045	152.163	143.068
ENSG00000197037	1293.33	889.994	0.53265	2.1286e-14	3.2265e-13	ZSCAN25	chr7	+	protein_coding	zinc_finger_and_SCAN_domain_containing_25	1114	1342	1362	957	900	899	10.9103	11.5732	11.4259	8.56689	8.43076	8.03061
ENSG00000105402	2368.42	1632.71	0.53222	4.8616e-20	1.0808e-18	NAPA	chr19	-	protein_coding	N-ethylmaleimide-sensitive_factor_attachment_protein_alpha	2028	2395	2573	1664	1608	1786	29.1557	30.3189	31.6854	21.8661	22.1114	23.4194
ENSG00000088256	385.35	262.548	0.53218	5.5356e-06	3.2006e-05	GNA11	chr19	+	protein_coding	guanine_nucleotide_binding_protein_(G_protein)_alpha_11_(Gq_class)	335	402	400	275	242	297	4.52698	4.78345	4.63007	3.39671	3.1279	3.66066
ENSG00000197461	285.317	193.149	0.53202	0.0001358	0.00062929	PDGFA	chr7	-	protein_coding	platelet-derived_growth_factor_alpha_polypeptide	262	287	291	205	223	169	6.36983	6.14413	6.06015	4.55556	5.18568	3.74759
ENSG00000099800	2950.63	2035.28	0.53199	5.859e-22	1.4543e-20	TIMM13	chr19	-	protein_coding	translocase_of_inner_mitochondrial_membrane_13_homolog_(yeast)	2506	3066	3144	2167	2098	2036	71.179	76.6822	76.4921	56.2589	56.9968	52.7457
ENSG00000075415	7640.08	5277.09	0.53129	3.934e-40	2.3173e-38	SLC25A3	chr12	+	protein_coding	solute_carrier_family_25_(mitochondrial_carrier;_phosphate_carrier)_member_3	6990	7611	7899	5659	5124	5567	121.05	116.06	117.172	89.5757	84.8736	87.9325
ENSG00000125733	281.742	190.503	0.5305	0.00019538	0.00087993	TRIP10	chr19	+	protein_coding	thyroid_hormone_receptor_interactor_10	262	282	285	183	168	240	6.52844	6.18742	6.08298	4.16793	4.00398	5.45454
ENSG00000148841	670.471	460.05	0.53046	5.3858e-09	4.7185e-08	ITPRIP	chr10	-	protein_coding	inositol_145-trisphosphate_receptor_interacting_protein	628	673	671	476	482	466	8.06811	7.61341	7.38411	5.5896	5.92289	5.46056
ENSG00000168477	138.32	92.1764	0.52957	0.0031047	0.010847	TNXB	chr6	-	protein_coding	tenascin_XB	128	141	138	88	105	92	0.546232	0.529832	0.50444	0.34325	0.428579	0.358091
ENSG00000162885	989.872	680.486	0.52936	1.383e-09	1.2962e-08	B3GALNT2	chr1	-	protein_coding	beta-13-N-acetylgalactosaminyltransferase_2	919	960	1035	743	742	620	16.9745	15.6137	16.3752	12.5439	13.1087	10.4451
ENSG00000165912	633.449	433.712	0.52923	2.2368e-07	1.586e-06	PACSIN3	chr11	-	protein_coding	protein_kinase_C_and_casein_kinase_substrate_in_neurons_3	628	570	662	436	418	490	17.5177	14.0005	15.8176	11.1164	11.1524	12.4667
ENSG00000167100	90.535	58.9236	0.52883	0.01505	0.043074	SAMD14	chr17	-	protein_coding	sterile_alpha_motif_domain_containing_14	72	100	96	64	71	47	0.911836	1.11516	1.0414	0.740843	0.860037	0.542902
ENSG00000145293	1855.58	1281.09	0.52811	8.9092e-16	1.4915e-14	ENOPH1	chr4	+	protein_coding	enolase-phosphatase_1	1634	1953	1884	1293	1231	1446	45.2194	47.5912	44.6598	32.7064	32.5841	36.4989
ENSG00000129911	1164.57	803.287	0.52779	9.6571e-13	1.2637e-11	KLF16	chr19	-	protein_coding	Kruppel-like_factor_16	1038	1242	1151	826	828	833	20.1418	21.2214	19.1311	14.6502	15.3676	14.743
ENSG00000108797	142.28	95.243	0.52737	0.0026734	0.0094896	CNTNAP1	chr17	+	protein_coding	contactin_associated_protein_1	118	141	162	99	95	101	1.25336	1.31875	1.47391	0.961147	0.965141	0.978483
ENSG00000106665	1067.75	736.03	0.52718	5.5528e-11	6.0779e-10	CLIP2	chr7	+	protein_coding	CAP-GLY_domain_containing_linker_protein_2	976	975	1197	772	727	781	9.83192	8.64859	10.3287	7.10833	7.00483	7.17594
ENSG00000075218	3745.04	2592.03	0.5269	2.9957e-21	7.1276e-20	GTSE1	chr22	+	protein_coding	G-2_and_S-phase_expressed_1	3187	4015	3855	2687	2744	2591	57.3905	63.6642	59.4629	44.227	47.2625	42.5564
ENSG00000145365	613.161	420.981	0.52684	7.6408e-08	5.7657e-07	TIFA	chr4	-	protein_coding	TRAF-interacting_protein_with_forkhead-associated_domain	586	577	640	453	392	460	10.6899	9.26839	10.0005	7.55329	6.8397	7.65373
ENSG00000179841	124.927	82.5832	0.52677	0.0076665	0.023977	AKAP5	chr14	+	protein_coding	A_kinase_(PRKA)_anchor_protein_5	100	130	140	110	75	71	2.15455	2.46634	2.58374	2.16626	1.54559	1.39526
ENSG00000048471	582.714	399.843	0.52666	2.0041e-06	1.2403e-05	SNX29	chr16	+	protein_coding	sorting_nexin_29	436	653	640	426	409	403	2.99026	3.94355	3.75981	2.67051	2.683	2.52096
ENSG00000126603	218.885	148.206	0.52626	0.00042839	0.0018054	GLIS2	chr16	+	protein_coding	GLIS_family_zinc_finger_2	193	239	213	142	150	167	2.42016	2.63899	2.28787	1.62756	1.79909	1.91004
ENSG00000172977	784.052	540.885	0.52569	6.0339e-10	5.9014e-09	KAT5	chr11	+	protein_coding	K(lysine)_acetyltransferase_5	670	825	820	574	546	555	16.3531	17.7309	17.1436	12.8056	12.7466	12.3554
ENSG00000101199	6071.39	4211.99	0.52503	1.3521e-31	5.569e-30	ARFGAP1	chr20	+	protein_coding	ADP-ribosylation_factor_GTPase_activating_protein_1	5189	6290	6451	4266	4309	4467	83.874	89.5254	89.3171	63.0269	66.6185	65.8565
ENSG00000101224	4495.67	3118.71	0.52434	1.4935e-24	4.331e-23	CDC25B	chr20	+	protein_coding	cell_division_cycle_25B	3772	4708	4806	3137	3187	3333	58.8154	64.641	64.1899	44.7091	47.5309	47.4017
ENSG00000162676	1033.37	713.786	0.52416	8.5662e-11	9.1817e-10	GFI1	chr1	-	protein_coding	growth_factor_independent_1_transcription_repressor	942	971	1133	798	703	710	18.4902	16.7827	19.0496	14.3171	13.1984	12.7113
ENSG00000131370	144.054	95.5779	0.52375	0.0066264	0.021098	SH3BP5	chr3	-	protein_coding	SH3-domain_binding_protein_5_(BTK-associated)	131	180	112	91	97	108	2.60143	3.1475	1.90512	1.65175	1.84241	1.95616
ENSG00000155287	769.614	530.434	0.52347	2.4444e-08	1.9597e-07	SLC25A28	chr10	-	protein_coding	solute_carrier_family_25_(mitochondrial_iron_transporter)_member_28	676	821	772	554	478	613	26.1623	27.9785	25.5923	19.5975	17.6942	21.6386
ENSG00000170153	493.455	338.974	0.52338	1.5582e-06	9.7748e-06	RNF150	chr4	-	protein_coding	ring_finger_protein_150	453	491	509	398	332	320	5.59782	5.34261	5.38768	4.49537	3.92403	3.60669
ENSG00000164330	129.098	86.2426	0.52316	0.0048219	0.015967	EBF1	chr5	-	protein_coding	early_B-cell_factor_1	104	141	137	79	90	98	1.11012	1.32529	1.25263	0.770774	0.918873	0.954121
ENSG00000221914	1500.62	1039.38	0.52308	8.5499e-16	1.4326e-14	PPP2R2A	chr8	+	protein_coding	protein_phosphatase_2_regulatory_subunit_B_alpha	1387	1523	1506	1102	1018	1100	19.7278	19.0745	18.3481	14.3266	13.8492	14.2703
ENSG00000125656	3131.18	2172.66	0.52241	1.9961e-19	4.2857e-18	CLPP	chr19	+	protein_coding	ClpP_caseinolytic_peptidase_ATP-dependent_proteolytic_subunit_homolog_(E._coli)	2726	3190	3325	2366	1997	2373	113.495	116.949	118.579	90.0386	79.5253	90.1134
ENSG00000065328	2520.09	1749.44	0.52228	8.3794e-23	2.1931e-21	MCM10	chr10	+	protein_coding	minichromosome_maintenance_complex_component_10	2306	2527	2588	1879	1755	1784	28.1727	27.1848	27.083	20.9825	20.5079	19.8794
ENSG00000160271	2262.61	1569.52	0.52212	4.5788e-17	8.5059e-16	RALGDS	chr9	-	protein_coding	ral_guanine_nucleotide_dissociation_stimulator	2049	2221	2398	1758	1587	1515	19.7397	18.8408	19.7884	15.4803	14.6235	13.3122
ENSG00000125482	1880.36	1305.11	0.52201	4.5999e-17	8.5375e-16	TTF1	chr9	-	protein_coding	transcription_termination_factor_RNA_polymerase_I	1591	1939	2026	1402	1307	1333	29.2135	31.3504	31.8652	23.53	22.9543	22.3245
ENSG00000238227	2224.34	1543	0.52188	3.6356e-15	5.8452e-14	C9orf69	chr9	-	protein_coding	chromosome_9_open_reading_frame_69	1839	2382	2355	1721	1509	1550	36.2368	41.3297	39.7487	30.9963	28.4401	27.8573
ENSG00000121210	3236.66	2246.3	0.5218	2.9921e-16	5.2031e-15	KIAA0922	chr4	+	protein_coding	KIAA0922	2690	3427	3451	2327	2452	2170	30.0473	33.707	33.0189	23.7581	26.1968	22.1081
ENSG00000161179	2097.18	1454.97	0.52178	1.0455e-17	2.0316e-16	YDJC	chr22	-	protein_coding	YdjC_homolog_(bacterial)	1936	1993	2248	1585	1409	1514	67.2618	60.9709	66.8995	50.3332	46.8219	47.9765
ENSG00000159884	145.84	97.5016	0.52173	0.0039059	0.013276	CCDC107	chr9	+	protein_coding	coiled-coil_domain_containing_107	146	158	123	103	97	102	6.17963	5.88869	4.45942	3.98482	3.92695	3.93776
ENSG00000214174	384.383	262.99	0.52172	3.4854e-05	0.00017768	AMZ2P1	chr17	-	pseudogene	archaelysin_family_metallopeptidase_2_pseudogene_1	350	417	364	297	225	294	5.72671	6.00793	5.10155	4.44176	3.52123	4.38756
ENSG00000105617	482.543	331.915	0.52145	1.663e-06	1.0382e-05	LENG1	chr19	-	protein_coding	leukocyte_receptor_cluster_(LRC)_member_1	437	529	454	338	333	357	15.8816	16.9286	14.1329	11.2277	11.5753	11.8337
ENSG00000108448	133.858	89.0779	0.52111	0.005714	0.018503	TRIM16L	chr17	+	protein_coding	tripartite_motif_containing_16-like	146	118	127	87	87	102	2.56564	1.8259	1.91166	1.39741	1.4623	1.63487
ENSG00000167984	2081.16	1446.04	0.52027	3.6489e-19	7.6593e-18	NLRC3	chr16	-	polymorphic_pseudogene	NLR_family_CARD_domain_containing_3	1872	2051	2212	1529	1388	1564	15.8877	15.3276	16.0807	11.8611	11.2673	12.1069
ENSG00000117394	1219.05	845.843	0.52025	1.8099e-13	2.525e-12	SLC2A1	chr1	-	protein_coding	solute_carrier_family_2_(facilitated_glucose_transporter)_member_1	1104	1212	1276	886	889	843	18.6462	18.025	18.4602	13.6778	14.3614	12.9864
ENSG00000144677	662.908	458.407	0.51994	8.3897e-09	7.1829e-08	CTDSPL	chr3	+	protein_coding	CTD_(carboxy-terminal_domain_RNA_polymerase_II_polypeptide_A)_small_phosphatase-like	602	660	691	503	451	466	7.2707	7.01901	7.1486	5.55276	5.20991	5.13339
ENSG00000120539	701.816	485.533	0.51963	1.2233e-08	1.0207e-07	MASTL	chr10	+	protein_coding	microtubule_associated_serine/threonine_kinase-like	617	696	758	548	477	479	9.54365	9.47961	10.043	7.74768	7.05703	6.75778
ENSG00000115816	939.629	651.344	0.5195	8.5591e-11	9.1791e-10	CEBPZ	chr2	-	protein_coding	CCAAT/enhancer_binding_protein_(C/EBP)_zeta	833	976	961	637	664	716	13.48	13.9074	13.3209	9.42207	10.2775	10.5681
ENSG00000104299	764.72	529.829	0.51922	1.1594e-09	1.0956e-08	INTS9	chr8	-	protein_coding	integrator_complex_subunit_9	679	773	803	524	557	559	13.7916	13.8254	13.9709	9.72834	10.8212	10.3561
ENSG00000184900	4581.58	3191.52	0.51842	3.9147e-28	1.3558e-26	SUMO3	chr21	-	protein_coding	SMT3_suppressor_of_mif_two_3_homolog_3_(S._cerevisiae)	4046	4756	4707	3458	3078	3353	125.477	129.877	125.04	98.0226	91.3025	94.8445
ENSG00000167081	619.51	428.397	0.51834	3.2576e-08	2.5698e-07	PBX3	chr9	+	protein_coding	pre-B-cell_leukemia_homeobox_3	580	626	616	464	423	440	11.2003	10.6445	10.1893	8.18992	7.81295	7.74983
ENSG00000116237	4076.06	2840.34	0.51822	1.6712e-29	6.2149e-28	ICMT	chr1	-	protein_coding	isoprenylcysteine_carboxyl_methyltransferase	3591	4227	4202	2940	2822	3036	42.1797	43.7192	42.2774	31.5644	31.7044	32.5259
ENSG00000204498	570.099	394.459	0.51822	8.8847e-08	6.6431e-07	NFKBIL1	chr6	+	protein_coding	nuclear_factor_of_kappa_light_polypeptide_gene_enhancer_in_B-cells_inhibitor-like_1	485	590	609	409	388	425	18.3893	19.6982	19.779	14.1745	14.0711	14.6978
ENSG00000108179	2453.56	1707.99	0.51773	8.7057e-21	2.0225e-19	PPIF	chr10	+	protein_coding	peptidylprolyl_isomerase_F	2260	2505	2456	1756	1686	1849	57.8312	56.4434	53.8326	41.0714	41.2653	43.1548
ENSG00000149929	1672.62	1163.69	0.51755	1.2655e-16	2.2654e-15	HIRIP3	chr16	-	protein_coding	HIRA_interacting_protein_3	1502	1704	1723	1219	1119	1268	24.8662	24.8405	24.4336	18.4461	17.7192	19.1468
ENSG00000132383	4417.85	3081	0.51717	8.454e-30	3.1839e-28	RPA1	chr17	+	protein_coding	replication_protein_A1_70kDa	3933	4537	4553	3237	3191	3110	50.7846	51.5856	50.3581	38.2043	39.4102	36.6275
ENSG00000162384	856.484	594.91	0.51668	1.2604e-10	1.3323e-09	C1orf123	chr1	-	protein_coding	chromosome_1_open_reading_frame_123	754	856	917	624	584	635	22.0994	22.092	23.022	16.7169	16.3718	16.9755
ENSG00000137076	11380.8	7940.86	0.51661	5.4297e-31	2.1548e-29	TLN1	chr9	-	protein_coding	talin_1	9973	11578	12027	8407	8413	7755	63.3443	64.754	65.4338	48.8072	51.1101	44.9265
ENSG00000105472	2441.92	1700.36	0.51596	9.9595e-15	1.539e-13	CLEC11A	chr19	+	protein_coding	C-type_lectin_domain_family_11_member_A	2082	2537	2593	1746	1565	1961	82.2235	88.2242	87.7165	63.0262	59.1159	70.6369
ENSG00000149679	1167.3	812.425	0.51551	1.3145e-12	1.6997e-11	CABLES2	chr20	-	protein_coding	Cdk5_and_Abl_enzyme_substrate_2	1057	1175	1207	827	870	817	15.6497	15.3187	15.3074	11.1918	12.3204	11.033
ENSG00000063601	1493.3	1040.02	0.51484	3.4282e-12	4.2393e-11	MTMR1	chrX	+	protein_coding	myotubularin_related_protein_1	1217	1588	1613	1140	990	1093	15.102	17.3519	17.1452	12.9303	11.7504	12.3709
ENSG00000051825	2138.31	1492.04	0.51391	2.4882e-18	4.9754e-17	MPHOSPH9	chr12	-	protein_coding	M-phase_phosphoprotein_9	2003	2045	2245	1584	1519	1517	19.3564	17.4016	18.5834	13.9914	14.0403	13.3712
ENSG00000213047	911.799	634.962	0.51326	2.0351e-10	2.0987e-09	DENND1B	chr1	-	protein_coding	DENN/MADD_domain_containing_1B	802	893	996	687	648	631	6.45748	6.33128	6.86928	5.056	4.99043	4.63401
ENSG00000134532	161.206	108.632	0.51261	0.0057767	0.018689	SOX5	chr12	-	protein_coding	SRY_(sex_determining_region_Y)-box_5	108	190	182	128	94	115	0.868462	1.34534	1.25361	0.940803	0.722985	0.843459
ENSG00000156127	223.767	152.718	0.51189	0.0011072	0.0042932	BATF	chr14	+	protein_coding	basic_leucine_zipper_transcription_factor_ATF-like	191	255	214	134	155	184	10.9221	12.84	10.4821	7.00387	8.47769	9.59684
ENSG00000196526	865.339	603.288	0.51141	8.3864e-10	8.08e-09	AFAP1	chr4	-	protein_coding	actin_filament_associated_protein_1	745	887	923	637	640	590	5.37458	5.63461	5.70366	4.20039	4.41614	3.88221
ENSG00000061337	1552.95	1084.96	0.51129	3.3389e-14	4.9701e-13	LZTS1	chr8	-	protein_coding	leucine_zipper_putative_tumor_suppressor_1	1396	1505	1678	1154	1141	1063	13.7104	13.0153	14.1163	10.3594	10.7183	9.52222
ENSG00000197993	104.823	69.4942	0.51118	0.014516	0.041804	KEL	chr7	-	protein_coding	Kell_blood_group_metallo-endopeptidase	102	97	109	88	74	53	2.03274	1.70218	1.86068	1.60297	1.41055	0.963379
ENSG00000235859	157.296	106.509	0.5111	0.0029253	0.010297	AC006978.6	chr7	+	pseudogene	-	161	143	157	107	104	119	7.31153	5.71835	6.10725	4.44148	4.51742	4.92911
ENSG00000104691	236.1	162.021	0.51096	0.00044234	0.0018583	UBXN8	chr8	+	processed_transcript	UBX_domain_protein_8	209	247	240	170	182	149	7.21648	7.50979	7.09829	5.36525	6.0107	4.6925
ENSG00000068383	268.73	184.153	0.51091	0.00036556	0.0015584	INPP5A	chr10	+	protein_coding	inositol_polyphosphate-5-phosphatase_40kDa	267	268	253	220	166	185	5.05154	4.46477	4.10012	3.80449	3.00397	3.19244
ENSG00000134574	620.584	431.772	0.5104	3.0698e-07	2.1306e-06	DDB2	chr11	+	protein_coding	damage-specific_DNA_binding_protein_2_48kDa	496	676	665	462	438	437	15.0573	18.0703	17.2922	12.8195	12.7179	12.1
ENSG00000182628	2492.98	1745.67	0.51037	1.9676e-21	4.7196e-20	SKA2	chr17	-	protein_coding	spindle_and_kinetochore_associated_complex_subunit_2	2169	2532	2657	1834	1713	1861	43.442	44.6545	45.5832	33.5746	32.8157	33.9966
ENSG00000100599	539.385	374.439	0.51024	3.8215e-06	2.2723e-05	RIN3	chr14	+	protein_coding	Ras_and_Rab_interactor_3	431	525	643	375	369	416	5.92136	6.35119	7.56691	4.70909	4.84892	5.21286
ENSG00000114026	374.124	258.746	0.51014	2.0802e-05	0.00011031	OGG1	chr3	+	protein_coding	8-oxoguanine_DNA_glycosylase	339	408	354	275	268	258	3.81707	4.04522	3.41426	2.83025	2.88629	2.64965
ENSG00000119402	1234.38	861.984	0.51008	1.1004e-11	1.2862e-10	FBXW2	chr9	-	protein_coding	F-box_and_WD_repeat_domain_containing_2	1125	1282	1227	898	930	839	29.2688	29.3692	27.3439	21.3545	23.1424	19.9092
ENSG00000153201	5415.53	3791.73	0.51007	4.072e-19	8.5215e-18	RANBP2	chr2	+	protein_coding	RAN_binding_protein_2	4638	5573	5782	4043	4100	3588	22.1939	23.4825	23.6998	17.6835	18.7656	15.6601
ENSG00000230565	87.6177	57.9206	0.51005	0.017797	0.049706	ZNF32-AS2	chr10	+	antisense	ZNF32_antisense_RNA_2	83	76	99	56	68	55	5.13958	4.14395	5.25107	3.16956	4.02747	3.10635
ENSG00000089685	919.062	639.768	0.5096	6.8231e-08	5.1714e-07	BIRC5	chr17	+	protein_coding	baculoviral_IAP_repeat_containing_5	787	1057	866	667	603	713	16.2683	19.2396	15.3338	12.6025	11.9223	13.443
ENSG00000140577	1246.06	871.074	0.50923	2.0405e-13	2.8315e-12	CRTC3	chr15	+	protein_coding	CREB_regulated_transcription_coactivator_3	1157	1212	1299	896	870	932	12.4473	11.4815	11.9706	8.81075	8.95235	9.14531
ENSG00000229186	372.461	258.273	0.50872	1.4402e-05	7.8178e-05	ADAM1A	chr12	+	pseudogene	ADAM_metallopeptidase_domain_1A_pseudogene	327	374	398	260	282	257	7.02648	7.07642	7.32549	5.10652	5.7958	5.03689
ENSG00000107719	940.843	656.101	0.50835	1.5206e-08	1.2526e-07	PALD1	chr10	+	protein_coding	phosphatase_domain_containing_paladin_1	889	917	961	698	731	600	10.9373	9.93415	10.1274	7.84922	8.60203	6.73286
ENSG00000066557	726.691	507.393	0.50784	4.6544e-09	4.1056e-08	LRRC40	chr1	-	protein_coding	leucine_rich_repeat_containing_40	641	749	753	506	522	543	12.4555	12.8155	12.5332	8.98699	9.70169	9.62368
ENSG00000077549	5536.94	3890	0.50656	4.3178e-29	1.5801e-27	CAPZB	chr1	-	protein_coding	capping_protein_(actin_filament)_muscle_Z-line_beta	4852	5614	5871	4047	3748	4259	131.483	133.959	136.277	100.24	97.1451	105.267
ENSG00000010292	5633.41	3959.47	0.50645	5.3845e-32	2.2582e-30	NCAPD2	chr12	+	protein_coding	non-SMC_condensin_I_complex_subunit_D2	4956	5698	5965	4133	4116	4008	50.0602	50.6799	51.6102	38.1582	39.7659	36.9256
ENSG00000105662	992.231	694.807	0.50644	2.5305e-11	2.8575e-10	CRTC1	chr19	+	protein_coding	CREB_regulated_transcription_coactivator_1	868	1029	1030	711	720	720	7.16387	7.47817	7.28163	5.36363	5.68375	5.42
ENSG00000066027	809.213	566.13	0.50636	5.3801e-10	5.2946e-09	PPP2R5A	chr1	+	protein_coding	protein_phosphatase_2_regulatory_subunit_B'_alpha	714	816	857	588	577	588	12.8122	12.8934	13.1726	9.64416	9.90321	9.6237
ENSG00000134326	752.087	524.191	0.50635	1.1982e-07	8.8008e-07	CMPK2	chr2	-	protein_coding	cytidine_monophosphate_(UMP-CMP)_kinase_2_mitochondrial	733	687	790	593	484	548	14.2432	11.7547	13.149	10.5322	8.99543	9.7123
ENSG00000145386	3685.91	2590.01	0.50557	4.0334e-22	1.0121e-20	CCNA2	chr4	-	protein_coding	cyclin_A2	3153	3919	3809	2800	2553	2670	63.1727	69.1405	65.3702	51.2773	48.925	48.7928
ENSG00000142327	1944.59	1364.61	0.50531	2.0533e-17	3.9165e-16	RNPEPL1	chr2	+	protein_coding	arginyl_aminopeptidase_(aminopeptidase_B)-like_1	1833	1914	1972	1437	1351	1439	26.0449	23.9472	24.0011	18.6629	18.3608	18.6492
ENSG00000186767	379.45	263.46	0.50442	3.0009e-05	0.00015469	SPIN4	chrX	-	protein_coding	spindlin_family_member_4	358	371	387	241	291	283	4.87304	4.44675	4.51223	2.99844	3.78865	3.51352
ENSG00000115194	534.067	372.858	0.50416	7.443e-07	4.8855e-06	SLC30A3	chr2	-	protein_coding	solute_carrier_family_30_(zinc_transporter)_member_3	471	523	582	357	396	401	7.65511	7.48487	8.10246	5.30347	6.15602	5.94448
ENSG00000148218	1172.87	823.262	0.50375	2.7799e-12	3.4687e-11	ALAD	chr9	-	protein_coding	aminolevulinate_dehydratase	1041	1202	1215	862	868	818	17.9666	18.2672	17.962	13.5983	14.3288	12.8768
ENSG00000226137	848.83	595.274	0.50303	7.0713e-10	6.877e-09	BAIAP2-AS1	chr17	-	lincRNA	BAIAP2_antisense_RNA_1_(head_to_head)	739	895	870	615	613	615	9.28138	9.8979	9.35946	7.06	7.36382	7.04502
ENSG00000145545	445.801	310.475	0.50274	6.9958e-06	3.9814e-05	SRD5A1	chr5	+	protein_coding	steroid-5-alpha-reductase_alpha_polypeptide_1_(3-oxo-5_alpha-steroid_delta_4-dehydrogenase_alpha_1)	406	449	458	338	275	350	9.85798	9.59975	9.52557	7.50136	6.38659	7.7512
ENSG00000165175	4093.08	2880.34	0.5027	1.6524e-22	4.2231e-21	MID1IP1	chrX	+	protein_coding	MID1_interacting_protein_1	3934	3909	4187	3028	2855	3039	86.9326	76.0617	79.2529	61.1598	60.3433	61.2517
ENSG00000133985	484.884	338.778	0.50242	8.2276e-07	5.3688e-06	TTC9	chr14	+	protein_coding	tetratricopeptide_repeat_domain_9	438	480	511	347	346	356	4.70491	4.54015	4.70177	3.40697	3.5549	3.48791
ENSG00000183943	1206.08	845.988	0.50228	9.1874e-11	9.8069e-10	PRKX	chrX	-	protein_coding	protein_kinase_X-linked	1177	1150	1215	915	873	831	10.9367	9.40932	9.67048	7.77125	7.75884	7.04285
ENSG00000177663	1590.17	1118	0.50227	7.2847e-15	1.1376e-13	IL17RA	chr22	+	protein_coding	interleukin_17_receptor_A	1453	1647	1581	1140	1162	1159	9.46044	9.4426	8.81742	6.78441	7.23646	6.88285
ENSG00000141480	3255.47	2293.7	0.50217	4.7834e-25	1.4272e-23	ARRB2	chr17	+	protein_coding	arrestin_beta_2	2869	3242	3494	2419	2269	2417	84.8436	84.4216	88.5064	65.3862	64.1796	65.1935
ENSG00000130830	921.113	644.839	0.50212	9.6439e-09	8.1922e-08	MPP1	chrX	-	protein_coding	membrane_protein_palmitoylated_1_55kDa	917	857	929	655	627	716	21.61	17.7836	18.7528	14.1088	14.1328	15.39
ENSG00000170270	349.526	243.001	0.50211	3.8425e-05	0.00019458	C14orf142	chr14	-	protein_coding	chromosome_14_open_reading_frame_142	320	330	380	241	235	277	15.5397	14.111	15.8066	10.6972	10.9153	12.269
ENSG00000170779	1926.48	1355.66	0.50177	3.869e-16	6.6496e-15	CDCA4	chr14	-	protein_coding	cell_division_cycle_associated_4	1732	1930	2016	1499	1367	1332	38.6236	37.8978	38.5087	30.554	29.1574	27.0925
ENSG00000075275	812.997	569.656	0.50128	2.371e-08	1.9046e-07	CELSR1	chr22	-	protein_coding	cadherin_EGF_LAG_seven-pass_G-type_receptor_1	781	791	817	567	630	565	3.84294	3.42721	3.44348	2.5501	2.96502	2.53571
ENSG00000102879	18305.9	12910.1	0.50101	5.1538e-29	1.8794e-27	CORO1A	chr16	+	protein_coding	coronin_actin_binding_protein_1A	16261	18619	19095	13923	11945	14155	315.208	317.803	317.054	246.686	221.468	250.264
ENSG00000105281	5030.02	3548.55	0.50091	1.8483e-31	7.5386e-30	SLC1A5	chr19	-	protein_coding	solute_carrier_family_1_(neutral_amino_acid_transporter)_member_5	4542	5012	5269	3653	3692	3640	88.3183	85.8157	87.7598	64.9254	68.6657	64.5571
ENSG00000178295	1422.68	1000.68	0.50064	2.0246e-11	2.3076e-10	GEN1	chr2	+	protein_coding	Gen_endonuclease_homolog_1_(Drosophila)	1227	1412	1563	1099	1053	945	10.7996	10.9433	11.7838	8.84142	8.86473	7.58636
ENSG00000158710	4610.07	3253.32	0.50026	5.0648e-28	1.7512e-26	TAGLN2	chr1	-	protein_coding	transgelin_2	4030	4695	4878	3526	3223	3328	140.799	144.438	145.982	112.6	107.703	106.051
ENSG00000139514	5080.52	3583.15	0.50007	5.5424e-23	1.4786e-21	SLC7A1	chr13	-	protein_coding	solute_carrier_family_7_(cationic_amino_acid_transporter_y+_system)_member_1	4767	4901	5281	3832	3743	3516	36.3607	32.9173	34.5038	26.7162	27.3075	24.4611
ENSG00000074201	2388.17	1683.85	0.49984	2.7552e-19	5.8368e-18	CLNS1A	chr11	-	protein_coding	chloride_channel_nucleotide-sensitive_1A	2120	2502	2417	1732	1668	1816	39.6942	41.2506	38.7642	29.6415	29.8718	31.0131
ENSG00000108819	3385.7	2389.02	0.49959	7.6601e-22	1.8832e-20	PPP1R9B	chr17	-	processed_transcript	protein_phosphatase_1_regulatory_subunit_9B	2998	3477	3508	2344	2509	2542	40.4059	41.2639	40.4983	28.8757	32.3436	31.2484
ENSG00000151693	854.554	598.747	0.49923	9.2672e-08	6.9123e-07	ASAP2	chr2	+	protein_coding	ArfGAP_with_SH3_domain_ankyrin_repeat_and_PH_domain_2	853	857	795	673	581	601	8.36871	7.40359	6.68098	6.03512	5.45205	5.37803
ENSG00000104320	1847.88	1304.27	0.49815	9.5754e-17	1.7336e-15	NBN	chr8	-	protein_coding	nibrin	1636	1862	1952	1320	1372	1345	18.6838	18.7246	19.0952	13.779	14.9868	14.0102
ENSG00000138101	364.382	253.8	0.49776	0.00010599	0.00049931	DTNB	chr2	-	protein_coding	dystrobrevin_beta	318	325	434	276	230	281	7.20319	6.48236	8.42076	5.71437	4.98311	5.80555
ENSG00000167202	3064.91	2162.8	0.49746	1.8536e-16	3.2813e-15	TBC1D2B	chr15	-	protein_coding	TBC1_domain_family_member_2B	2931	2940	3139	2418	2165	2115	26.9887	23.8377	24.7583	20.3509	19.0677	17.763
ENSG00000172382	116.606	79.1139	0.4971	0.0097043	0.029399	PRSS27	chr16	-	protein_coding	protease_serine_27	100	129	115	93	79	73	1.5658	1.7786	1.5424	1.33101	1.18314	1.04255
ENSG00000151651	149.426	101.869	0.49702	0.0058225	0.018825	ADAM8	chr10	-	protein_coding	ADAM_metallopeptidase_domain_8	155	152	130	100	115	100	2.64904	2.28745	1.90311	1.56213	1.87987	1.55882
ENSG00000065809	1261.32	889.049	0.49696	3.4351e-12	4.2453e-11	FAM107B	chr10	-	protein_coding	family_with_sequence_similarity_107_member_B	1182	1205	1325	970	875	909	17.5005	15.7098	16.8039	13.127	12.3912	12.2754
ENSG00000197006	3192.95	2256.02	0.49684	2.2223e-19	4.732e-18	METTL9	chr16	+	protein_coding	methyltransferase_like_9	2924	2988	3498	2395	2213	2381	29.2452	26.3154	29.9682	21.895	21.1706	21.7208
ENSG00000167106	1383	976.352	0.49677	5.3982e-13	7.2288e-12	FAM102A	chr9	-	protein_coding	family_with_sequence_similarity_102_member_A	1165	1433	1489	1024	1000	999	15.1266	16.3838	16.5605	12.1528	12.4191	11.831
ENSG00000196756	1581.22	1116.64	0.49628	5.738e-14	8.3963e-13	RP4-564F22.2	chr20	-	processed_transcript	-	1382	1658	1624	1099	1159	1199	36.2241	38.2672	36.4619	26.3299	29.0568	28.6648
ENSG00000130024	2050.4	1448.76	0.49618	2.181e-17	4.1447e-16	PHF10	chr6	-	protein_coding	PHD_finger_protein_10	1883	1997	2159	1456	1457	1574	24.6262	22.9973	24.1859	17.4048	18.2256	18.7755
ENSG00000130734	1004.55	708.479	0.49605	4.7484e-11	5.2306e-10	ATG4D	chr19	+	protein_coding	autophagy_related_4D_cysteine_peptidase	904	1023	1033	716	743	734	25.9929	25.9008	25.4419	18.8174	20.4338	19.2496
ENSG00000162063	2228.32	1575.83	0.49593	4.4737e-19	9.3338e-18	CCNF	chr16	+	protein_coding	cyclin_F	1949	2322	2302	1659	1592	1629	25.5013	26.7525	25.7999	19.8407	19.9236	19.4406
ENSG00000129173	746.006	525.34	0.49574	1.0439e-08	8.8206e-08	E2F8	chr11	-	protein_coding	E2F_transcription_factor_8	650	749	803	549	503	576	10.6136	10.7692	11.2313	8.19378	7.85584	8.57851
ENSG00000182768	595.573	418.455	0.4956	1.6647e-07	1.2014e-06	NGRN	chr15	+	protein_coding	neugrin_neurite_outgrowth_associated	565	586	600	444	419	433	11.373	10.3867	10.3453	8.16908	8.06709	7.94978
ENSG00000116337	1860.92	1315.4	0.49559	7.6561e-14	1.1039e-12	AMPD2	chr1	+	protein_coding	adenosine_monophosphate_deaminase_2	1534	1921	2050	1372	1367	1333	22.048	24.3122	25.2384	18.0244	18.7926	17.4749
ENSG00000101868	1186.42	837.97	0.4954	9.4939e-13	1.2432e-11	POLA1	chrX	+	protein_coding	polymerase_(DNA_directed)_alpha_1_catalytic_subunit	1046	1191	1263	878	847	870	10.685	10.7129	11.0512	8.19781	8.2756	8.10588
ENSG00000231607	1095.53	772.691	0.4951	4.3863e-11	4.855e-10	DLEU2	chr13	-	processed_transcript	deleted_in_lymphocytic_leukemia_2_(non-protein_coding)	1019	1109	1095	850	749	795	44.1304	42.2909	40.6201	33.6468	31.0256	31.4029
ENSG00000123975	3478.81	2460.22	0.49506	1.5333e-16	2.7283e-15	CKS2	chr9	+	protein_coding	CDC28_protein_kinase_regulatory_subunit_2	2963	3691	3618	2479	2341	2805	270.875	297.121	283.315	207.145	204.698	233.889
ENSG00000149100	4565.31	3229.57	0.49506	2.8885e-17	5.4293e-16	EIF3M	chr11	+	protein_coding	eukaryotic_translation_initiation_factor_3_subunit_M	3759	4816	4927	3269	3108	3631	41.7054	47.0499	46.8238	33.151	32.9819	36.7439
ENSG00000197930	2393.88	1693.71	0.49472	1.0613e-19	2.3098e-18	ERO1L	chr14	-	protein_coding	ERO1-like_(S._cerevisiae)	2186	2402	2462	1810	1636	1802	23.1794	22.4273	22.3617	17.5426	16.5924	17.428
ENSG00000137601	777.745	548.499	0.49452	7.0837e-09	6.123e-08	NEK1	chr4	-	protein_coding	NIMA-related_kinase_1	656	812	830	585	543	571	6.50313	7.08805	7.04791	5.30074	5.14864	5.1629
ENSG00000232833	102.771	69.2336	0.49419	0.017214	0.048332	FAM27E3	chr9	-	protein_coding	family_with_sequence_similarity_27_member_E3	92	102	109	82	79	53	3.42342	3.34214	3.47426	2.789	2.81173	1.79882
ENSG00000135297	959.12	675.499	0.49414	2.6974e-08	2.1516e-07	MTO1	chr6	+	protein_coding	mitochondrial_translation_optimization_1_homolog_(S._cerevisiae)	890	918	1016	654	635	805	4.59386	4.17237	4.49206	3.08551	3.13499	3.78986
ENSG00000169902	162.819	112.357	0.49383	0.0026077	0.0092816	TPST1	chr7	+	protein_coding	tyrosylprotein_sulfotransferase_1	139	165	177	120	112	116	3.68126	3.84785	4.01531	2.90486	2.8371	2.80207
ENSG00000094804	1598.45	1130.33	0.49378	3.2105e-14	4.7893e-13	CDC6	chr17	+	protein_coding	cell_division_cycle_6	1476	1519	1713	1197	1101	1204	26.9254	24.3998	26.7669	19.9587	19.2105	20.0328
ENSG00000159692	8423.39	5974.94	0.49376	1.8539e-39	1.0618e-37	CTBP1	chr4	-	protein_coding	C-terminal_binding_protein_1	7444	8608	8789	6185	6145	6169	98.1556	99.9454	99.2686	74.5435	77.5006	74.1929
ENSG00000125863	808.414	570.346	0.49354	2.3144e-09	2.1146e-08	MKKS	chr20	-	protein_coding	McKusick-Kaufman_syndrome	730	814	838	581	559	627	15.3621	15.0835	15.1055	11.1754	11.2516	12.0346
ENSG00000196535	3000.55	2124.54	0.49278	9.1725e-17	1.6651e-15	MYO18A	chr17	-	protein_coding	myosin_XVIIIA	2881	2930	3006	2327	2168	2083	21.252	19.0316	18.9936	15.6897	15.2964	14.0147
ENSG00000214182	166.508	112.891	0.49247	0.012374	0.036394	PTMAP5	chr13	+	pseudogene	prothymosin_alpha_pseudogene_5	157	209	122	98	106	146	26.4212	30.9707	17.5864	15.0744	17.0621	22.4102
ENSG00000198826	4411.12	3128.95	0.49205	2.2763e-20	5.1777e-19	ARHGAP11A	chr15	+	protein_coding	Rho_GTPase_activating_protein_11A	3673	4664	4702	3345	3025	3325	34.8991	39.0214	38.2683	29.0503	27.4911	28.8153
ENSG00000138031	1602.84	1134.82	0.49204	2.6873e-14	4.0292e-13	ADCY3	chr2	-	protein_coding	adenylate_cyclase_3	1510	1553	1652	1182	1179	1152	16.7565	15.175	15.7029	11.9891	12.514	11.66
ENSG00000227827	180.483	124.583	0.49199	0.0022409	0.0081129	RP11-958N24.2	chr16	+	pseudogene	-	181	179	169	132	121	133	1.02127	0.889336	0.816791	0.680764	0.653011	0.684466
ENSG00000105248	719.174	507.004	0.49179	1.2183e-06	7.7652e-06	CCDC94	chr19	+	protein_coding	coiled-coil_domain_containing_94	555	784	793	542	538	489	21.6891	26.9784	26.5452	19.3602	20.1097	17.43
ENSG00000101193	1327.76	938.771	0.49167	5.9668e-10	5.8386e-09	GID8	chr20	+	protein_coding	GID_complex_subunit_8_homolog_(S._cerevisiae)	1181	1421	1310	872	1012	1021	42.2626	44.7767	40.1551	28.5223	34.6386	33.325
ENSG00000114861	775.558	547.391	0.49149	1.2569e-08	1.0471e-07	FOXP1	chr3	-	protein_coding	forkhead_box_P1	737	762	781	594	555	546	5.80566	5.28556	5.26985	4.27693	4.18168	3.92297
ENSG00000038210	1249.01	882.977	0.49141	2.2665e-10	2.3245e-09	PI4K2B	chr4	+	protein_coding	phosphatidylinositol_4-kinase_type_2_beta	1157	1192	1329	973	799	966	18.3159	16.6159	18.0212	14.0789	12.0981	13.948
ENSG00000073009	281.508	196.77	0.49139	0.00021475	0.00096043	IKBKG	chrX	+	protein_coding	inhibitor_of_kappa_light_polypeptide_gene_enhancer_in_B-cells_kinase_gamma	236	294	302	216	182	212	2.42002	2.65465	2.65264	2.02452	1.78506	1.98282
ENSG00000139405	694.78	490.32	0.49115	2.8445e-07	1.9856e-06	C12orf52	chr12	+	protein_coding	chromosome_12_open_reading_frame_52	588	740	724	461	535	521	16.0504	17.7866	16.9282	11.5019	13.9681	12.9714
ENSG00000136436	2666.6	1892.33	0.49089	2.3171e-20	5.259e-19	CALCOCO2	chr17	+	protein_coding	calcium_binding_and_coiled-coil_domain_2	2393	2700	2766	1941	1845	2077	36.4214	36.1851	36.0603	27.0023	26.8587	28.833
ENSG00000117298	1397.67	991.339	0.49002	4.965e-14	7.3065e-13	ECE1	chr1	-	protein_coding	endothelin_converting_enzyme_1	1238	1437	1446	1047	1000	1023	13.6061	13.9066	13.6127	10.5177	10.512	10.2548
ENSG00000124813	204.658	142.213	0.48975	0.0011938	0.0045991	RUNX2	chr6	+	protein_coding	runt-related_transcription_factor_2	185	206	212	160	128	153	1.81948	1.784	1.78597	1.43832	1.20409	1.37248
ENSG00000149781	3490.99	2481.06	0.48951	7.3249e-25	2.1636e-23	FERMT3	chr11	+	protein_coding	fermitin_family_member_3	3142	3539	3606	2674	2434	2578	70.7423	70.1625	69.5444	55.0295	52.4165	52.9413
ENSG00000115541	884.628	600.38	0.48929	0.014819	0.042491	HSPE1	chr2	+	protein_coding	heat_shock_10kDa_protein_1_(chaperonin_10)	869	1005	717	613	491	760	51.2618	52.2026	36.229	33.0519	27.7032	40.8909
ENSG00000170846	833.078	589.928	0.48898	2.9058e-09	2.6259e-08	AC093323.3	chr4	+	processed_transcript	-	737	869	850	615	618	593	17.8717	18.5554	17.6555	13.6312	14.3338	13.1157
ENSG00000136720	1904.55	1352.09	0.48888	4.1362e-15	6.6039e-14	HS6ST1	chr2	-	protein_coding	heparan_sulfate_6-O-sulfotransferase_1	1758	1801	2051	1453	1366	1368	25.0555	22.6022	25.0388	18.9283	18.6213	17.7832
ENSG00000062822	4645.42	3304.46	0.4873	8.8534e-21	2.0541e-19	POLD1	chr19	+	protein_coding	polymerase_(DNA_directed)_delta_1_catalytic_subunit	4470	4398	4786	3558	3311	3365	72.1067	62.4705	66.1308	52.4609	51.0859	49.5099
ENSG00000131323	2858.78	2033.28	0.48727	6.9164e-18	1.3529e-16	TRAF3	chr14	+	protein_coding	TNF_receptor-associated_factor_3	2592	2898	2931	2239	2085	1971	19.0125	18.7178	18.4155	15.0114	14.628	13.1865
ENSG00000197183	1865.45	1326.33	0.48725	7.874e-16	1.3268e-14	C20orf112	chr20	-	protein_coding	chromosome_20_open_reading_frame_112	1690	1897	1908	1374	1400	1331	15.8083	15.6249	15.2876	11.7475	12.5257	11.3557
ENSG00000177508	1900.15	1350.92	0.48717	2.2591e-16	3.9618e-15	IRX3	chr16	-	protein_coding	iroquois_homeobox_3	1712	1925	1962	1407	1304	1475	36.886	36.5208	36.2093	27.7085	26.8726	28.986
ENSG00000161970	434.865	305.851	0.48697	3.1735e-05	0.00016282	RPL26	chr17	-	protein_coding	ribosomal_protein_L26	405	474	399	312	289	347	22.6509	23.3432	19.1147	15.9495	15.4597	17.701
ENSG00000188613	273.517	191.208	0.48692	0.000565	0.0023248	NANOS1	chr10	+	protein_coding	nanos_homolog_1_(Drosophila)	256	288	260	178	223	190	3.10055	3.07144	2.69734	1.97051	2.58332	2.0989
ENSG00000162419	624.798	442.525	0.48651	2.7901e-07	1.9503e-06	GMEB1	chr1	+	protein_coding	glucocorticoid_modulatory_element_binding_protein_1	527	628	692	442	459	469	4.60734	4.8345	5.18214	3.53202	3.83819	3.73983
ENSG00000135776	2981.67	2122.19	0.4857	8.9037e-18	1.7351e-16	ABCB10	chr1	-	protein_coding	ATP-binding_cassette_sub-family_B_(MDR/TAP)_member_10	2877	2838	3047	2232	2167	2172	41.8011	36.3088	37.9214	29.6417	30.1149	28.7837
ENSG00000169813	10987.8	7839.04	0.48551	1.5794e-42	9.8957e-41	HNRNPF	chr10	-	protein_coding	heterogeneous_nuclear_ribonucleoprotein_F	9789	11336	11262	8169	7871	8238	199.12	203.043	196.225	151.882	153.137	152.84
ENSG00000172915	376.522	264.984	0.48546	5.859e-05	0.00028843	NBEA	chr13	+	protein_coding	neurobeachin	360	358	389	294	281	245	1.81441	1.58879	1.67936	1.35438	1.3546	1.12626
ENSG00000198056	679.194	481.127	0.48431	2.7163e-07	1.9038e-06	PRIM1	chr12	-	protein_coding	primase_DNA_polypeptide_1_(49kDa)	627	712	659	484	462	545	25.224	25.2219	22.7089	17.7973	17.7772	19.9978
ENSG00000196421	193.371	134.599	0.48406	0.0028043	0.0099073	LINC00176	chr20	+	lincRNA	long_intergenic_non-protein_coding_RNA_176	169	186	216	144	156	116	2.20096	2.133	2.40959	1.71416	1.94323	1.37792
ENSG00000155099	161.987	111.406	0.48396	0.010085	0.030405	TMEM55A	chr8	-	protein_coding	transmembrane_protein_55A	111	189	182	127	87	132	2.09442	3.14018	2.94155	2.19031	1.57013	2.27172
ENSG00000072415	628.476	445.219	0.48377	6.7425e-07	4.4582e-06	MPP5	chr14	+	protein_coding	membrane_protein_palmitoylated_5_(MAGUK_p55_subfamily_member_5)	592	576	682	440	446	493	5.97544	5.11944	5.89652	4.05941	4.30584	4.53873
ENSG00000152382	828.613	588.894	0.48293	1.0974e-08	9.231e-08	TADA1	chr1	-	protein_coding	transcriptional_adaptor_1	743	844	855	663	583	578	16.3992	16.4032	16.1646	13.3755	12.3077	11.6359
ENSG00000169057	2627.1	1875.41	0.48279	2.3047e-20	5.2365e-19	MECP2	chrX	-	protein_coding	methyl_CpG_binding_protein_2_(Rett_syndrome)	2373	2583	2787	1950	1939	1917	12.659	12.1333	12.7351	9.50819	9.89359	9.32745
ENSG00000006047	749.79	531.315	0.48239	5.2302e-07	3.5099e-06	YBX2	chr17	-	protein_coding	Y_box_binding_protein_2	754	752	691	549	522	575	9.2805	8.15023	7.2852	6.17638	6.14533	6.45516
ENSG00000136950	1746.79	1246.35	0.48231	5.5604e-14	8.1422e-13	ARPC5L	chr9	+	protein_coding	actin_related_protein_2/3_complex_subunit_5-like	1466	1835	1861	1273	1254	1333	32.8881	36.2488	35.7615	26.1033	26.9077	27.2756
ENSG00000203875	2224	1585.66	0.48219	2.1533e-14	3.2616e-13	SNHG5	chr6	-	processed_transcript	small_nucleolar_RNA_host_gene_5_(non-protein_coding)	2063	2192	2291	1608	1495	1812	112.352	105.117	106.874	80.0442	77.875	90.0077
ENSG00000154727	1651.32	1177.92	0.48218	3.1765e-15	5.1311e-14	GABPA	chr21	+	protein_coding	GA_binding_protein_transcription_factor_alpha_subunit_60kDa	1514	1662	1686	1211	1211	1225	16.5712	16.0181	15.807	12.1153	12.6779	12.2293
ENSG00000117411	685.367	485.267	0.48169	2.7635e-06	1.6707e-05	B4GALT2	chr1	+	protein_coding	UDP-Gal:betaGlcNAc_beta_14-_galactosyltransferase_polypeptide_2	702	612	695	542	457	505	14.9639	11.4871	12.6898	10.5601	9.31746	9.81833
ENSG00000100714	4440.06	3173.35	0.48163	1.0001e-26	3.2309e-25	MTHFD1	chr14	+	protein_coding	methylenetetrahydrofolate_dehydrogenase_(NADP+_dependent)_1_methenyltetrahydrofolate_cyclohydrolase_formyltetrahydrofolate_synthetase	4131	4341	4596	3286	3239	3301	67.1407	62.1258	63.9844	48.8157	50.3519	48.9345
ENSG00000233016	2746.71	1961.36	0.48155	7.8898e-15	1.2265e-13	SNHG7	chr9	-	antisense	small_nucleolar_RNA_host_gene_7_(non-protein_coding)	2257	2956	2909	1974	2061	2036	53.6623	61.8863	59.2441	42.899	46.8695	44.1525
ENSG00000114200	208.423	146.009	0.48103	0.0011578	0.0044727	BCHE	chr3	-	protein_coding	butyrylcholinesterase	188	214	212	158	151	143	4.16918	4.17886	4.02709	3.20266	3.2029	2.89246
ENSG00000240230	695.423	493.93	0.48065	3.8293e-07	2.626e-06	COX19	chr7	-	protein_coding	cytochrome_c_oxidase_assembly_homolog_19_(S._cerevisiae)	628	702	719	549	437	546	9.59986	9.44918	9.41451	7.67077	6.38941	7.61267
ENSG00000137269	759.458	540.143	0.48029	9.4405e-07	6.1055e-06	LRRC1	chr6	+	protein_coding	leucine_rich_repeat_containing_1	590	769	894	572	538	563	10.3973	11.933	13.495	9.21357	9.06833	9.04936
ENSG00000106443	1933.49	1381.5	0.48007	2.0439e-16	3.6027e-15	PHF14	chr7	+	protein_coding	PHD_finger_protein_14	1757	1981	1956	1460	1351	1469	23.0267	22.8611	21.958	17.4894	16.9352	17.5599
ENSG00000130584	197.679	137.804	0.47982	0.0025201	0.0089961	ZBTB46	chr20	-	protein_coding	zinc_finger_and_BTB_domain_containing_46	204	182	193	134	134	159	2.20485	1.7321	1.78677	1.32378	1.38525	1.56742
ENSG00000165244	1122.09	799.734	0.47978	2.6496e-10	2.692e-09	ZNF367	chr9	-	protein_coding	zinc_finger_protein_367	1075	1085	1138	823	775	880	16.523	14.6846	14.9826	11.5623	11.3935	12.3368
ENSG00000182551	1357.94	969.927	0.47953	1.0536e-11	1.2335e-10	ADI1	chr2	-	protein_coding	acireductone_dioxygenase_1	1149	1437	1425	1056	968	980	16.6382	18.323	17.6752	13.9769	13.4071	12.9435
ENSG00000175581	901.061	642.275	0.47938	2.5648e-08	2.0523e-07	MRPL48	chr11	+	protein_coding	mitochondrial_ribosomal_protein_L48	741	952	972	640	627	723	21.6054	24.4418	24.2758	17.0563	17.4858	19.2274
ENSG00000198821	3395.01	2429.32	0.47918	2.1252e-17	4.0498e-16	CD247	chr1	-	protein_coding	CD247_molecule	2818	3559	3661	2629	2351	2547	54.0454	60.1032	60.1424	46.0861	43.1265	44.5539
ENSG00000164105	1054.11	751.57	0.4789	4.7479e-08	3.6671e-07	SAP30	chr4	+	protein_coding	Sin3A-associated_protein_30kDa	825	1124	1175	768	723	838	41.7265	50.0583	50.9049	35.5043	34.976	38.6581
ENSG00000106588	168.656	117.705	0.47804	0.003579	0.012294	PSMA2	chr7	-	protein_coding	proteasome_(prosome_macropain)_subunit_alpha_type_2	145	173	180	121	107	137	1.9115	2.00819	2.03256	1.45799	1.34916	1.64728
ENSG00000138160	4600.12	3297.37	0.47725	1.3038e-19	2.814e-18	KIF11	chr10	+	protein_coding	kinesin_family_member_11	3818	4935	4844	3412	3366	3432	44.0429	50.1279	47.8639	35.9758	37.1389	36.1099
ENSG00000166508	15955.8	11447.3	0.4768	4.1839e-33	1.8406e-31	MCM7	chr7	-	protein_coding	minichromosome_maintenance_complex_component_7	15046	15511	16375	12123	11157	12186	285.146	258.844	265.822	209.999	202.241	210.643
ENSG00000111879	539.925	383.031	0.47636	1.7903e-05	9.5771e-05	FAM184A	chr6	-	protein_coding	family_with_sequence_similarity_184_member_A	559	501	521	369	394	423	7.56492	5.97011	6.0394	4.56436	5.09992	5.22122
ENSG00000116922	1219.28	872.889	0.47632	1.1886e-11	1.3861e-10	C1orf109	chr1	-	protein_coding	chromosome_1_open_reading_frame_109	1053	1237	1310	933	884	886	22.9611	23.7512	24.4681	18.5955	18.437	17.6213
ENSG00000168993	131.558	90.941	0.47603	0.012395	0.03644	CPLX1	chr4	-	protein_coding	complexin_1	113	121	155	76	109	96	2.90349	2.73766	3.41144	1.78491	2.67882	2.24984
ENSG00000180992	1451.13	1039.67	0.47513	4.455e-12	5.4536e-11	MRPL14	chr6	-	protein_coding	mitochondrial_ribosomal_protein_L14	1243	1531	1510	1103	991	1128	72.8637	79.0254	75.8194	59.0986	55.5633	60.3098
ENSG00000257167	321.791	227.943	0.47497	0.00016216	0.00074409	TMPO-AS1	chr12	-	processed_transcript	TMPO_antisense_RNA_1	286	348	314	223	229	254	4.77433	5.11538	4.48993	3.40261	3.65642	3.8674
ENSG00000144504	549.987	391.379	0.47487	6.3968e-06	3.6617e-05	ANKMY1	chr2	-	protein_coding	ankyrin_repeat_and_MYND_domain_containing_1	525	580	510	393	422	396	6.34073	6.16822	5.2761	4.33844	4.87491	4.36228
ENSG00000124535	2870.15	2060.44	0.47484	7.7029e-19	1.5816e-17	WRNIP1	chr6	+	protein_coding	Werner_helicase_interacting_protein_1	2517	2942	3008	2193	2146	2039	43.5482	44.821	44.5788	34.6806	35.5133	32.1768
ENSG00000114982	3523.04	2529.43	0.47441	3.0825e-20	6.9201e-19	KANSL3	chr2	-	protein_coding	KAT8_regulatory_NSL_complex_subunit_3	3261	3517	3591	2670	2655	2504	34.7889	33.0381	32.8148	26.0353	27.0913	24.3648
ENSG00000016864	976.222	698.815	0.47438	1.0252e-09	9.7544e-09	GLT8D1	chr3	-	protein_coding	glycosyltransferase_8_domain_containing_1	892	950	1034	740	732	691	21.5464	20.2062	21.3941	16.3382	16.912	15.2239
ENSG00000134198	461.964	327.734	0.47356	7.2994e-05	0.00035428	TSPAN2	chr1	-	protein_coding	tetraspanin_2	469	461	423	379	326	310	8.27282	7.16033	6.39123	6.11056	5.50012	4.98748
ENSG00000147065	21314	15337.5	0.47345	5.0262e-51	3.8633e-49	MSN	chrX	+	protein_coding	moesin	19067	21540	22221	16215	15135	16161	271.059	269.636	270.588	210.698	205.796	209.55
ENSG00000144746	1307.46	936.468	0.47342	3.0981e-09	2.7887e-08	ARL6IP5	chr3	+	protein_coding	ADP-ribosylation-like_factor_6_interacting_protein_5	1100	1301	1465	1000	847	1057	29.3403	30.5563	33.4713	24.38	21.6087	25.7149
ENSG00000070366	1701.59	1221.6	0.47296	1.8479e-13	2.5746e-12	SMG6	chr17	-	protein_coding	smg-6_homolog_nonsense_mediated_mRNA_decay_factor_(C._elegans)	1542	1683	1789	1261	1311	1208	13.6493	13.1178	13.5644	10.2024	11.0995	9.75285
ENSG00000100319	355.339	252.288	0.47277	9.79e-05	0.00046469	ZMAT5	chr22	-	protein_coding	zinc_finger_matrin-type_5	332	337	377	289	235	258	7.5386	6.73805	7.33259	5.99808	5.10381	5.34332
ENSG00000028277	184.433	129.394	0.47265	0.0042995	0.014464	POU2F2	chr19	-	protein_coding	POU_class_2_homeobox_2	136	195	217	130	124	147	1.1044	1.39435	1.50942	0.964918	0.963123	1.08878
ENSG00000187630	635.574	453.886	0.47252	1.1949e-06	7.6254e-06	DHRS4L2	chr14	+	protein_coding	dehydrogenase/reductase_(SDR_family)_member_4_like_2	573	690	608	503	446	457	23.4386	24.853	21.3032	18.8064	17.4496	17.0503
ENSG00000138293	4238.54	3048.83	0.47246	6.1179e-22	1.5149e-20	NCOA4	chr10	+	protein_coding	nuclear_receptor_coactivator_4	3648	4315	4553	3173	2949	3325	54.7346	57.0085	58.5151	43.515	42.321	45.5028
ENSG00000156374	625.112	446.893	0.47244	4.7215e-07	3.1903e-06	PCGF6	chr10	-	protein_coding	polycomb_group_ring_finger_6	576	604	661	440	477	466	14.4749	13.3654	14.2285	10.1066	11.4653	10.6811
ENSG00000057252	2012.35	1445.61	0.47231	2.7331e-13	3.7436e-12	SOAT1	chr1	+	protein_coding	sterol_O-acyltransferase_1	1692	2041	2216	1498	1382	1600	13.8727	14.7351	15.563	11.2262	10.8378	11.9652
ENSG00000072135	1018.14	729.446	0.47225	1.4661e-09	1.3685e-08	PTPN18	chr2	+	protein_coding	protein_tyrosine_phosphatase_non-receptor_type_18_(brain-derived)	940	1016	1041	756	687	818	14.3575	13.6646	13.6196	10.5544	10.0365	11.3957
ENSG00000172071	467.384	333.155	0.47191	1.1165e-05	6.1691e-05	EIF2AK3	chr2	-	protein_coding	eukaryotic_translation_initiation_factor_2-alpha_kinase_3	440	451	484	377	327	328	5.30727	4.79013	5.00066	4.15644	3.7726	3.60854
ENSG00000108854	951.682	682.235	0.47167	2.9694e-08	2.3514e-07	SMURF2	chr17	-	protein_coding	SMAD_specific_E3_ubiquitin_protein_ligase_2	813	1001	996	667	761	682	7.7326	8.38341	8.11443	5.79859	6.92299	5.91641
ENSG00000172315	1380.17	991.211	0.47132	5.9702e-11	6.5003e-10	TP53RK	chr20	-	protein_coding	TP53_regulating_kinase	1208	1359	1507	1100	1010	959	19.2592	19.0785	20.5802	16.0297	15.4017	13.9454
ENSG00000004455	5421.97	3904.44	0.47114	3.0878e-25	9.3066e-24	AK2	chr1	-	protein_coding	adenylate_kinase_2	4737	5579	5681	4245	3764	4089	74.0271	76.7707	76.0459	60.6355	56.2615	58.2832
ENSG00000006625	966.804	693.833	0.47112	3.6972e-10	3.7036e-09	GGCT	chr7	-	protein_coding	gamma-glutamylcyclotransferase	868	987	994	721	693	735	41.4686	41.5211	40.6771	31.4845	31.667	32.0277
ENSG00000165025	2242.95	1613.15	0.47108	3.3503e-16	5.7871e-15	SYK	chr9	+	protein_coding	spleen_tyrosine_kinase	2029	2320	2257	1745	1639	1611	22.7183	22.8735	21.6466	17.8587	17.5528	16.4524
ENSG00000009830	654.913	467.867	0.47094	1.8153e-06	1.1292e-05	POMT2	chr14	-	protein_coding	protein-O-mannosyltransferase_2	638	585	702	504	444	502	6.33141	5.11196	5.96734	4.57164	4.21441	4.54384
ENSG00000136100	2512.32	1808.87	0.47084	4.5319e-19	9.4457e-18	VPS36	chr13	-	protein_coding	vacuolar_protein_sorting_36_homolog_(S._cerevisiae)	2186	2553	2676	1878	1846	1877	27.7345	28.5215	29.0817	21.7785	22.4015	21.7207
ENSG00000163050	1000.23	718.312	0.47055	2.3595e-10	2.4127e-09	ADCK3	chr1	+	protein_coding	aarF_domain_containing_kinase_3	900	999	1049	753	737	734	9.13198	8.92565	9.1172	6.9836	7.15261	6.79294
ENSG00000065057	915.812	657.189	0.47032	1.3221e-08	1.0978e-07	NTHL1	chr16	-	protein_coding	nth_endonuclease_III-like_1_(E._coli)	770	992	943	674	645	717	40.4412	45.8772	42.4237	32.356	32.4017	34.3472
ENSG00000054654	3902.66	2808.15	0.47009	7.6551e-15	1.1927e-13	SYNE2	chr14	+	protein_coding	spectrin_repeat_containing_nuclear_envelope_2	3616	3862	4009	3035	3032	2621	9.26229	8.71072	8.79609	7.10576	7.42837	6.12345
ENSG00000176124	388.184	276.922	0.46943	4.9349e-05	0.00024586	DLEU1	chr13	+	protein_coding	deleted_in_lymphocytic_leukemia_1_(non-protein_coding)	330	420	396	281	270	307	7.57917	8.49394	7.79052	5.89896	5.93125	6.4311
ENSG00000117593	793.885	569.885	0.46933	1.9087e-08	1.5537e-07	DARS2	chr1	+	protein_coding	aspartyl-tRNA_synthetase_2_mitochondrial	718	773	849	595	596	573	11.4765	10.8797	11.624	8.69289	9.11185	8.35371
ENSG00000251022	892.2	641.023	0.46928	3.3689e-09	3.0193e-08	THAP9-AS1	chr4	-	processed_transcript	THAP9_antisense_RNA_1	775	920	938	643	653	689	16.8011	17.5621	17.4182	12.7412	13.5402	13.6237
ENSG00000148229	3091.52	2227.38	0.46907	6.0142e-16	1.0226e-14	POLE3	chr9	-	protein_coding	polymerase_(DNA_directed)_epsilon_3_accessory_subunit	2586	3200	3353	2416	2113	2374	60.4838	65.9042	67.175	51.6499	47.2699	50.6443
ENSG00000131652	926.945	666.239	0.46905	1.079e-09	1.0238e-08	THOC6	chr16	+	protein_coding	THO_complex_6_homolog_(Drosophila)	824	916	994	688	679	696	32.5419	31.8539	33.6252	24.8351	25.6484	25.0705
ENSG00000101986	387.198	275.599	0.46901	9.5858e-05	0.00045527	ABCD1	chrX	+	protein_coding	ATP-binding_cassette_sub-family_D_(ALD)_member_1	384	346	407	305	264	285	5.87318	4.65983	5.33212	4.26387	3.86207	3.97581
ENSG00000132661	1048.82	753.561	0.46899	5.4453e-09	4.7666e-08	NXT1	chr20	+	protein_coding	NTF2-like_export_factor_1	882	1132	1084	838	723	774	44.0136	49.7412	46.3352	38.2229	34.5089	35.2288
ENSG00000171806	259.189	183.893	0.46892	0.00059702	0.0024448	METTL18	chr1	-	protein_coding	methyltransferase_like_18	229	248	288	192	173	205	8.43731	8.04585	9.08918	6.46593	6.09662	6.88908
ENSG00000159592	4049.87	2921.61	0.46882	9.7478e-27	3.1541e-25	GPBP1L1	chr1	-	protein_coding	GC-rich_promoter_binding_protein_1-like_1	3597	4068	4278	3051	2943	3054	53.9549	53.7308	54.9661	41.8306	42.2236	41.7829
ENSG00000157600	2181.06	1571.05	0.46851	2.7463e-15	4.4466e-14	TMEM164	chrX	+	protein_coding	transmembrane_protein_164	1972	2146	2310	1732	1486	1651	19.851	19.0221	19.9183	15.9362	14.3077	15.1587
ENSG00000167182	956.708	686.921	0.46842	2.7949e-07	1.953e-06	SP2	chr17	+	protein_coding	Sp2_transcription_factor	764	1044	1024	657	755	713	13.7579	16.5543	15.7951	10.814	13.0041	11.7108
ENSG00000197275	199.74	140.827	0.46811	0.0023149	0.0083428	RAD54B	chr8	-	protein_coding	RAD54_homolog_B_(S._cerevisiae)	195	206	185	148	145	143	3.56186	3.31331	2.89453	2.47096	2.53329	2.38241
ENSG00000143437	1205.42	867.72	0.4677	4.1275e-11	4.5833e-10	ARNT	chr1	-	protein_coding	aryl_hydrocarbon_receptor_nuclear_translocator	1077	1257	1218	934	878	875	12.3501	12.6924	11.9637	9.78957	9.62995	9.15171
ENSG00000180628	2276.1	1640.55	0.46768	2.4102e-12	3.0275e-11	PCGF5	chr10	+	protein_coding	polycomb_group_ring_finger_5	1837	2390	2511	1713	1718	1647	14.6688	16.8048	17.1749	12.5027	13.1215	11.9955
ENSG00000132819	2066.42	1490.03	0.467	4.4172e-14	6.5282e-13	RBM38	chr20	+	protein_coding	RNA_binding_motif_protein_38	1796	2107	2196	1659	1406	1553	42.2535	43.6488	44.2539	35.675	31.6385	33.3247
ENSG00000089048	1276.26	919.141	0.4669	2.8245e-10	2.8613e-09	ESF1	chr20	-	protein_coding	ESF1_nucleolar_pre-rRNA_processing_protein_homolog_(S._cerevisiae)	1074	1342	1355	988	862	999	18.7148	20.5914	20.2248	15.7362	14.3669	15.8776
ENSG00000265415	142.873	99.5353	0.46663	0.012578	0.03693	CTD-2510F5.4	chr17	-	antisense	-	130	139	152	76	109	123	22.6953	21.3678	22.73	12.1274	18.2009	19.5856
ENSG00000236850	830.878	597.714	0.46655	1.1922e-08	9.9633e-08	LL22NC03-80A10.6	chr22	+	pseudogene	-	729	853	869	616	580	656	23.0029	23.7004	23.4876	17.7663	17.5048	18.8798
ENSG00000149503	5484.2	3963.56	0.46585	4.3666e-21	1.0306e-19	INCENP	chr11	+	protein_coding	inner_centromere_protein_antigens_135/155kDa	4666	5690	5843	3959	4202	4106	65.9643	70.8318	70.756	51.1577	56.8191	52.9446
ENSG00000197299	1810	1305.89	0.46578	7.146e-15	1.1176e-13	BLM	chr15	+	protein_coding	Bloom_syndrome_RecQ_helicase-like	1674	1791	1863	1380	1271	1395	20.5951	19.4025	19.633	15.5185	14.9565	15.6539
ENSG00000104549	3559.88	2571.48	0.46528	1.2173e-19	2.6411e-18	SQLE	chr8	+	protein_coding	squalene_epoxidase	3400	3435	3630	2707	2580	2677	64.3485	57.245	58.8477	46.8284	46.7039	46.2111
ENSG00000111602	3407.12	2464.05	0.46491	8.3552e-23	2.1895e-21	TIMELESS	chr12	-	protein_coding	timeless_circadian_clock	2996	3486	3568	2615	2478	2538	38.3674	39.3097	39.1389	30.6093	30.3526	29.645
ENSG00000110107	7666.58	5545.98	0.46477	2.3171e-24	6.6263e-23	PRPF19	chr11	-	protein_coding	PRP19/PSO4_pre-mRNA_processing_factor_19_homolog_(S._cerevisiae)	6526	8107	8006	5589	5616	5970	169.549	185.464	178.167	132.722	139.556	141.469
ENSG00000114767	1994.33	1439.9	0.4647	1.5002e-11	1.7338e-10	RRP9	chr3	-	protein_coding	ribosomal_RNA_processing_9_small_subunit_(SSU)_processome_component_homolog_(yeast)	1616	2170	2114	1556	1452	1451	57.3895	67.8582	64.3071	50.5082	49.321	46.9999
ENSG00000142864	13033.8	9436.66	0.46451	1.0438e-39	6.0283e-38	SERBP1	chr1	-	protein_coding	SERPINE1_mRNA_binding_protein_1	11351	13273	13842	9866	9446	9915	95.283	98.1075	99.5276	75.6979	75.8409	75.9125
ENSG00000196950	1009.09	727.108	0.46424	4.6581e-09	4.1071e-08	SLC39A10	chr2	+	protein_coding	solute_carrier_family_39_(zinc_transporter)_member_10	912	1047	1013	724	706	823	9.40877	9.51123	8.95181	6.82713	6.96654	7.7442
ENSG00000149600	771.196	555.123	0.46388	2.0666e-07	1.4719e-06	COMMD7	chr20	-	protein_coding	COMM_domain_containing_7	667	805	804	627	510	584	19.6008	20.8303	20.238	16.8413	14.3348	15.653
ENSG00000225733	3845.76	2783.53	0.46388	2.465e-25	7.462e-24	FGD5-AS1	chr3	-	antisense	FGD5_antisense_RNA_1	3457	3875	4002	2861	2842	2916	51.0892	50.4258	50.6606	38.6464	40.1724	39.3057
ENSG00000145703	1936.11	1397.73	0.46373	1.4528e-12	1.8635e-11	IQGAP2	chr5	+	protein_coding	IQ_motif_containing_GTPase_activating_protein_2	1850	1827	2016	1513	1321	1498	17.7402	15.4269	16.5593	13.2614	12.1162	13.102
ENSG00000131470	453.943	325.272	0.46372	3.771e-05	0.00019124	PSMC3IP	chr17	-	protein_coding	PSMC3_interacting_protein	418	437	482	296	340	371	16.5429	15.2289	16.3397	10.7075	12.8703	13.3921
ENSG00000150401	787.125	566.654	0.46371	5.1282e-08	3.9417e-07	DCUN1D2	chr13	-	protein_coding	DCN1_defective_in_cullin_neddylation_1_domain_containing_2_(S._cerevisiae)	753	752	809	580	569	606	13.3369	11.7282	12.2736	9.38968	9.63935	9.78978
ENSG00000132155	4096.7	2966.19	0.46363	3.5125e-25	1.0525e-23	RAF1	chr3	-	protein_coding	v-raf-1_murine_leukemia_viral_oncogene_homolog_1	3617	4104	4364	3075	3041	3068	61.4232	61.3681	63.4793	47.7299	49.394	47.5202
ENSG00000179886	439.706	315.184	0.46362	5.1399e-05	0.00025534	TIGD5	chr8	+	protein_coding	tigger_transposable_element_derived_5	369	419	513	344	294	339	8.57328	8.57208	10.2094	7.30534	6.53344	7.18388
ENSG00000204950	192.226	135.668	0.46356	0.0047984	0.015899	LRRC10B	chr11	+	protein_coding	leucine_rich_repeat_containing_10B	151	221	197	151	115	155	3.82724	4.93234	4.27699	3.49822	2.78793	3.58327
ENSG00000141543	3940.01	2851.27	0.46344	4.1248e-19	8.6232e-18	EIF4A3	chr17	-	protein_coding	eukaryotic_translation_initiation_factor_4A3	3353	4160	4122	2992	2752	3091	52.2967	57.1328	55.0696	42.6544	41.0547	43.9722
ENSG00000112655	2508.15	1813.18	0.46322	3.3685e-16	5.8137e-15	PTK7	chr6	+	protein_coding	protein_tyrosine_kinase_7	2387	2463	2523	1870	1786	1961	25.3251	23.0099	22.9287	18.1344	18.124	18.9765
ENSG00000172732	2793.01	2019.41	0.46313	4.6315e-14	6.8303e-13	MUS81	chr11	+	protein_coding	MUS81_endonuclease_homolog_(S._cerevisiae)	2397	2939	2909	2198	1853	2210	39.2771	42.4056	40.8299	32.9201	29.0417	33.0296
ENSG00000142632	417.707	299.307	0.46301	3.8292e-05	0.00019396	ARHGEF19	chr1	-	protein_coding	Rho_guanine_nucleotide_exchange_factor_(GEF)_19	381	425	424	337	273	318	7.04893	6.92372	6.71936	5.69888	4.83098	5.36617
ENSG00000172339	210.281	148.857	0.46296	0.0033615	0.011632	ALG14	chr1	-	protein_coding	ALG14_UDP-N-acetylglucosaminyltransferase_subunit	172	251	198	143	151	167	9.33095	11.9901	9.20081	7.0908	7.83517	8.26329
ENSG00000155363	2197.02	1589.05	0.46256	9.9873e-16	1.664e-14	MOV10	chr1	+	protein_coding	Mov10_Moloney_leukemia_virus_10_homolog_(mouse)	2076	2178	2206	1627	1632	1661	24.811	22.9207	22.5833	17.7732	18.6557	18.1061
ENSG00000137404	887.926	640.855	0.46238	5.4995e-09	4.81e-08	NRM	chr6	-	protein_coding	nurim_(nuclear_envelope_membrane_protein)	800	856	962	676	637	672	25.5453	24.0683	26.3123	19.7301	19.4551	19.5717
ENSG00000237649	3349.71	2426.78	0.46229	7.7678e-20	1.7068e-18	KIFC1	chr6	+	protein_coding	kinesin_family_member_C1	2849	3459	3587	2565	2431	2520	59.0014	63.0772	63.6304	48.5533	48.1537	47.6003
ENSG00000170915	434.162	311.655	0.46221	1.9935e-05	0.00010604	PAQR8	chr6	+	protein_coding	progestin_and_adipoQ_receptor_family_member_VIII	399	441	438	305	320	340	4.71928	4.59296	4.43752	3.29734	3.62015	3.66793
ENSG00000178057	1532.2	1107.17	0.46216	6.7629e-12	8.0733e-11	NDUFAF3	chr3	+	protein_coding	NADH_dehydrogenase_(ubiquinone)_complex_I_assembly_factor_3	1442	1469	1597	1152	1062	1217	40.1638	36.0283	38.1012	29.3281	28.2923	30.9171
ENSG00000129347	2783.9	2016.47	0.46215	8.2328e-20	1.8032e-18	KRI1	chr19	-	protein_coding	KRI1_homolog_(S._cerevisiae)	2485	2815	2907	2034	2059	2151	37.1953	37.1016	37.2709	27.8275	29.4776	29.3658
ENSG00000109320	1679.72	1215.3	0.46209	3.1304e-13	4.2694e-12	NFKB1	chr4	+	protein_coding	nuclear_factor_of_kappa_light_polypeptide_gene_enhancer_in_B-cells_1	1456	1694	1809	1308	1164	1294	19.9741	20.4631	21.2573	16.4012	15.2733	16.1912
ENSG00000164087	898.463	648.764	0.46207	3.4257e-09	3.0675e-08	POC1A	chr3	-	protein_coding	POC1_centriolar_protein_homolog_A_(Chlamydomonas)	799	913	937	652	660	697	22.3992	22.5376	22.5003	16.7068	17.6971	17.822
ENSG00000082898	8380.46	6074.42	0.46206	7.015e-26	2.1648e-24	XPO1	chr2	-	protein_coding	exportin_1_(CRM1_homolog_yeast)	7183	8945	8608	6274	6125	6413	59.406	65.1413	60.9804	47.4275	48.4512	48.3754
ENSG00000080644	526.259	378.634	0.46194	7.0102e-06	3.9885e-05	CHRNA3	chr15	-	protein_coding	cholinergic_receptor_nicotinic_alpha_3_(neuronal)	447	561	546	364	399	409	7.82319	8.64552	8.18526	5.8229	6.67919	6.52888
ENSG00000260727	158.251	111.671	0.46179	0.0053362	0.017435	SLC7A5P1	chr16	-	pseudogene	solute_carrier_family_7_(amino_acid_transporter_light_chain_L_system)_member_5_pseudogene_1	145	158	163	111	109	126	15.1318	14.5189	14.5705	10.5879	10.8799	11.9931
ENSG00000077044	1543.46	1116.25	0.46174	7.2813e-13	9.6506e-12	DGKD	chr2	+	protein_coding	diacylglycerol_kinase_delta_130kDa	1450	1495	1596	1154	1149	1153	12.9042	11.7154	12.1664	9.3871	9.78044	9.35906
ENSG00000135390	4167.4	3019.38	0.46154	8.239e-22	2.0112e-20	ATP5G2	chr12	-	protein_coding	ATP_synthase_H+_transporting_mitochondrial_Fo_complex_subunit_C2_(subunit_9)	3838	4230	4198	3177	2911	3268	108.847	105.634	101.98	82.3549	78.9637	84.5341
ENSG00000186871	1058.67	765.229	0.46126	4.0008e-10	3.9862e-09	ERCC6L	chrX	-	protein_coding	excision_repair_cross-complementing_rodent_repair_deficiency_complementation_group_6-like	953	1062	1105	836	764	770	12.3027	12.0721	12.2189	9.86451	9.43356	9.06646
ENSG00000010017	2272.43	1646.1	0.46125	2.1536e-17	4.0965e-16	RANBP9	chr6	-	protein_coding	RAN_binding_protein_9	2083	2255	2354	1743	1677	1677	37.498	35.7451	36.2985	28.6799	28.8753	27.5354
ENSG00000164754	11639.2	8445.59	0.46105	4.9043e-36	2.4434e-34	RAD21	chr8	-	protein_coding	RAD21_homolog_(S._pombe)	10284	12048	11987	9012	8351	8798	153.725	158.58	153.482	123.13	119.397	119.951
ENSG00000120063	3281.17	2379.74	0.46037	1.2626e-21	3.0639e-20	GNA13	chr17	-	protein_coding	guanine_nucleotide_binding_protein_(G_protein)_alpha_13	2957	3276	3437	2447	2348	2577	33.6672	32.8437	33.5196	25.4655	25.5699	26.7614
ENSG00000179111	196.517	139.682	0.46022	0.0028803	0.010156	HES7	chr17	-	protein_coding	hairy_and_enhancer_of_split_7_(Drosophila)	165	199	217	136	156	140	5.52365	5.86607	6.22251	4.16143	4.99507	4.27474
ENSG00000011485	2760.25	2001.79	0.46018	3.0175e-20	6.7888e-19	PPP5C	chr19	+	protein_coding	protein_phosphatase_5_catalytic_subunit	2505	2782	2844	2121	1999	2080	30.0278	29.3647	29.2018	23.239	22.9194	22.7415
ENSG00000174371	1180.13	853.795	0.45992	8.1182e-11	8.7287e-10	EXO1	chr1	+	protein_coding	exonuclease_1	1096	1172	1205	923	836	886	17.6849	16.6522	16.655	13.6131	12.9025	13.0396
ENSG00000160094	952.464	688.871	0.45978	3.3925e-09	3.0391e-08	ZNF362	chr1	+	protein_coding	zinc_finger_protein_362	847	947	1015	760	675	699	15.282	15.0452	15.6865	12.5335	11.6486	11.503
ENSG00000170892	1028.94	743.857	0.45976	3.9474e-09	3.5103e-08	TSEN34	chr19	+	protein_coding	tRNA_splicing_endonuclease_34_homolog_(S._cerevisiae)	936	1001	1095	798	690	818	22.1136	20.8242	22.1595	17.2325	15.5922	17.6269
ENSG00000093000	7310.13	5308.88	0.45938	3.3091e-27	1.0982e-25	NUP50	chr22	+	protein_coding	nucleoporin_50kDa	6398	7575	7591	5750	5334	5357	68.5683	71.4848	69.6854	56.3259	54.6772	52.3648
ENSG00000110514	2432.51	1765.63	0.45894	1.8639e-17	3.5683e-16	MADD	chr11	+	protein_coding	MAP-kinase_activating_death_domain	2141	2512	2521	1840	1829	1797	19.9803	20.6422	20.1521	15.6951	16.3257	15.2958
ENSG00000166803	1543.94	1117.55	0.45891	9.5299e-11	1.0157e-09	KIAA0101	chr15	-	protein_coding	KIAA0101	1457	1558	1524	1149	1053	1262	54.0372	50.8806	48.4152	38.9507	37.3539	42.6905
ENSG00000179195	4656.09	3381.72	0.4588	2.2472e-23	6.0976e-22	ZNF664	chr12	+	protein_coding	zinc_finger_protein_664	4169	4766	4787	3602	3497	3370	45.7382	46.0418	44.9856	36.1204	36.6958	33.7222
ENSG00000095906	2744.46	1991.26	0.45878	2.1302e-17	4.0556e-16	NUBP2	chr16	+	protein_coding	nucleotide_binding_protein_2	2513	2683	2888	2137	1897	2137	63.0105	59.237	62.027	48.9763	45.4948	48.8724
ENSG00000090686	1719	1245.63	0.45868	4.7933e-12	5.8332e-11	USP48	chr1	-	protein_coding	ubiquitin_specific_peptidase_48	1609	1729	1718	1356	1290	1210	19.6231	18.5677	17.9473	15.1159	15.0479	13.4597
ENSG00000198176	5339.88	3879.84	0.45857	2.4883e-26	7.8786e-25	TFDP1	chr13	+	protein_coding	transcription_factor_Dp-1	4699	5398	5656	4065	3773	4183	99.4455	100.592	102.53	78.6324	76.3732	80.7433
ENSG00000068354	690.109	498.925	0.45823	4.2394e-07	2.8805e-06	TBC1D25	chrX	+	protein_coding	TBC1_domain_family_member_25	578	713	749	523	481	542	8.01363	8.70448	8.89502	6.62773	6.37853	6.85393
ENSG00000153487	1532.16	1111.62	0.45807	1.3478e-12	1.7395e-11	ING1	chr13	+	protein_coding	inhibitor_of_growth_family_member_1	1327	1533	1664	1178	1084	1182	25.9112	26.3578	27.8312	21.0244	20.2451	21.051
ENSG00000103335	7355.95	5345.26	0.45729	5.7066e-21	1.3377e-19	PIEZO1	chr16	-	protein_coding	piezo-type_mechanosensitive_ion_channel_component_1	7128	7041	7441	5718	5369	5467	49.4862	43.043	44.2498	36.2846	35.652	34.6182
ENSG00000132749	253.398	180.316	0.45694	0.0022546	0.0081554	MTL5	chr11	-	protein_coding	metallothionein-like_5_testis-specific_(tesmin)	273	216	252	178	193	187	4.37737	3.04969	3.4611	2.60875	2.95994	2.73484
ENSG00000088832	10108.9	7356.73	0.45645	1.3657e-27	4.629e-26	FKBP1A	chr20	-	protein_coding	FK506_binding_protein_1A_12kDa	8679	10530	10636	7606	7201	7985	299.859	320.352	314.767	240.195	237.966	251.629
ENSG00000198498	1024.64	742.269	0.456	4.0376e-08	3.1538e-07	TMA16	chr4	+	protein_coding	translation_machinery_associated_16_homolog_(S._cerevisiae)	898	1072	1052	827	663	812	25.4418	26.7435	25.53	21.416	17.9663	20.9829
ENSG00000185950	186.752	132.531	0.4559	0.0042288	0.014245	IRS2	chr13	-	protein_coding	insulin_receptor_substrate_2	186	174	188	146	119	146	1.48927	1.22677	1.28939	1.0685	0.911345	1.06624
ENSG00000198517	1774.32	1287.13	0.45584	1.8462e-09	1.7072e-08	MAFK	chr7	+	protein_coding	v-maf_musculoaponeurotic_fibrosarcoma_oncogene_homolog_K_(avian)	1581	1826	1823	1170	1316	1500	26.3062	26.7534	25.9822	17.794	20.9438	22.7644
ENSG00000158552	790.476	572.031	0.45582	1.2303e-06	7.8321e-06	ZFAND2B	chr2	+	protein_coding	zinc_finger_AN1-type_domain_2B	659	875	801	550	569	653	18.2733	21.3644	19.0251	13.9398	15.091	16.5152
ENSG00000138134	857.219	621.072	0.45565	2.1581e-08	1.7462e-07	STAMBPL1	chr10	+	protein_coding	STAM_binding_protein-like_1	808	819	895	650	611	663	10.8222	9.65921	10.2682	7.95758	7.82747	8.09951
ENSG00000115993	839.833	608.495	0.45516	2.0526e-07	1.4635e-06	TRAK2	chr2	-	protein_coding	trafficking_protein_kinesin_binding_2	726	920	831	677	596	612	6.24962	6.97359	6.12747	5.32681	4.90724	4.80515
ENSG00000100749	2192.22	1592.97	0.45502	4.7475e-12	5.7809e-11	VRK1	chr14	+	protein_coding	vaccinia_related_kinase_1	1944	2184	2338	1728	1434	1778	62.4307	61.7599	64.3147	50.7233	44.048	52.0802
ENSG00000174111	1008.77	731.407	0.45489	1.0041e-07	7.4545e-07	SOCS7	chr17	+	protein_coding	suppressor_of_cytokine_signaling_7	913	1016	1043	779	812	671	24.9461	24.4443	24.4107	19.455	21.2208	16.7222
ENSG00000103495	3211.35	2337.4	0.45433	2.9189e-18	5.8142e-17	MAZ	chr16	+	protein_coding	MYC-associated_zinc_finger_protein_(purine-binding_transcription_factor)	3017	3245	3181	2496	2343	2400	62.6659	59.3502	56.5956	47.3873	46.5481	45.468
ENSG00000186815	527.07	381.075	0.45414	9.2906e-06	5.2043e-05	TPCN1	chr12	+	protein_coding	two_pore_segment_channel_1	484	550	517	392	413	374	5.07452	5.07767	4.64306	3.75662	4.14166	3.57652
ENSG00000109466	429.75	309.6	0.45398	6.7078e-05	0.00032749	KLHL2	chr4	+	protein_coding	kelch-like_family_member_2	433	407	420	336	306	317	7.7426	6.40833	6.43297	5.49161	5.23353	5.17008
ENSG00000167840	779.155	565.431	0.4538	1.3102e-07	9.5655e-07	ZNF232	chr17	-	protein_coding	zinc_finger_protein_232	656	823	823	594	547	611	15.4204	17.035	16.5712	12.7626	12.2985	13.1
ENSG00000171492	810.211	588.322	0.45373	2.0228e-08	1.6408e-07	LRRC8D	chr1	+	protein_coding	leucine_rich_repeat_containing_8_family_member_D	715	815	860	618	592	612	10.1439	10.1815	10.4511	8.01402	8.03335	7.91938
ENSG00000077514	1037.44	754.248	0.45305	4.3533e-10	4.3211e-09	POLD3	chr11	+	protein_coding	polymerase_(DNA-directed)_delta_3_accessory_subunit	944	1036	1076	788	756	792	13.845	13.3793	13.5175	10.5635	10.6052	10.5946
ENSG00000140691	626.36	454.253	0.45295	2.1634e-06	1.3305e-05	ARMC5	chr16	+	protein_coding	armadillo_repeat_containing_5	526	656	669	440	480	486	6.08526	6.68266	6.62954	4.65273	5.3114	5.12825
ENSG00000111790	1953.15	1422.55	0.4527	5.8509e-12	7.0497e-11	FGFR1OP2	chr12	+	protein_coding	FGFR1_oncogene_partner_2	1604	2118	2053	1489	1421	1496	30.5223	35.4887	33.463	25.8981	25.8631	25.9647
ENSG00000076003	6382.09	4653.05	0.45264	4.6839e-21	1.1043e-19	MCM6	chr2	-	protein_coding	minichromosome_maintenance_complex_component_6	6125	6044	6592	4899	4736	4773	91.8749	79.8302	84.6977	67.1676	67.948	65.3012
ENSG00000196230	76486.2	55843	0.45262	8.8892e-47	6.1676e-45	TUBB	chr6	+	protein_coding	tubulin_beta_class_I	67228	78837	79530	59061	54989	58940	1297.78	1340.09	1315.06	1042.11	1015.32	1037.77
ENSG00000130522	3382.81	2466.06	0.45235	3.3457e-16	5.7838e-15	JUND	chr19	-	protein_coding	jun_D_proto-oncogene	2905	3501	3582	2605	2314	2725	87.0567	92.3847	91.9486	71.3552	66.3275	74.4838
ENSG00000108592	3692.16	2693.52	0.45225	1.6924e-20	3.8708e-19	FTSJ3	chr17	-	protein_coding	FtsJ_homolog_3_(E._coli)	3214	3859	3820	2753	2685	2905	50.6076	53.5052	51.5225	39.6221	40.4379	41.721
ENSG00000112742	1619.32	1179.67	0.45224	1.9683e-11	2.2472e-10	TTK	chr6	+	protein_coding	TTK_protein_kinase	1354	1624	1811	1219	1173	1262	20.37	21.5134	23.3374	16.7624	16.8789	17.3169
ENSG00000139946	3621.64	2639.05	0.4522	1.8034e-15	2.9593e-14	PELI2	chr14	+	protein_coding	pellino_E3_ubiquitin_protein_ligase_family_member_2	3459	3483	3705	2899	2693	2579	32.8046	29.0863	30.0978	25.1301	24.4284	22.3087
ENSG00000112146	1337.57	973.436	0.45216	5.7826e-11	6.3093e-10	FBXO9	chr6	+	protein_coding	F-box_protein_9	1212	1307	1423	1048	920	1049	14.8981	14.1467	14.9829	11.7747	10.8166	11.761
ENSG00000147364	983.245	715.167	0.45211	4.1516e-09	3.6809e-08	FBXO25	chr8	+	protein_coding	F-box_protein_25	850	1023	1029	772	689	755	20.1839	21.3901	20.9298	16.7558	15.6487	16.352
ENSG00000142949	1416.1	1028.89	0.45154	4.1853e-08	3.2593e-07	PTPRF	chr1	+	protein_coding	protein_tyrosine_phosphatase_receptor_type_F	1406	1268	1484	1136	1065	984	10.197	8.09763	9.21901	7.53055	7.38773	6.5091
ENSG00000180198	4945.52	3610.84	0.45154	1.0938e-23	3.0153e-22	RCC1	chr1	+	protein_coding	regulator_of_chromosome_condensation_1	4323	5167	5098	3809	3695	3676	85.1831	89.6517	86.0462	68.6026	69.6397	66.0667
ENSG00000204472	1952.77	1424.05	0.4513	9.3944e-13	1.2317e-11	AIF1	chr6	+	protein_coding	allograft_inflammatory_factor_1	1625	2023	2126	1500	1388	1524	77.1737	84.5987	86.4853	65.1131	63.0492	66.0145
ENSG00000164024	1701.57	1240.05	0.45116	7.5291e-13	9.9534e-12	METAP1	chr4	+	protein_coding	methionyl_aminopeptidase_1	1578	1634	1798	1257	1236	1348	31.6844	28.8896	30.9237	23.0693	23.7373	24.6869
ENSG00000126226	1727.89	1259.13	0.45113	3.8111e-12	4.6876e-11	PCID2	chr13	-	protein_coding	PCI_domain_containing_2	1581	1631	1880	1371	1225	1305	21.085	19.1535	21.4765	16.7125	15.6262	15.8742
ENSG00000166016	160.988	114.196	0.45082	0.010203	0.030728	ABTB2	chr11	-	protein_coding	ankyrin_repeat_and_BTB_(POZ)_domain_containing_2	127	197	152	126	106	122	1.45187	1.98309	1.48844	1.31661	1.15906	1.27211
ENSG00000100426	7038.51	5141.67	0.45047	5.6299e-24	1.5859e-22	ZBED4	chr22	+	protein_coding	zinc_finger_BED-type_containing_4	6537	6898	7282	5461	5352	5103	69.6848	64.7493	66.4927	53.21	54.5695	49.6163
ENSG00000092820	4807.53	3513.89	0.44982	1.9682e-26	6.2703e-25	EZR	chr6	-	protein_coding	ezrin	4398	4849	4909	3690	3544	3648	79.6071	77.286	76.112	61.0499	61.3571	60.2269
ENSG00000111843	716.483	520.981	0.44964	4.9046e-07	3.3064e-06	TMEM14C	chr6	+	protein_coding	transmembrane_protein_14C	638	710	765	510	514	590	30.3768	29.7668	31.1994	22.1949	23.4077	25.622
ENSG00000040933	3524.4	2575.06	0.44925	9.2609e-17	1.6782e-15	INPP4A	chr2	+	protein_coding	inositol_polyphosphate-4-phosphatase_type_I_107kDa	3191	3584	3607	2746	2731	2492	26.4845	26.193	25.6434	20.8318	21.6801	18.8648
ENSG00000160326	782.242	569.448	0.44913	1.9728e-07	1.4119e-06	SLC2A6	chr9	-	protein_coding	solute_carrier_family_2_(facilitated_glucose_transporter)_member_6	696	749	863	615	585	563	11.4146	10.8165	12.1235	9.21912	9.17662	8.42171
ENSG00000084070	1714.37	1251.49	0.44898	2.1164e-12	2.6747e-11	SMAP2	chr1	+	protein_coding	small_ArfGAP2	1500	1810	1746	1356	1201	1321	28.6015	30.3899	28.5171	23.633	21.9036	22.9742
ENSG00000148429	697.311	506.95	0.44894	1.1318e-06	7.2446e-06	USP6NL	chr10	-	protein_coding	USP6_N-terminal_like	639	679	736	577	506	487	7.44326	6.9644	7.34351	6.14327	5.63751	5.17405
ENSG00000160957	3035.57	2218.13	0.4488	5.5767e-18	1.0981e-16	RECQL4	chr8	-	processed_transcript	RecQ_protein-like_4	2841	2957	3134	2267	2199	2405	40.8544	37.443	38.6038	29.7975	30.2459	31.5443
ENSG00000104880	923.199	672.48	0.44876	2.254e-08	1.8176e-07	ARHGEF18	chr19	+	protein_coding	Rho/Rac_guanine_nucleotide_exchange_factor_(GEF)_18	829	982	908	725	666	692	8.10346	8.45238	7.60265	6.47762	6.22679	6.16965
ENSG00000136982	1206.66	880.131	0.44824	5.8757e-10	5.7549e-09	DSCC1	chr8	-	protein_coding	defective_in_sister_chromatid_cohesion_1_homolog_(S._cerevisiae)	1098	1191	1266	918	830	980	26.5911	25.3979	26.2622	20.3207	19.2259	21.6471
ENSG00000141682	1191.05	868.843	0.44806	5.9299e-09	5.1689e-08	PMAIP1	chr18	+	protein_coding	phorbol-12-myristate-13-acetate-induced_protein_1	1051	1183	1280	979	887	824	30.2351	29.9671	31.5415	25.7426	24.4066	21.621
ENSG00000198663	1089.98	795.175	0.44712	2.2113e-08	1.7846e-07	C6orf89	chr6	+	protein_coding	chromosome_6_open_reading_frame_89	994	1099	1117	852	863	745	21.7168	21.1427	20.9039	17.0142	18.0341	14.8459
ENSG00000105323	14391.9	10546.5	0.44707	6.759e-41	4.0862e-39	HNRNPUL1	chr19	+	protein_coding	heterogeneous_nuclear_ribonucleoprotein_U-like_1	13047	14431	14922	11232	10473	10962	205.669	200.312	201.488	161.837	157.908	157.611
ENSG00000177917	1279.46	933.867	0.44681	8.0864e-10	7.8128e-09	ARL6IP6	chr2	+	protein_coding	ADP-ribosylation-like_factor_6_interacting_protein_6	1227	1193	1342	996	917	980	24.5137	20.9873	22.9658	18.188	17.523	17.8579
ENSG00000100241	7413.47	5432.65	0.44654	7.8086e-28	2.6819e-26	SBF1	chr22	-	protein_coding	SET_binding_factor_1	6701	7246	7904	5712	5604	5503	60.055	57.182	60.6764	46.7906	48.0377	44.9829
ENSG00000079277	602.201	438.181	0.44651	4.8091e-06	2.8124e-05	MKNK1	chr1	-	protein_coding	MAP_kinase_interacting_serine/threonine_kinase_1	563	561	649	428	469	459	9.25777	8.12293	9.14127	6.43285	7.37641	6.88414
ENSG00000072310	4082.13	2984.38	0.4465	5.9357e-13	7.9281e-12	SREBF1	chr17	-	protein_coding	sterol_regulatory_element_binding_transcription_factor_1	4085	3734	4159	3133	2916	3197	49.1991	39.5996	42.9059	34.4895	33.5913	35.1193
ENSG00000165209	2624.8	1920.94	0.44639	2.0031e-16	3.5368e-15	STRBP	chr9	-	protein_coding	spermatid_perinuclear_RNA_binding_protein	2431	2676	2616	2045	1956	1947	21.6587	20.9935	19.964	16.6534	16.6683	15.8217
ENSG00000163029	1485.72	1085.59	0.44634	1.6712e-11	1.9186e-10	SMC6	chr2	-	protein_coding	structural_maintenance_of_chromosomes_6	1410	1461	1497	1122	1070	1171	15.0996	13.7768	13.732	10.9825	10.9599	11.4378
ENSG00000168395	1408.96	1029.74	0.4463	3.1064e-09	2.7937e-08	ING5	chr2	+	protein_coding	inhibitor_of_growth_family_member_5	1202	1387	1575	1088	1111	987	12.9638	13.1722	14.5503	10.7255	11.4609	9.70923
ENSG00000160570	1558.96	1139.95	0.44578	5.1951e-12	6.2889e-11	DEDD2	chr19	-	protein_coding	death_effector_domain_containing_2	1462	1537	1587	1238	1128	1165	43.2579	40.0446	40.2215	33.4811	31.9228	31.44
ENSG00000196313	3014.37	2207.48	0.44556	8.0979e-14	1.1651e-12	POM121	chr7	+	protein_coding	POM121_transmembrane_nucleoporin	2664	3014	3214	2232	2437	2159	21.2937	21.2135	22.0053	16.307	18.6315	15.7402
ENSG00000163517	364.98	264.624	0.4455	0.00018843	0.00085179	HDAC11	chr3	+	protein_coding	histone_deacetylase_11	318	375	384	307	252	261	6.02051	6.25157	6.22731	5.31259	4.56332	4.50698
ENSG00000186660	2787.34	2043.51	0.44511	2.848e-18	5.6785e-17	ZFP91	chr11	+	protein_coding	ZFP91_zinc_finger_protein	2413	2851	2964	2146	2047	2136	25.9051	26.9511	27.2564	21.0581	21.0194	20.9155
ENSG00000130755	3502.74	2566.68	0.44492	3.3668e-17	6.3055e-16	GMFG	chr19	-	protein_coding	glia_maturation_factor_gamma	3142	3640	3538	2782	2424	2749	171.282	174.726	165.206	138.619	126.39	136.684
ENSG00000106723	3139.85	2301.15	0.44484	8.1964e-18	1.5988e-16	SPIN1	chr9	+	protein_coding	spindlin_1	2905	3145	3191	2457	2374	2293	36.306	34.6102	34.1604	28.0672	28.3784	26.1382
ENSG00000100503	3548.09	2602.17	0.44413	2.0393e-15	3.3252e-14	NIN	chr14	-	protein_coding	ninein_(GSK3B_interacting_protein)	2966	3780	3739	2742	2711	2602	16.1483	18.1217	17.4371	13.6454	14.1176	12.9212
ENSG00000132341	16173.7	11871.6	0.44406	3.5581e-27	1.1733e-25	RAN	chr12	+	protein_coding	RAN_member_RAS_oncogene_family	14281	16979	16422	12358	11458	12970	300.754	314.86	296.239	237.883	230.8	249.133
ENSG00000164951	776.913	567.661	0.44389	1.2614e-07	9.229e-07	PDP1	chr8	+	protein_coding	pyruvate_dehyrogenase_phosphatase_catalytic_subunit_1	712	769	807	565	599	593	9.15568	8.7074	8.88889	6.6408	7.36736	6.95511
ENSG00000214113	774.273	565.146	0.44388	1.0625e-06	6.8206e-06	LYRM4	chr6	-	protein_coding	LYR_motif_containing_4	697	773	812	652	569	529	26.2323	25.6174	26.1772	22.4291	20.4828	18.1592
ENSG00000076685	2111.09	1547.39	0.44382	1.9121e-13	2.6587e-12	NT5C2	chr10	-	protein_coding	5'-nucleotidase_cytosolic_II	1930	2033	2257	1620	1636	1533	20.5505	19.0613	20.5854	15.7667	16.6618	14.8883
ENSG00000102781	495.208	360.843	0.44332	2.8223e-05	0.00014621	KATNAL1	chr13	-	protein_coding	katanin_p60_subunit_A-like_1	439	484	538	360	402	354	3.25805	3.16294	3.4201	2.44207	2.8536	2.39627
ENSG00000214719	364.772	264.735	0.44259	0.00024079	0.0010658	AC005562.1	chr17	+	processed_transcript	-	358	346	367	265	289	265	4.23255	3.60203	3.71663	2.8637	3.26807	2.85762
ENSG00000156802	4320.69	3173.95	0.44252	2.1882e-23	5.9453e-22	ATAD2	chr8	-	protein_coding	ATPase_family_AAA_domain_containing_2	3899	4334	4499	3230	3167	3434	39.2632	38.4303	38.8072	29.7301	30.5039	31.5407
ENSG00000187147	2046.55	1501.74	0.44201	1.2589e-12	1.6319e-11	RNF220	chr1	+	protein_coding	ring_finger_protein_220	1785	2096	2158	1492	1465	1696	26.0838	26.9697	27.0114	19.928	20.476	22.6046
ENSG00000164100	2472.26	1815.85	0.44199	4.3425e-15	6.9225e-14	NDST3	chr4	+	protein_coding	N-deacetylase/N-sulfotransferase_(heparan_glucosaminyl)_3	2118	2568	2614	1904	1891	1826	19.9115	21.2582	21.0498	16.3609	17.0037	15.6574
ENSG00000160218	2861.14	2101.42	0.44179	6.9258e-15	1.084e-13	TRAPPC10	chr21	+	protein_coding	trafficking_protein_particle_complex_10	2424	3016	3011	2303	2081	2125	19.4726	21.3341	20.7188	16.9101	15.9896	15.57
ENSG00000175764	172.791	124.108	0.44135	0.0062057	0.019921	TTLL11	chr9	-	protein_coding	tubulin_tyrosine_ligase-like_family_member_11	158	169	182	115	135	134	2.7244	2.56598	2.68812	1.81248	2.2265	2.10745
ENSG00000130816	10106.5	7432	0.44124	1.013e-25	3.1121e-24	DNMT1	chr19	-	protein_coding	DNA_(cytosine-5-)-methyltransferase_1	9424	9668	10658	7688	7723	7596	97.6554	88.2164	94.602	72.8175	76.5458	71.7935
ENSG00000163832	973.565	712.009	0.44112	1.3547e-07	9.8802e-07	ELP6	chr3	-	protein_coding	elongator_acetyltransferase_complex_subunit_6	970	927	959	760	692	754	38.8	32.6506	32.858	27.7866	26.4752	27.5087
ENSG00000162777	184.973	132.627	0.44106	0.009432	0.028675	DENND2D	chr1	-	protein_coding	DENN/MADD_domain_containing_2D	134	222	193	128	128	155	2.34155	3.41589	2.88881	2.04442	2.13936	2.47041
ENSG00000217576	340.462	247.683	0.441	0.0002084	0.00093406	RP11-64P12.8	chr13	-	processed_transcript	-	306	327	371	257	251	259	4.51745	4.2508	4.69147	3.4679	3.54421	3.48747
ENSG00000131669	406.985	296.199	0.44099	0.00016137	0.00074062	NINJ1	chr9	-	protein_coding	ninjurin_1	345	458	398	323	280	315	9.54283	11.1552	9.42985	8.16624	7.40782	7.94708
ENSG00000144655	355.568	258.633	0.44055	0.0003328	0.0014324	CSRNP1	chr3	-	protein_coding	cysteine-serine-rich_nuclear_protein_1	291	372	389	282	234	286	5.18031	5.8312	5.93166	4.58853	3.98431	4.64374
ENSG00000167085	2914.97	2143.19	0.44042	5.1366e-16	8.7772e-15	PHB	chr17	-	protein_coding	prohibitin	2514	3122	2965	2224	2143	2271	76.902	84.0925	77.6892	62.1826	62.7002	63.3619
ENSG00000111224	385.574	280.116	0.44027	0.00034273	0.0014714	PARP11	chr12	-	protein_coding	poly_(ADP-ribose)_polymerase_family_member_11	380	361	391	320	292	255	4.81356	4.02663	4.24251	3.70505	3.53785	2.9462
ENSG00000131351	650.294	475.833	0.44022	8.9147e-07	5.7835e-06	HAUS8	chr19	-	protein_coding	HAUS_augmin-like_complex_subunit_8	594	655	666	485	471	518	10.481	10.1768	10.066	7.82205	7.949	8.33654
ENSG00000158006	482.606	352.203	0.43989	0.00010117	0.00047857	PAFAH2	chr1	-	protein_coding	platelet-activating_factor_acetylhydrolase_2_40kDa	386	513	530	325	377	388	6.04061	7.06908	7.10449	4.64877	5.64299	5.53814
ENSG00000139083	1483.17	1089.82	0.43957	5.115e-11	5.6135e-10	ETV6	chr12	+	protein_coding	ets_variant_6	1273	1516	1591	1191	1046	1140	32.2654	33.8345	34.5416	27.5919	25.358	26.3544
ENSG00000088882	1454.84	1068.82	0.43953	2.6872e-11	3.0295e-10	CPXM1	chr20	-	protein_coding	carboxypeptidase_X_(M14_family)_member_1	1304	1445	1540	1072	1057	1182	30.563	29.8221	30.9174	22.9654	23.6956	25.2682
ENSG00000198833	1949.9	1433.48	0.43902	1.6549e-13	2.3197e-12	UBE2J1	chr6	-	protein_coding	ubiquitin-conjugating_enzyme_E2_J1	1796	1956	1988	1555	1374	1513	23.461	22.4989	22.2444	18.5666	17.1673	18.0268
ENSG00000214425	857.535	628.441	0.43897	2.0461e-07	1.4597e-06	LRRC37A4P	chr17	-	pseudogene	leucine_rich_repeat_containing_37_member_A4_pseudogene	808	792	924	647	615	685	9.1679	7.9129	8.98037	6.71003	6.67434	7.08905
ENSG00000112312	1469.24	1080.29	0.43869	1.3112e-11	1.524e-10	GMNN	chr6	+	protein_coding	geminin_DNA_replication_inhibitor	1293	1494	1547	1175	1049	1123	57.4165	58.4172	58.8426	47.6911	44.5542	45.4838
ENSG00000076984	2085.57	1535.05	0.43853	3.9412e-15	6.3071e-14	MAP2K7	chr19	+	protein_coding	mitogen-activated_protein_kinase_kinase_7	1845	2162	2142	1613	1544	1597	29.5664	30.5077	29.4026	23.6264	23.6659	23.3424
ENSG00000129990	316.139	229.942	0.43834	0.00054618	0.0022518	SYT5	chr19	-	protein_coding	synaptotagmin_V	280	302	351	249	209	255	4.13797	3.92996	4.44324	3.36349	2.95427	3.43723
ENSG00000060688	2211.79	1628.17	0.43824	2.3463e-14	3.5462e-13	SNRNP40	chr1	-	protein_coding	small_nuclear_ribonucleoprotein_40kDa_(U5)	1921	2343	2261	1736	1620	1687	55.8365	59.9674	56.293	46.1213	45.0381	44.7244
ENSG00000110713	5892.43	4343.2	0.43817	3.4981e-24	9.9486e-23	NUP98	chr11	-	protein_coding	nucleoporin_98kDa	5147	6015	6225	4624	4455	4368	41.3649	42.5663	42.853	33.967	34.2452	32.0184
ENSG00000137409	4912.57	3620.6	0.43793	7.1785e-23	1.8932e-21	MTCH1	chr6	-	protein_coding	mitochondrial_carrier_1	4320	5070	5099	3836	3512	3870	117.692	121.625	118.99	95.522	91.515	96.1642
ENSG00000136877	3963.01	2919.87	0.43785	1.2795e-18	2.6012e-17	FPGS	chr9	+	protein_coding	folylpolyglutamate_synthase	3452	4028	4216	3147	2775	3127	82.7062	84.9785	86.523	68.9169	63.5923	68.3336
ENSG00000185432	131.7	94.0861	0.43781	0.016725	0.047169	METTL7A	chr12	+	protein_coding	methyltransferase_like_7A	109	150	130	99	104	88	1.49861	1.81596	1.53098	1.24411	1.36764	1.10353
ENSG00000181472	589.008	431.617	0.43774	2.4268e-06	1.4797e-05	ZBTB2	chr6	-	protein_coding	zinc_finger_and_BTB_domain_containing_2	531	584	621	462	426	449	9.63017	9.32618	9.64705	7.65848	7.38964	7.42719
ENSG00000111328	1377.2	1010.94	0.43772	8.6842e-09	7.4257e-08	CDK2AP1	chr12	-	protein_coding	cyclin-dependent_kinase_2_associated_protein_1	1352	1320	1371	1028	967	1138	41.8135	35.9472	36.3196	29.0599	28.6049	32.1012
ENSG00000152455	1093.68	804.156	0.43764	9.2358e-10	8.8448e-09	SUV39H2	chr10	+	protein_coding	suppressor_of_variegation_3-9_homolog_2_(Drosophila)	968	1093	1165	856	794	841	17.5726	17.4716	18.1155	14.2035	13.7866	13.925
ENSG00000110619	1337.91	981.9	0.4376	1.4012e-08	1.1584e-07	CARS	chr11	-	protein_coding	cysteinyl-tRNA_synthetase	1342	1284	1297	1028	961	1053	13.1203	11.0537	10.8616	9.18642	8.98647	9.38986
ENSG00000152253	873.043	641.197	0.43705	4.6565e-07	3.1494e-06	SPC25	chr2	-	protein_coding	SPC25_NDC80_kinetochore_complex_component_homolog_(S._cerevisiae)	722	962	896	637	667	681	29.8825	35.0595	31.7651	24.0979	26.4046	25.7078
ENSG00000157873	694.44	508.887	0.43701	6.2421e-06	3.5811e-05	TNFRSF14	chr1	+	protein_coding	tumor_necrosis_factor_receptor_superfamily_member_14	597	753	699	493	491	593	7.86271	8.73263	7.88567	5.93481	6.1852	7.12347
ENSG00000100811	6432.16	4747.32	0.43652	3.1256e-28	1.088e-26	YY1	chr14	+	protein_coding	YY1_transcription_factor	5658	6573	6742	5015	4804	4882	47.3457	48.4321	48.3248	38.3575	38.4499	37.261
ENSG00000112144	1443.18	1062.43	0.43632	8.5594e-11	9.1791e-10	ICK	chr6	-	protein_coding	intestinal_cell_(MAK-like)_kinase	1308	1495	1447	1137	1099	1053	11.7714	11.8471	11.1545	9.35278	9.45999	8.64343
ENSG00000115457	3845.54	2837.23	0.43631	6.7573e-22	1.6672e-20	IGFBP2	chr2	+	protein_coding	insulin-like_growth_factor_binding_protein_2_36kDa	3408	3960	3970	2945	2827	3016	43.2678	44.2703	43.1737	34.1753	34.3293	34.9249
ENSG00000218283	236.403	171.101	0.43617	0.0026322	0.0093586	MORF4L1P1	chr1	+	pseudogene	mortality_factor_4_like_1_pseudogene_1	234	245	214	185	169	176	13.5609	12.5023	10.623	9.79951	9.36769	9.303
ENSG00000182968	269.455	195.795	0.43572	0.0024065	0.0086429	SOX1	chr13	+	protein_coding	SRY_(sex_determining_region_Y)-box_1	202	314	283	195	207	204	2.75562	3.7718	3.30687	2.43144	2.70092	2.53826
ENSG00000183751	1998.19	1472.91	0.43523	7.8223e-13	1.0321e-11	TBL3	chr16	+	protein_coding	transducin_(beta)-like_3	1843	1945	2096	1633	1438	1492	15.1818	14.1081	14.7894	12.2955	11.33	11.21
ENSG00000148773	17106.7	12540.4	0.4352	1.8183e-05	9.7196e-05	MKI67	chr10	-	protein_coding	antigen_identified_by_monoclonal_antibody_Ki-67	13784	18682	18152	13759	13154	11900	60.9287	72.7147	68.7282	55.5898	55.6134	47.977
ENSG00000100577	341.085	247.871	0.43491	0.0012248	0.0047044	GSTZ1	chr14	+	protein_coding	glutathione_S-transferase_zeta_1	361	303	334	230	268	269	3.77715	2.79159	2.99342	2.19961	2.68205	2.56713
ENSG00000162980	2028.22	1496.79	0.43464	7.2547e-15	1.1338e-13	ARL5A	chr2	-	protein_coding	ADP-ribosylation_factor-like_5A	1816	2033	2130	1601	1491	1544	19.1079	18.8359	19.1973	15.3975	15.0054	14.8178
ENSG00000184486	463.511	338.99	0.43455	0.00019025	0.00085925	POU3F2	chr6	+	protein_coding	POU_class_3_homeobox_2	431	433	501	359	386	303	5.91846	5.23565	5.89294	4.50596	5.06982	3.79501
ENSG00000100422	4697.74	3471.58	0.43442	1.0167e-22	2.6409e-21	CERK	chr22	-	protein_coding	ceramide_kinase	4073	4841	4951	3557	3533	3660	51.2923	53.6815	53.4065	40.9433	42.5555	42.0395
ENSG00000140025	162.337	116.682	0.4342	0.012803	0.037512	EFCAB11	chr14	-	protein_coding	EF-hand_calcium_binding_domain_11	136	191	152	103	128	130	2.4625	3.04525	2.35746	1.70465	2.21677	2.14694
ENSG00000099875	3743.95	2765.64	0.43411	1.5173e-16	2.7022e-15	MKNK2	chr19	-	protein_coding	MAP_kinase_interacting_serine/threonine_kinase_2	3177	4020	3858	2880	2835	2848	43.4984	48.4656	45.2462	36.0421	37.1264	35.566
ENSG00000169679	4737.9	3502.2	0.43375	3.7718e-20	8.4399e-19	BUB1	chr2	-	protein_coding	BUB1_mitotic_checkpoint_serine/threonine_kinase	4045	4952	4994	3742	3521	3583	64.1794	69.1846	67.8718	54.2678	53.434	51.8517
ENSG00000131389	2492.66	1839.84	0.43322	5.6603e-13	7.57e-12	SLC6A6	chr3	+	protein_coding	solute_carrier_family_6_(neurotransmitter_transporter_taurine)_member_6	2405	2399	2520	1933	1922	1840	20.6269	18.1176	18.5132	15.1535	15.7669	14.3938
ENSG00000132832	1218.01	897.314	0.43308	1.5383e-08	1.2666e-07	RP11-445H22.3	chr20	-	antisense	-	1108	1268	1210	1002	822	958	43.8505	44.1881	41.0188	36.2463	31.1158	34.5811
ENSG00000157881	959.083	706.409	0.43302	2.4253e-08	1.9459e-07	PANK4	chr1	-	protein_coding	pantothenate_kinase_4	891	964	967	765	677	747	18.8492	17.9575	17.5229	14.7924	13.6987	14.4137
ENSG00000006831	2637.58	1948.87	0.43291	7.5456e-16	1.2757e-14	ADIPOR2	chr12	+	protein_coding	adiponectin_receptor_2	2387	2758	2622	2055	1949	2032	33.292	33.8715	31.3245	26.1976	26	25.8494
ENSG00000214114	466.381	342.354	0.43269	3.5249e-05	0.00017955	MYCBP	chr1	-	protein_coding	c-myc_binding_protein	410	496	469	345	352	363	7.11123	7.5752	6.96782	5.46942	5.83953	5.74257
ENSG00000130309	2547.88	1883.37	0.43264	6.6145e-17	1.2113e-15	COLGALT1	chr19	+	protein_coding	collagen_beta(1-O)galactosyltransferase_1	2327	2489	2690	1964	1889	1980	35.2065	33.1592	34.8612	27.16	27.3359	27.3232
ENSG00000142230	5229.27	3869.62	0.43259	1.8957e-26	6.0581e-25	SAE1	chr19	+	protein_coding	SUMO1_activating_enzyme_subunit_1	4634	5299	5488	4077	3868	4040	112.615	113.392	114.239	90.5609	89.9082	89.5486
ENSG00000198700	3378.19	2497.36	0.43257	6.0272e-17	1.1087e-15	IPO9	chr1	+	protein_coding	importin_9	3128	3199	3622	2575	2571	2586	15.3295	13.8047	15.2045	11.5345	12.0514	11.5592
ENSG00000132323	1395.14	1030.45	0.43214	2.1857e-10	2.245e-09	ILKAP	chr2	-	protein_coding	integrin-linked_kinase-associated_serine/threonine_phosphatase	1199	1420	1501	1131	1014	1047	25.3459	26.4319	27.1789	21.8531	20.5022	20.1871
ENSG00000084072	1484.87	1097.38	0.43156	4.8788e-11	5.3685e-10	PPIE	chr1	+	protein_coding	peptidylprolyl_isomerase_E_(cyclophilin_E)	1297	1528	1556	1086	1123	1189	15.6276	16.2116	16.0592	11.9603	12.9421	13.0669
ENSG00000122952	3564.3	2637.79	0.43151	2.0063e-18	4.0196e-17	ZWINT	chr10	-	protein_coding	ZW10_interactor_kinetochore_protein	3157	3513	3845	2836	2552	2785	90.2183	88.3996	94.1196	74.0778	69.755	72.5913
ENSG00000130723	7486.39	5541.53	0.43141	2.4169e-22	6.139e-21	PRRC2B	chr9	+	protein_coding	proline-rich_coiled-coil_2B	7088	7191	7740	5854	5667	5637	35.9728	32.136	33.6476	27.1559	27.5092	26.0938
ENSG00000104679	1006.39	742.828	0.43121	1.6074e-08	1.3214e-07	R3HCC1	chr8	+	protein_coding	R3H_domain_and_coiled-coil_containing_1	900	980	1088	815	732	754	28.4467	27.2751	29.4565	23.5455	22.1296	21.737
ENSG00000160208	4963.93	3676.28	0.43117	1.1843e-22	3.0609e-21	RRP1B	chr21	+	protein_coding	ribosomal_RNA_processing_1_homolog_B_(S._cerevisiae)	4353	5188	5099	3812	3759	3812	47.9446	50.3156	48.106	38.3765	39.6002	38.295
ENSG00000186432	2649.97	1961.46	0.43109	1.2582e-16	2.2562e-15	KPNA4	chr3	-	protein_coding	karyopherin_alpha_4_(importin_alpha_3)	2340	2740	2734	1991	2018	2064	14.6012	15.0548	14.6129	11.3555	12.0439	11.7469
ENSG00000172889	357.566	261.889	0.43108	0.00027235	0.0011935	EGFL7	chr9	+	protein_coding	EGF-like-domain_multiple_7	320	361	373	289	239	284	8.43896	8.38297	8.4258	6.96624	6.02852	6.83119
ENSG00000183010	1480.27	1094.55	0.43084	1.577e-10	1.6468e-09	PYCR1	chr17	-	protein_coding	pyrroline-5-carboxylate_reductase_1	1247	1572	1554	1123	1098	1169	36.9745	41.0431	39.4685	30.4353	31.1396	31.6147
ENSG00000269932	666.469	491.213	0.43039	1.3004e-06	8.2397e-06	RP5-1086D14.6	chr15	+	lincRNA	-	614	639	710	512	501	508	9.3961	8.61057	9.30682	7.16161	7.33316	7.09059
ENSG00000042088	1276.4	943.719	0.43035	6.7613e-10	6.5848e-09	TDP1	chr14	+	protein_coding	tyrosyl-DNA_phosphodiesterase_1	1111	1275	1382	945	945	1033	16.8453	17.0227	17.9489	13.0966	13.7048	14.2858
ENSG00000104231	637.819	468.896	0.43015	1.4142e-05	7.6887e-05	ZFAND1	chr8	-	protein_coding	zinc_finger_AN1-type_domain_1	642	608	620	463	478	511	13.2319	11.0343	10.9457	8.7223	9.42303	9.60613
ENSG00000105655	149.367	107.809	0.43014	0.011123	0.033197	ISYNA1	chr19	-	protein_coding	inositol-3-phosphate_synthase_1	138	140	162	119	105	110	3.7928	3.38813	3.81381	2.98943	2.76022	2.75748
ENSG00000104472	1739.55	1286.04	0.42978	3.6095e-10	3.621e-09	CHRAC1	chr8	+	protein_coding	chromatin_accessibility_complex_1	1555	1836	1734	1356	1190	1441	35.025	36.4143	33.4549	27.917	25.6371	29.604
ENSG00000198522	969.056	715.988	0.42941	1.9053e-08	1.5517e-07	GPN1	chr2	+	protein_coding	GPN-loop_GTPase_1	868	1015	972	753	705	760	19.4883	20.0665	18.6932	15.4529	15.1397	15.5634
ENSG00000225630	350.866	257.204	0.42892	0.00065147	0.0026494	MTND2P28	chr1	+	pseudogene	MT-ND2_pseudogene_28	292	402	342	273	272	251	15.674	19.0009	15.7249	13.3943	13.965	12.2888
ENSG00000177181	282.891	206.407	0.42832	0.0018564	0.0068503	RIMKLA	chr1	+	protein_coding	ribosomal_modification_protein_rimK-like_family_member_A	289	262	278	232	212	195	10.7255	8.56197	8.83749	7.86992	7.52542	6.60077
ENSG00000198586	1519.98	1125.84	0.42804	7.0863e-11	7.667e-10	TLK1	chr2	-	protein_coding	tousled-like_kinase_1	1390	1499	1588	1163	1200	1121	13.5943	12.9091	13.3032	10.3964	11.2253	9.99972
ENSG00000163950	3390.27	2514.77	0.4279	6.4744e-17	1.1878e-15	SLBP	chr4	-	protein_coding	stem-loop_binding_protein	3052	3253	3692	2629	2460	2702	86.5118	81.1946	89.643	68.1151	66.6961	69.8579
ENSG00000136141	755.716	557.929	0.42718	2.1684e-06	1.3331e-05	LRCH1	chr13	+	protein_coding	leucine-rich_repeats_and_calponin_homology_(CH)_domain_containing_1	728	718	775	608	581	538	8.6618	7.52234	7.89845	6.61214	6.61192	5.83846
ENSG00000254510	162.914	117.96	0.42681	0.010443	0.031356	RP11-867G23.10	chr11	+	processed_transcript	-	148	161	171	133	101	132	8.74885	8.38045	8.65863	7.18625	5.71064	7.11709
ENSG00000196821	2718.67	2018.57	0.42668	1.028e-16	1.8564e-15	C6orf106	chr6	-	protein_coding	chromosome_6_open_reading_frame_106	2392	2783	2844	2171	2012	2069	30.3412	31.084	30.9005	25.1706	24.4104	23.9371
ENSG00000179950	4683.94	3479.14	0.42649	2.4796e-21	5.9066e-20	PUF60	chr8	-	protein_coding	poly-U_binding_splicing_factor_60KDa	4200	4744	4861	3686	3343	3752	97.582	97.0548	96.7408	78.2776	74.2901	79.5101
ENSG00000078369	14200.5	10558.4	0.42631	5.0071e-38	2.7316e-36	GNB1	chr1	-	protein_coding	guanine_nucleotide_binding_protein_(G_protein)_beta_polypeptide_1	12663	14319	14885	10908	10537	11258	226.865	225.889	228.425	178.623	180.56	183.963
ENSG00000141582	3782.7	2810.66	0.42629	3.3961e-21	8.0617e-20	CBX4	chr17	-	protein_coding	chromobox_homolog_4	3337	3847	3973	2933	2792	2981	70.1972	71.2586	71.5889	56.3945	56.1763	57.1958
ENSG00000116698	4014.44	2980.47	0.42607	6.541e-14	9.5174e-13	SMG7	chr1	+	protein_coding	smg-7_homolog_nonsense_mediated_mRNA_decay_factor_(C._elegans)	3556	4194	4084	3213	3173	2837	33.3799	34.666	32.8377	27.5674	28.4884	24.2897
ENSG00000065029	1051.86	778.749	0.42597	3.8572e-08	3.0152e-07	ZNF76	chr6	+	protein_coding	zinc_finger_protein_76	969	1012	1117	852	725	837	11.6755	10.737	11.5284	9.38323	8.35533	9.19847
ENSG00000141698	1756.35	1303.51	0.42593	3.1386e-12	3.8905e-11	NT5C3B	chr17	-	protein_coding	5'-nucleotidase_cytosolic_IIIB	1537	1848	1795	1361	1285	1392	49.8169	52.742	49.8346	40.3202	39.8364	41.1511
ENSG00000214300	245.464	179.233	0.42573	0.0044481	0.014908	SPDYE3	chr7	+	protein_coding	speedy_homolog_E3_(Xenopus_laevis)	192	248	288	183	158	215	3.37823	3.84231	4.34055	2.94307	2.65901	3.45037
ENSG00000213967	171.832	124.847	0.4256	0.0078443	0.024448	ZNF726	chr19	+	protein_coding	zinc_finger_protein_726	158	169	179	141	116	130	3.58039	3.37219	3.47448	2.92048	2.51424	2.68693
ENSG00000060982	2714.89	2014.63	0.42549	4.6586e-12	5.6793e-11	BCAT1	chr12	-	protein_coding	branched_chain_amino-acid_transaminase_1_cytosolic	2629	2598	2749	2025	2163	2046	17.6759	15.3809	15.8318	12.4445	13.9099	12.5469
ENSG00000163322	259.197	189.441	0.42492	0.0030643	0.010724	FAM175A	chr4	-	protein_coding	family_with_sequence_similarity_175_member_A	243	242	278	232	180	175	4.7465	4.16231	4.65131	4.14206	3.3629	3.11777
ENSG00000100897	1885.3	1400.66	0.42489	6.5775e-14	9.5571e-13	DCAF11	chr14	+	protein_coding	DDB1_and_CUL4_associated_factor_11	1695	1905	1956	1465	1404	1469	22.0953	21.8664	21.8405	17.4554	17.5054	17.4659
ENSG00000214022	6345.49	4720.61	0.42475	2.5553e-23	6.9062e-22	REPIN1	chr7	+	protein_coding	replication_initiator_1	5694	6492	6513	4829	4970	4812	96.9294	97.3124	94.9691	75.1375	80.9224	74.7141
ENSG00000133250	531.248	391.993	0.42464	3.142e-05	0.00016132	ZNF414	chr19	-	protein_coding	zinc_finger_protein_414	509	498	555	427	368	420	20.3745	17.553	19.0294	15.6228	14.0894	15.3341
ENSG00000059915	281.221	205.941	0.42458	0.0021871	0.0079361	PSD	chr10	-	protein_coding	pleckstrin_and_Sec7_domain_containing	258	309	260	190	229	218	3.45644	3.64519	2.98364	2.32662	2.9344	2.66382
ENSG00000118263	513.505	379.422	0.42453	2.5521e-05	0.00013308	KLF7	chr2	-	protein_coding	Kruppel-like_factor_7_(ubiquitous)	464	517	532	372	410	392	3.10961	3.05091	3.05396	2.27873	2.62812	2.39614
ENSG00000250942	181.303	131.955	0.42414	0.0077846	0.024284	RP11-180A12.4	chr4	+	pseudogene	-	173	175	185	127	150	131	15.4624	13.7727	14.1633	10.3752	12.8232	10.6792
ENSG00000108439	296.152	217.326	0.42412	0.0017228	0.0064041	PNPO	chr17	+	protein_coding	pyridoxamine_5'-phosphate_oxidase	241	348	286	226	220	227	5.63439	7.16409	5.72742	4.82947	4.91957	4.84055
ENSG00000134900	2652.61	1972.27	0.42408	3.3613e-15	5.421e-14	TPP2	chr13	+	protein_coding	tripeptidyl_peptidase_II	2422	2662	2728	2121	2030	1955	29.1263	28.1885	28.1009	23.3138	23.3497	21.4436
ENSG00000169371	300.402	220.451	0.42401	0.001076	0.0041811	SNUPN	chr15	-	protein_coding	snurportin_1	280	322	281	243	214	226	8.12594	8.22855	6.9853	6.4459	5.94023	5.98223
ENSG00000141522	5386.8	4011.37	0.42339	4.8656e-22	1.2135e-20	ARHGDIA	chr17	-	protein_coding	Rho_GDP_dissociation_inhibitor_(GDI)_alpha	4700	5576	5617	4046	4125	4249	138.189	144.361	141.463	108.733	116.004	113.946
ENSG00000103510	1470.49	1093.16	0.42321	9.9751e-11	1.0615e-09	KAT8	chr16	+	protein_coding	K(lysine)_acetyltransferase_8	1287	1544	1506	1120	1138	1126	28.8494	30.4759	28.9165	22.9476	24.3991	23.0216
ENSG00000092010	4342.26	3233.49	0.42276	2.3068e-16	4.0352e-15	PSME1	chr14	+	protein_coding	proteasome_(prosome_macropain)_activator_subunit_1_(PA28_alpha)	3679	4518	4631	3198	3319	3495	181.489	196.254	195.685	144.198	156.603	157.255
ENSG00000125676	3574.08	2662.13	0.42253	4.944e-19	1.0274e-17	THOC2	chrX	-	protein_coding	THO_complex_2	3196	3495	3849	2824	2663	2758	31.9315	30.7476	32.94	25.7892	25.4482	25.1331
ENSG00000163931	9157.61	6827.01	0.42132	8.7522e-23	2.282e-21	TKT	chr3	-	protein_coding	transketolase	8706	8761	9463	7179	6866	7098	66.9618	59.3354	62.3449	50.4701	50.5111	49.7947
ENSG00000143742	7553.72	5635.24	0.42084	9.3562e-24	2.5862e-22	SRP9	chr1	+	protein_coding	signal_recognition_particle_9kDa	6540	7855	7898	6002	5491	5966	229.637	242.864	237.545	192.629	184.413	191.068
ENSG00000090889	2009.82	1497.51	0.42062	2.2137e-11	2.5148e-10	KIF4A	chrX	+	protein_coding	kinesin_family_member_4A	1674	2120	2147	1621	1471	1547	21.5756	24.06	23.703	19.0965	18.1341	18.186
ENSG00000185808	516.169	381.652	0.42042	6.7498e-05	0.00032938	PIGP	chr21	-	protein_coding	phosphatidylinositol_glycan_anchor_biosynthesis_class_P	508	524	482	411	382	389	8.28289	7.52318	6.73176	6.12522	5.95739	5.78505
ENSG00000157014	3351.36	2499.4	0.42034	8.8454e-15	1.372e-13	TATDN2	chr3	+	protein_coding	TatD_DNase_domain_containing_2	2846	3503	3550	2685	2571	2482	29.8558	32.3583	31.8996	25.7454	25.7971	23.7484
ENSG00000183765	855.196	635.706	0.42032	2.2164e-07	1.5726e-06	CHEK2	chr22	-	protein_coding	checkpoint_kinase_2	757	869	896	628	637	704	16.5712	16.7506	16.8008	12.5655	13.3374	14.0562
ENSG00000213246	917.997	681.78	0.4202	2.0931e-06	1.2907e-05	SUPT4H1	chr17	-	protein_coding	suppressor_of_Ty_4_homolog_1_(S._cerevisiae)	776	1042	891	695	674	743	26.468	31.2953	26.0316	21.6674	21.9884	23.1147
ENSG00000008277	856.118	635.633	0.41991	5.984e-07	3.977e-06	ADAM22	chr7	+	protein_coding	ADAM_metallopeptidase_domain_22	834	829	851	688	626	655	5.00721	4.38265	4.37646	3.77555	3.59483	3.58683
ENSG00000005810	2692.26	2007.64	0.41975	1.29e-13	1.8243e-12	MYCBP2	chr13	-	protein_coding	MYC_binding_protein_2_E3_ubiquitin_protein_ligase	2401	2781	2753	2184	2076	1955	8.9552	9.13348	8.79535	7.44556	7.40602	6.65072
ENSG00000119403	1956.26	1458.25	0.41961	1.3893e-12	1.7886e-11	PHF19	chr9	-	protein_coding	PHD_finger_protein_19	1751	1987	2028	1590	1391	1538	23.1375	23.1195	22.9541	19.2038	17.5805	18.5364
ENSG00000135476	3024.18	2256.33	0.41961	1.2085e-13	1.7138e-12	ESPL1	chr12	+	protein_coding	extra_spindle_pole_bodies_homolog_1_(S._cerevisiae)	2536	3182	3219	2354	2364	2266	21.3325	23.5692	23.1941	18.0993	19.0202	17.3857
ENSG00000106069	452.001	334.947	0.41907	0.0001223	0.0005708	CHN2	chr7	+	protein_coding	chimerin_2	373	468	496	342	321	375	5.9215	6.54215	6.74479	4.96262	4.87419	5.42992
ENSG00000168476	1653.48	1232.97	0.41886	5.1309e-12	6.222e-11	REEP4	chr8	-	protein_coding	receptor_accessory_protein_4	1498	1644	1730	1306	1201	1313	49.0923	47.4412	48.5636	39.1207	37.646	39.2469
ENSG00000142920	157.987	115.234	0.41884	0.011319	0.033707	ADC	chr1	+	protein_coding	arginine_decarboxylase	138	166	162	130	112	115	1.32242	1.40072	1.32975	1.13866	1.02656	1.00514
ENSG00000143390	2863.1	2136.99	0.41833	3.3364e-15	5.3851e-14	RFX5	chr1	-	protein_coding	regulatory_factor_X_5_(influences_HLA_class_II_expression)	2675	2903	2843	2193	2208	2215	41.9203	40.0589	38.1628	31.4123	33.0959	31.6601
ENSG00000032389	1502.91	1121.26	0.41802	1.1533e-10	1.2234e-09	TSSC1	chr2	-	protein_coding	tumor_suppressing_subtransferable_candidate_1	1357	1496	1576	1140	1193	1137	25.9366	25.1778	25.802	19.9159	21.8096	19.8213
ENSG00000166902	1869.32	1395.61	0.41792	1.4823e-12	1.9001e-11	MRPL16	chr11	-	protein_coding	mitochondrial_ribosomal_protein_L16	1658	1877	1978	1392	1439	1490	78.6076	78.3604	80.3286	60.3227	65.2552	64.4326
ENSG00000165389	681.72	506.465	0.41767	5.9477e-06	3.4228e-05	SPTSSA	chr14	-	protein_coding	serine_palmitoyltransferase_small_subunit_A	642	645	719	538	472	560	12.9556	11.4613	12.4284	9.92352	9.11042	10.3074
ENSG00000108312	8875.54	6636.85	0.41749	9.8889e-22	2.4055e-20	UBTF	chr17	-	protein_coding	upstream_binding_transcription_factor_RNA_polymerase_I	7480	9334	9409	6893	6709	6951	83.8861	92.1739	90.3848	70.6575	71.9649	71.1008
ENSG00000171456	5022.87	3754.06	0.4174	5.6717e-19	1.1739e-17	ASXL1	chr20	+	protein_coding	additional_sex_combs_like_1_(Drosophila)	4604	5163	5018	3989	3875	3758	36.6958	36.2355	34.259	29.0607	29.5411	27.3197
ENSG00000163597	1290.92	962.995	0.41735	1.1833e-09	1.1166e-08	SNHG16	chr17	+	processed_transcript	small_nucleolar_RNA_host_gene_16_(non-protein_coding)	1154	1342	1308	1039	975	968	17.9291	18.3593	17.407	14.7546	14.4887	13.7172
ENSG00000167965	1935.05	1444.98	0.4173	1.9922e-12	2.5255e-11	MLST8	chr16	+	protein_coding	MTOR_associated_protein_LST8_homolog_(S._cerevisiae)	1708	1948	2052	1552	1378	1548	45.2345	45.4279	46.5503	37.5695	34.9064	37.3931
ENSG00000158042	1490.04	1112.28	0.41693	2.2493e-10	2.3092e-09	MRPL17	chr11	-	protein_coding	mitochondrial_ribosomal_protein_L17	1302	1538	1556	1170	1062	1215	37.0564	38.5443	37.9337	30.4368	28.9102	31.5404
ENSG00000105968	6406.98	4792.9	0.41668	1.4294e-23	3.9197e-22	H2AFV	chr7	-	protein_coding	H2A_histone_family_member_V	5857	6418	6593	4801	4926	5113	86.2844	83.2547	83.1963	64.6473	69.4106	68.7024
ENSG00000066923	427.157	316.59	0.41601	0.00023286	0.0010341	STAG3	chr7	+	protein_coding	stromal_antigen_3	413	383	460	332	330	318	5.20101	4.24706	4.96203	3.82153	3.9749	3.65261
ENSG00000215784	433.265	321.789	0.41561	0.00021939	0.00097928	FAM72D	chr1	-	protein_coding	family_with_sequence_similarity_72_member_D	349	474	459	323	339	334	8.17298	9.77429	9.20728	6.91384	7.59327	7.13412
ENSG00000204856	636.934	474.227	0.41541	5.2692e-06	3.0594e-05	FAM216A	chr12	+	protein_coding	family_with_sequence_similarity_216_member_A	587	610	679	483	470	516	19.5923	17.9279	19.4124	14.7352	15.0044	15.7085
ENSG00000088325	7502.08	5616.58	0.41536	6.714e-18	1.3146e-16	TPX2	chr20	+	protein_coding	TPX2_microtubule-associated_homolog_(Xenopus_laevis)	6211	7943	8027	5888	5683	5822	96.5504	108.725	106.883	83.6608	84.4976	82.5474
ENSG00000145331	248.538	183.316	0.41534	0.0032957	0.011435	TRMT10A	chr4	-	protein_coding	tRNA_methyltransferase_10_homolog_A_(S._cerevisiae)	208	276	250	183	203	181	3.15547	3.6869	3.24866	2.53754	2.94558	2.50448
ENSG00000167881	2870.64	2148.92	0.41527	2.1881e-16	3.847e-15	SRP68	chr17	-	protein_coding	signal_recognition_particle_68kDa	2487	2925	3062	2233	2142	2281	52.6128	54.4871	55.4861	43.1783	43.3421	44.0129
ENSG00000156970	3151.61	2359.2	0.41525	1.5478e-15	2.5521e-14	BUB1B	chr15	+	protein_coding	BUB1_mitotic_checkpoint_serine/threonine_kinase_B	2683	3239	3388	2533	2352	2422	40.3638	42.9076	43.6595	34.8312	33.8441	33.2341
ENSG00000169607	1405.07	1049.4	0.4151	5.8035e-08	4.4261e-07	CKAP2L	chr2	-	protein_coding	cytoskeleton_associated_protein_2-like	1138	1524	1495	1160	1000	1092	13.4628	15.8756	15.1495	12.5434	11.3154	11.783
ENSG00000135482	198.388	145.513	0.41446	0.0091233	0.027888	ZC3H10	chr12	+	protein_coding	zinc_finger_CCCH-type_containing_10	176	228	180	145	163	142	4.46695	5.09548	3.91322	3.36378	3.95695	3.2872
ENSG00000137218	365.128	270.512	0.41442	0.00093717	0.0036845	FRS3	chr6	-	protein_coding	fibroblast_growth_factor_receptor_substrate_3	327	322	429	283	291	263	8.42919	7.3088	9.47238	6.66785	7.17473	6.18348
ENSG00000104081	389.953	288.877	0.41409	0.00077574	0.0031012	BMF	chr15	-	protein_coding	Bcl2_modifying_factor	370	396	380	303	331	259	4.42389	4.16917	3.89179	3.31136	3.78534	2.8245
ENSG00000121753	1434.91	1073.01	0.41398	3.7649e-10	3.7678e-09	BAI2	chr1	-	protein_coding	brain-specific_angiogenesis_inhibitor_2	1318	1429	1478	1174	1077	1072	13.6703	13.0511	13.1311	11.1299	10.6845	10.1414
ENSG00000221926	253.568	187.328	0.41373	0.0020791	0.0075735	TRIM16	chr17	-	protein_coding	tripartite_motif_containing_16	238	247	261	197	192	191	4.16017	3.80175	3.90785	3.14747	3.21004	3.04514
ENSG00000108826	1068.34	798.883	0.41365	6.9188e-08	5.2382e-07	MRPL27	chr17	-	protein_coding	mitochondrial_ribosomal_protein_L27	883	1130	1146	842	806	826	20.2717	22.8434	22.5361	17.6687	17.6986	17.2961
ENSG00000104147	356.011	263.697	0.41358	0.00096454	0.0037828	OIP5	chr15	-	protein_coding	Opa_interacting_protein_5	322	356	371	320	253	244	14.5994	14.2128	14.4084	13.2614	10.9717	10.0904
ENSG00000245571	198.453	145.843	0.41353	0.0083907	0.025932	AP001258.4	chr11	-	lincRNA	-	167	192	228	137	140	175	4.43539	4.49023	5.18697	3.32581	3.55646	4.23928
ENSG00000115266	199.49	146.801	0.41311	0.0069335	0.021954	APC2	chr19	+	protein_coding	adenomatosis_polyposis_coli_2	177	209	202	136	165	153	0.851422	0.885258	0.832313	0.59796	0.759154	0.671278
ENSG00000159322	1698.1	1271.95	0.41311	1.5587e-11	1.7974e-10	ADPGK	chr15	-	protein_coding	ADP-dependent_glucokinase	1474	1737	1801	1366	1281	1292	18.0513	18.7311	18.8925	15.2906	15.005	14.4316
ENSG00000151694	770.768	575.844	0.41287	1.2255e-06	7.8088e-06	ADAM17	chr2	-	protein_coding	ADAM_metallopeptidase_domain_17	660	826	789	596	589	598	8.50457	9.37217	8.70861	7.01966	7.25935	7.02827
ENSG00000133243	2853.08	2134.25	0.41252	2.0633e-09	1.891e-08	BTBD2	chr19	-	protein_coding	BTB_(POZ)_domain_containing_2	2914	2614	2834	2257	2162	2190	59.3173	46.8542	49.4146	41.9937	42.0941	40.6607
ENSG00000115760	1760.97	1318.63	0.41249	2.5323e-10	2.5792e-09	BIRC6	chr2	+	protein_coding	baculoviral_IAP_repeat_containing_6	1617	1677	1894	1425	1366	1291	5.77065	5.26987	5.78973	4.64827	4.66273	4.20223
ENSG00000008869	688.796	514.131	0.41233	5.9212e-06	3.4093e-05	HEATR5B	chr2	-	protein_coding	HEAT_repeat_containing_5B	599	700	734	550	473	571	4.86139	5.00246	5.10262	4.07998	3.67172	4.22678
ENSG00000155975	880.34	657.831	0.41232	4.5554e-07	3.083e-06	VPS37A	chr8	+	protein_coding	vacuolar_protein_sorting_37_homolog_A_(S._cerevisiae)	794	862	939	682	620	737	9.06965	8.6702	9.18754	7.12059	6.77386	7.6785
ENSG00000163811	3036.64	2275.56	0.41194	9.7958e-10	9.3499e-09	WDR43	chr2	+	protein_coding	WD_repeat_domain_43	2389	3306	3300	2364	2373	2307	37.894	46.1752	44.8365	34.2739	36.002	33.3765
ENSG00000145041	1572.43	1177.96	0.41183	2.6645e-10	2.7045e-09	VPRBP	chr3	-	protein_coding	Vpr_(HIV-1)_binding_protein	1416	1632	1584	1273	1209	1165	17.521	17.7815	16.7886	14.3974	14.3086	13.148
ENSG00000068400	2380.98	1784.79	0.41174	8.8785e-12	1.046e-10	GRIPAP1	chrX	-	protein_coding	GRIP1_associated_protein_1	2156	2414	2444	1705	1895	1924	36.8585	36.3394	35.7893	26.6425	30.9865	30.0008
ENSG00000142102	2738.62	2052.87	0.41163	2.7402e-12	3.4233e-11	ATHL1	chr11	+	protein_coding	ATH1_acid_trehalase-like_1_(yeast)	2512	2680	2874	2010	2020	2330	31.8634	29.9336	31.2264	23.304	24.5074	26.9567
ENSG00000170364	611.391	456.014	0.41152	1.3398e-05	7.3128e-05	SETMAR	chr3	+	protein_coding	SET_domain_and_mariner_transposase_fusion_gene	578	597	623	461	442	510	13.2587	12.0587	12.2413	9.66578	9.69775	10.6705
ENSG00000167895	2276.92	1708.09	0.41147	1.2117e-14	1.8641e-13	TMC8	chr17	+	protein_coding	transmembrane_channel-like_8	2067	2245	2397	1767	1742	1780	26.2604	25.1148	26.0851	20.5191	21.1682	20.6262
ENSG00000123473	1860.26	1395.06	0.41144	1.024e-12	1.3384e-11	STIL	chr1	-	protein_coding	SCL/TAL1_interrupting_locus	1657	1898	1929	1431	1393	1497	17.7719	17.925	17.7218	14.0285	14.2902	14.6444
ENSG00000088451	525.31	391.819	0.41126	3.1444e-05	0.0001614	TGDS	chr13	-	protein_coding	TDP-glucose_46-dehydratase	474	526	548	395	382	437	13.9658	13.6466	13.8303	10.6377	10.7653	11.7438
ENSG00000152953	237.781	175.562	0.41111	0.0034354	0.01186	STK32B	chr4	+	protein_coding	serine/threonine_kinase_32B	233	231	234	189	169	186	3.64526	3.18226	3.13582	2.70269	2.52891	2.65414
ENSG00000178999	2853.8	2142.6	0.41108	7.7851e-16	1.314e-14	AURKB	chr17	-	protein_coding	aurora_kinase_B	2472	2944	3007	2235	2195	2204	110.913	116.312	115.567	91.6588	94.1985	90.1957
ENSG00000160299	3893.91	2923.12	0.41067	1.1248e-16	2.0258e-15	PCNT	chr21	+	protein_coding	pericentrin	3657	3729	4072	3066	3009	2975	19.407	17.4252	18.5099	14.8719	15.2732	14.3999
ENSG00000117984	1127.55	844.434	0.41066	3.068e-08	2.4248e-07	CTSD	chr11	-	protein_coding	cathepsin_D	1004	1152	1168	859	807	951	26.5022	26.7764	26.4091	20.7254	20.3749	22.8964
ENSG00000174903	1333.81	1000.08	0.41055	5.9707e-09	5.1957e-08	RAB1B	chr11	+	protein_coding	RAB1B_member_RAS_oncogene_family	1119	1392	1431	1090	983	1025	31.245	34.2248	34.2258	27.8188	26.253	26.1044
ENSG00000172757	15479.3	11629.3	0.41045	3.8178e-21	9.0524e-20	CFL1	chr11	-	protein_coding	cofilin_1_(non-muscle)	13522	16498	15629	12169	11222	12644	432.518	464.672	428.211	355.779	343.327	368.882
ENSG00000100014	1010.62	756.917	0.41043	8.7697e-08	6.5649e-07	SPECC1L	chr22	+	protein_coding	sperm_antigen_with_calponin_homology_and_coiled-coil_domains_1-like	890	1029	1062	753	744	848	7.38241	7.5158	7.54564	5.70906	5.90276	6.41568
ENSG00000136146	898.286	672.69	0.41041	5.1595e-07	3.4655e-06	MED4	chr13	-	protein_coding	mediator_complex_subunit_4	748	957	950	698	660	726	20.7309	23.355	22.553	17.6821	17.4958	18.3524
ENSG00000196810	772.848	577.241	0.41033	5.2068e-06	3.0249e-05	CTBP1-AS1	chr4	+	antisense	CTBP1_antisense_RNA_1	764	740	764	569	601	617	7.57511	6.46069	6.48862	5.15667	5.6996	5.57981
ENSG00000170340	863.874	646.474	0.41026	1.2544e-06	7.9693e-06	B3GNT2	chr2	+	protein_coding	UDP-GlcNAc:betaGal_beta-13-N-acetylglucosaminyltransferase_2	736	910	905	674	604	726	14.9278	16.2521	15.7228	12.4951	11.7173	13.4305
ENSG00000120334	615.523	459.952	0.4102	9.1498e-06	5.1311e-05	CENPL	chr1	-	protein_coding	centromere_protein_L	551	631	632	463	451	511	12.4861	12.5908	12.2674	9.58994	9.77517	10.5617
ENSG00000242259	699.244	522.788	0.41009	2.8115e-06	1.6987e-05	C22orf39	chr22	-	protein_coding	chromosome_22_open_reading_frame_39	646	677	736	555	502	563	12.1523	11.2142	11.8596	9.54293	9.03244	9.65994
ENSG00000183963	968.369	725.281	0.41008	1.7554e-06	1.0936e-05	SMTN	chr22	+	protein_coding	smoothelin	762	1039	1068	758	734	754	8.40599	10.0926	10.0918	7.64302	7.7447	7.58655
ENSG00000171703	1003.94	752.452	0.41002	5.2875e-08	4.0505e-07	TCEA2	chr20	+	protein_coding	transcription_elongation_factor_A_(SII)_2	887	1018	1056	748	793	788	21.0893	21.3127	21.5063	16.2555	18.0337	17.0885
ENSG00000160953	2357.08	1770.04	0.40998	2.058e-14	3.1219e-13	MUM1	chr19	+	protein_coding	melanoma_associated_antigen_(mutated)_1	2120	2361	2466	1912	1769	1801	28.4903	27.9389	28.3869	23.4861	22.7386	22.0757
ENSG00000171612	1021.57	764.757	0.40984	6.8818e-07	4.5445e-06	SLC25A33	chr1	+	protein_coding	solute_carrier_family_25_(pyrimidine_nucleotide_carrier)_member_33	880	1106	1028	845	702	824	34.0574	37.6909	34.0789	29.8915	25.9861	29.0868
ENSG00000074370	21675.9	16305.8	0.40967	4.6811e-41	2.8467e-39	ATP2A3	chr17	-	protein_coding	ATPase_Ca++_transporting_ubiquitous	19543	21700	22635	17137	16481	16877	228.212	223.13	226.408	182.912	184.079	179.755
ENSG00000159733	172.428	126.963	0.40967	0.0094144	0.02863	ZFYVE28	chr4	-	protein_coding	zinc_finger_FYVE_domain_containing_28	156	174	178	129	133	131	2.11625	2.07847	2.06836	1.59953	1.72571	1.62089
ENSG00000055070	3267.28	2454.72	0.40938	3.1727e-13	4.3243e-12	SZRD1	chr1	+	protein_coding	SUZ_RNA_binding_domain_containing_1	2749	3543	3358	2555	2426	2623	42.369	48.0836	44.3321	35.9937	35.7634	36.8732
ENSG00000257315	283.062	208.464	0.4093	0.0075206	0.023585	ZBED6	chr1	+	protein_coding	zinc_finger_BED-type_containing_6	305	261	261	248	222	175	4.02169	3.03041	2.9479	2.98897	2.79986	2.10468
ENSG00000101247	506.803	378.628	0.40928	7.6503e-05	0.00036983	NDUFAF5	chr20	+	protein_coding	NADH_dehydrogenase_(ubiquinone)_complex_I_assembly_factor_5	416	537	546	385	372	416	9.6773	10.9999	10.8797	8.18622	8.2771	8.8266
ENSG00000141994	1929.6	1449.39	0.40925	5.8399e-11	6.3651e-10	DUS3L	chr19	-	protein_coding	dihydrouridine_synthase_3-like_(S._cerevisiae)	1614	2056	2032	1521	1475	1492	39.3083	44.0916	42.3905	33.8588	34.3595	33.1428
ENSG00000151287	1060.29	794.57	0.40843	2.3076e-07	1.6334e-06	TEX30	chr13	-	protein_coding	testis_expressed_30	973	1112	1035	795	772	895	32.2835	32.4881	29.4152	24.11	24.4996	27.0851
ENSG00000167670	3238.68	2434.61	0.40838	3.852e-15	6.1739e-14	CHAF1A	chr19	+	protein_coding	chromatin_assembly_factor_1_subunit_A_(p150)	2990	3108	3440	2639	2365	2539	50.1825	45.9319	49.4542	40.4839	37.9653	38.8672
ENSG00000119777	1389.21	1043.51	0.40817	4.4108e-09	3.9006e-08	TMEM214	chr2	+	protein_coding	transmembrane_protein_214	1171	1472	1461	1119	1065	1047	21.9474	24.2933	23.4553	19.1698	19.092	17.8983
ENSG00000116478	8812.18	6633.73	0.40794	2.4525e-25	7.435e-24	HDAC1	chr1	+	protein_coding	histone_deacetylase_1	7836	9159	8979	6894	6541	7115	182.287	187.612	178.917	146.586	145.539	150.964
ENSG00000160216	1322.12	991.899	0.40784	3.3849e-08	2.6651e-07	AGPAT3	chr21	+	protein_coding	1-acylglycerol-3-phosphate_O-acyltransferase_3	1258	1260	1370	954	1027	1090	12.2244	10.7813	11.4033	8.4734	9.54537	9.6608
ENSG00000068489	1398.69	1051.51	0.40746	4.1508e-10	4.126e-09	PRR11	chr17	+	protein_coding	proline_rich_11	1215	1408	1506	1081	1072	1103	29.1725	29.7681	30.9731	23.7238	24.6187	24.1552
ENSG00000105486	2423.54	1822.24	0.40738	2.9898e-13	4.083e-12	LIG1	chr19	-	protein_coding	ligase_I_DNA_ATP-dependent	2287	2391	2449	1841	1874	1927	31.2441	28.763	28.6586	22.9889	24.4876	24.0117
ENSG00000120756	665.378	498.389	0.40733	1.5104e-05	8.1765e-05	PLS1	chr3	+	protein_coding	plastin_1	553	703	711	536	463	546	8.25302	9.23836	9.0891	7.31163	6.60911	7.43223
ENSG00000185033	730.084	547.336	0.40723	1.3111e-06	8.2953e-06	SEMA4B	chr15	+	protein_coding	sema_domain_immunoglobulin_domain_(Ig)_transmembrane_domain_(TM)_and_short_cytoplasmic_domain_(semaphorin)_4B	667	734	749	580	552	563	9.8184	9.51399	9.44409	7.80377	7.77192	7.55896
ENSG00000164080	1266.67	948.942	0.4071	7.9727e-06	4.5076e-05	RAD54L2	chr3	+	protein_coding	RAD54-like_2_(S._cerevisiae)	1162	1231	1338	1128	988	821	12.6961	11.8434	12.5223	11.2651	10.3251	8.18177
ENSG00000130193	841.087	631.305	0.40683	4.1927e-07	2.8535e-06	THEM6	chr8	+	protein_coding	thioesterase_superfamily_member_6	737	844	901	680	612	664	18.1226	18.2746	18.9776	15.2835	14.3939	14.8923
ENSG00000198355	4187.24	3153.04	0.4068	4.394e-15	6.9993e-14	PIM3	chr22	+	protein_coding	pim-3_oncogene	3492	4463	4420	3284	3195	3285	82.6051	92.9633	89.5609	71.0064	72.2899	70.8773
ENSG00000171793	3783.49	2848.25	0.40675	1.2054e-17	2.3315e-16	CTPS1	chr1	+	protein_coding	CTP_synthase_1	3466	3813	3861	2966	2767	3092	60.7172	58.8169	57.9358	47.4915	46.3625	49.404
ENSG00000154144	1102.79	828.688	0.40667	3.1306e-08	2.4725e-07	TBRG1	chr11	+	protein_coding	transforming_growth_factor_beta_regulator_1	963	1075	1218	883	818	866	12.0974	11.8912	13.1062	10.1388	9.82863	9.92253
ENSG00000055208	1549.1	1165.03	0.40661	7.8064e-11	8.4109e-10	TAB2	chr6	+	protein_coding	TGF-beta_activated_kinase_1/MAP3K7_binding_protein_2	1405	1572	1586	1175	1202	1230	17.2932	17.0374	16.7212	13.219	14.1507	13.8084
ENSG00000175470	920.372	690.462	0.40647	1.7352e-06	1.0813e-05	PPP2R2D	chr10	+	protein_coding	protein_phosphatase_2_regulatory_subunit_B_delta	803	991	920	670	683	786	8.76682	9.52691	8.60355	6.68594	7.13217	7.82687
ENSG00000152904	1003.81	754.055	0.40631	4.6312e-08	3.5823e-07	GGPS1	chr1	+	protein_coding	geranylgeranyl_diphosphate_synthase_1	898	1040	1020	789	741	806	17.383	17.727	16.9127	13.9601	13.7196	14.2306
ENSG00000137807	2013.31	1513.97	0.40628	1.6532e-08	1.358e-07	KIF23	chr15	+	protein_coding	kinesin_family_member_23	1594	2195	2173	1537	1496	1657	24.7445	30.0038	28.8944	21.8085	22.2124	23.4613
ENSG00000168556	268.289	199.459	0.40607	0.0024013	0.0086257	ING2	chr4	+	protein_coding	inhibitor_of_growth_family_member_2	249	255	286	201	219	197	11.7359	10.583	11.5464	8.65911	9.87266	8.46878
ENSG00000175224	2237.51	1684.06	0.40595	1.5354e-12	1.9633e-11	ATG13	chr11	+	protein_coding	autophagy_related_13	2082	2198	2305	1813	1726	1675	24.6775	22.9403	23.4021	19.6417	19.5675	18.1081
ENSG00000116957	953.712	717.17	0.4052	6.5918e-08	5.0052e-07	TBCE	chr1	+	protein_coding	tubulin_folding_cofactor_E	842	966	1005	759	722	740	23.8311	24.0747	24.3648	19.6352	19.5454	19.1031
ENSG00000118922	3062.41	2307.92	0.40511	2.0468e-13	2.8384e-12	KLF12	chr13	-	protein_coding	Kruppel-like_factor_12	2646	3154	3240	2532	2350	2264	13.9402	14.6316	14.6213	12.1928	11.8419	10.8791
ENSG00000073060	960.628	721.4	0.4051	2.1737e-06	1.336e-05	SCARB1	chr12	-	protein_coding	scavenger_receptor_class_B_member_1	878	962	989	759	803	669	8.90231	8.58885	8.5895	7.03415	7.7875	6.1869
ENSG00000106635	1555.85	1171.87	0.40508	1.9745e-10	2.0371e-09	BCL7B	chr7	-	protein_coding	B-cell_CLL/lymphoma_7B	1334	1586	1675	1245	1183	1201	37.8518	39.6265	40.7107	32.2895	32.1063	31.0823
ENSG00000160211	2516.91	1895.74	0.40477	1.4933e-11	1.7268e-10	G6PD	chrX	-	protein_coding	glucose-6-phosphate_dehydrogenase	2213	2607	2603	1998	1759	2120	47.1366	48.8956	47.4914	38.8986	35.8358	41.1862
ENSG00000011426	1832.67	1380.69	0.40474	1.5621e-10	1.6329e-09	ANLN	chr7	+	protein_coding	anillin_actin_binding_protein	1567	1902	1943	1504	1407	1364	18.3444	19.6063	19.4837	16.0932	15.7544	14.5642
ENSG00000164733	1832.25	1380.17	0.40473	7.7122e-11	8.3267e-10	CTSB	chr8	-	protein_coding	cathepsin_B	1578	1900	1931	1436	1324	1517	22.8209	24.1953	23.9206	18.982	18.3142	20.0102
ENSG00000155666	256.327	190.114	0.40468	0.0045397	0.015168	KDM8	chr16	+	protein_coding	lysine_(K)-specific_demethylase_8	247	252	254	230	183	176	5.63135	5.05904	4.96036	4.79298	3.99063	3.65989
ENSG00000138172	175.737	129.925	0.40442	0.013074	0.038185	CALHM2	chr10	-	protein_coding	calcium_homeostasis_modulator_2	137	185	199	124	141	137	3.78947	4.5059	4.71493	3.13503	3.73037	3.45635
ENSG00000171863	21224	16016.7	0.40437	3.1562e-25	9.4989e-24	RPS7	chr2	+	protein_coding	ribosomal_protein_S7	19204	21280	22050	17415	15198	17025	198.23	193.42	194.962	164.31	150.051	160.289
ENSG00000162139	1423.11	1070.99	0.40436	9.1093e-09	7.7636e-08	NEU3	chr11	+	protein_coding	sialidase_3_(membrane_sialidase)	1318	1404	1467	1171	1118	1026	20.9891	19.6878	20.0112	17.045	17.0292	14.9027
ENSG00000196365	5472.79	4130.32	0.40425	2.5022e-22	6.348e-21	LONP1	chr19	-	protein_coding	lon_peptidase_1_mitochondrial	4861	5635	5638	4305	4242	4241	84.1811	85.9281	83.633	68.1434	70.2642	66.9879
ENSG00000172534	13709.7	10341.4	0.40364	1.0406e-13	1.4828e-12	HCFC1	chrX	-	protein_coding	host_cell_factor_C1_(VP16-accessory_protein)	11996	13928	14529	10919	11379	9689	75.7983	77.4932	78.6362	63.062	68.7704	55.8394
ENSG00000115020	4689.34	3538.86	0.40359	3.1377e-19	6.6199e-18	PIKFYVE	chr2	+	protein_coding	phosphoinositide_kinase_FYVE_finger_containing	4373	4586	4841	3717	3626	3614	24.7513	22.8562	23.4702	19.2297	19.63	18.6572
ENSG00000066136	2008.2	1513.93	0.40349	7.285e-10	7.0683e-09	NFYC	chr1	+	protein_coding	nuclear_transcription_factor_Y_gamma	1721	2130	2077	1567	1638	1479	40.8145	44.4801	42.1924	33.9676	37.1554	31.992
ENSG00000169504	2539.61	1913.52	0.40305	7.9579e-10	7.6995e-09	CLIC4	chr1	+	protein_coding	chloride_intracellular_channel_4	2418	2315	2739	2022	1803	2106	31.1792	26.2852	30.2527	23.8315	22.2371	24.7688
ENSG00000125503	3045.09	2298.46	0.40303	1.915e-15	3.1299e-14	PPP1R12C	chr19	-	protein_coding	protein_phosphatase_1_regulatory_subunit_12C	2690	3200	3087	2380	2296	2443	36.4036	38.1324	35.7843	29.4395	29.7193	30.1547
ENSG00000185043	1443.03	1087.04	0.40301	1.3021e-08	1.0834e-07	CIB1	chr15	-	protein_coding	calcium_and_integrin_binding_1_(calmyrin)	1255	1523	1479	1172	1005	1193	56.3995	60.2675	56.9329	48.1416	43.1988	48.9002
ENSG00000198231	4607.33	3480.35	0.40298	5.172e-21	1.2152e-19	DDX42	chr17	+	protein_coding	DEAD_(Asp-Glu-Ala-Asp)_box_polypeptide_42	4030	4707	4857	3636	3515	3627	52.0731	53.5555	53.7576	42.9431	43.4418	42.7459
ENSG00000102172	2184.13	1647.81	0.40268	5.5803e-12	6.7433e-11	SMS	chrX	+	protein_coding	spermine_synthase	1920	2305	2215	1761	1586	1759	58.572	61.9172	57.8796	49.1032	46.2771	48.9433
ENSG00000142546	2836.78	2140.9	0.40261	5.0649e-12	6.1492e-11	NOSIP	chr19	-	protein_coding	nitric_oxide_synthase_interacting_protein	2413	2950	3016	2161	2070	2403	51.711	55.6673	55.3632	42.3294	42.4298	46.9698
ENSG00000078403	1525.33	1150.11	0.40255	1.83e-10	1.8966e-09	MLLT10	chr10	+	protein_coding	myeloid/lymphoid_or_mixed-lineage_leukemia_(trithorax_homolog_Drosophila);_translocated_to_10	1395	1551	1545	1235	1151	1176	15.2508	14.9308	14.4681	12.3409	12.0356	11.7264
ENSG00000132017	1999.78	1508.65	0.40248	1.7076e-11	1.9582e-10	DCAF15	chr19	+	protein_coding	DDB1_and_CUL4_associated_factor_15	1831	1942	2118	1493	1531	1648	45.1824	42.197	44.7682	33.6746	36.1352	37.0917
ENSG00000162889	3348.31	2528.71	0.40236	5.5837e-16	9.5098e-15	MAPKAPK2	chr1	+	protein_coding	mitogen-activated_protein_kinase-activated_protein_kinase_2	2950	3389	3538	2672	2427	2737	55.8318	56.4784	57.3562	46.2229	43.9343	47.2469
ENSG00000099992	538.697	404.698	0.40228	3.8245e-05	0.00019376	TBC1D10A	chr22	-	protein_coding	TBC1_domain_family_member_10A	462	548	581	432	390	432	4.65488	4.86182	5.01425	3.97843	3.75842	3.96999
ENSG00000075240	4724.49	3567.55	0.40215	3.2703e-16	5.6678e-15	GRAMD4	chr22	+	protein_coding	GRAM_domain_containing_4	4497	4454	4944	3733	3579	3737	56.2024	49.0156	52.9266	42.6434	42.7827	42.5985
ENSG00000164818	1371.77	1035.24	0.4019	8.3457e-10	8.0483e-09	HEATR2	chr7	+	protein_coding	HEAT_repeat_containing_2	1199	1390	1459	1072	1070	1063	19.7044	20.1145	20.5382	16.1027	16.819	15.9337
ENSG00000134453	3395.08	2566.1	0.40111	1.4126e-14	2.1587e-13	RBM17	chr10	+	protein_coding	RNA_binding_motif_protein_17	2951	3421	3650	2617	2492	2842	44.0879	45.0045	46.7097	35.7368	35.6101	38.727
ENSG00000183354	926.529	697.204	0.40102	2.2223e-05	0.00011715	KIAA2026	chr9	-	protein_coding	KIAA2026	795	899	1044	786	751	620	6.37547	6.34828	7.17148	5.76141	5.76049	4.53498
ENSG00000198912	1124.18	848.683	0.39986	7.3403e-08	5.547e-07	C1orf174	chr1	-	protein_coding	chromosome_1_open_reading_frame_174	974	1106	1240	899	812	919	15.5996	15.5977	17.0114	13.1606	12.439	13.4248
ENSG00000125779	1444.18	1090.5	0.39969	3.1061e-09	2.7937e-08	PANK2	chr20	+	protein_coding	pantothenate_kinase_2	1350	1425	1474	1197	1098	1082	15.7121	14.6039	14.6948	12.7338	12.223	11.486
ENSG00000169375	2985.43	2259.65	0.39927	1.9948e-15	3.2579e-14	SIN3A	chr15	-	protein_coding	SIN3_transcription_regulator_homolog_A_(yeast)	2660	3016	3126	2411	2320	2265	22.1265	22.0909	22.2733	18.3312	18.4584	17.1846
ENSG00000150403	751.707	567.086	0.3992	1.5835e-06	9.9272e-06	TMCO3	chr13	+	protein_coding	transmembrane_and_coiled-coil_domains_3	663	769	785	578	578	600	12.1818	12.4416	12.3547	9.70705	10.1578	10.0551
ENSG00000012048	1829.18	1383.55	0.39882	1.2156e-10	1.2876e-09	BRCA1	chr17	-	protein_coding	breast_cancer_1_early_onset	1624	1766	2007	1501	1358	1427	12.7929	12.2497	13.5424	10.8075	10.2319	10.2529
ENSG00000127054	3361.5	2545.56	0.39857	3.4593e-17	6.4728e-16	CPSF3L	chr1	-	protein_coding	cleavage_and_polyadenylation_specific_factor_3-like	3043	3371	3490	2588	2556	2740	55.3847	54.0255	54.4098	43.054	44.4962	45.486
ENSG00000128059	1657.04	1253.02	0.39855	1.8608e-10	1.9247e-09	PPAT	chr4	-	protein_coding	phosphoribosyl_pyrophosphate_amidotransferase	1510	1703	1666	1362	1245	1274	20.9301	20.7855	19.7803	17.2557	16.5058	16.1065
ENSG00000127526	1719.25	1301.13	0.39793	2.3214e-10	2.3772e-09	SLC35E1	chr19	-	protein_coding	solute_carrier_family_35_member_E1	1512	1793	1765	1287	1329	1413	16.6175	17.3518	16.6158	12.9286	13.9705	14.1643
ENSG00000183684	4834.59	3662.27	0.3978	6.7224e-15	1.0546e-13	ALYREF	chr17	-	protein_coding	Aly/REF_export_factor	4229	5139	4889	3793	3514	4042	216.432	231.587	214.322	177.43	172.012	188.677
ENSG00000163507	1394.09	1052.96	0.39779	8.2288e-07	5.3688e-06	KIAA1524	chr3	-	protein_coding	KIAA1524	1204	1498	1411	1239	1022	1001	16.5576	18.1399	16.6211	15.5741	13.443	12.5558
ENSG00000127337	1055.61	797.69	0.39751	2.3452e-07	1.6577e-06	YEATS4	chr12	+	protein_coding	YEATS_domain_containing_4	932	1057	1125	868	736	869	36.4221	36.3727	37.6586	31.0049	27.5106	30.9747
ENSG00000136811	2260.63	1713.21	0.39724	6.5797e-13	8.7543e-12	ODF2	chr9	+	protein_coding	outer_dense_fiber_of_sperm_tails_2	1961	2327	2384	1791	1767	1746	29.6451	30.9759	30.8706	24.7476	25.5497	24.0746
ENSG00000125319	414.79	312.087	0.39718	0.00041279	0.001745	C17orf53	chr17	+	protein_coding	chromosome_17_open_reading_frame_53	354	404	468	336	326	304	7.28005	7.31584	8.24405	6.31585	6.41244	5.70222
ENSG00000101447	813.451	614.665	0.39717	7.1361e-06	4.0572e-05	FAM83D	chr20	+	protein_coding	family_with_sequence_similarity_83_member_D	652	849	908	633	634	636	15.0424	17.2476	17.944	13.3486	13.9905	13.3834
ENSG00000112576	12099.6	9180.25	0.39685	3.4157e-27	1.13e-25	CCND3	chr6	-	protein_coding	cyclin_D3	10790	12301	12578	9821	8895	9728	252.578	253.551	252.202	210.131	199.156	207.7
ENSG00000142178	293.172	219.718	0.39684	0.0032173	0.011187	SIK1	chr21	-	protein_coding	salt-inducible_kinase_1	235	285	349	234	232	214	2.79486	2.98462	3.55534	2.54372	2.63909	2.32137
ENSG00000131653	3035.27	2300.61	0.39682	1.3161e-15	2.177e-14	TRAF7	chr16	+	protein_coding	TNF_receptor-associated_factor_7_E3_ubiquitin_protein_ligase	2771	3046	3122	2363	2267	2497	41.9694	40.6235	40.5035	32.7131	32.8414	34.4948
ENSG00000139998	2399.56	1818.2	0.39675	2.4228e-13	3.3374e-12	RAB15	chr14	-	protein_coding	RAB15_member_RAS_oncogene_family	2199	2340	2529	1952	1773	1908	35.0588	32.8504	34.537	28.4455	27.0368	27.7453
ENSG00000076554	1735.92	1314.36	0.39672	5.6566e-11	6.1848e-10	TPD52	chr8	-	protein_coding	tumor_protein_D52	1610	1723	1776	1412	1283	1377	23.0282	21.7005	21.759	18.4599	17.5523	17.9641
ENSG00000105516	515.548	388.307	0.39672	0.00016721	0.00076453	DBP	chr19	-	protein_coding	D_site_of_albumin_promoter_(albumin_D-box)_binding_protein	435	572	515	386	382	435	4.23512	4.90371	4.29485	3.43499	3.55725	3.86283
ENSG00000151929	993.354	751.371	0.39663	1.1212e-07	8.2677e-07	BAG3	chr10	+	protein_coding	BCL2-associated_athanogene_3	899	963	1066	800	754	773	19.5955	18.4831	19.9029	15.9385	15.7196	15.3679
ENSG00000112079	1689.26	1280.06	0.39659	3.1288e-11	3.5101e-10	STK38	chr6	-	protein_coding	serine/threonine_kinase_38	1481	1716	1787	1346	1270	1349	23.2089	23.6793	23.9877	19.28	19.0361	19.282
ENSG00000010810	2221.74	1683.93	0.3962	2.1139e-12	2.6732e-11	FYN	chr6	-	protein_coding	FYN_oncogene_related_to_SRC_FGR_YES	1984	2289	2275	1817	1617	1784	30.6459	31.1335	30.1006	25.6535	23.8899	25.1342
ENSG00000117155	783.486	592.541	0.39619	1.7742e-06	1.1046e-05	SSX2IP	chr1	-	protein_coding	synovial_sarcoma_X_breakpoint_2_interacting_protein	668	813	833	621	598	616	6.40676	6.86601	6.84337	5.44396	5.48577	5.38867
ENSG00000157985	678.236	511.792	0.39587	8.4532e-05	0.00040561	AGAP1	chr2	+	protein_coding	ArfGAP_with_GTPase_domain_ankyrin_repeat_and_PH_domain_1	566	707	732	587	535	462	5.16758	5.68384	5.7246	4.89858	4.67196	3.84726
ENSG00000013810	4673.69	3546.58	0.39583	1.6104e-15	2.6532e-14	TACC3	chr4	+	protein_coding	transforming_acidic_coiled-coil_containing_protein_3	3946	4925	4936	3657	3490	3840	79.5159	87.3886	85.1992	67.3571	67.2661	70.5776
ENSG00000065268	2326.99	1764.81	0.39576	8.4552e-14	1.2132e-12	WDR18	chr19	+	protein_coding	WD_repeat_domain_18	2118	2285	2453	1865	1763	1838	76.6748	72.8391	76.0655	61.7116	61.0455	60.6892
ENSG00000102054	3733.95	2833.51	0.39546	2.3246e-17	4.3974e-16	RBBP7	chrX	-	protein_coding	retinoblastoma_binding_protein_7	3465	3630	3897	2938	2860	2977	48.1713	44.4369	46.4065	37.3335	38.0299	37.7488
ENSG00000092853	1556.03	1179.37	0.39534	3.1663e-10	3.1919e-09	CLSPN	chr1	-	protein_coding	claspin	1401	1607	1576	1269	1170	1214	16.463	16.6279	15.8632	13.6299	13.1501	13.0115
ENSG00000131462	1871.71	1418.81	0.39531	3.9831e-11	4.4324e-10	TUBG1	chr17	+	protein_coding	tubulin_gamma_1	1706	1924	1881	1477	1379	1540	59.3446	58.9331	56.0473	46.9617	45.8818	48.8609
ENSG00000136628	3583.42	2719.71	0.3952	6.5827e-15	1.0342e-13	EPRS	chr1	-	protein_coding	glutamyl-prolyl-tRNA_synthetase	3189	3558	3821	3004	2694	2726	35.6425	35.0164	36.5809	30.6884	28.7995	27.7893
ENSG00000181924	800.869	605.678	0.39502	1.3069e-06	8.2786e-06	COA4	chr11	-	protein_coding	cytochrome_c_oxidase_assembly_factor_4_homolog_(S._cerevisiae)	744	791	822	651	602	623	40.1674	37.6035	38.0133	32.125	31.0865	30.678
ENSG00000185122	4420.32	3356.43	0.39499	2.6082e-16	4.5469e-15	HSF1	chr8	+	protein_coding	heat_shock_transcription_factor_1	3911	4544	4579	3386	3579	3422	63.5098	64.9745	63.6923	50.2575	55.589	50.6841
ENSG00000168159	6062.62	4606.31	0.3947	5.8984e-23	1.5675e-21	RNF187	chr1	+	protein_coding	ring_finger_protein_187	5446	6082	6341	4814	4748	4699	101.158	99.4765	100.889	81.7316	84.3543	79.6099
ENSG00000087338	2276.3	1727.8	0.39465	1.3135e-12	1.6995e-11	GMCL1	chr2	+	protein_coding	germ_cell-less_spermatogenesis_associated_1	2024	2351	2335	1780	1813	1755	27.0639	27.6812	26.7443	21.7551	23.1874	21.4041
ENSG00000196843	1094.29	829.341	0.39463	2.5732e-07	1.8103e-06	ARID5A	chr2	+	protein_coding	AT_rich_interactive_domain_5A_(MRF1-like)	913	1167	1154	855	871	841	16.6172	18.703	17.9911	14.2238	15.1628	13.9612
ENSG00000169016	961.781	728.475	0.3946	2.4069e-07	1.6997e-06	E2F6	chr2	-	protein_coding	E2F_transcription_factor_6	856	966	1014	722	738	796	14.5541	14.4624	14.7677	11.2204	12.0017	12.3442
ENSG00000100242	3583.27	2720.61	0.39449	1.0305e-13	1.4695e-12	SUN2	chr22	-	protein_coding	Sad1_and_UNC84_domain_containing_2	3085	3859	3629	2901	2674	2853	42.6346	46.9606	42.9593	36.6451	35.3462	35.9623
ENSG00000115839	1283.87	972.937	0.39412	1.3506e-07	9.8569e-07	RAB3GAP1	chr2	+	protein_coding	RAB3_GTPase_activating_protein_subunit_1_(catalytic)	1105	1418	1264	1040	956	1018	12.6016	14.2394	12.3473	10.8407	10.4279	10.5889
ENSG00000116604	1411.44	1070.84	0.39381	7.5579e-10	7.3262e-09	MEF2D	chr1	-	protein_coding	myocyte_enhancer_factor_2D	1270	1436	1453	1105	1063	1149	11.9314	11.8794	11.6927	9.48879	9.55201	9.84569
ENSG00000125977	5550.56	4219.62	0.39357	7.93e-22	1.9421e-20	EIF2S2	chr20	-	protein_coding	eukaryotic_translation_initiation_factor_2_subunit_2_beta_38kDa	5021	5572	5761	4381	4150	4541	105.94	103.522	104.119	84.4898	83.7514	87.3897
ENSG00000049618	3081.67	2341.58	0.39322	7.5114e-14	1.0853e-12	ARID1B	chr6	+	protein_coding	AT_rich_interactive_domain_1B_(SWI1-like)	2807	3110	3159	2499	2445	2304	19.0764	18.6109	18.3894	15.5232	15.8931	14.2816
ENSG00000134690	2612.25	1985.99	0.39262	6.0457e-12	7.2759e-11	CDCA8	chr1	+	protein_coding	cell_division_cycle_associated_8	2193	2649	2881	2112	1959	2081	49.7755	52.9432	56.0123	43.8159	42.529	43.0812
ENSG00000112290	1041.67	790.702	0.39256	8.6339e-08	6.4726e-07	WASF1	chr6	-	protein_coding	WAS_protein_family_member_1	902	1062	1111	823	815	810	15.6981	16.2749	16.5623	13.0919	13.5667	12.8578
ENSG00000109805	2257.29	1715.38	0.39234	8.6008e-12	1.015e-10	NCAPG	chr4	+	protein_coding	non-SMC_condensin_I_complex_subunit_G	2016	2292	2346	1769	1641	1906	24.2387	24.2653	24.1607	19.4405	18.8713	20.9016
ENSG00000177868	265.917	199.189	0.39225	0.0052559	0.017211	CCDC23	chr1	-	protein_coding	coiled-coil_domain_containing_23	238	291	254	218	172	228	18.8383	20.2819	17.2211	15.7718	13.0217	16.4603
ENSG00000104695	1526.76	1159.9	0.39224	4.4799e-09	3.9533e-08	PPP2CB	chr8	-	protein_coding	protein_phosphatase_2_catalytic_subunit_beta_isozyme	1307	1541	1662	1161	1151	1281	36.5126	37.9072	39.7705	29.6456	30.7551	32.6404
ENSG00000114867	13855.3	10546.4	0.39223	1.7651e-23	4.8209e-22	EIF4G1	chr3	+	protein_coding	eukaryotic_translation_initiation_factor_4_gamma_1	12033	14264	14593	10832	11070	10742	118.992	124.205	123.61	97.9072	104.705	96.8877
ENSG00000159873	2916.33	2218.16	0.3921	4.9703e-15	7.8808e-14	CCDC117	chr22	+	protein_coding	coiled-coil_domain_containing_117	2632	2863	3101	2379	2216	2275	37.0131	35.4522	37.3538	30.5791	29.8067	29.1803
ENSG00000011422	498.724	376.081	0.39206	0.00027515	0.0012038	PLAUR	chr19	-	protein_coding	plasminogen_activator_urokinase_receptor	507	459	496	396	371	398	17.6474	14.0681	14.7883	12.5988	12.3515	12.6355
ENSG00000177189	1982.15	1506.74	0.39196	1.0293e-11	1.2064e-10	RPS6KA3	chrX	-	protein_coding	ribosomal_protein_S6_kinase_90kDa_polypeptide_3	1820	1958	2059	1536	1577	1551	12.8811	12.2024	12.4825	9.93653	10.6755	10.0123
ENSG00000112578	2074.92	1578.19	0.3916	1.6368e-11	1.8823e-10	BYSL	chr6	+	protein_coding	bystin-like	1780	2192	2153	1666	1577	1645	49.1627	53.3099	50.9358	42.0583	41.6602	41.4401
ENSG00000178691	3512.03	2673.15	0.39144	1.3079e-16	2.3353e-15	SUZ12	chr17	+	protein_coding	suppressor_of_zeste_12_homolog_(Drosophila)	3119	3607	3628	2714	2688	2877	38.9197	39.6326	38.778	30.9547	32.0818	32.7441
ENSG00000147439	368.011	277.856	0.39142	0.00069275	0.0028018	BIN3	chr8	-	protein_coding	bridging_integrator_3	312	387	388	281	293	286	4.87168	5.32092	5.18943	4.01044	4.37589	4.07314
ENSG00000116830	2103	1599.35	0.39126	2.3215e-11	2.6301e-10	TTF2	chr1	+	protein_coding	transcription_termination_factor_RNA_polymerase_II	1914	2147	2132	1674	1686	1590	21.9841	21.7145	20.9758	17.5745	18.5225	16.6572
ENSG00000186283	1104.86	839.439	0.39115	1.0571e-07	7.8114e-07	TOR3A	chr1	+	protein_coding	torsin_family_3_member_A	950	1117	1196	917	834	849	19.544	20.2346	21.0759	17.2433	16.4108	15.9308
ENSG00000178882	332.425	250.142	0.39054	0.0021521	0.0078187	FAM101A	chr12	+	protein_coding	family_with_sequence_similarity_101_member_A	299	353	327	286	217	273	7.80072	8.10942	7.3076	6.8201	5.41499	6.49629
ENSG00000173218	6297.99	4798.62	0.39035	5.5657e-17	1.0275e-15	VANGL1	chr1	+	protein_coding	VANGL_planar_cell_polarity_protein_1	5384	6578	6635	5000	5031	4822	34.7163	37.3485	36.6465	29.4686	31.0282	28.3592
ENSG00000118007	1571.19	1195.8	0.39032	5.1733e-10	5.1008e-09	STAG1	chr3	-	protein_coding	stromal_antigen_1	1359	1613	1666	1225	1239	1238	12.5819	13.1496	13.2119	10.3663	10.9717	10.4541
ENSG00000061918	365.321	275.414	0.39004	0.0015164	0.0057054	GUCY1B3	chr4	+	protein_coding	guanylate_cyclase_1_soluble_beta_3	348	328	399	293	300	259	6.24261	5.18099	6.13088	4.80414	5.14733	4.23765
ENSG00000152061	682.066	517.168	0.38987	2.3819e-05	0.0001248	RABGAP1L	chr1	+	protein_coding	RAB_GTPase_activating_protein_1-like	590	737	685	565	485	553	4.84732	5.33174	4.82063	4.24287	3.81124	4.14394
ENSG00000166716	2218.71	1688.72	0.38979	1.7782e-09	1.6494e-08	ZNF592	chr15	+	protein_coding	zinc_finger_protein_592	1940	2252	2355	1818	1815	1592	13.83	14.1364	14.3805	11.8461	12.3757	10.3515
ENSG00000100445	637.587	482.504	0.38972	9.9487e-05	0.00047146	SDR39U1	chr14	-	protein_coding	short_chain_dehydrogenase/reductase_family_39U_member_1	603	676	594	473	471	551	14.4658	14.2798	12.206	10.3716	10.8074	12.0563
ENSG00000029725	2346.54	1786.9	0.38948	6.6271e-12	7.9295e-11	RABEP1	chr17	+	protein_coding	rabaptin_RAB_GTPase_binding_effector_protein_1	2179	2268	2461	1868	1871	1792	22.6677	20.7752	21.9294	17.7619	18.6165	17.0031
ENSG00000130726	13681	10437.4	0.38926	3.8448e-32	1.6257e-30	TRIM28	chr19	+	protein_coding	tripartite_motif_containing_28	12361	13701	14251	10940	10627	10752	234.024	228.407	231.108	189.315	192.438	185.667
ENSG00000057468	171.482	128.132	0.38914	0.015251	0.043571	MSH4	chr1	+	protein_coding	mutS_homolog_4_(E._coli)	147	187	172	128	125	144	2.52231	2.82537	2.52798	2.00749	2.05147	2.25363
ENSG00000130038	1187.34	901.617	0.38896	2.3861e-06	1.457e-05	EFCAB4B	chr12	-	protein_coding	EF-hand_calcium_binding_domain_4B	1086	1257	1151	1026	808	962	8.05658	8.21122	7.31408	6.95712	5.73332	6.50931
ENSG00000105520	871.079	662.293	0.38881	2.8711e-06	1.7322e-05	DKFZP761J1410	chr19	+	protein_coding	Lipid_phosphate_phosphatase-related_protein_type_2_	721	909	946	717	642	693	14.8166	16.4486	16.652	13.4677	12.6189	12.9893
ENSG00000163812	1570.83	1196.08	0.3888	7.3039e-09	6.3028e-08	ZDHHC3	chr3	-	protein_coding	zinc_finger_DHHC-type_containing_3	1346	1692	1598	1292	1205	1207	23.3818	25.8813	23.7779	20.5143	20.0214	19.124
ENSG00000070495	1235.9	941.162	0.38868	3.5342e-08	2.7763e-07	JMJD6	chr17	-	protein_coding	jumonji_domain_containing_6	1044	1276	1332	988	965	961	11.043	11.8847	12.0685	9.55222	9.76309	9.27146
ENSG00000104522	1928.58	1469.62	0.38845	1.9641e-09	1.8081e-08	TSTA3	chr8	-	protein_coding	tissue_specific_transplantation_antigen_P35B	1596	1968	2141	1581	1434	1538	40.2882	43.7443	46.294	36.4786	34.6233	35.4112
ENSG00000131446	2468.56	1882.57	0.38823	7.5256e-13	9.9534e-12	MGAT1	chr5	-	protein_coding	mannosyl_(alpha-13-)-glycoprotein_beta-12-N-acetylglucosaminyltransferase	2145	2517	2624	1907	1881	2043	37.8601	39.1191	39.6717	30.7657	31.7554	32.8898
ENSG00000198879	933.294	709.594	0.38813	1.3496e-06	8.5176e-06	SFMBT2	chr10	-	protein_coding	Scm-like_with_four_mbt_domains_2	826	984	941	789	675	735	5.84309	6.12929	5.70185	5.10154	4.56711	4.7423
ENSG00000155189	1918.69	1463.16	0.38775	1.5251e-10	1.5982e-09	AGPAT5	chr8	+	protein_coding	1-acylglycerol-3-phosphate_O-acyltransferase_5	1669	1896	2100	1558	1503	1469	25.4021	25.41	27.3777	21.6742	21.88	20.3927
ENSG00000166987	1249.75	952.338	0.38769	3.8228e-08	2.9905e-07	MBD6	chr12	+	protein_coding	methyl-CpG_binding_domain_protein_6	1050	1313	1330	996	967	986	13.7417	15.131	14.9096	11.9144	12.1046	11.7697
ENSG00000111581	2866.46	2187.35	0.38755	2.1158e-15	3.4446e-14	NUP107	chr12	+	protein_coding	nucleoporin_107kDa	2586	2845	3017	2251	2208	2315	39.6713	38.431	39.6449	31.5635	32.3982	32.392
ENSG00000214826	1527.11	1164.41	0.3875	1.6757e-09	1.5571e-08	DDX12P	chr12	-	pseudogene	DEAD/H_(Asp-Glu-Ala-Asp/His)_box_polypeptide_12_pseudogene	1327	1511	1671	1200	1201	1204	18.9272	18.9772	20.4153	15.6444	16.3845	15.6632
ENSG00000168758	868.715	660.119	0.3874	3.0157e-06	1.8152e-05	SEMA4C	chr2	-	protein_coding	sema_domain_immunoglobulin_domain_(Ig)_transmembrane_domain_(TM)_and_short_cytoplasmic_domain_(semaphorin)_4C	844	824	884	708	647	690	12.5259	10.7682	11.2378	9.60418	9.18426	9.34015
ENSG00000269131	200.128	150.063	0.38723	0.011529	0.034268	AC004447.2	chr19	+	antisense	-	186	197	206	137	171	156	4.31433	4.02364	4.0929	2.90458	3.79377	3.30038
ENSG00000146282	691.836	526.013	0.3871	2.3292e-05	0.00012229	RARS2	chr6	-	protein_coding	arginyl-tRNA_synthetase_2_mitochondrial	606	657	780	527	557	544	18.68	17.8329	20.595	14.8483	16.4223	15.2947
ENSG00000104228	1191.7	908.633	0.38623	8.7856e-08	6.5744e-07	TRIM35	chr8	-	protein_coding	tripartite_motif_containing_35	1016	1281	1221	954	914	946	13.4634	14.9472	13.8592	11.555	11.5846	11.4338
ENSG00000089022	1205.8	919.696	0.38617	5.0761e-08	3.9059e-07	MAPKAPK5	chr12	+	protein_coding	mitogen-activated_protein_kinase-activated_protein_kinase_5	1024	1223	1316	976	906	967	22.7087	23.882	24.9984	19.7835	19.2174	19.5595
ENSG00000147669	1522.28	1161.27	0.38615	3.7537e-09	3.3468e-08	POLR2K	chr8	+	protein_coding	polymerase_(RNA)_II_(DNA_directed)_polypeptide_K_7.0kDa	1320	1565	1608	1244	1102	1253	72.4513	75.6377	75.6	62.41	57.8533	62.7281
ENSG00000172766	1270.02	967.447	0.3853	8.6226e-07	5.608e-06	NAA16	chr13	+	protein_coding	N(alpha)-acetyltransferase_16_NatA_auxiliary_subunit	1210	1331	1189	960	1031	1003	15.5989	15.1091	13.1297	11.312	12.7128	11.7936
ENSG00000182963	2583.43	1972.47	0.38518	7.879e-11	8.4803e-10	GJC1	chr17	-	protein_coding	gap_junction_protein_gamma_1_45kDa	2410	2406	2791	2111	1898	2103	17.6775	15.54	17.5359	14.1532	13.316	14.0696
ENSG00000142669	2008.47	1533.15	0.38514	1.9667e-08	1.5985e-07	SH3BGRL3	chr1	+	protein_coding	SH3_domain_binding_glutamic_acid-rich_protein_like_3	1653	2124	2163	1576	1449	1727	55.9722	63.3295	62.7364	48.7773	46.9291	53.3373
ENSG00000120254	1524.93	1162.8	0.38512	3.3085e-08	2.6086e-07	MTHFD1L	chr6	+	protein_coding	methylenetetrahydrofolate_dehydrogenase_(NADP+_dependent)_1-like	1478	1508	1492	1178	1226	1195	22.982	20.6474	19.8722	16.7425	18.2338	16.9481
ENSG00000205664	637.82	485.453	0.38474	2.366e-05	0.0001241	RP11-706O15.1	chrX	-	protein_coding	HCG1981372_isoform_CRA_c;_Uncharacterized_protein_	587	604	688	497	500	506	35.6784	32.3263	35.8194	27.6112	29.0677	28.0515
ENSG00000173611	434.014	329.332	0.38472	0.00041817	0.0017659	SCAI	chr9	-	protein_coding	suppressor_of_cancer_cell_invasion	407	421	449	347	354	318	8.8199	8.03347	8.33449	6.87322	7.33748	6.28543
ENSG00000169689	1404.87	1072.83	0.38466	9.8236e-09	8.3345e-08	STRA13	chr17	-	protein_coding	stimulated_by_retinoic_acid_13	1217	1488	1440	1145	1090	1087	76.287	82.1325	77.319	65.6035	65.3523	62.1482
ENSG00000177889	3667.97	2804.21	0.38443	2.6413e-15	4.2866e-14	UBE2N	chr12	-	protein_coding	ubiquitin-conjugating_enzyme_E2N	3392	3663	3741	3014	2704	2971	51.7808	49.2382	48.9175	42.055	39.4816	41.3671
ENSG00000134874	313.102	237.114	0.38416	0.0030272	0.01061	DZIP1	chr13	-	protein_coding	DAZ_interacting_protein_1	245	332	351	257	246	231	1.94253	2.31788	2.38381	1.8625	1.86557	1.67052
ENSG00000265688	474.814	360.533	0.38395	0.00071224	0.0028734	MAFG-AS1	chr17	+	antisense	MAFG_antisense_RNA_1_(head_to_head)	376	519	511	402	325	391	11.1193	13.5147	12.9441	10.8662	9.19277	10.5464
ENSG00000165304	1727.1	1320.72	0.38374	4.5089e-10	4.4648e-09	MELK	chr9	+	protein_coding	maternal_embryonic_leucine_zipper_kinase	1496	1716	1888	1356	1361	1372	35.7204	36.0789	38.6145	29.5941	31.0826	29.8798
ENSG00000171867	980.888	747.761	0.38359	3.9975e-06	2.3689e-05	PRNP	chr20	+	protein_coding	prion_protein	873	1021	997	830	669	820	18.4128	18.962	18.0121	16.0009	13.496	15.7746
ENSG00000123104	1266.04	966.284	0.38351	3.4262e-07	2.3621e-06	ITPR2	chr12	-	protein_coding	inositol_145-trisphosphate_receptor_type_2	1182	1226	1318	1070	1005	916	6.30189	5.75567	6.01911	5.21434	5.125	4.45439
ENSG00000169683	1478.25	1129.39	0.38345	2.7774e-08	2.2095e-07	LRRC45	chr17	+	protein_coding	leucine_rich_repeat_containing_45	1290	1539	1532	1113	1110	1276	26.7647	28.1167	27.2267	21.1072	22.0278	24.147
ENSG00000122512	618.17	471.01	0.38337	2.6002e-05	0.00013542	PMS2	chr7	-	protein_coding	PMS2_postmeiotic_segregation_increased_2_(S._cerevisiae)	554	599	670	488	467	504	10.8743	10.3531	11.265	8.75534	8.76764	9.02321
ENSG00000123395	637.036	485.043	0.38331	3.1188e-05	0.00016025	C12orf44	chr12	+	protein_coding	chromosome_12_open_reading_frame_44	588	641	646	489	469	545	22.8989	21.981	21.5493	17.4063	17.4696	19.3585
ENSG00000125898	245.259	185.071	0.38322	0.0066313	0.021107	FAM110A	chr20	+	protein_coding	family_with_sequence_similarity_110_member_A	224	227	272	172	192	209	6.76344	6.03528	7.03481	4.7469	5.54492	5.75579
ENSG00000165675	390.551	296.129	0.38283	0.0020309	0.0074123	ENOX2	chrX	-	protein_coding	ecto-NOX_disulfide-thiol_exchanger_2	317	460	377	326	299	292	4.24586	5.4252	4.32525	3.99103	3.83047	3.5672
ENSG00000079332	2594.36	1986.8	0.38225	4.0337e-13	5.4688e-12	SAR1A	chr10	-	protein_coding	SAR1_homolog_A_(S._cerevisiae)	2303	2658	2688	2110	2047	1994	39.9938	40.6449	39.9845	33.4921	34.0009	31.5837
ENSG00000167721	2092.15	1601.85	0.3818	9.0662e-10	8.6932e-09	TSR1	chr17	-	protein_coding	TSR1_20S_rRNA_accumulation_homolog_(S._cerevisiae)	1791	2196	2190	1560	1693	1705	19.9379	21.5263	20.883	15.8734	18.0267	17.312
ENSG00000101945	597.596	455.301	0.3817	7.3861e-05	0.00035807	SUV39H1	chrX	+	protein_coding	suppressor_of_variegation_3-9_homolog_1_(Drosophila)	554	562	644	507	432	472	10.8137	9.65946	10.7675	9.04553	8.06534	8.40322
ENSG00000041880	449.656	341.157	0.38163	0.00088233	0.0034882	PARP3	chr3	+	protein_coding	poly_(ADP-ribose)_polymerase_family_member_3	443	452	424	363	307	388	10.0428	9.02276	8.23339	7.52172	6.65675	8.02269
ENSG00000196456	1603.71	1227.26	0.38151	5.9268e-10	5.8022e-09	ZNF775	chr7	+	protein_coding	zinc_finger_protein_775	1491	1600	1628	1269	1255	1276	32.3608	30.5783	30.2663	25.1747	26.0531	25.2599
ENSG00000135823	1207.29	923.493	0.3813	1.5186e-07	1.1021e-06	STX6	chr1	-	protein_coding	syntaxin_6	1038	1261	1265	1017	876	969	11.9912	12.8272	12.5176	10.7386	9.67932	10.2101
ENSG00000083838	406.398	308.711	0.38087	0.00074245	0.0029774	ZNF446	chr19	+	protein_coding	zinc_finger_protein_446	392	394	408	330	287	340	5.60114	4.95722	4.9936	4.30988	3.92235	4.43106
ENSG00000131944	377.673	287.271	0.38035	0.00091076	0.0035909	C19orf40	chr19	+	protein_coding	chromosome_19_open_reading_frame_40	327	409	378	310	280	300	7.97435	8.7826	7.89592	6.90989	6.53101	6.6728
ENSG00000110108	3808.98	2921.72	0.38027	1.0144e-14	1.5664e-13	TMEM109	chr11	+	protein_coding	transmembrane_protein_109	3347	3971	3915	2911	2989	3147	77.7313	81.2068	77.8817	61.7937	66.3958	66.6617
ENSG00000144815	1808.24	1386.05	0.38018	3.2608e-11	3.6523e-10	NXPE3	chr3	+	protein_coding	neurexophilin_and_PC-esterase_domain_family_member_3	1622	1814	1894	1452	1383	1458	11.1502	10.9805	11.1526	9.1235	9.09348	9.14177
ENSG00000060656	724.644	552.713	0.38016	7.1006e-05	0.00034568	PTPRU	chr1	+	protein_coding	protein_tyrosine_phosphatase_receptor_type_U	685	656	792	633	520	560	6.88069	5.80226	6.81444	5.81175	4.99596	5.1306
ENSG00000174917	1059.73	810.078	0.37996	7.0258e-06	3.9963e-05	C19orf70	chr19	-	protein_coding	chromosome_19_open_reading_frame_70	911	1198	1016	837	786	887	56.9781	65.9779	54.4311	47.8494	47.0204	50.6002
ENSG00000127586	2845.94	2179.76	0.37987	1.5473e-09	1.4398e-08	CHTF18	chr16	+	protein_coding	CTF18_chromosome_transmission_fidelity_factor_18_homolog_(S._cerevisiae)	2765	2658	2939	2225	2091	2439	34.4794	29.1858	31.3926	25.3604	24.9398	27.7406
ENSG00000131591	1039.77	795.541	0.37976	2.9836e-07	2.075e-06	C1orf159	chr1	-	protein_coding	chromosome_1_open_reading_frame_159	969	1043	1047	805	797	862	16.3809	15.5257	15.1609	12.4386	12.8869	13.2911
ENSG00000105321	719.819	550.395	0.3797	1.3529e-05	7.3789e-05	CCDC9	chr19	+	protein_coding	coiled-coil_domain_containing_9	623	706	797	596	541	568	16.6808	16.645	18.2789	14.586	13.8548	13.8713
ENSG00000088766	1237.81	947.732	0.37964	1.7384e-07	1.2511e-06	CRLS1	chr20	+	protein_coding	cardiolipin_synthase_1	1094	1301	1254	938	936	1062	15.4896	16.22	15.2084	12.1391	12.6757	13.7147
ENSG00000160298	2031.8	1558.13	0.37945	7.6976e-12	9.1311e-11	C21orf58	chr21	-	protein_coding	chromosome_21_open_reading_frame_58	1857	2023	2104	1607	1557	1662	34.9802	33.5551	33.9485	27.6687	28.0526	28.5549
ENSG00000197114	1522.87	1167.2	0.37932	4.2881e-09	3.797e-08	ZGPAT	chr20	+	protein_coding	zinc_finger_CCCH-type_with_G_patch_domain	1387	1540	1558	1152	1224	1237	18.3666	17.9566	17.6719	13.9433	15.5027	14.9403
ENSG00000031823	2385.99	1831.02	0.37907	1.1309e-12	1.4753e-11	RANBP3	chr19	-	protein_coding	RAN_binding_protein_3	2130	2437	2466	1846	1863	1961	36.9208	37.1963	36.6141	29.2473	30.8872	31.0033
ENSG00000108278	868.608	664.52	0.37885	4.8594e-06	2.839e-05	ZNHIT3	chr17	+	protein_coding	zinc_finger_HIT-type_containing_3	765	914	882	720	617	723	9.69703	10.2018	9.57655	8.34202	7.4806	8.359
ENSG00000247903	1031.64	789.298	0.37882	1.9407e-06	1.2028e-05	RP11-421F16.3	chr12	+	antisense	-	960	990	1087	879	726	842	21.1057	19.1653	20.4701	17.6636	15.2665	16.8841
ENSG00000105676	2122.47	1628.69	0.37864	1.248e-09	1.1761e-08	ARMC6	chr19	+	protein_coding	armadillo_repeat_containing_6	1771	2252	2250	1777	1607	1661	39.8902	44.665	43.4104	36.5844	34.6208	34.1237
ENSG00000147382	616.026	470.428	0.37852	0.00016686	0.00076309	FAM58A	chrX	-	protein_coding	family_with_sequence_similarity_58_member_A	514	645	662	532	418	509	22.1063	24.4267	24.3879	20.9135	17.1951	19.9669
ENSG00000124784	1581.33	1213.24	0.37831	1.3169e-08	1.0944e-07	RIOK1	chr6	+	protein_coding	RIO_kinase_1	1346	1608	1718	1339	1199	1220	26.8433	28.2377	29.348	24.4081	22.871	22.1917
ENSG00000110880	2128.9	1634.89	0.37805	1.7938e-11	2.0536e-10	CORO1C	chr12	-	protein_coding	coronin_actin_binding_protein_1C	1844	2182	2258	1755	1621	1688	26.5513	27.6651	27.8492	23.0974	22.3245	22.1685
ENSG00000136451	2703.96	2077.27	0.37799	1.789e-12	2.2735e-11	VEZF1	chr17	-	protein_coding	vascular_endothelial_zinc_finger_1	2301	2826	2859	2136	2099	2198	32.6781	35.3398	34.7791	27.727	28.512	28.4713
ENSG00000126457	8442.56	6488.7	0.37798	1.9147e-17	3.6621e-16	PRMT1	chr19	+	protein_coding	protein_arginine_methyltransferase_1	7131	8777	9037	6738	6367	6997	237.023	256.885	257.293	204.707	202.418	212.125
ENSG00000182307	2213.53	1700.23	0.3777	1.393e-10	1.4657e-09	C8orf33	chr8	+	protein_coding	chromosome_8_open_reading_frame_33	1878	2299	2362	1699	1731	1835	39.3138	42.378	42.3538	32.509	34.6594	35.0368
ENSG00000132694	467.663	357.097	0.3773	0.00024289	0.0010742	ARHGEF11	chr1	-	protein_coding	Rho_guanine_nucleotide_exchange_factor_(GEF)_11	426	481	470	387	356	363	3.46538	3.44539	3.27494	2.87749	2.76991	2.69331
ENSG00000205309	565.4	429.75	0.37711	0.0017802	0.0065939	NT5M	chr17	+	protein_coding	5'3'-nucleotidase_mitochondrial	613	502	537	485	378	470	21.2446	15.3195	15.9414	15.3635	12.5301	14.8568
ENSG00000143761	8040.07	6185.19	0.377	1.3135e-23	3.6067e-22	ARF1	chr1	+	protein_coding	ADP-ribosylation_factor_1	7100	8227	8384	6558	6100	6502	198.347	202.377	200.623	167.456	162.994	165.673
ENSG00000198546	289.104	218.894	0.37697	0.0097444	0.029499	ZNF511	chr10	+	protein_coding	zinc_finger_protein_511	237	337	280	210	195	274	6.62748	8.29816	6.7069	5.36761	5.21566	6.98859
ENSG00000166181	2631.58	2022.85	0.37691	6.2239e-12	7.4817e-11	API5	chr11	+	protein_coding	apoptosis_inhibitor_5	2244	2790	2736	2088	2030	2147	33.8594	37.0691	35.3619	28.797	29.2972	29.5479
ENSG00000133612	2412.52	1854.69	0.3768	9.0301e-13	1.1885e-11	AGAP3	chr7	+	protein_coding	ArfGAP_with_GTPase_domain_ankyrin_repeat_and_PH_domain_3	2127	2451	2538	1969	1886	1888	31.7774	32.2438	32.4792	26.888	26.9505	25.7271
ENSG00000160213	1563.48	1200.64	0.37659	1.0279e-08	8.6962e-08	CSTB	chr21	-	protein_coding	cystatin_B_(stefin_B)	1376	1536	1702	1304	1138	1279	35.65	35.0416	37.7715	30.8802	28.2006	30.2239
ENSG00000143228	2218.4	1704.66	0.37614	5.4311e-10	5.3397e-09	NUF2	chr1	+	protein_coding	NUF2_NDC80_kinetochore_complex_component_homolog_(S._cerevisiae)	1945	2365	2231	1812	1621	1850	55.3569	59.27	54.3895	47.1381	44.1275	48.0245
ENSG00000163602	1333.45	1024.77	0.37553	1.0212e-08	8.6461e-08	RYBP	chr3	-	protein_coding	RING1_and_YY1_binding_protein	1193	1311	1428	1086	1022	1066	14.0927	13.6366	14.4492	11.7259	11.5472	11.4855
ENSG00000188493	703.379	538.764	0.37549	2.1762e-05	0.00011493	C19orf54	chr19	-	protein_coding	chromosome_19_open_reading_frame_54	668	661	740	559	531	579	13.5978	11.848	12.9029	10.4008	10.3386	10.75
ENSG00000164916	2212.67	1700.91	0.37528	1.8878e-09	1.7425e-08	FOXK1	chr7	+	protein_coding	forkhead_box_K1	2053	2196	2263	1844	1796	1624	10.2898	9.69173	9.7155	8.44772	8.60989	7.42407
ENSG00000071655	3264.83	2513.75	0.37467	3.8637e-15	6.188e-14	MBD3	chr19	-	protein_coding	methyl-CpG_binding_domain_protein_3	2983	3214	3420	2678	2525	2582	60.0888	57.0083	59.0106	49.3075	48.6493	47.439
ENSG00000132507	13570	10450.1	0.37452	1.2685e-14	1.9471e-13	EIF5A	chr17	+	protein_coding	eukaryotic_translation_initiation_factor_5A	11699	14795	13537	10962	10079	11340	433.892	483.17	430.05	371.608	357.54	383.606
ENSG00000163939	5499.07	4236.65	0.3745	5.1557e-17	9.552e-16	PBRM1	chr3	-	protein_coding	polybromo_1	4805	5642	5778	4541	4345	4231	35.7932	37.0077	36.8678	30.9186	30.9578	28.7467
ENSG00000101624	470.166	359.732	0.37449	0.00039159	0.0016612	CEP76	chr18	-	protein_coding	centrosomal_protein_76kDa	421	498	466	359	390	364	7.12989	7.42647	6.76006	5.55721	6.31742	5.62265
ENSG00000118707	1092.18	838.955	0.37423	3.2069e-07	2.2176e-06	TGIF2	chr20	+	protein_coding	TGFB-induced_factor_homeobox_2	1020	1118	1074	882	849	867	15.8209	15.2695	14.2691	12.5043	12.5954	12.2656
ENSG00000156030	2370.93	1824.26	0.37419	3.0277e-10	3.0567e-09	ELMSAN1	chr14	-	protein_coding	ELM2_and_Myb/SANT-like_domain_containing_1	2178	2441	2359	2011	1843	1795	15.0853	14.8873	13.9955	12.7312	12.2094	11.3396
ENSG00000107625	1821.06	1401.21	0.37379	2.183e-09	1.9972e-08	DDX50	chr10	+	protein_coding	DEAD_(Asp-Glu-Ala-Asp)_box_polypeptide_50	1635	1841	1891	1452	1325	1566	36.1014	35.7941	35.7652	29.3045	27.9831	31.5382
ENSG00000092140	1471.1	1132.23	0.37366	4.8271e-08	3.7241e-07	G2E3	chr14	+	protein_coding	G2/M-phase_specific_E3_ubiquitin_protein_ligase	1235	1578	1533	1207	1149	1150	11.9244	13.4162	12.6787	10.6522	10.6112	10.1276
ENSG00000182512	2260.97	1741.44	0.37351	7.1406e-12	8.5046e-11	GLRX5	chr14	+	protein_coding	glutaredoxin_5	2033	2340	2288	1783	1760	1850	61.1536	61.9801	58.9528	49.0228	50.6375	50.757
ENSG00000165138	1468.1	1129.29	0.37332	2.1355e-08	1.7295e-07	ANKS6	chr9	-	protein_coding	ankyrin_repeat_and_sterile_alpha_motif_domain_containing_6	1383	1440	1495	1228	1141	1128	10.8184	9.91874	10.0172	8.78015	8.53694	8.04804
ENSG00000010219	418.83	320.285	0.373	0.00062932	0.0025669	DYRK4	chr12	+	protein_coding	dual-specificity_tyrosine-(Y)-phosphorylation_regulated_kinase_4	402	402	427	325	321	346	12.4053	10.9234	11.2869	9.16699	9.47461	9.73861
ENSG00000136861	4612.84	3557.42	0.373	4.3578e-17	8.1027e-16	CDK5RAP2	chr9	-	protein_coding	CDK5_regulatory_subunit_associated_protein_2	4062	4763	4779	3799	3602	3615	36.5091	37.6959	36.7927	31.2099	30.9656	29.6352
ENSG00000138095	2741.72	2114.29	0.37273	1.1999e-12	1.5584e-11	LRPPRC	chr2	-	protein_coding	leucine-rich_pentatricopeptide_repeat_containing	2353	2821	2922	2172	2177	2197	20.8148	21.9738	22.1409	17.5619	18.4198	17.7264
ENSG00000079616	4742.51	3659.35	0.37229	1.8692e-18	3.7558e-17	KIF22	chr16	+	protein_coding	kinesin_family_member_22	4200	4832	4953	3819	3606	3911	93.9592	95.1851	94.9122	78.091	77.1596	79.8026
ENSG00000106628	5504.84	4248.16	0.37225	2.237e-19	4.7585e-18	POLD2	chr7	-	protein_coding	polymerase_(DNA_directed)_delta_2_accessory_subunit	4851	5606	5780	4548	4201	4410	125.973	128.189	128.569	107.951	104.345	104.454
ENSG00000133641	668.553	513.728	0.37201	4.0303e-05	0.00020334	C12orf29	chr12	+	protein_coding	chromosome_12_open_reading_frame_29	569	686	720	528	493	571	10.3562	10.9942	11.2249	8.78382	8.58241	9.47901
ENSG00000188486	4972.31	3835.38	0.37195	9.4879e-12	1.1146e-10	H2AFX	chr11	-	protein_coding	H2A_histone_family_member_X	4090	5309	5305	4178	3771	3932	142.01	162.315	157.777	132.594	125.235	124.522
ENSG00000173950	565.267	433.509	0.37194	0.00017337	0.00078992	XXYLT1	chr3	-	protein_coding	xyloside_xylosyltransferase_1	539	515	609	442	451	449	11.0765	9.31905	10.72	8.30226	8.86469	8.41585
ENSG00000168393	1975.42	1522.92	0.3719	1.3691e-10	1.4413e-09	DTYMK	chr2	-	protein_coding	deoxythymidylate_kinase_(thymidylate_kinase)	1743	2020	2063	1596	1469	1654	79.2838	80.9078	80.3803	66.3562	63.9121	68.6217
ENSG00000184402	1447.14	1115.4	0.37183	1.0893e-08	9.1704e-08	SS18L1	chr20	+	protein_coding	synovial_sarcoma_translocation_gene_on_chromosome_18-like_1	1277	1425	1568	1166	1156	1131	15.9277	15.6505	16.7522	13.2929	13.7909	12.8666
ENSG00000116161	5639.36	4354.4	0.37121	8.115e-16	1.3641e-14	CACYBP	chr1	+	protein_coding	calcyclin_binding_protein	4825	5717	6116	4534	4246	4711	95.4103	99.5447	103.593	81.9485	80.3068	84.9669
ENSG00000134996	998.555	769.152	0.37093	2.8723e-06	1.7324e-05	OSTF1	chr9	+	protein_coding	osteoclast_stimulating_factor_1	827	1066	1059	795	751	837	35.1365	39.8806	38.5401	30.8732	30.5188	32.4353
ENSG00000112297	2849.95	2200.01	0.37087	1.739e-13	2.4327e-12	AIM1	chr6	+	protein_coding	absent_in_melanoma_1	2560	2832	3009	2377	2191	2246	19.0167	18.5243	19.1462	16.1394	15.5673	15.2176
ENSG00000168005	3873.61	2990.48	0.37087	7.5269e-13	9.9534e-12	C11orf84	chr11	+	protein_coding	chromosome_11_open_reading_frame_84	3292	4107	4040	3159	2893	3214	91.148	100.13	95.8147	79.9463	76.6143	81.1656
ENSG00000148341	3448.48	2662.4	0.3708	7.508e-14	1.0853e-12	SH3GLB2	chr9	-	protein_coding	SH3-domain_GRB2-like_endophilin_B2	3043	3456	3674	2776	2565	2909	35.321	35.3229	36.5286	29.4518	28.4769	30.7973
ENSG00000095059	2769.95	2138.14	0.37038	2.5692e-10	2.6142e-09	DHPS	chr19	-	protein_coding	deoxyhypusine_synthase	2360	2934	2885	2115	2131	2377	97.0317	106.222	101.604	79.4829	83.803	89.1395
[truncated: 2,028 more rows]

## Sheet: Downregulated_in_KO
Gene_ID	KO	WT	log2FoldChange	pvalue	padj	GeneName	Chrom	Strand	GeneType	GeneDescription	A11_1_readcount	A11_2_readcount	A11_3_readcount	A28_1_readcount	A28_2_readcount	A28_3_readcount	A11_1_fpkm	A11_2_fpkm	A11_3_fpkm	A28_1_fpkm	A28_2_fpkm	A28_3_fpkm
ENSG00000144331	0	715.869	-6.2262	4.29e-144	1.67e-141	ZNF385B	chr2	-	protein_coding	zinc_finger_protein_385B	0	0	0	689	800	725	0	0	0	10.7336	13.0416	11.2705
ENSG00000174059	16.4145	1180.11	-5.4939	9.93e-215	8.92e-212	CD34	chr1	-	protein_coding	CD34_molecule	11	16	22	1269	1055	1336	0.214488	0.274715	0.367449	22.617	19.676	23.7605
ENSG00000166349	319.923	11888.7	-4.7878	1.97e-183	1.2e-180	RAG1	chr11	+	protein_coding	recombination_activating_gene_1	239	367	343	12014	13991	10733	2.04046	2.75897	2.50834	93.7515	114.249	83.5775
ENSG00000116117	4.28079	247.687	-4.2402	2.11e-66	2.34e-64	PARD3B	chr2	+	protein_coding	par-3_partitioning_defective_3_homolog_B_(C._elegans)	2	2	9	298	223	247	0.0137118	0.0120738	0.0528529	1.86742	1.46232	1.54454
[truncated: 3,380 more rows]
