# Supplementary material for: Differential Gene Expression following DHX36/G4R1 Knockout Is Associated with G-Quadruplex Content and Cancer
Source: Int J Mol Sci. 2024 Feb 1;25(3):1753. doi: 10.3390/ijms25031753 (PMC10855491; doi:10.3390/ijms25031753)
Supplement: Supplementary file 1 [file ijms-25-01753-s001.zip › Supplementary_Table_S2.xlsx]

## Sheet: DE_Annotated_TFS
Gene_ID	Gene_Symbol	KO	WT	log2FoldChange	Description	DBD_Classification(Protein_Group,Protein_Family)	Reviewer	Judgement	Taxa	Reviewer_Commments	PubMed_ID	Function	Species	Evidence_Strength	PubMed_Comments
ENSG00000060566	CREB3L3	103.792	5.49687	2.9011	cAMP responsive element binding protein 3-like 3	Zipper-Type Group/Leucine Zipper Family	Shannan HoSui	TF Gene	DNA-Binding: sequence-specific	CREB-H is a liver-enriched transcription factor that binds specifically to CRE and box-B elements. DNA binding has been demonstrated using gel mobility shift assays. CREB-H acts as a transactivator, as shown by lucerifase assay. Deletion of the putative transmembrane domain increased activation, suggesting that the transmembrane domain may be involved in modulating activity.	11353085	DNA Binding; Transactivation	Human	Strong	In the initial screening experiment with RT?PCR, the authors observed the liver-specific expression of CREB-H using 16 human tissues. To confirm this observation, they performed northern blotting analysis with the 16 human tissues. To determine whether CREB-H is a transcription activator, plasmids expressing GAL4?CREB-H fusion proteins were produced and co-transfected with a luciferase-reporter p…
ENSG00000185551	NR2F2	291.286	55.5895	2.1419	nuclear receptor subfamily 2, group F, member 2	Zinc-coordinating Group/Hormone-nuclear Receptor Family	Sarav Sundararajan	TF Gene	DNA-Binding: sequence-specific		8622679	DNA Binding; Transactivation	Human; Mouse	Strong	Demonstrate binding of COUP-TFII to the HNF1 promoter by DNase1 footprinting, gel-shift and CAT reporter assays.
ENSG00000135144	DTX1	6991.83	1588.05	2.1147	deltex 1 homolog (Drosophila)		Stuart Lithwick	TF Gene	Transcription Factor Binding: tf co-factor binding	DTX1 negatively regulates the transcription of downstream targets likely in association with other cofactors. Cotransfection of E47 and DTX1 into NIH-3T3 cells leads to decreased reporter gene expression relative to E47 alone, for which there is an increase in reporter gene expression relative to reporter plasmid alone. Cotransfection of MASH1 and either of DTX1 or Notch-1 also leads to a decreas…	11564735	Co-activation; Other	Human; Mouse; Rat	Not Selected	Upon cotransfection of the E box reporter construct pE7 A-Luc (7 E-box motifs-beta actin promoter-luciferase) into rat NIH-3T3 cells along with an expression plasmid for rat MASH1, reporter activity was increased. Additional cotransfection of expression vectors for either Notch1-A or DTX1, led to reduced activity. Similarly, cotransfection of a mouse Hes1 promoter reporter construct and an expres…
ENSG00000048052	HDAC9	126.842	26.0809	1.8792	histone deacetylase 9		Tim Hughes	TF Gene	Transcription Regulatory Activity: heterochromatin interaction/binding; Transcription Factor Binding: tf co-factor binding	Hdac9 encodes a histone deacetylase-like protein that is expressed in brain and muscle and that has several isoforms. FLAG-tagged Hdac9 immunoprecipitates contain both histone deacetylase activity and the muscle-related MEF2 transcription factor (PMID: 11535832). Reporter cotransfection assays show that HDAC9 represses transcription of a MEF2-responsive promoter, but not an unrelated promoter (PM…	12242305	TF PPI; Transactivation	Human; Mouse	Not Selected	At least one of the isoforms also co-purifies with heterochromatin protein 1 (HP1), an adaptor protein that recognizes methylated lysines within histone tails and mediates transcriptional repression by recruiting histone methyltransferase, by both yeast 2-hybrid and IPs from cotransfected COS cells.
ENSG00000048052	HDAC9	126.842	26.0809	1.8792	histone deacetylase 9		Tim Hughes	TF Gene	Transcription Regulatory Activity: heterochromatin interaction/binding; Transcription Factor Binding: tf co-factor binding	Hdac9 encodes a histone deacetylase-like protein that is expressed in brain and muscle and that has several isoforms. FLAG-tagged Hdac9 immunoprecipitates contain both histone deacetylase activity and the muscle-related MEF2 transcription factor (PMID: 11535832). Reporter cotransfection assays show that HDAC9 represses transcription of a MEF2-responsive promoter, but not an unrelated promoter (PM…	11535832	TF PPI; Transactivation	Human	Not Selected	FLAG-tagged Hdac9 immunoprecipitates contain both histone deacetylase activity and the muscle-related MEF2 transcription factor. Reporter cotransfection assays show that HDAC9 represses transcription of a MEF2-responsive promoter, but not an unrelated promoter.
ENSG00000110777	POU2AF1	226.744	55.1321	1.8489	POU domain, class 2, associating factor 1		Andrew Kwon	TF Gene	Transcription Factor Binding: tf co-factor binding	Pou2af1 is a transcription factor binding protein that coactivates octamer-motif containing promoters. EMSA, immunodepletion, and cotransfection studies show that Pou2af1 interacts with Oct-1 and Oct-2 TFs that bind to the octamer-motif and coactivates the promoter.	7779176	Co-activation; TF PPI	Human	Strong	Bob1 was identified using a modified yeast 1-hybrid assay, in which Bob1 was shown to have absolute requirement for coexpressed Oct-2A to activate transcription. EMSA showed that Oct-2 and Oct-1 complexes was supershifted when in vitro Bob1 was present. EMSA with Oct-1 POU domain alone resulted in Bob1 supershifted complex, but not with other domains. Cotransfection of Bob1 expression vector in H…
ENSG00000110777	POU2AF1	226.744	55.1321	1.8489	POU domain, class 2, associating factor 1		Andrew Kwon	TF Gene	Transcription Factor Binding: tf co-factor binding	Pou2af1 is a transcription factor binding protein that coactivates octamer-motif containing promoters. EMSA, immunodepletion, and cotransfection studies show that Pou2af1 interacts with Oct-1 and Oct-2 TFs that bind to the octamer-motif and coactivates the promoter.	7623806	Co-activation; TF PPI	Human	Strong	Purified OCA-B from HeLa nuclear extract stimulated IgH promoter, but not control H2B promoter, measured by primer extension methods. Removal of Oct-1 from HeLa nuclear extract reduced transcription from H2B promoter but not from IgH promoter, which is restored by addition of Oct-1 and Oct-2. Efficient transcription of IgH required both OCA-B and either Oct-1 or Oct-2. Immunodepletion of OCA-B fr…
ENSG00000020633	RUNX3	1178.97	337.557	1.7656	runt related transcription factor 3	Other/Runt Domain Family	Debra Fulton	TF Gene	DNA-Binding: sequence-specific	RunX3 is a transcription factor. It induces transcription of CD49d promoter-luciferase gene and demonstrates a repressor activity on RUNX1 promoter-luciferase gene and its repressor effect is mitigated with the introduction of RUNX3 siRNAs.	16164020	DNA Binding; Transactivation	Human	Medium	Transient transfection experiments in human cell line K562 (chronic myelogenous leukemia) reveal that RUNX3 transactivates the CD49d gene proximal promoter (luciferase-reporter gene).
ENSG00000020633	RUNX3	1178.97	337.557	1.7656	runt related transcription factor 3	Other/Runt Domain Family	Debra Fulton	TF Gene	DNA-Binding: sequence-specific	RunX3 is a transcription factor. It induces transcription of CD49d promoter-luciferase gene and demonstrates a repressor activity on RUNX1 promoter-luciferase gene and its repressor effect is mitigated with the introduction of RUNX3 siRNAs.	15688019	Transactivation	Human	Medium	RUNX3 promoter specific RNase protection assays (RPA) determine that that one RUNX3 isoform is being induced during B-cell stimulation (RT-PCR). RUNX3 proximal (isoform P2) promoter activity. Stable transfection of EBV-negative Akata 31 BL cells with inducible expression plasmids containing RUNX3 cDNA (P2 isoform) demonstrate that RUNX3 represses RUNX1 promoter-luciferase gene. Western blot of RU…
ENSG00000148400	NOTCH1	8378.6	2686.4	1.6321	Notch gene homolog 1 (Drosophila)		Sarav Sundararajan	TF Gene Candidate	Transcription Factor Binding: tf co-factor binding	Regulates transcription by acting as a cofactor to other transcription factors, usually through a complex.	10082551	TF PPI; Transactivation	Human	Strong	CAT reporter assays show that Notch1 can inhibit transactivation of promoters containing Mef2 binding sites or E-box sequences when they are activated by Mef2. EMSA assays show that Notch1 prevents Mef2c from binding DNA. The Notch1 and Mef2 interaction was detected by yeast two-hybrid assays and by coimmunoprecipitation.
ENSG00000081059	TCF7	17536.4	6134.51	1.5062	transcription factor 7, T-cell specific	Other Alpha-Helix Group/High Mobility Group (Box) Family	Jared Roach	TF Gene	DNA-Binding: sequence-specific	#JR#2-15-06BLink suggsts TCF7 is human ortholog.	7579399	DNA Binding	Human	Strong	methylation interference footprinting
ENSG00000100219	XBP1	1433.82	544.839	1.3749	X-box binding protein 1	Zipper-Type Group/Leucine Zipper Family	Sarav Sundararajan	TF Gene	DNA-Binding: sequence-specific		2321018	DNA Binding; Transactivation	Human	Strong	This paper describes the cloning of the human XBP-1 gene. Gel-shift assays show that this protein can bind to the DR-alpha promoter. CAT assays using the DR-alpha promoter show that this protein can also transactivate.
ENSG00000177374	HIC1	193.16	70.2684	1.3057	hypermethylated in cancer 1	Zinc-coordinating Group/BetaBetaAlpha-zinc finger Family	Rob Sladek	TF Gene	DNA-Binding: sequence-specific	A consensus HIC1 biding sequence (5'-GGG(T/G)TGCCC(G/C)CN(G/C)GCC-3') was identified by binding site selection (SAAB) using FLAG epitope-tagged HIC1 (AA 348 to 714) expressed in reticulocyte lysates. HIC1 binding to the an oligonucleotide selected by FLAG-HIC1 and matching the consensus sequence (HiRE) was confirmed in gel shift assays.HIC1 represses transcription mediated by a reporter containin…	15231840	DNA Binding; Transactivation	Human	Strong	A consensus HIC1 biding sequence (5'-CCGGGTGCCC(G/C)(G/C)(G/C)-3') was identified by binding site selection (SAAB) using a bacterially expressed, affinity purified GST-HIC (AA 348 to 714) fusion protein. A parallel experiment, using FLAG epitope-tagged HIC1 (AA 348 to 714) expressed in reticulocyte lysates, identified a longer but less stringent HIC1 consensus binding sequence (5'-GGG(T/G)TGCCC(G…
ENSG00000074181	NOTCH3	3552.45	1473.52	1.2514	Notch gene homolog 3 (Drosophila)		Debra Fulton	TF Gene	Transcription Factor Binding: tf co-factor binding	Notch3 is a transcription factor. It transactivates Hes1 and Hes2 endogenous promoter-reporter genes. It also appears that its activation strength may be determined by its Ankyrin region repeats (as demonstrated by transrepression of a reporter gene).	16365048	Co-activation; Transactivation	Human; Mouse	Strong	Reporter gene assays using Hes1 and Hes5 endogenous promoters and truncated Notch3 proteins containing intracellular domains (and epitoped N terminal) in HeLa cells: (cervical carcinoma), NIH3T3 (embryonic fibroblast), C2C12 (myoblast), 293T (human embryonic kidney transformed with adenovirus 5 DNA), MK-4 (immortalized mouse kidney cells), D4T (endothelial cells), M(neuroblastoma) demonstrate tha…
ENSG00000184937	WT1	169.892	66.4021	1.213	Wilms tumor homolog	Zinc-coordinating Group/BetaBetaAlpha-zinc finger Family	David Martin	TF Gene	DNA-Binding: sequence-specific		10022915	DNA Binding; Transactivation	Human; Mouse	Strong	DNA binding determined by EMSA and DNase I footprinting.Transcriptional activation of the Dax-1 promoter by WT1 has been determined by CAT reporter gene assays.
ENSG00000184937	WT1	169.892	66.4021	1.213	Wilms tumor homolog	Zinc-coordinating Group/BetaBetaAlpha-zinc finger Family	David Martin	TF Gene	DNA-Binding: sequence-specific		8950987	DNA Binding; Other	Human; Mouse	Strong	DNA binding : DNase I footprinting.Repression : The human MK promoter fused with the CAT gene was co-transfected with an effector plasmid containing the WT1 gene into several cell lines. Transient transfection assays showed suppression of activation from the MK promoter by WT1 co-transfection in recipient cells.
ENSG00000186350	RXRA	1038.1	483.387	1.083	retinoid X receptor alpha	Zinc-coordinating Group/Hormone-nuclear Receptor Family	Shannan HoSui	TF Gene	Transcription Factor Binding: tf co-factor binding; DNA-Binding: sequence-specific	RXRa is a member of the nuclear receptor superfamily and plays key roles in a variety of physiological phenomenon either as a homodimer or as a heterodimer with a wide range of other members of the nuclear receptor superfamily. Transactivation activity has been confirmed by luceriferase report gene assays using RXRa-specific binding sites, or binding sites specific to RXRa cofactors.	15544927	Co-activation; DNA Binding; Transactivation	Human	Strong	The authors report the identification of two novel splice forms of RXRa. The predicted protein products of RXR&#945;2 and RXR&#945;3 lack the N-terminal 27 and 97 amino acid residues in the region containing AF-1 of RXRa1. Since AF-1 activates transcription either by itself, depending on the cell and promoter context, or synergistically with AF-2 in a ligand-dependent manner, we examined whether …
ENSG00000151702	FLI1	2424.1	1139.63	1.0779	Friend leukemia integration 1	Winged Helix-Turn-Helix/Ets Domain Family	Gwenael Breard	TF Gene	DNA-Binding: sequence-specific	Fli1 belongs to the ETS family of transcription factor. It has been shown in human that the translocation t(11;22)(q24;q12) substitutes a putative RNA-binding domain of the Ewing sarcoma gene on chromosome 22 for the DNA-binding domain of the FLI1 gene on chromosome 11.This translocation of Ewing sarcoma produces a chimeric transcription factor that requires the DNA-binding domain encoded by FLI1…	1522903	DNA Binding	Human	Medium	The authors demonstrated that the translocation t(11;22)(q24;q12) substitutes a putative RNA-binding domain of the Ewing sarcoma gene on chromosome 22 for the DNA-binding domain of the FLI1 gene on chromosome 11. They found that the breakpoints on chromosome 22 were clustered within a 7-kb region, whereas the breakpoints on chromosome 11 were scattered over a 40-kb region, termed EWSR2. Another s…
ENSG00000151702	FLI1	2424.1	1139.63	1.0779	Friend leukemia integration 1	Winged Helix-Turn-Helix/Ets Domain Family	Gwenael Breard	TF Gene	DNA-Binding: sequence-specific	Fli1 belongs to the ETS family of transcription factor. It has been shown in human that the translocation t(11;22)(q24;q12) substitutes a putative RNA-binding domain of the Ewing sarcoma gene on chromosome 22 for the DNA-binding domain of the FLI1 gene on chromosome 11.This translocation of Ewing sarcoma produces a chimeric transcription factor that requires the DNA-binding domain encoded by FLI1…	8502483	DNA Binding	Human	Strong	In this study, the authors show that the Fli-1 protein, like other Ets proteins, has DNA-binding activity and can act as a sequence-specific transcriptional activator. Furthermore, they have identified an octanucleotide core sequence that is required in vitro for optimal binding of Fli-1 to the Drosophila E74 target and the promoter sequence of the human GPIIB gene
ENSG00000100987	VSX1	34.5779	10.0166	1.0308	visual system homeobox 1 homolog (zebrafish)	Helix-Turn-Helix Group/Homeodomain Family	Tim Hughes	TF Gene	DNA-Binding: sequence-specific	This is a homeodomain protein that binds to oligonucleotides containing °∞P3°±, an instance of a classical homeobox (TAATTAAATTA) but not a mutated control sequence (TccTTAAAggA) by gel-shift (PMID: 11978762). It acts as a transcriptional repressor in a cotransfection reporter assay (PMID: 15647262).	11978762	DNA Binding	Human	Not Selected	This is a homeodomain protein that binds to oligonucleotides containing ?P3?, an instance of a classical homeobox (TAATTAAATTA) but not a mutated control sequence (TccTTAAAggA) by gel-shift.
ENSG00000124232	RBPJL	15.7564	1.64439	1.0304	recombination signal binding protein for immunoglobulin kappa J region-like	Other/DNA-binding LAG-1-like Domain Family	Warren Cheung	TF Gene	DNA-Binding: sequence-specific	Shows TF activity in conjunction with other proteins. Shows sequence specific DNA binding, but requires other protein (EDNA-2) to activate. Also shown to complex with P48 and activating transcription.	16354684	DNA Binding; TF PPI	Human; Mouse; Other	Medium	mouse RBP-L, human P48.RBP-L is a subunit of the PTF1 complexes. Nuclear extract PTF1 reacts against RBP-L antibodies supershifting in EMSA. Shown to bind selectively to Ela1 element by testing against sequence mutations. Is a critical subunit of PTF1 for high-level transcriptional activation of the Ela1 A element, shown by activation of luciferase construct although only when present with the ot…
ENSG00000108840	HDAC5	1139.73	562.848	1.0015	histone deacetylase 5		Gwenael Breard	TF Gene	Transcription Factor Binding: tf co-factor binding	Histone deacetylase can act as transcriptional repressors when targeted to transcription factors or cofactors bound to promoters. By affecting histone®CDNA and (or) internucleosomal histone®Chistone interactions, histone acetylation regulates chromatin activity in transcription.HDAC5 has been found to bind several TFs or cofactors and act as a repressor when targeted to promoters of genes, but is…	12943985	TF PPI	Human	Strong	this study demonstrates an in vitro interaction of nuclear receptor zinc finger DNA binding domains with several histone deacetylase. It also reviews well the different transcription factors or cofactors known to be bound to HDAC.
ENSG00000128604	IRF5	45.5596	18.1174	0.95651	interferon regulatory factor 5	Winged Helix-Turn-Helix/Interferon Regulatory Factor	Jared Roach	TF Gene	DNA-Binding: sequence-specific	Binds DNA; transactivation.	12600985	DNA Binding; TF PPI; Transactivation	Human	Strong	gel shift with INFN regulatory element and reporter gene assays
ENSG00000128604	IRF5	45.5596	18.1174	0.95651	interferon regulatory factor 5	Winged Helix-Turn-Helix/Interferon Regulatory Factor	Jared Roach	TF Gene	DNA-Binding: sequence-specific	Binds DNA; transactivation.	15308637	Transactivation	Human	Weak	shows transactivation using microarrays
ENSG00000116819	TFAP2E	116.295	55.2756	0.93552	transcription factor AP-2, epsilon	Zipper-Type Group/Helix-Loop-Helix Family	Amy Ticoll	TF Gene	DNA-Binding: sequence-specific	AP-2 epsilon (Tcfap2e) interacts with the hMtIIa binding site as seen in EMSA. AP-2 epsilon expressed in HepG2 cells activates expression in a binding site dependent manner.	14572467	DNA Binding	Human; Mouse	Strong	AP-2 epsilon interacts with the hMtIIa binding site as seen in EMSA. Dimerization of AP-2 epsilon on DNA visualized with EGS cross-linking, separation by SDS?PAGE followed by autoradiography.
ENSG00000125931	CITED1	40.1681	15.8071	0.91984	Cbp/p300-interacting transactivator with Glu/Asp-rich carboxy-terminal domain 1		Wyeth Wasserman	TF Gene	Transcription Factor Binding: tf co-factor binding	co-activator - interacts with other proteins to activate transcription; no DNA binding reported	10722728	Co-activation; TF PPI	Human	Medium	Fairly clear that this is a coactivtor and not a DNA binding protein
ENSG00000125931	CITED1	40.1681	15.8071	0.91984	Cbp/p300-interacting transactivator with Glu/Asp-rich carboxy-terminal domain 1		Wyeth Wasserman	TF Gene	Transcription Factor Binding: tf co-factor binding	co-activator - interacts with other proteins to activate transcription; no DNA binding reported	9434189	Transactivation	Human	Weak	interacts with TFs to produce activation - no sequence specific binding
ENSG00000102935	ZNF423	14.1975	1.96154	0.90752	zinc finger protein 423	Zinc-coordinating Group/BetaBetaAlpha-zinc finger Family	Amy Ticoll	TF Gene	Transcription Factor Binding: tf co-factor binding	Roaz (Zfp423) is identified as an interactor of DNA-binding transcription factor O/E-1 in yeast two-hybrid, GST-affinity purification, and coimmunoprecipitation experiments. Cotransfection and luciferase assays in HEK293 cells indicate Roaz and O/E-1 modulate transcription.	9151733	TF PPI	Human; Rat	Strong	Roaz (Zfp423) is identified as an interactor of DNA-binding transcription factor O/E-1 in a yeast two-hybrid screen. Full-length O/E-1 protein expressed in HEK293 cells is retained specifically on the GST-RoazD86 affinity column. Results confirmed with coimmunoprecipitation.
ENSG00000140044	JDP2	162.127	79.943	0.90471	Jun dimerization protein 2		Debra Fulton	TF Gene	Transcription Factor Binding: tf co-factor binding	JDP2 is a transcription factor. It interacts with ATF-2 (by EMSA) and is a component of the differentiation regulatory factor (DRF) complex by supershift assays. JDP2 represses DRE-dependent transactivation by ATF-2 and p300 in F9 cells by CAT reporter assay and inhibit retinoic acid-mediated activation in F9 cells (by c-jun promoter reporter assay) and RA-inducible gene expression in F9 cells by…	12052888	TF PPI; Transactivation	Human; Mouse	Strong	JDP2 binds to a sequence element in the c-jun promoter - the differentiation response element (DRE) - as a heterodimer with ATF-2 by EMSA.Supershift assays in nuclear extracts from F9 cells demonstrate that JDP2 is a component of the differentiation regulatory factor complex (DRF - one component: adenovirus E1A-associated protein p300; another component: activating transcription factor 2 (ATF-2) …
ENSG00000126368	NR1D1	463.508	256.693	0.8188	nuclear receptor subfamily 1, group D, member 1	Zinc-coordinating Group/Hormone-nuclear Receptor Family	Gwenael Breard	TF Gene	DNA-Binding: sequence-specific	NR1D1 is an orphan nuclear receptor able to bind the motif WAWNTRGGTCA called RORE (ROR [retinoid acid related orphan receptor] response element).	12021280	DNA Binding	Human	Strong	Coste and Rodriguez (2002) determined that REV-ERB-alpha transfected and expressed in human hepatic cells specifically repressed APOC3 promoter activity. By deletion and site-directed mutagenesis experiments, they showed that REV-ERB-alpha bound to an element in the proximal promoter of the APOC3 gene that is also a ROR-alpha-1 element. They provided evidence for cross-talk between REV-ERB-alpha …
ENSG00000126368	NR1D1	463.508	256.693	0.8188	nuclear receptor subfamily 1, group D, member 1	Zinc-coordinating Group/Hormone-nuclear Receptor Family	Gwenael Breard	TF Gene	DNA-Binding: sequence-specific	NR1D1 is an orphan nuclear receptor able to bind the motif WAWNTRGGTCA called RORE (ROR [retinoid acid related orphan receptor] response element).	12150932	DNA Binding	Human	Strong	Mammalian circadian rhythms are generated by a feedback loop in which BMAL1 and CLOCK, players of the positive limb, activate transcription of the cryptochrome and period genes, components of the negative limb. Bmal1 and Per transcription cycles display nearly opposite phases and are thus governed by different mechanisms. Here, authors identify the orphan nuclear receptor REV-ERBalpha as the majo…
ENSG00000102034	ELF4	479.086	281.261	0.74229	E74-like factor 4 (ets domain transcription factor)	Winged Helix-Turn-Helix/Ets Domain Family	Sarav Sundararajan	TF Gene	DNA-Binding: sequence-specific		8895518	DNA Binding; Transactivation	Human	Strong	This paper describes the cloning of the human MEF gene. An oligonucleotide selection assay defined the consensus binding site for this protein. MEF was also shown to specifically bind to the human GM-CSF and IL-3 promoters and reporter assays demonstrated that this protein can transactivate these promoters.
ENSG00000131196	NFATC1	1183.31	707.784	0.73044	nuclear factor of activated T-cells, cytoplasmic, calcineurin-dependent 1	Other/Rel Homology Region Family	Debra Fulton	TF Gene	DNA-Binding: sequence-specific	NfatC1 is a transcription factor. EMSA and CHiP assays demonstrate that it binds the OSCAR gene promoter region (invitro and invivo) and transactivates a OSCAR reporter gene. In addition, it interacts with p300 which transactivates a bcl-2 promoter.	16109714	DNA Binding; Transactivation	Human; Mouse	Strong	Transient transfections into 293 human embryonic kidney cells (293T) with OSCAR gene promoter region (and site-directed mutagenesis) with various amounts of NFATc1 plasmid demonstrate that NFATC1 transactivation of the reporter gene is binding site specfic.EMSA and CHiP assays demonstrate that NFATc1 directly Binds to NFATc1-binding sites in the promoter of the OSCAR gene both invitro and invivo …
ENSG00000196132	MYT1	107.041	59.4448	0.72802	myelin transcription factor 1	Zinc-coordinating Group/BetaBetaAlpha-zinc finger Family	Debra Fulton	TF Gene	DNA-Binding: sequence-specific	Myt1 is a transcription factor. It binds DNA (by selection/amplification experiments and DNase footprinting) and transactivates an HMyT1 promoter-reporter gene.	8980226	DNA Binding; Transactivation	Human; Other	Strong	Selection/amplification experiments and DNase footprinting identify the DNA binding site Xenopus XMyT1 as AAAGTTT.Transient tranfection MyT1 binding element promoter-reporter in HeLa cells (contain HMyT1) demonstrate that HMyT1 transactivates this promoter.
ENSG00000107262	BAG1	1817.45	1096.52	0.72083	Bcl2-associated athanogene 1		Amy Ticoll	TF Gene	Transcription Factor Binding: tf co-factor binding	Addition of GST®CRAP46 (Bag1) to an EMSA with extracts from cells transfected with the GR inhibits DNA binding by the receptor. BAG-1 is shown to interact with RAR in an in vitro GST pull-down assay and in a yeast two-hybrid assay. In transient transfection assays (CV-1 cells), co-transfection of BAG-1 expression plasmid inhibits the transactivation activity of RAR/RXR heterodimers.	11101523	TF PPI	Human	Strong	Addition of GST?RAP46 (Bag1) to an EMSA with extracts from COS-7 cells transfected with the GR (glucocorticoid receptor) inhibits DNA binding by the receptor. This possibly makes use of the Hsc70 in the extract. The inhibitory effect is specific: not observed with GST alone or with the deletion of the Hsp70/Hsc70 binding site in RAP46.
ENSG00000170485	NPAS2	515.237	307.107	0.71949	neuronal PAS domain protein 2	Zipper-Type Group/Helix-Loop-Helix Family	Amy Ticoll	TF Gene	DNA-Binding: sequence-specific	NPAS2:BMAL1 binds DNA in EMSA. NPAS2:BMAL1 expression induces accumulation of LDHA mRNA in cotransfected cells.	11441146	DNA Binding	Human	Medium	NPAS2:BMAL1 binds DNA in EMSA. NPAS2:BMAL1 expression induces accumulation of LDHA mRNA in cotransfected human embryonic kidney 293 cells.
ENSG00000073861	TBX21	34.7359	17.1309	0.69159	T-box 21	Beta-Hairpin-Ribbon Group/Transcription Factor T-Domain	Tim Hughes	TF Gene	DNA-Binding: sequence-specific	This gene encodes an apparent member of the T-box family of transcription factors involved in the immune response. It was identified by a yeast one hybrid approach using the IL-2 promoter (-400 to &#8722;40) linked to the HIS3 reporter gene (PMID: 10761931). In a cotransfection assay, it could transactivate a reporter construct containing the entire IFN&#947; locus, which includes three potential…	15662016	DNA Binding; Transactivation	Human; Mouse	Not Selected	T-bet interferes with GATA-3 DNA-binding in a gel-shift assay.
ENSG00000073861	TBX21	34.7359	17.1309	0.69159	T-box 21	Beta-Hairpin-Ribbon Group/Transcription Factor T-Domain	Tim Hughes	TF Gene	DNA-Binding: sequence-specific	This gene encodes an apparent member of the T-box family of transcription factors involved in the immune response. It was identified by a yeast one hybrid approach using the IL-2 promoter (-400 to &#8722;40) linked to the HIS3 reporter gene (PMID: 10761931). In a cotransfection assay, it could transactivate a reporter construct containing the entire IFN&#947; locus, which includes three potential…	10761931	DNA Binding; Transactivation	Human; Mouse	Not Selected	Identified by a yeast one hybrid approach using the IL-2 promoter (-400 to ?40) linked to the HIS3 reporter gene. In a cotransfection assay, it could transactivate a reporter construct containing the entire IFN? locus, which includes three potential T-box consensus binding sequences, but it repressed the IL-2 promoter.
ENSG00000198807	PAX9	504.937	313.066	0.66816	paired box gene 9	Helix-Turn-Helix Group/Homeodomain Family	Rob Sladek	TF Gene	DNA-Binding: sequence-specific	Bacterially expressed GST-PAX9 fusion proteins bind to the CD19-2(A-ins) paired domain binding site in gel shift assays.PAX9 transactivates reporters containing CD19-2(A-ins) (CD19TKLUC) following transient transfection in COS7 cells.A fusion protein containing PAX9 linked to the GAL4-DBD activated transcription mediated by the GAL4-TK-LUC reporter following transient transfection in COS7 and NIH…	14607846	DNA Binding; Transactivation	Human	Strong	Bacterially expressed GST-PAX9 fusion proteins bind to the CD19-2(A-ins) paired domain binding site in gel shift assays.PAX9 transactivates reporters containing CD19-2(A-ins) (CD19TKLUC) following transient transfection in COS7 cells.A fusion protein containing PAX9 linked to the GAL4-DBD activated transcription mediated by the GAL4-TK-LUC reporter following transient transfection in COS7 and NIH…
ENSG00000122779	TRIM24	919.956	575.373	0.6651	tripartite motif-containing 24		Debra Fulton	TF Gene Candidate	Transcription Factor Binding: tf co-factor binding	Trim24 is a transcription factor candidate. It binds ER by pull-down assays and represses transactivation of a Gal4 reporter as a Gal/4 fusion protein.	8978696	DNA Binding	Human; Other	Medium	TIF1 interacts with mHPIrx and mMODI (homologues of Drosophila heterochromatin protein 1 - dHPI by yeast two-hybrid assay. Two close non-overlapping domains of TIF1 can interact with the HP1 homologues and RXR-alpha as determined by OMPdecase activity.Gal4/Tif1-alpha and Gal4/mHP1-alpha fusions in HeLa and Cos-1 cells repress the activity of an ER element reporter gene.
ENSG00000122779	TRIM24	919.956	575.373	0.6651	tripartite motif-containing 24		Debra Fulton	TF Gene Candidate	Transcription Factor Binding: tf co-factor binding	Trim24 is a transcription factor candidate. It binds ER by pull-down assays and represses transactivation of a Gal4 reporter as a Gal/4 fusion protein.	10598587	TF PPI	Human; Other	Medium	TIF1 is shown to interact ER by pull-down assays. hTif1 binds ER by its leucine-charged domain and forms an ERE-ER-hTIF1 ternary complex by EMSA, mutational analysis and pull-down assays.
ENSG00000075426	FOSL2	273.489	167.713	0.6569	fos-like antigen 2	Zipper-Type Group/Leucine Zipper Family	Elodie Portales-Casamar	TF Gene	DNA-Binding: sequence-specific	Fra-2 is reported in many AP-1 complexes. It binds to AP-1 specific binding site as a dimer and transactivate the transcription of ts targets.	13679379	DNA Binding; Transactivation	Human	Strong	Fra-2 strongly up-regulate endogenous fra-1 mRNA expression in a gene reporter assay.Fra-2 Binds to the fra-1 Promoter (EMSA and chIP experiments).They use A549 cells, a human alveolar type II-like epithelial cell line.
ENSG00000099956	SMARCB1	5462.2	3509.78	0.63429	SWI/SNF related, matrix associated, actin dependent regulator of chromatin, subfamily b, member 1		Amy Ticoll	TF Gene	Transcription Regulatory Activity: heterochromatin interaction/binding	A ChIP experiment shows that Smarcb1 is recruited to the region of the CSF1 promoter. Luciferase reporter assay in HeLa cells indicates Smarcb1 activates the CSF1 promoter.	16267391	Non-specific DNA	Human	Medium	A ChIP experiment performed in HeLa cells shows that INI1/hSNF5/BAF47 (Smarcb1) is recruited to the region of the CSF1 promoter.
ENSG00000111206	FOXM1	2747.79	1784.19	0.61773	forkhead box M1	Winged Helix-Turn-Helix/Forkhead Domain Family	David Martin	TF Gene	Transcription Regulatory Activity: heterochromatin interaction/binding; DNA-Binding: sequence-specific		9242644	DNA Binding	Human; Mouse	Strong	binding sites are determined by EMSA and SAAB techniques.
ENSG00000153879	CEBPG	1719.56	1118.72	0.61385	CCAAT/enhancer binding protein (C/EBP), gamma	Zipper-Type Group/Leucine Zipper Family	Debra Fulton	TF Gene Candidate	DNA-Binding: sequence-specific	C/EBP-gamma is possibly a transcriptional inhibitor. Gel shift assays demonstrate binding to the CCAAT-box probes and luciferase-reporter assays demonstrate that C/EBP-gamma inhibits the transcriptional activities of two proteins, C/EBPax and NF-IL6.	7501458	DNA Binding; Transactivation	Human; Mouse	Weak	We demonstrate here that Ig/EBP inhibits the transcriptional activities of two proteins, C/EBPax and NF-IL6 A luciferase-reporter assay (a promoter containing four C/EBP sites upstream of a minimal alkaline phosphatase TATA element) and deletion of the C/EBP site in the immunoglobulin VHl promoter demonstrate that endogenous Ig/EBP is not a transcriptional activator.Transfection of a luciferase-r…
ENSG00000153879	CEBPG	1719.56	1118.72	0.61385	CCAAT/enhancer binding protein (C/EBP), gamma	Zipper-Type Group/Leucine Zipper Family	Debra Fulton	TF Gene Candidate	DNA-Binding: sequence-specific	C/EBP-gamma is possibly a transcriptional inhibitor. Gel shift assays demonstrate binding to the CCAAT-box probes and luciferase-reporter assays demonstrate that C/EBP-gamma inhibits the transcriptional activities of two proteins, C/EBPax and NF-IL6.	15833715	Other	Human; Mouse	Medium	Gel-shift assays with a radiolabelled wild-type human &#946;-globin CCAAT-box probe and nuclear extracts from DMSO-induced MEL cells (a murine erythroleukemic cell line) with C/EBP-gamma antibodies confirm the ability of C/EBP-gamma to bind the CCAAT-box probe. Co-transfection of plasmids encoding EKLF (EKLF is required for high-level &#946;-globin expression during definitive erythropoiesis), C/…
ENSG00000163666	HESX1	61.3224	36.0316	0.60415	homeo box gene expressed in ES cells	Helix-Turn-Helix Group/Homeodomain Family	Andrew Kwon	TF Gene Candidate	DNA-Binding: sequence-specific	Based on EMSA studies, it is evident that HESX1 is a DNA-binding protein. Cotransfection studies give strong indication that HESX1 acts as a repressor, and various literature classify this as a transcription factor. However, because the only activity shown is repression, and not enough evidence could be found against squelching or other effects, I am classifying this as a TF candidate for now.	9620767	DNA Binding	Human	Medium	EMSA with wild type and mutant HESX1 and palindromic PIII sequence shows that only the wild type binds to DNA as a dimer.
ENSG00000163666	HESX1	61.3224	36.0316	0.60415	homeo box gene expressed in ES cells	Helix-Turn-Helix Group/Homeodomain Family	Andrew Kwon	TF Gene Candidate	DNA-Binding: sequence-specific	Based on EMSA studies, it is evident that HESX1 is a DNA-binding protein. Cotransfection studies give strong indication that HESX1 acts as a repressor, and various literature classify this as a transcription factor. However, because the only activity shown is repression, and not enough evidence could be found against squelching or other effects, I am classifying this as a TF candidate for now.	11748154	DNA Binding	Human; Mouse	Strong	In EMSA, mutant HESX1 fails to bind to P3 site and GBS site, known to bind paired class homeodomains as monomers. Cotransfection of GAL4-HESX1 and GAL4-SV40 reporter construct shows that HESX1 has repression activity. Deletion of a domain from HESX1 known to be involved in repression in other proteins removes much of HESX1's repression ability. HESX1 does not show repression when GAL4-E4 reporter…
ENSG00000189403	HMGB1	26365.8	17319.9	0.60407	high mobility group box 1		Stuart Lithwick	TF Gene	Transcription Factor Binding: tf co-factor binding	Hmgb1 is a transcriptional cofactor, which binds other transcription factors in order to regulate transcription. Luciferase reporter gene expression increases upon cotransfection of a SREBP-1 expression vector and a lucriferase reporter vector into human kidney cells, but this change in expression is further increased upon the additional transfection of a Hmgb1 expression vector. Also, Hmgb1 bind…	16040616	Co-activation; Other	Human; Mouse	Strong	In a cotransfection assay, in which a mouse expression vector for either SREBP-1 or SREBP-2 was transfected into human embryonic kidney 293 cells along with a reporter vector (Sterol regulatory element (SRE) fused to Luciferase), reporter expression increased five-fold relative to expression vector alone. With the further transfection of a Hmgb1 expression vector, reporter expression further incr…
ENSG00000164104	HMGB2	15403.8	10163.2	0.59591	high mobility group box 2	Other Alpha-Helix Group/High Mobility Group (Box) Family	Magdalena Swanson	TF Gene	DNA-Binding: non-sequence-specific; Transcription Factor Binding: tf co-factor binding	Hmgb2 is a TF gene. The recombinant protein was shown to bind to plasmid DNA in gel retardation assays. In transient cotransfections, recombinant human HMGB2 was shown to repress p53- and p73-dependent transactivation from a luciferase reporter plasmid. Native human HMGB2 was shown to associate with HMGB1 and a nuclear DNA-protein complex in coimmunoprecipitation and EMSA studies.	11748232	Co-activation	Human	Strong	In transient cotransfections of SAOS-2 cells with a Bax-luciferase reporter plasmid, recombinant human HMGB2 was shown to repress the recombinant human p53- and p73-dependent transactivation from the Bax promoter.
ENSG00000164104	HMGB2	15403.8	10163.2	0.59591	high mobility group box 2	Other Alpha-Helix Group/High Mobility Group (Box) Family	Magdalena Swanson	TF Gene	DNA-Binding: non-sequence-specific; Transcription Factor Binding: tf co-factor binding	Hmgb2 is a TF gene. The recombinant protein was shown to bind to plasmid DNA in gel retardation assays. In transient cotransfections, recombinant human HMGB2 was shown to repress p53- and p73-dependent transactivation from a luciferase reporter plasmid. Native human HMGB2 was shown to associate with HMGB1 and a nuclear DNA-protein complex in coimmunoprecipitation and EMSA studies.	12517784	TF PPI	Human	Strong	Human HMGB2 associates with HMGB1 and with a DNA-protein complex as shown by coimmunoprecipitation and EMSA experiments. In coimmunoprecipitation assays, nuclear extracts of Nalm6 cells (a human B-lineage leukemia cell line) were immunoprecipitated by the anti-HMGB1 antibody, and the interacting HMB2 was detected by anti-HMGB2 antibody. In EMSA, Nalm6 nuclear extracts were incubated with P32-labe…
ENSG00000157557	ETS2	4627.69	3095.68	0.57667	E26 avian leukemia oncogene 2, 3' domain	Winged Helix-Turn-Helix/Ets Domain Family	Amy Ticoll	TF Gene	DNA-Binding: sequence-specific	EMSA indicates Ets-2 binds to a specific region within the BRCA1 promoter. Transient transfections performed in MCF-7 cells suggest Ets-2 represses BRCA1 promoter activity.	12637547	DNA Binding	Human	Medium	EMSA indicates Ets-2 binds to a specific region within the BRCA1 promoter.
ENSG00000157557	ETS2	4627.69	3095.68	0.57667	E26 avian leukemia oncogene 2, 3' domain	Winged Helix-Turn-Helix/Ets Domain Family	Amy Ticoll	TF Gene	DNA-Binding: sequence-specific	EMSA indicates Ets-2 binds to a specific region within the BRCA1 promoter. Transient transfections performed in MCF-7 cells suggest Ets-2 represses BRCA1 promoter activity.	12928043	DNA Binding	Human	Medium	Ets2 binds to a specific region within the human presenilin 1 promoter in yeast one-hybrid assays.
ENSG00000171681	ATF7IP	1153.84	768.417	0.57496	activating transcription factor 7 interacting protein		Wyeth Wasserman	TF Gene	Transcription Factor Binding: tf co-factor binding	aka mAM (mouse ATFa-associated Modulator)It colocalizes and interacts with ATFa in mammalian cells, contains a bipartite nuclear localization signal and possesses an ATPase activity. PMID 10777215 atp-ase activity; colocalization with atfa; Y2H interaction with ATFa	14536086	Co-activation; TF PPI	Human	Medium	ESET/SETDB1 is a histone methyltransferase (HMTase). Here, we show that SETDB1 tightly associates with the human homolog of mAM.promoter H3-K9 trimethylation causes transcriptional repression; mAM/hAM facilitates conversion of H3-K9 dimethyl to trimethyl by ESET/SETDB1
ENSG00000007372	PAX6	411.432	274.592	0.55724	paired box gene 6	Helix-Turn-Helix Group/Homeodomain Family	Tim Hughes	TF Gene	DNA-Binding: sequence-specific	Pax6 encodes a protein that contains a Pax domain as well as the typical associated homeodomain. Quail Pax6 binds core Pax sites identified in drosophila (PMID: 7841787) and a longer consensus site for human Pax6 was identified by in vitro selection (PMID: 8132558) consistent with sequence-specific DNA-binding. Pax6 has been reported as both an activator (e.g. PMID: 7753864) and repressor (PMID: …	8132558	DNA Binding	Human	Not Selected	A longer consensus site for human Pax6 was identified by in vitro selection.
ENSG00000143799	PARP1	9182.86	6318.56	0.53738	poly (ADP-ribose) polymerase family, member 1	Zinc-coordinating Group/No Family Level Classification	Sarav Sundararajan	TF Gene Candidate	DNA-Binding: non-sequence-specific; Transcription Regulatory Activity: heterochromatin interaction/binding; DNA-Binding: sequence-specific; Transcription Factor Binding: tf co-factor binding	Some evidence of sequence-specific binding and transcriptional regulation, but most evidence indicates a role in transcriptional regulation through interactions with other transcription factors, or polyADP-Ribosylation of chromatin.	10744766	Co-activation	Human	Strong	Parp1 co-immunoprecipitates with b-MYB and enhances its transactivating activity in a luciferase reporter assay.
ENSG00000129911	KLF16	1164.57	803.287	0.52779	Kruppel-like factor 16	Zinc-coordinating Group/BetaBetaAlpha-zinc finger Family	Debra Fulton	TF Gene	DNA-Binding: sequence-specific	Klf16 is a transcription factor. It binds the basic transcription element (BTE) site from the CYP1A1 promoter invivo and invitro by EMSA and immunoprecipitation/PCR amplification. Klf16 N-terminus region represses Gal4 reporter activity (by Gal4-BTEB4 fusion assay) and activates CYP1A1 promoter-reporters in transfected HepG2 cells. In addition, GST pull-down and immunoprecipitation assays show th…	12036432	DNA Binding; Transactivation	Human; Other	Strong	Cotranfsection of various regions of BTEB4-GAL4 DBD into CHO cells together with a GAL4 reporter plasmid demonstrates that BTEB4 N-terminus represses reporter activity ~50-fold. Western-blot analysis of the pull-down complexes in CHO cell lysates demonstrates that the N-terminus of BTEB4 specifically interacts with mSin3A in vitro. BTEB4 binds to the BTE site from the CYP1A1 promoter by EMSA.Cotr…
ENSG00000172977	KAT5	784.052	540.885	0.52569	HIV-1 tat interactive protein, homolog (human)		Rob Sladek	TF Gene Candidate		HTATIP was cloned in a 2-hybrid cloning experiment using the N-terminal transactivation domain of the HIV-1 Tat protein as bait. The full length protein was cloned from an HUT-78 T-cell library.Recombinant HTATIP interacted with a GST-Tat fusion protein in pulldown assays.HTATIP augmented Tat-mediated transactivation of the HIV-1 promoter following transient cotransfection in HeLa cells.	8607265	Co-activation	Human	Strong	HTATIP was cloned in a 2-hybrid cloning experiment using the N-terminal transactivation domain of the HIV-1 Tat protein as bait. The full length protein was cloned from an HUT-78 T-cell library.Recombinant HTATIP interacted with a GST-Tat fusion protein in pulldown assays.HTATIP augmented Tat-mediated transactivation of the HIV-1 promoter following transient cotransfection in HeLa cells.
ENSG00000115816	CEBPZ	939.629	651.344	0.5195	CCAAT/enhancer binding protein zeta		Amy Ticoll	TF Gene	Transcription Factor Binding: tf co-factor binding	EMSA and exonuclease III protection assays indicate CBF binds specifically to the CCAAT element of the hsp70 promoter. Expression of CBF cDNA activates transcription from cotransfected hsp70 promoter-reporter gene constructs in a CCAAT-dependent manner. The evidence in PMID 17513780 is not very convincing. They claim that they have extracted everything else so the only protein that could be bindi…	2247079	DNA Binding	Human	Strong	EMSA assays indicate CBF binds specifically to the CCAAT element of the hsp70 promoter. Experiments conducted with appropriate controls. Results confirmed with exonuclease III protection assays.
ENSG00000167081	PBX3	619.51	428.397	0.51834	pre B-cell leukemia transcription factor 3	Helix-Turn-Helix Group/Homeodomain Family	Rob Sladek	TF Gene	DNA-Binding: sequence-specific	Gel shift assays show that in vitro syntheszed PBX3 binds to a modified HoxB2 r4 enhancer element as a heterodimer with Meis1.PBX3 activates transcription weakly from a reported construct controlled by a modified HoxB2 r4 enhancer element following transient transfection in human embryonic kidney cells. Cotransfection of PBX3 and MEIS1 resulted in increased activation of the reporter construct.	15466398	DNA Binding; Transactivation	Human	Strong	Gel shift assays show that in vitro syntheszed PBX3 binds to a modified HoxB2 r4 enhancer element as a heterodimer with Meis1.PBX3 activates transcription weakly from a reported construct controlled by a modified HoxB2 r4 enhancer element following transient transfection in human embryonic kidney cells. Cotransfection of PBX3 and MEIS1 resulted in increased activation of the reporter construct.
ENSG00000156127	BATF	223.767	152.718	0.51189	basic leucine zipper transcription factor, ATF-like		Debra Fulton	TF Gene	Transcription Factor Binding: tf co-factor binding	B-ATF is a transcription factor. B-ATF interacts with JunB through the B-ATF leucine zipper motif by two-hybrid-protein-protein interaction assays. Jun/B-ATF heterodimers demonstrate a preference for binding the AP-1 consensus DNA by EMSA (competition and mutational analysis) assays. B-ATF functions as a non-activating competitor of c-Fos in the AP-1 dimer by VP16 TAD fusion assays. B-ATF is a ne…	10777209	TF PPI; Transactivation	Human; Mouse	Strong	Transient transfection of various portions of the B-ATF protein (expressed as fusions with the DNA binding domain of the yeast GAL4 protein) in C3H10T1/2 cells demonstrate that the B-ATF fusion protein does not activate transcription suggesting that B-ATF in AP-1 complexes is unlikely to enhance transcription. B-ATF interacts with JunB through the B-ATF leucine zipper motif by two-hybrid, protein…
ENSG00000134574	DDB2	620.584	431.772	0.5104	damage specific DNA binding protein 2		Debra Fulton	TF Gene Candidate	Single stranded RNA/DNA binding; Transcription Factor Binding: tf co-factor binding		12145536	Non-specific DNA	Human	Strong	Damaged-DNA recognition activity has been identified as a complex of DDB1 (127-kD) and DDB2 (48-kD) subunits. Over-expression of DDB1 did not augment UV-damaged-DNA recognition activity in human HeLa, hamster V79, or rat PC12 cells. Restricting DDB2 expression by antisense ddb2 partially inhibited UV-damaged-DNA recognition activity in cells and overexpressing DDB2 through a recombinant ddb2 aden…
ENSG00000134574	DDB2	620.584	431.772	0.5104	damage specific DNA binding protein 2		Debra Fulton	TF Gene Candidate	Single stranded RNA/DNA binding; Transcription Factor Binding: tf co-factor binding		9418871	Co-activation	Human	Strong	Expression of DDB stimulated transcription from the E2F1 promoter (CAT reporter assay). The interaction between DDB and E2F1 can also be detected by coimmunoprecipitation experiments.Used Gal4 fusion constructs containing E2F1 and a reporter CAT gene containing five Gal4-binding sites demonstrate that DDB associates with the activation domain of E2F1 and stimulate E2F1-activated transcription.
ENSG00000134574	DDB2	620.584	431.772	0.5104	damage specific DNA binding protein 2		Rob Sladek	TF Gene Candidate	Transcription Factor Binding: tf co-factor binding	DDB1 (p127) and DDB2 (p48) form subunits of the damage-specific DNA binding protein. The DDB1 subunit binds DNA nonspecifically to DNA containing UV radiation photoproducts, while the DDB2 subunit interacts with p300.	12034848	TF PPI	Human	Strong	DDB2 binds p300.
ENSG00000134574	DDB2	620.584	431.772	0.5104	damage specific DNA binding protein 2		Sarav Sundararajan	TF Gene Candidate	Transcription Factor Binding: tf co-factor binding; Single stranded RNA/DNA binding		9418871	Transactivation	Human	Strong	p48 subunit of DDB2 binds to and activates E2F1. Binding of DDB2 to damaged DNA prevents E2F1-mediated transcrition of cell-cycle genes.
ENSG00000162419	GMEB1	624.798	442.525	0.48651	glucocorticoid modulatory element binding protein 1	Other Alpha-Helix Group/Sand Domain Family	Andrew Kwon	TF Gene	Transcription Factor Binding: tf co-factor binding; DNA-Binding: sequence-specific	Based on the interaction tests and DNA binding tests, GMEB1 is a GME-motif-binding protein that can form heterodimer with GMEB2 or form homomultimers, and affect transcription activity. There is some evidence that it can interact with GR and act as a cofactor.	10386584	DNA Binding	Human	Strong	Immunofluorescence shows strong nuclear localization of hGMEB1. EMSA with GME oligo and myc-GMEB1 resulted in a discrete gel-shifted band, which was further retarded by anti-myc and anti-GMEB1 Abs but not other Abs. The specificity was further supported through competition with excess GME but not other oligos. After cotransfection study with HSP27 and GMEB1, GMEB1 was coimmunoprecipitated by anti…
ENSG00000162419	GMEB1	624.798	442.525	0.48651	glucocorticoid modulatory element binding protein 1	Other Alpha-Helix Group/Sand Domain Family	Andrew Kwon	TF Gene	Transcription Factor Binding: tf co-factor binding; DNA-Binding: sequence-specific	Based on the interaction tests and DNA binding tests, GMEB1 is a GME-motif-binding protein that can form heterodimer with GMEB2 or form homomultimers, and affect transcription activity. There is some evidence that it can interact with GR and act as a cofactor.	11934901	DNA Binding; TF PPI; Transactivation	Human	Strong	Mammalian 1-hybrid assay with a variety of GAL4-(portions of) GMEB1 chimeras was used to find the sufficient transactivation domain of GMEB1. Mammalian 2-hybrid assay was used to find the heterooligomerization domain of GMEB1 responsible for interacting with GMEB2. EMSA with his-tagged truncated GMEB1 constructs and GME oligo was used to find the DNA binding domain. Pull down assay was used to fi…
ENSG00000162419	GMEB1	624.798	442.525	0.48651	glucocorticoid modulatory element binding protein 1	Other Alpha-Helix Group/Sand Domain Family	Andrew Kwon	TF Gene	Transcription Factor Binding: tf co-factor binding; DNA-Binding: sequence-specific	Based on the interaction tests and DNA binding tests, GMEB1 is a GME-motif-binding protein that can form heterodimer with GMEB2 or form homomultimers, and affect transcription activity. There is some evidence that it can interact with GR and act as a cofactor.	10894151	Co-activation; DNA Binding; TF PPI; Transactivation	Human	Medium	GAL4-GMEB1 induced GAL4-regulated reporter gene expression, with synergistic increase when both GMEB1 and GMEB2 chimeras were transfected with the reporter. Pull-down assay with GMEB1 or 2 bound to M2-agarose immobilized GR but not CREB, indicating possible cofactor role for GMEBs to GR.
ENSG00000028277	POU2F2	184.433	129.394	0.47265	POU domain, class 2, transcription factor 2	Helix-Turn-Helix Group/Homeodomain Family	Rob Sladek	TF Gene	DNA-Binding: sequence-specific	POU2F2 (OTF-2, OCT2) was cloned from a BJA-B B cell lymphoblastoid cell line expression library using a probe containing multimerized copies of an octamer motif.Recombinant POU2F2, expressed in bacterial lysogens, bound in gel shift assays to a probe derived from the immunogloblin heavy chain promoter. Methylation interference footprinting demonstrated that POU2F2 interacted with bases contained …	2904653	DNA Binding	Human	Strong	POU2F2 (OTF-2, OCT2) was cloned from a BJA-B B cell lymphoblastoid cell line expression library using a probe containing multimerized copies of an octamer motif.Recombinant POU2F2, expressed in bacterial lysogens, bound in gel shift assays to a probe derived from the immunogloblin heavy chain promoter. Methylation interference footprinting demonstrated that POU2F2 interacted with bases contained …
ENSG00000156374	PCGF6	625.112	446.893	0.47244	polycomb group ring finger 6		Tim Hughes	TF Gene Candidate	Transcription Regulatory Activity: heterochromatin interaction/binding	There appears to be only a single paper describing analysis of this gene (PMID: 12167161). It was identified on the basis of sequence similarity to Mel18 and Bmi1, which are components of polycomb-like complexes which are classical modifiers of chromatin structure. The protein localizes to the nucleus. As a GAL4-DBD fusion it acts as a repressor in cotransfection reporter assays. By 2-hybrid and …	12167161	TF PPI; Transactivation	Human; Mouse	Not Selected	Pcgf6 was identified on the basis of sequence similarity to Mel18 and Bmi1, which are components of polycomb-like complexes which are classical modifiers of chromatin structure. The protein localizes to the nucleus. As a GAL4-DBD fusion it acts as a repressor in cotransfection reporter assays. By 2-hybrid and in vitro GST pulldowns it interacts with Ring1B, a homolog of the mammalian PcG genes Ri…
ENSG00000109320	NFKB1	1679.72	1215.3	0.46209	nuclear factor of kappa light polypeptide gene enhancer in B-cells 1, p105	Other/Rel Homology Region Family	Jaspar Database	TF Gene	DNA-Binding: sequence-specific		1406630	DNA Binding; Transactivation	Human	Strong	DNA binding specificity is demonstrated in selection/amplification experiments. Transfection experiments, in which selective kappa B binding sites were used, demonstrate that the expression of a chloramphenicol acetyltransferase reporter construct with the p65- and p50-selected motifs were activated only in the presence of p65 and p50/65.
ENSG00000198176	TFDP1	5339.88	3879.84	0.45857	transcription factor Dp 1	Winged Helix-Turn-Helix/Transcription Factor Family	Gwenael Breard	TF Gene	DNA-Binding: sequence-specific	The E2F transcription factor family regulates the expression of various cellular promoters, particularly those involved in the cell cycle. E2F factors bind to DNA as homodimers or heterodimers in association with dimerization partner DP1. TFDP1 may be the first example of a family of related transcription factors. The protein was isolated by virtue of its binding to a DNA sequence taken from the …	8446173	DNA Binding	Human	Strong	The protein was isolated by virtue of its binding to a DNA sequence taken from the adenovirus E2A promoter. TFDP1 is a component of the DRTF1/E2F transcription factor complex, which coordinates events in the cell cycle by interacting with RB1, the retinoblastoma gene product, and RB-related proteins.
ENSG00000198517	MAFK	1774.32	1287.13	0.45584	v-maf musculoaponeurotic fibrosarcoma oncogene family, protein K (avian)	Zipper-Type Group/Leucine Zipper Family	Debra Fulton	TF Gene	DNA-Binding: sequence-specific	MafK is a transcription factor. It can transactivate GPE1 (GST-P gene enhancer) reporter gene as a heterodimer with Nrf2. However, over-expression of MafK with Nrf2 transrepresses reporter gene activation which may be as a result of MafK homodimer formation (as determined by band and supershift assays).	11013233	DNA Binding; Other; Transactivation	Human	Medium	Transfection and over-expression of Hep-G2 cells with expression plasmids MafK and Nrf2 (determined by SDS-PAGE, Western analysis, and antibody probing) along with a ARE-Luciferase reporter gene demonstrates that MapK represses ARE-mediated luciferase gene expression and its activation by Nrf2. The binding of in vitro translated MafG-V5, MafK-V5, Nrf2, and Nrf1(confirmed by Western blotting and p…
ENSG00000103495	MAZ	3211.35	2337.4	0.45433	MYC-associated zinc finger protein (purine-binding transcription factor)	Zinc-coordinating Group/BetaBetaAlpha-zinc finger Family	Rob Sladek	TF Gene	DNA-Binding: sequence-specific	MAZ (PUR1) was cloned by screening an expression library derived from a hamster insulinoma cell line (HIT) with an oligonucleotide probe containing concatemerized GAGA boxes from the rat insulin I gene promoter (bases -56 to -33).Bacterially-expressed MAZ was shown to bind the GAGA element in a filter binding assay.MAZ binds to a GA box in the murine RAG2 gene promoter (bases -5 to -41) in gel sh…	15094381	DNA Binding; Transactivation	Human	Strong	MAZ binds to a GA box in the murine RAG2 gene promoter (bases -5 to -41) in gel shift assays perfromed using nuclear extracts of murine 18.81 B cells. Participation of MAZ in the retarded complex was confirmed by antibody supershift. These results were confirmed by chromatin immunoprecipitation assays.MAZ transactivated a reporter containing the RAG2 gene promoter GA-box (bases -86 to +147) follo…
ENSG00000100811	YY1	6432.16	4747.32	0.43652	YY1 transcription factor	Zinc-coordinating Group/BetaBetaAlpha-zinc finger Family	Sarav Sundararajan	TF Gene	Basal Transcription Factor; DNA-Binding: sequence-specific; Transcription Factor Binding: tf co-factor binding; Transcription Regulatory Activity: heterochromatin interaction/binding		10452940	Other	Human	Strong	Reviews the aspects pertaining to YY1-mediated chromatin remodeling through interactions with HDAC1-3 (repression), as well as CBP and p300 (activation).
ENSG00000100811	YY1	6432.16	4747.32	0.43652	YY1 transcription factor	Zinc-coordinating Group/BetaBetaAlpha-zinc finger Family	Rob Sladek	TF Gene	DNA-Binding: sequence-specific; Transcription Regulatory Activity: heterochromatin interaction/binding		1655281	Transactivation	Human	Strong	YY1 represses transcription through the adeno-associated virus P5 promoter. YY1-GAL4DBD fusion proteins are repressors in transient transfection studies.
ENSG00000100811	YY1	6432.16	4747.32	0.43652	YY1 transcription factor	Zinc-coordinating Group/BetaBetaAlpha-zinc finger Family	Rob Sladek	TF Gene	DNA-Binding: sequence-specific; Transcription Regulatory Activity: heterochromatin interaction/binding		1720509	Transactivation	Human	Strong	YY1 is a transcriptional activator. Studies show that partially purified YY1 restores basal transciption level of the P5 promoter mediated by YY1-depleted HeLa and Drosophila cell extracts. reactivation is blocked by a YY1-specific antibody.
ENSG00000100811	YY1	6432.16	4747.32	0.43652	YY1 transcription factor	Zinc-coordinating Group/BetaBetaAlpha-zinc finger Family	Sarav Sundararajan	TF Gene	Basal Transcription Factor; DNA-Binding: sequence-specific; Transcription Factor Binding: tf co-factor binding; Transcription Regulatory Activity: heterochromatin interaction/binding		7501456	DNA Binding	Human	Strong	Binding site selection using oligonucleotide pools with gel shift experiments on consensus sites found in the human beta-globin promoter.
ENSG00000100811	YY1	6432.16	4747.32	0.43652	YY1 transcription factor	Zinc-coordinating Group/BetaBetaAlpha-zinc finger Family	Sarav Sundararajan	TF Gene	Basal Transcription Factor; DNA-Binding: sequence-specific; Transcription Factor Binding: tf co-factor binding; Transcription Regulatory Activity: heterochromatin interaction/binding		9141463	Other	Human	Strong	Review on the mechanisms of YY1-mediated activation and repression of transcription, as well as its role as an initiator element binding protein. Also gives a list of YY1 targets.
ENSG00000100811	YY1	6432.16	4747.32	0.43652	YY1 transcription factor	Zinc-coordinating Group/BetaBetaAlpha-zinc finger Family	Debra Fulton	TF Gene	DNA-Binding: sequence-specific		7565750	Co-activation	Human	Medium	Paper: YY1 Facilitates the Association of Serum Response Factor with the c-fos Serum Response Element ---------EMSA used to show that YY1 binds to SRE to enhance SRF binding. Challenge binding reaction mixtures with antibodies to each protein to show that YY1 is required for the formation of the high-mobility complex formed in the presence of both proteins - they suggest that it is most likely a …
ENSG00000118263	KLF7	513.505	379.422	0.42453	Kruppel-like factor 7 (ubiquitous)	Zinc-coordinating Group/BetaBetaAlpha-zinc finger Family	Sarav Sundararajan	TF Gene	DNA-Binding: sequence-specific		9774444	DNA Binding; Transactivation	Human	Strong	This paper describes the cloning and characterization of Klf7. EMSA assays show that Klf7 can bind to oligonucleotides containing GATA-1 and Sp1 binding sites. CAT reporter assays using a UAS-CAT construct show that GAL4(DBD)-Klf7 can transactivate this synthetic promoter.
ENSG00000213246	SUPT4H1	917.997	681.78	0.4202	suppressor of Ty 4 homolog 1 (S. cerevisiae)		Gwenael Breard	TF Evidence Conflict - There is evidence for and against this gene's role as a TF	Transcription Factor Binding: tf co-factor binding	The human Spt4/Spt5 complex, termed DRB-sensitivity inducing factor (DSIF) is a dual regulator of transcription that stimulates, or, when cooperating with negative elongation factor (NELF), represses RNA polymerase II (RNAPII) elongation. Spt4 and Spt5 are also thought to be involved in mRNA capping, homologous DNA recombination, and transcription-coupled DNA repair.Several studies have shown tha…	8786137	Other	Human	Weak	Isolation and characterization of the human and mouse homologues (SUPT4H and Supt4h) of the yeast SPT4 gene.
ENSG00000213246	SUPT4H1	917.997	681.78	0.4202	suppressor of Ty 4 homolog 1 (S. cerevisiae)		Gwenael Breard	TF Evidence Conflict - There is evidence for and against this gene's role as a TF	Transcription Factor Binding: tf co-factor binding	The human Spt4/Spt5 complex, termed DRB-sensitivity inducing factor (DSIF) is a dual regulator of transcription that stimulates, or, when cooperating with negative elongation factor (NELF), represses RNA polymerase II (RNAPII) elongation. Spt4 and Spt5 are also thought to be involved in mRNA capping, homologous DNA recombination, and transcription-coupled DNA repair.Several studies have shown tha…	8649394	Other	Human	Weak	Identification and analysis of a functional human homolog of the SPT4 gene of Saccharomyces cerevisiae
ENSG00000143390	RFX5	2863.1	2136.99	0.41833	regulatory factor X, 5 (influences HLA class II expression)	Winged Helix-Turn-Helix/RFX Domain Family	Amy Ticoll	TF Gene Candidate	Transcription Factor Binding: tf co-factor binding; DNA-Binding: sequence-specific	EMSA and immunoprecipitation indicates RFX5 is part of a DNA-binding protein complex that interacts with the DRA promoter. Transfection assays required to confirm TF Gene status.	9806546	Co-activation	Human	Strong	RFX5 is identified as an affinity-purified DRA promoter-binding protein in immunoprecipitation. EMSA indicates RFX5 is part of a DNA-binding protein complex.
ENSG00000171703	TCEA2	1003.94	752.452	0.41002	transcription elongation factor A (SII), 2		Amy Ticoll	TF Gene	Basal Transcription Factor; Transcription Factor Binding: tf co-factor binding	TFIIS (Tcea2) is a transcription elogation factor that binds a complex containing RNA polymerase II and the general transcription factors. TFIIS interacts with GRIP1&#964; in a yeast two-hybrid screen and coimmunoprecipitation assays. Cotransfection assays suggest TFIIS enhances transcriptional activation by GRIP1&#964;.	9305922	TF PPI	Human	Strong	HeLa whole cell extract is chromatographed on affinity columns containing immobilized TFIIS (Tcea2). TFIIS binds a complex containing RNA polymerase II and the general transcription factors.
ENSG00000172534	HCFC1	13709.7	10341.4	0.40364	host cell factor C1		Amy Ticoll	TF Gene	Transcription Factor Binding: tf co-factor binding	HCF-1 is shown to interact with transcription factor Miz-1 in yeast two-hybrid and co-immunoprecipitation experiments. Transfection assays show HCF-1 modulates gene expression. Chromatin immunoprecipitation reveals HCF-1 is recuited to the Rb promoter.	12244100	Co-activation	Human	Medium	HCF-1 is shown to interact with transcription factor Miz-1 in yeast two-hybrid and co-immunoprecipitation experiments. Transient transfection assays in COS-1 cells show the HCF-1-binding interface of Miz-1 could serve as a transactivation domain when tethered to DNA. HCF-1 represses Miz-1-mediated transcriptional activation.
ENSG00000169375	SIN3A	2985.43	2259.65	0.39927	transcriptional regulator, SIN3A (yeast)		Debra Fulton	TF Gene	Transcription Regulatory Activity: heterochromatin interaction/binding; Transcription Factor Binding: tf co-factor binding	Sin3A is a transcription factor. It binds HDAC1/HDAC2 complex by coimmunoprecipitation assays and potentiates the inhibitory function of HDAC1 on the hLHR promoter reporter gene by cotransfection in reporter gene assays.	12091390	Other; TF PPI	Human	Strong	Transfection of wild type hLHR promoter/reporter gene construct (WT) and the promoterless vector plasmid (Basic) into JAR cells proceeded with TSA incubation (TSA is a specific HDAC inhibitor) shows a dose-dependent activation of the hLHR promoter activity by TSA demonstrating that transcription of the hLHR gene is subject to modulation through chromatin modification related to histone acetylatio…
ENSG00000105516	DBP	515.548	388.307	0.39672	D site albumin promoter binding protein	Zipper-Type Group/Leucine Zipper Family	Sarav Sundararajan	TF Gene	DNA-Binding: sequence-specific		2331750	DNA Binding; Transactivation	Human; Rat	Strong	Dnase1 footprinting shows that DBP binds to the albumin promoter. CAT reporter and in-vitro transcription assays also show that DBP can transactivate the albumin promoter.
ENSG00000102054	RBBP7	3733.95	2833.51	0.39546	retinoblastoma binding protein 7		Amy Ticoll	TF Gene	Transcription Factor Binding: tf co-factor binding	RbAp46, a component of the NuRD complex, coimmunoprecipitates with DNA-binding transcription factor CTIP2. Results confirmed with GST pull-down assays. Transfection assays in HEK293T cells indicate CTIP2 functions as a transcriptional repressor.	16950772	TF PPI	Human	Medium	RbAp46, a component of the NuRD complex, coimmunoprecipitates with DNA-binding transcription factor CTIP2 in transfected HEK293T cells. Results confirmed with in vitro translated proteins in additional immunoprecipitation and GST pull-down assays.
ENSG00000185122	HSF1	4420.32	3356.43	0.39499	heat shock factor 1	Winged Helix-Turn-Helix/Transcription Factor Family	Amy Ticoll	TF Gene	DNA-Binding: sequence-specific	Gel mobility shift and in vivo footprinting analysis indicates HSF1 binds a specific region of the human Hsp40 promoter. Reporter assays in HeLa cells indicate HSF1 interaction with this region regulates Hsp40 expression.	9545528	DNA Binding	Human	Strong	Gel mobility shift and in vivo footprinting analysis using extracts from HeLa cells indicates HSF1 binds a specific region of the human Hsp40 promoter.
ENSG00000169016	E2F6	961.781	728.475	0.3946	E2F transcription factor 6	Winged Helix-Turn-Helix/Transcription Factor Family	Amy Ticoll	TF Gene	DNA-Binding: sequence-specific	ChIP assays in human neuroblastoma (T98G) cells indicate E2F6 associates specifically with the E2F target genes activated at G1/S. Inhibition of E2F6 activity results in specific derepression during S phase. EMSAs show E2F6 specifically binds a wt E2F site.	15574595	DNA Binding	Human	Strong	ChIP assays in human neuroblastoma (T98G) cells indicate E2F6 associates specifically with the E2F target genes activated at G1/S.
ENSG00000169016	E2F6	961.781	728.475	0.3946	E2F transcription factor 6	Winged Helix-Turn-Helix/Transcription Factor Family	Amy Ticoll	TF Gene	DNA-Binding: sequence-specific	ChIP assays in human neuroblastoma (T98G) cells indicate E2F6 associates specifically with the E2F target genes activated at G1/S. Inhibition of E2F6 activity results in specific derepression during S phase. EMSAs show E2F6 specifically binds a wt E2F site.	15936277	DNA Binding	Human	Medium	Affinity chromatography with covalently coupled DNA oligonucleotides to sepharose using extracts from HEK293 cells indicates specific interaction of E2F6 with a wt E2F site. EMSAs performed with whole-cell extracts from HeLa cells confirm the interaction.
ENSG00000116604	MEF2D	1411.44	1070.84	0.39381	myocyte enhancer factor 2D	Other Alpha-Helix Group/MADS Box Family	Elodie Portales-Casamar	TF Gene	DNA-Binding: sequence-specific	MEF2D is a muscle-specific TF from the MEF family, activating transcription through MEF sites.	7760790	DNA Binding; Transactivation	Human; Mouse	Strong	MEF2D is the predominant protein in HeLa cells that binds to the c-jun MEF2 site (EMSA).MEF2D transactivatesa reporter gene carrying the c-jun MEF2 site in NIH 3T3 cells.
ENSG00000116604	MEF2D	1411.44	1070.84	0.39381	myocyte enhancer factor 2D	Other Alpha-Helix Group/MADS Box Family	Elodie Portales-Casamar	TF Gene	DNA-Binding: sequence-specific	MEF2D is a muscle-specific TF from the MEF family, activating transcription through MEF sites.	8269842	DNA Binding; Transactivation	Human	Strong	MEF2D is capable of activating transcription via sequence-specific binding to the MEF2 consensus site (EMSA and gene reporter assays in HeLa cells).
ENSG00000049618	ARID1B	3081.67	2341.58	0.39322	AT rich interactive domain 1B (Swi1 like)	Helix-Turn-Helix Group/Arid Domain Family	Amy Ticoll	TF Gene	Transcription Regulatory Activity: heterochromatin interaction/binding; Transcription Factor Binding: tf co-factor binding; DNA-Binding: non-sequence-specific	The mammalian SWI/SNF-related complexes facilitate gene transcription by remodeling chromatin using the energy of ATP hydrolysis, and may interact with site-specific transcription factors or other cofactors. Mass spectrometric analysis and immunoblotting demonstrate the presence of ARID1B in SWI/SNF-related complexes. Co-precipitation studies indicate that ARID1B associates with BRG1 and hBRM, es…	12200431	TF PPI	Human	Strong	Mass spectrometric analysis and immunoblotting from HeLa nuclear extracts demonstrate the presence of hOsa2 (ARID1B) in SWI/SNF-A. Co-precipitation studies from C33A cells indicate that hOsa2 associates with BRG1 and hBRM (essential ATPase subunits of SWI/SNF- related complexes) through the C-terminal domain of hOsa. In cultured mammalian T47D cells, hOsa2 stimulates transcription mediated by the…
ENSG00000049618	ARID1B	3081.67	2341.58	0.39322	AT rich interactive domain 1B (Swi1 like)	Helix-Turn-Helix Group/Arid Domain Family	Amy Ticoll	TF Gene	Transcription Regulatory Activity: heterochromatin interaction/binding; Transcription Factor Binding: tf co-factor binding; DNA-Binding: non-sequence-specific	The mammalian SWI/SNF-related complexes facilitate gene transcription by remodeling chromatin using the energy of ATP hydrolysis, and may interact with site-specific transcription factors or other cofactors. Mass spectrometric analysis and immunoblotting demonstrate the presence of ARID1B in SWI/SNF-related complexes. Co-precipitation studies indicate that ARID1B associates with BRG1 and hBRM, es…	15170388	Non-specific DNA; TF PPI	Human	Medium	Immunocomplex analysis in Saos-2 cells provides direct evidence that endogenous ARID1B is associated with SWI/SNF-related complexes. Additional immunocomplex analysis indicates that ARID1B associates with both ATPases (BRG1 and hBRM) of the complex in vivo. Analysis of DNA-binding behaviour in a in a DNA pull-down assay indicates that ARID1B binds DNA in a non-sequence-specific manner.
ENSG00000178691	SUZ12	3512.03	2673.15	0.39144	suppressor of zeste 12 homolog (Drosophila)		Amy Ticoll	TF Gene	Transcription Factor Binding: tf co-factor binding	SUZ12 binds preferentially to a region within the promoter of the human HoxA9 gene. SUZ12 knockdown in HeLa cells results in cell growth defects, which correlates with upregulation of a number of Hox genes.Seems to be involved in protein-protein interactions with TFs not sequence specific binding (PMID 16751344). WWWW	15225548	DNA Binding	Human	Medium	SUZ12 binds preferentially to a region within the promoter of the human HoxA9 gene as seen with ChIP assays in HeLa cells.
ENSG00000147669	POLR2K	1522.28	1161.27	0.38615	polymerase (RNA) II (DNA directed) polypeptide K		Andrew Kwon	TF Gene Candidate	Transcription Factor Binding: tf co-factor binding	While the literature indicates that Polr2k is a mouse homolog of the RPC10 subunit of the RNA Pol II studied in yeast, I could not add the literature evidence for the yeast protein to this DB, and there were not enough studies done on the mouse subunit itself. Thus, Polr2k is being classified as a candidate only for now.	7651387	DNA Binding; Transactivation	Human	Weak	RNA polymerase II component proteins, including Hs10alpha/POLR2K, are conserved all the way to yeast. POLR2K was able to partially complement defective counterpart in yeast, as retarded growth was evident on inositolless medium at 30 degrees celsius and complete inositol auxotrophy at 37 degrees celsius. Yeast with defective RNA pol II do not grow on inositolless medium.
ENSG00000163602	RYBP	1333.45	1024.77	0.37553	RING1 and YY1 binding protein		Tim Hughes	TF Gene	Transcription Factor Binding: tf co-factor binding	This gene was initially identified as interacting directly with of proteins of the mammalian Polycomb complex (Ring1A, Ring1B, and M33) by 2-hybrid, co-immunoprecipitation, and/or GST pulldown (PMID: 10369680). It also iteracts physically with YY1 by GST pulldown. By reporter co-transfection assay with a GAL4 fusion protein, RYBP acted as a repressor.RYBP was also been identified as a protein tha…	10369680	TF PPI; Transactivation	Human; Mouse	Not Selected	This gene identified as interacting directly with of proteins of the mammalian Polycomb complex (Ring1A, Ring1B, and M33) by 2-hybrid, co-immunoprecipitation, and/or GST pulldow. Interacts physically with YY1 by GST pulldown. By reporter co-transfection assay with a GAL4 fusion protein, RYBP acted as a repressor.
ENSG00000163602	RYBP	1333.45	1024.77	0.37553	RING1 and YY1 binding protein		Tim Hughes	TF Gene	Transcription Factor Binding: tf co-factor binding	This gene was initially identified as interacting directly with of proteins of the mammalian Polycomb complex (Ring1A, Ring1B, and M33) by 2-hybrid, co-immunoprecipitation, and/or GST pulldown (PMID: 10369680). It also iteracts physically with YY1 by GST pulldown. By reporter co-transfection assay with a GAL4 fusion protein, RYBP acted as a repressor.RYBP was also been identified as a protein tha…	12411495	TF PPI; Transactivation	Human; Mouse	Not Selected	RYBP identified as a protein that interacts with E2F2 and E2F3 by 2-hybrid analysis. By reporter transfection assays, synergistic activation of the Cdc6 promoter by YY1, RYBP and E2F3 is observed. By Chip assay, YY1, E2F and RYB all interact with the Cdc6 and RR1 promoters.
ENSG00000164916	FOXK1	2212.67	1700.91	0.37528	forkhead box K1	Winged Helix-Turn-Helix/Forkhead Domain Family	David Martin	TF Gene	DNA-Binding: sequence-specific		8007964	DNA Binding; Transactivation	Human; Mouse	Strong	DNA binding : based on EMSA with purified protein, binding of MNF to the myoglobin CCAC box is sequence specific.Transactivation : transfection of the amino-terminal MNF-GAL4 chimera results in 10-fold trans-activation of a beta-galactosidase reporter gene controlled by the GAL1 promoter.
ENSG00000164916	FOXK1	2212.67	1700.91	0.37528	forkhead box K1	Winged Helix-Turn-Helix/Forkhead Domain Family	David Martin	TF Gene	DNA-Binding: sequence-specific		9271401	DNA Binding	Human; Mouse	Strong	DNA binding : shown by EMSA.Transactivation : promoter-luciferase constructs tend to demonstrate a repressor effect.
ENSG00000163939	PBRM1	5499.07	4236.65	0.3745	polybromo 1		Debra Fulton	TF Gene Candidate	Transcription Regulatory Activity: heterochromatin interaction/binding	BAF180 is a transcription factor candidate. BAF180 is a subunit of PBAF complex (by purification/immunoblot analysis) which contains an ATP-dependent nucleosome disruption activity by autoradiograph from mononucleosome disruption assays. BAF180 is present at the RAR2 and CRABPII promoters (by ChIP) and its absence (in null embronic hearts and KO ES cells) down-regulates RAR1 and CRABPII suggestin…	15601824	Other	Human	Medium	ChIP analysis reveals that BAF180 protein is present on the RAR2 promoter and the promoter region of CRABPII.Quantitative RT-PCR pf BAF180 null embryonic hearts and KO ES cells reveals down-regulation of RAR2 and CRABPII suggesting that BAF180 is required for the proper expression of these genes in vivo.
ENSG00000163939	PBRM1	5499.07	4236.65	0.3745	polybromo 1		Debra Fulton	TF Gene Candidate	Transcription Regulatory Activity: heterochromatin interaction/binding	BAF180 is a transcription factor candidate. BAF180 is a subunit of PBAF complex (by purification/immunoblot analysis) which contains an ATP-dependent nucleosome disruption activity by autoradiograph from mononucleosome disruption assays. BAF180 is present at the RAR2 and CRABPII promoters (by ChIP) and its absence (in null embronic hearts and KO ES cells) down-regulates RAR1 and CRABPII suggestin…	11078522	DNA Binding	Human	Weak	BAF180 is a specific subunit of PBAF complex in human KB cell nuclear extracts by purification and immunoblot analysis.Human PBAF contains an ATP-dependent mononucleosome disruption activity similar to BAF by autoradiograph from mononucleosome disruption assays with PBAF purified with either BAF180 or BRG1 antibodies.
ENSG00000168310	IRF2	776.002	598.621	0.36573	interferon regulatory factor 2	Winged Helix-Turn-Helix/Interferon Regulatory Factor	Amy Ticoll	TF Gene	DNA-Binding: sequence-specific	IRF-2 binds to specific region of the gp91phox promoter in EMSA. Overexpression of IRF-2 transactivates the gp91phox promoter in transfection assays with K562 cells.	8798551	DNA Binding	Human	Medium	IRF-2 binds to specific region of the gp91phox promoter in EMSA with nuclear extracts from HEL cells. The IRF-mut probe specifically fails to bind IRF-2.
ENSG00000168310	IRF2	776.002	598.621	0.36573	interferon regulatory factor 2	Winged Helix-Turn-Helix/Interferon Regulatory Factor	Jaspar Database	TF Gene	DNA-Binding: sequence-specific		7687740	DNA Binding	Human	Strong	DNA binding specificity is demonstrated in selection/amplification experiments.
ENSG00000124562	SNRPC	3138.26	2434.86	0.36357	U1 small nuclear ribonucleoprotein C		Shannan HoSui	TF Evidence Conflict - There is evidence for and against this gene's role as a TF		U1C is one of three U1 small nuclear ribonucleoprotein (snRNP)1-specific proteins. It typically plays an essential role in splicing through a large complex known as the spliceosome, and would not be considered a transcription factor. However, it has been shown that U1C represses EWS/FLI-mediated transactivation via protein-protein interactions (yeast two-hybrid assays and GST pulldown), and could…	10827180	TF PPI	Human	Medium	EWS is an RNA-binding protein. In approximately 85% of Ewing's sarcomas, chromosomal translocations give rise to the chimeric gene EWS/FLI, in which the RNA binding domains from the C terminus of EWS are replaced by the DNA-binding domain of the ETS protein FLI-1. EWS/FLI can function as a transcription factor with the same DNA binding specificity as FLI-1. U1C, one of three human U1 small nuclea…
ENSG00000112062	MAPK14	2837.82	2201.84	0.36283	mitogen-activated protein kinase 14		Amy Ticoll	Probably Not a TF - No evidence that it is a TF		In vitro kinase assays and yeast two-hybrid screens indicate Mapk14 binds transcription factor MEF2C. Phosphorylation of MEF2A enhances MEF2-dependent gene expression in reporter gene assays. Probably not a TF gene because involved in protein modification.	9858528	TF PPI	Human	Medium	In vitro kinase assays indicate MEF2A and MEF2C are substrates for p38 mitogen-activated protein kinase (Mapk14). MEF2 family members bind DNA in vivo. Phosphorylation of MEF2A enhances MEF2-dependent gene expression in reporter gene assays.
ENSG00000112062	MAPK14	2837.82	2201.84	0.36283	mitogen-activated protein kinase 14		Amy Ticoll	Probably Not a TF - No evidence that it is a TF		In vitro kinase assays and yeast two-hybrid screens indicate Mapk14 binds transcription factor MEF2C. Phosphorylation of MEF2A enhances MEF2-dependent gene expression in reporter gene assays. Probably not a TF gene because involved in protein modification.	9069290	TF PPI	Human	Medium	MAP kinase p38 (Mapk14) selectively interacts with MEF2C in yeast two-hybrid screens. Experiments conducted with appropriate controls.
ENSG00000124160	NCOA5	2199.64	1708.92	0.36136	nuclear receptor coactivator 5		Rob Sladek	TF Gene	Transcription Factor Binding: tf co-factor binding	NCOA5 was cloned from a human fetal kidney library by the yeast two-hybrid system using the C-terminal domain of Nr1d2 as bait. Interaction between NCOA5 and a GST-Nr1d2 fusion protein was confirmed in pulldown assays.NCOA5 augmented ER activation of a synthetic promoter following transient cotransfection in COS-1 cells.	11113208	Co-activation	Human	Strong	NCOA5 was cloned from a human fetal kidney library by the yeast two-hybrid system using the C-terminal domain of Nr1d2 as bait. Interaction between NCOA5 and a GST-Nr1d2 fusion protein was confirmed in pulldown assays.NCOA5 augmented ER activation of a synthetic promoter following transient cotransfection in COS-1 cells.
ENSG00000153560	UBP1	2529.6	1967.6	0.35994	upstream binding protein 1		Debra Fulton	TF Gene	Transcription Factor Binding: tf co-factor binding	Ubp1 is a transcription factor. CP2 isoforms and PIAS1 form a complex (by ChIP, EMSA, supershifts, and yeast-two hybrid) and transactivates an {alpha}-globin promoter-reporter in erythroid cells. CP2b isoform weakly binds DNA indicating that CP2b activation is mediated by interaction with other isoforms that bind DNA.	15988015	Co-activation	Human; Mouse	Strong	Cotransfection of CP2 isoforms with either K562 or 293T cells along with a mouse {alpha}-globin promoter reporter demonstrates that CP2 strongly activates the {alpha}-globin promoter (by reporter assay and Western blotting).Cotransfection of K562 cells and MEL cells with CP2b and CP2c expression plasmids with a pGL3-mouse {alpha}-globin promoter demonstrated demonstrated an increase in activity o…
ENSG00000182979	MTA1	4110.57	3200.15	0.35883	metastasis associated 1	Zinc-coordinating Group/GATA Domain Family	Amy Ticoll	TF Gene	DNA-Binding: non-sequence-specific; Transcription Factor Binding: tf co-factor binding	DNase I footprinting and ChIP assays show MTA1 binds a region of the MMP-9 promoter. Co-immunoprecipitation and ChIP experiments reveal the MTA1-dependent recruitment of HDAC2 to this promoter region. Enforced MTA1 expression in HT1080 cells reduces MMP-9 protein/mRNA levels.	12431981	Non-specific DNA	Human	Medium	DNase I exhibits reduced hypersensitivity on the MMP-9 promoter in MTA1-expressing cells. ChIP assays indicate this region of the MMP-9 promoter is bound by MTA1 in HT1080 cells.
ENSG00000061273	HDAC7	3557.68	2778.54	0.3541	histone deacetylase 7		Elodie Portales-Casamar	TF Gene	Transcription Factor Binding: tf co-factor binding	HDAC7 is involved in repression of MEF2 transcription factors' activity. Its own activity is controlled by a shttling between the nucleus and the cytoplasm. There are a lot of evidence of its co-repressor activity in different contexts.	11585834	Other; TF PPI	Human; Mouse	Strong	HDAC7 interacts with MEF2A, C and D in co-immunoprecipitation of overexpressed proteins in 293 cells. This interaction is direct (GST-pull down assays). HDAC7 associates with DNA-bound MEF2C.HDAC7 represses MEF2s activity (gene reporter assays using MEF2-GAL4 fusion proteins, in CV-1, Hela, MCF7, NIH3T3 and Hep G2 cells). Mutants that are defective in HDAC catalytic activity still inhibit MEF2 ac…
ENSG00000061273	HDAC7	3557.68	2778.54	0.3541	histone deacetylase 7		Elodie Portales-Casamar	TF Gene	Transcription Factor Binding: tf co-factor binding	HDAC7 is involved in repression of MEF2 transcription factors' activity. Its own activity is controlled by a shttling between the nucleus and the cytoplasm. There are a lot of evidence of its co-repressor activity in different contexts.	12753745	Other; TF PPI	Human	Strong	HDAC7 Represses Nur77 Promoter Activity (gene reporter assay with pNur77-Luc reporter construct in polyclonal DO11.10 cells).HDAC7 and MEF2D Interact In Vivo (co-immunoprecipitation in DO11.10 cells).Interaction of HDAC7 with MEF2D Is Necessary for Repression of Nur77 Expression (pull-down assays of deletion mutants).
ENSG00000061273	HDAC7	3557.68	2778.54	0.3541	histone deacetylase 7		Wyeth Wasserman	TF Gene Candidate	Transcription Factor Binding: tf co-factor binding	chromatin modifying protein (based on sequence) that interacts with sequence-specific TFs	12753745	TF PPI	Human	Medium	shown to co-ip with Mef2d
ENSG00000061273	HDAC7	3557.68	2778.54	0.3541	histone deacetylase 7		Wyeth Wasserman	TF Gene Candidate	Transcription Factor Binding: tf co-factor binding	chromatin modifying protein (based on sequence) that interacts with sequence-specific TFs	15280364	TF PPI	Human	Medium	interaction with HIF-1alpha
ENSG00000061273	HDAC7	3557.68	2778.54	0.3541	histone deacetylase 7		Wyeth Wasserman	TF Gene Candidate	Transcription Factor Binding: tf co-factor binding	chromatin modifying protein (based on sequence) that interacts with sequence-specific TFs	15166223	TF PPI	Human	Medium	interaction with 14-3-3
ENSG00000100906	NFKBIA	563.161	441.92	0.34132	nuclear factor of kappa light polypeptide gene enhancer in B-cells inhibitor, alpha		Shannan HoSui	Not a TF - Evidence that it is not a TF		Human nuclear factor of kappa light chain gene enhancer in B cells inhibitor, alpha (NFKBIA) inhibits the action of NF-kappaB by forming a heterodimer with NF-kappaB, trapping it in the cytoplasm and preventing its translocation to the nucleus. NFKBIA is localized in the cytoplasm, and therefore, is unlikely to function as a transcription factor.	8717528	TF PPI	Human	Strong	A primary level of control for NF-kappa B is through interactions with an inhibitor protein called I kappa B (NFKBI). Recent evidence confirms the existence of multiple forms of I kappa B that appear to regulate NF-kappa B by distinct mechanisms. Activation of NF-kappa B to move into the nucleus is controlled by the targeted phosphorylation and subsequent degradation of I kappa B.
ENSG00000177463	NR2C2	569.322	446.724	0.33914	nuclear receptor subfamily 2, group C, member 2	Zinc-coordinating Group/Hormone-nuclear Receptor Family	Amy Ticoll	TF Gene	DNA-Binding: sequence-specific	EMSA shows a specific binding between TR4 (Nr2c2) and the CNTFR-DR1. CAT assay demonstrates CNTFR-alpha can be induced by TR4 in a dose-dependent manner.	9006963	DNA Binding	Human	Medium	EMSA shows a specific binding between in vitro expressed TR4 (Nr2c2) and the CNTFR-DR1.
ENSG00000129993	CBFA2T3	4378.95	3458.72	0.3385	core-binding factor, runt domain, alpha subunit 2, translocated to, 3 (human)		Stuart Lithwick	TF Gene	Transcription Factor Binding: tf co-factor binding	Cbfa2t3h negatively regulates the transcription of target genes in association with multiprotein complexes. Cotransfection of Cbfa2t3h with members of the SCL-containing complex into rat NIH-3T3 cells leads to a decrease in luciferase reporter expression relative to the SCL-containing complex alone, which in the absence of Cbfa2t3h brings about increased reporter gene expression. Similar results …	16287841	Non-specific DNA; Other; TF PPI	Human; Mouse; Rat	Strong	Cotransfection of a reporter construct consisting of regulatory sequences of human GATA-1 fused to luc with expression vectors encoding each of the five components of the SCL-containing complex (SCL, E47, LMO2, Ldb-1 and GATA-1) into rat NIH-3T3 cells led to additive increases in reporter gene expression relative to reporter alone. Further cotransfection of an expression construct encoding Cbfa2t…
ENSG00000129993	CBFA2T3	4378.95	3458.72	0.3385	core-binding factor, runt domain, alpha subunit 2, translocated to, 3 (human)		Stuart Lithwick	TF Gene	Transcription Factor Binding: tf co-factor binding	Cbfa2t3h negatively regulates the transcription of target genes in association with multiprotein complexes. Cotransfection of Cbfa2t3h with members of the SCL-containing complex into rat NIH-3T3 cells leads to a decrease in luciferase reporter expression relative to the SCL-containing complex alone, which in the absence of Cbfa2t3h brings about increased reporter gene expression. Similar results …	16407974	DNA Binding; Other; TF PPI	Human; Mouse; Rat	Strong	Cotransfection of a reporter construct consisting of the human glycophorin A (GPA) promoter fused to luc and expression vectors encoding each of the five components of the TAL-1-containing complex (E2A, GATA-1, LMO2, Ldb-1 and GATA-1) into rat NIH-3T3 cells led to additive increases in reporter gene expression relative to reporter alone. Further cotransfection of an expression construct encoding …
ENSG00000101412	E2F1	2612.44	2063.08	0.33495	E2F transcription factor 1	Winged Helix-Turn-Helix/Transcription Factor Family	Amy Ticoll	TF Gene	DNA-Binding: sequence-specific	EMSA and ChIP assays indicate E2F-1 associates with specific promoter regions. Transfection studies indicate E2F1 positively regulates NRP-1.	16741925	DNA Binding	Human	Medium	ChIP assays in U-87 MG cells indicate E2F-1 associates with the Pur-alpha promoter in vivo. Experiments conducted with appropriate controls.
ENSG00000118058	KMT2A	4223.35	3348.72	0.33098	myeloid/lymphoid or mixed-lineage leukemia 1	Unclassified Structure/AT-hook Domain Family	Magdalena Swanson	TF Gene	DNA-Binding: sequence-specific	Mll is a TF gene. In ChIP assays, recombinant human Mll bound specifically to the promoter region of a Hox c8 transgene. Both endogenous murine Mll and recombinant human Mll transactivated a Hox c8 promoter-luciferase reporter construct in transient cotransfection experiments.	12453418	DNA Binding; Transactivation	Human; Mouse	Strong	MLL was shown to bind the Hox c8 promoter in ChIP assays using an Mll&#8722;/&#8722; mouse embryo fibroblast (MEF) cell line expressing recombinant human FLAG-tagged MLL and containing the c8ex1 transgene construct that contains all the sequences necessary to recapitulate Hox c8 expression in vivo. Precipitation was carried out with an anti-FLAG antibody. In transient cotransfection experiments i…
ENSG00000117713	ARID1A	10887.3	8643.16	0.33087	AT rich interactive domain 1A (Swi1 like)	Helix-Turn-Helix Group/Arid Domain Family	Jared Roach	TF Gene	DNA-Binding: non-sequence-specific	ARID1A is part of the large ATP-dependent chromatin remodeling complex SNF/SWI, which is required for transcriptional activation of genes normally repressed by chromatin	15170388	Non-specific DNA	Human	Medium	We have generated monoclonal antibodies specific for either p270 or ARID1B to facilitate the investigation of ARID1B and its potential interaction with human SWI/SNF complexes in vivo. Immunocomplex analysis provides direct evidence that endogenous ARID1B is associated with SWI/SNF-related complexes and indicates that p270 and ARID1B, similar to the ATPase subunits BRG1 and hBRM, are alternative,…
ENSG00000100105	PATZ1	3157.19	2512.39	0.32738	POZ (BTB) and AT hook containing zinc finger 1	Unclassified Structure/AT-hook Domain Family	Amy Ticoll	TF Gene	Transcription Factor Binding: tf co-factor binding; DNA-Binding: sequence-specific	GST pull-down and yeast two-hybrid assays indicate MAZR (Zfp278) and Bach2 interact. EMSA indicates an association between MAZR and Bach2 on DNA. A transfection assay in the pro-B-cell line shows MAZR activates the c-myc promoter.	10669750	Co-activation	Human	Strong	In vivo GST pull-down in transfected 293T cells indicates MAZR (Zfp278) and Bach2 interact. Results confirmed with yeast two-hybrid assay. EMSA indicates an association between MAZR and Bach2 on DNA.
ENSG00000101057	MYBL2	5231	4164.64	0.32734	myeloblastosis oncogene-like 2	Helix-Turn-Helix Group/Myb Domain Family	Jared Roach	TF Gene Candidate	DNA-Binding: sequence-specific	Probably is a TF, like Myb, but cannot find any direct evidence of DNA binding for this gene.	1861984	DNA Binding	Human	Strong	DNA binding first reported long ago, as in this selex study.
ENSG00000101057	MYBL2	5231	4164.64	0.32734	myeloblastosis oncogene-like 2	Helix-Turn-Helix Group/Myb Domain Family	Jared Roach	TF Gene Candidate	DNA-Binding: sequence-specific	Probably is a TF, like Myb, but cannot find any direct evidence of DNA binding for this gene.	8631934	Transactivation	Human	Weak	reporter gene studies with type I collagen promoters
ENSG00000108788	MLX	1723.7	1370.44	0.32729	MAX-like protein X	Zipper-Type Group/Helix-Loop-Helix Family	Tim Hughes	TF Gene	DNA-Binding: sequence-specific	This gene°Øs product is also known as Mlx, for MAX-like protein X. In vitro translated Mlx dimers bind to specific E-box-like sequences by EMSA (PMID: 10918583). Mlx was also identified as being a binding partner for the carbohydrate response element binding protein (ChREBP) (PMID: 14742444). By EMSA assay performed with cotransfected cell extracts, binding of ChREBP to the carbohydrate response …	12748295	Transactivation	Human	Strong	A stably integrated LEF-1 reporter construct was upregulated when human UBF1 was transfected. This was further shown when cotransfecting UBF1 with a luciferase reporter vector driven by a 6xTCF binding site cassette. A cyclinD1 reporter construct was also activated by UBF1.
ENSG00000108788	MLX	1723.7	1370.44	0.32729	MAX-like protein X	Zipper-Type Group/Helix-Loop-Helix Family	Tim Hughes	TF Gene	DNA-Binding: sequence-specific	This gene°Øs product is also known as Mlx, for MAX-like protein X. In vitro translated Mlx dimers bind to specific E-box-like sequences by EMSA (PMID: 10918583). Mlx was also identified as being a binding partner for the carbohydrate response element binding protein (ChREBP) (PMID: 14742444). By EMSA assay performed with cotransfected cell extracts, binding of ChREBP to the carbohydrate response …	10918583	DNA Binding	Human	Not Selected	In vitro translated Mlx dimers bind to specific E-box-like sequences by EMSA.
ENSG00000198911	SREBF2	5699.93	4534.39	0.32712	sterol regulatory element binding factor 2	Zipper-Type Group/Helix-Loop-Helix Family	Amy Ticoll	TF Gene Candidate	DNA-Binding: sequence-specific	EMSA indicates SREBP-2 binds specifically to the SRE-1 element. Reporter assays in 293 cells show SREBP-2 stimulates promoters with this element.	7903453	DNA Binding	Human	Medium	EMSA indicates E Coli expressed and purified SREBP-2 binds to nucleotides containing tandem repeat copies of the SRE-1. Binding is reduced or abolished with mutation of the element.
ENSG00000171634	BPTF	4663.17	3711.15	0.32691	bromodomain PHD finger transcription factor	Unclassified Structure/DNA binding homeobox and Different Transcription Factors (DDT) Domain Family	Amy Ticoll	TF Gene	Transcription Factor Binding: tf co-factor binding; DNA-Binding: sequence-specific	FAC1 (Falz) is shown to interact with DNA and nuclear proteins. EMSA studies confirm FAC binds specifically to a DNA sequence identified by the polymerase chain reaction-assisted binding site selection assay. Luciferase reporter plasmids containing the binding site are repressed by cotransfected FAC1. Two-hybrid yeast screen, GST pull-down assay, and immunoblotting confirm that. FAC1 interacts wi…	10575013	DNA Binding	Human	Strong	A DNA sequence specifically recognized by recombinant FAC1 is identified by the polymerase chain reaction-assisted binding site selection assay. Specific binding of recombinant and endogenous FAC (in MSN-2 and PC12 cells) to the FBE is confirmed in competitive EMSA studies. In NIH3T3 cells, luciferase reporter plasmids containing the identified binding site (CACAACAC) are repressed by cotransfect…
ENSG00000171634	BPTF	4663.17	3711.15	0.32691	bromodomain PHD finger transcription factor	Unclassified Structure/DNA binding homeobox and Different Transcription Factors (DDT) Domain Family	Amy Ticoll	TF Gene	Transcription Factor Binding: tf co-factor binding; DNA-Binding: sequence-specific	FAC1 (Falz) is shown to interact with DNA and nuclear proteins. EMSA studies confirm FAC binds specifically to a DNA sequence identified by the polymerase chain reaction-assisted binding site selection assay. Luciferase reporter plasmids containing the binding site are repressed by cotransfected FAC1. Two-hybrid yeast screen, GST pull-down assay, and immunoblotting confirm that. FAC1 interacts wi…	10727212	TF PPI	Human	Medium	FAC1 interacts with the myc-associated zinc finger protein (ZF87/MAZ) as shown in a two-hybrid yeast screen and GST pull-down assay. Immunoblotting of epitope-tagged ZF87/MAZ transfected in PT67 cells shows in vivo produced ZF87/MAZ interacts with FAC1. FAC1 reduces transcriptional activation of the SV40 promoter by ZF87/MAZ in NIH3T3 cells transfected with reporter vector.
ENSG00000138375	SMARCAL1	803.706	638.101	0.32342	Swi/SNF related matrix associated, actin dependent regulator of chromatin, subfamily a-like 1		Sarav Sundararajan	TF Gene Candidate		Has sequence homology to SNF2 which is a DNA binding protein, but no direct evidence found for transactivation.	10857751	DNA Binding	Human; Mouse	Medium	Describes the cloning of the human and mouse SMARCAL1 genes. This protein displays ATPase activity that is ssDNA-dependent, suggesting that it is a ssDNA-binding protein.
ENSG00000136807	CDK9	2414.08	1930.34	0.31922	cyclin-dependent kinase 9 (CDC2-related kinase)		Wyeth Wasserman	TF Gene	Basal Transcription Factor; Transcription Factor Binding: tf co-factor binding	aka PITALREinteractions with pol II and phosphorylates italso appears to interact with and phosphorylate other TFs"the catalytic subunit of the positive-transcription elongation factor b"	10656684	TF PPI	Human	Medium	Interaction with myb-1 indicates that CDK9 has some TF like characteristics Paper indicates dominant negative CDK9 can suppress transcription of Cmyb and the opposite (more CDK9 increases transcription
ENSG00000136807	CDK9	2414.08	1930.34	0.31922	cyclin-dependent kinase 9 (CDC2-related kinase)		Wyeth Wasserman	TF Gene	Basal Transcription Factor; Transcription Factor Binding: tf co-factor binding	aka PITALREinteractions with pol II and phosphorylates italso appears to interact with and phosphorylate other TFs"the catalytic subunit of the positive-transcription elongation factor b"	12063565	Other	Human	Weak	review article linking CDK9 and transcription
ENSG00000079432	CIC	3910.06	3139.59	0.31483	capicua homolog (Drosophila)	Other Alpha-Helix Group/High Mobility Group (Box) Family	Stuart Lithwick	TF Gene	DNA-Binding: sequence-specific	Human Cic is likely a transcription factor, which represses gene expression through interactions with DNA binding elements. Cic-GAL4DBD represses luciferase expression when transfected into HeLa cells with a luciferase reporter vector. Also, the HMG-box domain of Cic binds to an 8 bp sequence within the human ERM minimal promoter as detected by EMSA and Supershift assays.	16717057	DNA Binding; Transactivation	Human	Medium	Human Cic weakly repressed luciferase reporter expression relative to reporter vector alone in a cotransfection assay in which an expression vector including Cic fused to the GAL4 DNA-binding domain was transfected into HeLa cells along with a reporter vector including 5 tandem copies of the GAL4 DNA-binding sequence fused to luciferase. The HMG-box domain of Cic bound to a consensus octameric se…
ENSG00000100644	HIF1A	1449.78	1163.14	0.31483	hypoxia inducible factor 1, alpha subunit	Zipper-Type Group/Helix-Loop-Helix Family	David Martin	TF Gene	DNA-Binding: sequence-specific	EMSA indicates HIF-1 binds specifically to the HIF-1 binding site of the vascular endothelial growth factor-A (VEGF-A) gene promoter. Transfection assays suggest HIF-1 functions as a transcriptional regulator.	15111179	DNA Binding	Human	Medium	EMSA indicates HIF-1 binds specifically to the HIF-1 binding site of the vascular endothelial growth factor-A (VEGF-A) gene promoter.
ENSG00000138303	ASCC1	807.477	647.508	0.31188	activating signal cointegrator 1 complex subunit 1		Amy Ticoll	TF Gene	Transcription Factor Binding: tf co-factor binding	GST pull-down assays and yeast two-hybrid tests show ASC-1 (Ascc1) binds transcription factors including basal factors and nuclear receptors. Indirect immunofluorescence studies indicate ASC-1 can be localized in the nucleus. Cotransfection assays in CV-1 cells suggest ASC-1 is a transcription coactivator of nuclear receptors.	10454579	Co-activation	Human	Strong	GST pull-down assays and yeast two-hybrid tests show ASC-1 (Ascc1) binds basal transcription factors TBP and TFIIA, transcription integrators steroid receptor coactivator 1 (SRC-1) and CBP-p300, and nuclear receptors. Indirect immunofluorescence studies indicate ASC-1 can be localized in the nucleus.
ENSG00000108773	KAT2A	2242.27	1811.26	0.30472	GCN5 general control of amino acid synthesis-like 2 (yeast)		Stuart Lithwick	TF Gene	Transcription Regulatory Activity: heterochromatin interaction/binding	Gcn5l2 is an adaptor protein with histone acetyl transferase (HAT) activity, which is recruited by protein intermediates to other co-factors in order to regulate transcription. Gcn5l2 exhibits HAT activity when incubated with core histones as demonstrated by in-vitro HAT assay. In addition, although HAT activity is detected in the output of a c-Myc immunoprecipitation, c-Myc does not co-immunopre…	8552087	Transactivation	Human	Strong	Cotransfection of an expression vector encoding Gcn5l2 (referred to by its protein alias, hGCN5, in this PMID), into HeLa cells in addition to a vector encoding GAL4-VP16, and a reporter vector (GAL4 binding sites fused to CAT reporter) led to a 2-7 fold increase in reporter expression (over 6 idependent replicates).
ENSG00000108773	KAT2A	2242.27	1811.26	0.30472	GCN5 general control of amino acid synthesis-like 2 (yeast)		Stuart Lithwick	TF Gene	Transcription Regulatory Activity: heterochromatin interaction/binding	Gcn5l2 is an adaptor protein with histone acetyl transferase (HAT) activity, which is recruited by protein intermediates to other co-factors in order to regulate transcription. Gcn5l2 exhibits HAT activity when incubated with core histones as demonstrated by in-vitro HAT assay. In addition, although HAT activity is detected in the output of a c-Myc immunoprecipitation, c-Myc does not co-immunopre…	8972232	Other; Transactivation	Human; Other	Strong	In a histone acetyl transferase (HAT) assay in which histone acetylation was detected by fluorography, Gcn5l2 was shown to acetylate core histones, preferentially H3 histones, isolated from chicken erythrocytes.In a complementation assay, in which a hGcn5-yGcn5 chimera (HAT domain from hGcn5) was transformed into a gcn5- yeast strain along with a GAL4-VP16 expression vector, and a LacZ reporter v…
ENSG00000108773	KAT2A	2242.27	1811.26	0.30472	GCN5 general control of amino acid synthesis-like 2 (yeast)		Stuart Lithwick	TF Gene	Transcription Regulatory Activity: heterochromatin interaction/binding	Gcn5l2 is an adaptor protein with histone acetyl transferase (HAT) activity, which is recruited by protein intermediates to other co-factors in order to regulate transcription. Gcn5l2 exhibits HAT activity when incubated with core histones as demonstrated by in-vitro HAT assay. In addition, although HAT activity is detected in the output of a c-Myc immunoprecipitation, c-Myc does not co-immunopre…	10611234	Co-activation; Other	Human	Strong	In a co-immunoprecipitation assay, in which c-myc was precipitated from lysates of human 293 cells using anti-c-myc, TRRAP and Gcn5l2 (referred to as hGCN5 in this PMID) co-immunoprecipitated with c-myc as detected by SDS-PAGE followed by immunohistochemistry using anti-TRRAP or anti-Gcn5l2 respectively. In a co-immunoprecipitation assay, in which Gcn5l2 protein was precipitated from lysates of h…
ENSG00000112242	E2F3	2513.94	2031.89	0.3047	E2F transcription factor 3	Winged Helix-Turn-Helix/Transcription Factor Family	Amy Ticoll	TF Gene Candidate	DNA-Binding: sequence-specific	EMSA shows E2F associated with DP binds to the E2F-binding site in the dihydrofolate reductase promoter. ChIP indicates E2F3 is associated with the miR-17®C92 promoter. Transfection assays required to confirm TF Gene status.	17135268	DNA Binding	Human	Medium	ChIP in HEK-293 cells indicate E2F3 is associated with the miR-17?92 promoter. Experiments conducted with appropriate controls.
ENSG00000095564	BTAF1	3250.72	2632.27	0.30204	BTAF1 RNA polymerase II, B-TFIID transcription factor-associated, (Mot1 homolog, S. cerevisiae)		Amy Ticoll	TF Gene	Basal Transcription Factor	Together Btaf1 and the TATA-binding protein (TBP) are the major components of TFIID (see PMID:14557059 for Review). The amino terminus of hTAFII170 is found to interact with hTBP through deletion mutation analysis in a yeast two-hybrid system. Results are confirmed with GST pull-down and coimmunoprecipitation assays.	11585931	TF PPI	Human	Strong	TBP-binding regions in human TAFII170 (BTAF1) are identified. The amino terminus of hTAFII170 is found to interact with hTBP through deletion mutation analysis in a yeast two-hybrid system. Results are confirmed in a similar studies with Flag-tagged hTAFII170 and GST-hTBP, as well as coimmunoprecipitation of the endogenous proteins in COS-7 cells. These and further experiments support a mechanism…
ENSG00000148737	TCF7L2	412.674	333.817	0.2957	transcription factor 7-like 2, T-cell specific, HMG-box	Other Alpha-Helix Group/High Mobility Group (Box) Family	Andrew Kwon	TF Gene	DNA-Binding: sequence-specific; Transcription Factor Binding: tf co-factor binding	Tcf4 is well established as a transcription factor that interacts with Beta-catenin for gene activation. There is evidence that it associates with Smad1 in kidney cells as well.	15060161	TF PPI	Human	Strong	Coimmunoprecipitation using anti-B-catenin Ab in HeLa cells cotransfected with B-catenin and Tcf4-HA followed by anti-HA Ab show that B-catenin and Tcf4 form a complex, while mutation of B-catenin at K345 abolishes the binding. Transfection study with luc reporter containing Tcf binding site shows less efficient activation when K345 is mutated. EMSA shows that acetylation of B-catenin increases T…
ENSG00000148737	TCF7L2	412.674	333.817	0.2957	transcription factor 7-like 2, T-cell specific, HMG-box	Other Alpha-Helix Group/High Mobility Group (Box) Family	Andrew Kwon	TF Gene	DNA-Binding: sequence-specific; Transcription Factor Binding: tf co-factor binding	Tcf4 is well established as a transcription factor that interacts with Beta-catenin for gene activation. There is evidence that it associates with Smad1 in kidney cells as well.	9727977	Co-activation; DNA Binding	Human	Strong	c-Myc promoter-luciferase reporter construct is activated by B-catenin when transfected into 293 cells. Mutating the two potential Tcf4 binding sites on the promoter results in 50 % decrease in expression, with deletion of both sites resulting in removal of B-catenin activation. TBE1-luc or TBE2-luc reporters show B-catenin responsiveness. EMSA shows that Tcf4 binds to these elements but not when…
ENSG00000169564	PCBP1	3384.54	2749.83	0.2948	poly(rC) binding protein 1		Alice Chou	TF Gene Candidate	Single stranded RNA/DNA binding	alpha-CP1 factor transactivates a-CP1 factor-binding sites ligated to the a-globin TATAA box in MEL cells.	2233727	Transactivation	Human	Medium	In vitro transcription reactions of the a-CP1 factor-binding sites ligated to the a-globin TATAA box mediates stimulation of a-globin gene transcription in MEL cells. Deletions that remove these binding sites significantly reduced promoter activity. Depleted extracts of free a-CP1 results in a threefold drop in the transcriptional activity of the a-CP1/TATAA template. Activity is restored by addi…
ENSG00000115808	STRN	906.07	735.597	0.29467	striatin, calmodulin binding protein		Amy Ticoll	TF Gene Candidate		Strn has mostly been characterized as a calmodulin binding scaffolding protein (ie. PMID: 11707266). The N-terminal region of SG2NA (aa 1-391) acts as a strong transcriptional activator in transfection assays. Experiments characterizing the role in regulation not found.	11570823	Transactivation	Human	Medium	The N-terminal region of SG2NA (aa 1-391) acts as a strong transcriptional activator in transfection assays using mammalian cells.
ENSG00000111912	NCOA7	666.99	541.751	0.29335	nuclear receptor coactivator 7		Rob Sladek	TF Gene	Transcription Factor Binding: tf co-factor binding	NCOA7 (ERAP140) was cloned from a lymphoma cDNA library by interaction screening using the ligand-binding domain of the estrogen receptor (ERalpha). Interaction between NCOA7 and a GST-ERalpha fusion protein was confirmed in pulldown assays.NCOA7 augmented ER and thyroid hormone-induced activity of suynthetic promoters following transient cotransfection in HepG2 cells. A fusion protein containing…	11971969	Co-activation	Human	Strong	NCOA7 (ERAP140) was cloned from a lymphoma cDNA library by interaction screening using the ligand-binding domain of the estrogen receptor (ERalpha). Interaction between NCOA7 and a GST-ERalpha fusion protein was confirmed in pulldown assays.NCOA7 augmented ER and thyroid hormone-induced activity of suynthetic promoters following transient cotransfection in HepG2 cells. A fusion protein containing…
ENSG00000100207	TCF20	3378.09	2756.14	0.29192	transcription factor 20		Elodie Portales-Casamar	TF Gene	DNA-Binding: sequence-specific	tfc20 can bind to specific DNA-binding sites, part of a complex. It has been shown to transactivate various gene promoters and to activate other TF activitites.	10995766	DNA Binding; Transactivation	Human; Mouse	Medium	tcf20 (SPBP) binds as a dimer to the bipartite SPRE motif (EMSA).tcf20 is able of transactivation when fused to a GAL4-BD (gene reporter assay in HeLa cells).tcf20 enhances the transcriptional activity of various transcription factors (gene reporter assays in HeLa cells with co-expression of tcf20 with a tf and a reporter gene construct carrying a target promoter for this tf).
ENSG00000100603	SNW1	1631.54	1334.41	0.2867	SNW domain containing 1		Magdalena Swanson	TF Gene	Transcription Factor Binding: tf co-factor binding	Skiip is a TF gene. In reporter assays, human recombinant Skiip was found to enhance transcription mediated by recombinant vitamin D receptor (VDR), recombinant glucocorticoid receptor (GR), retinoic acid receptor (RAR), and recombinant estrogen receptor (ER) in the presence of their appropriate ligands during transient cotransfection experiments. It was shown to interact with VDR in vitro in GST…	9632709	Co-activation; TF PPI	Human	Strong	GST pull-down analysis showed an in vitro interaction of human NCoA-62 with human vitamin D receptor (VDR) when in vitro transcribed and translated 35S-labeled NCoA-62 was incubated with GST-VDR. Human recombinant NCoA-62 was found to enhance transcription mediated by VDR, glucocorticoid receptor (GR), retinoic acid receptor (RAR), and estrogen receptor (ER). COS-7 cells were transfected with vit…
ENSG00000102103	PQBP1	1356.86	1113.24	0.28216	polyglutamine binding protein 1		Andrew Kwon	TF Gene Candidate	Transcription Factor Binding: tf co-factor binding	PQBP-1 binds to Brn-2, which activates D1A gene, but there is not enough evidence to support its role as a TF or TF cofactor.	10332029	TF PPI	Human	Strong	P19 cells cotransfected with Brn-2 and PQBP-1-Myc/His fusion protein expression vectors, and they were coimmunoprecipitated, suggesting their interaction. Yeast 2-hybrid assay was done using full/truncated PQBP-1 and Brn-2 poluglutamine tract to identify the binding domain. Cotransfection using Brn-2 and PQBP-1 in NS20Y cells, in which Brn-2 activates D1A gene, resulted in repression of Brn-2's a…
ENSG00000054267	ARID4B	2182.67	1793.12	0.28192	AT rich interactive domain 4B (Rbp1 like)		Stuart Lithwick	TF Gene	Transcription Regulatory Activity: heterochromatin interaction/binding	Human Arid4b (referred to as SAP180 in this PMID) is likely a transcriptional cofactor, which represses gene expression in a complex with a variety of other co-repressor proteins. Arid4b represses luciferase reporter expression when fused to the GAL4-DBD and cotransfected into HEK-293 cells along with a luciferase reporter vector. In addition, Arid4b interacts with each of the components of the m…	12724404	Co-activation; TF PPI	Human; Unknown	Medium	Arid4b (referred to by its alias, SAP180, in this PMID) repressed reporter transcription in a cotransfection assay in which an expression vector for Arid4b fused to the GAL4 DNA-binding domain was transfected into HEK-293 cells along with a luciferase reporter vector. Addition of Histone Deacetylase (HDAC) inhibitor TSA had little to no effect on the transcriptional reporession by GAL-Arid4b. Hum…
ENSG00000215021	PHB2	4502.47	3705.33	0.27974	prohibitin 2		Amy Ticoll	TF Gene	Transcription Factor Binding: tf co-factor binding	REA interacts directly with ER (estrogen receptor) in in vitro GST "pull-down" assays. REA is shown to interact with ER and Akt in yeast two-hybrid assays. PHB2 is specifically co-immunoprecipitated by Akt, MyoD and MEF2 but not by negative controls. PHB2 represses MyoD- or MEF2-dependent transcription in reporter assays of co-transfected C2C12 cells.	10359819	TF PPI	Human	Strong	REA is shown to interact with ER (estrogen receptor) in a yeast two-hybrid assay built from an MCF-7 breast cancer cell cDNA library. REA interacts directly with ER in in vitro GST "pull-down" assays. REA is not retained on the GST column without ER (or with GST alone).
ENSG00000215021	PHB2	4502.47	3705.33	0.27974	prohibitin 2		Amy Ticoll	TF Gene	Transcription Factor Binding: tf co-factor binding	REA interacts directly with ER (estrogen receptor) in in vitro GST "pull-down" assays. REA is shown to interact with ER and Akt in yeast two-hybrid assays. PHB2 is specifically co-immunoprecipitated by Akt, MyoD and MEF2 but not by negative controls. PHB2 represses MyoD- or MEF2-dependent transcription in reporter assays of co-transfected C2C12 cells.	15173318	TF PPI	Human	Strong	In a yeast two-hybrid screen, prohibitin 2 (PHB2) is found to specifically interact with Akt. PHB2 is specifically co-immunoprecipitated by regulatory factors Akt, MyoD and MEF2 but not by MKK6 or Six1 (negative controls) in Cos-7 cells co-transfected with PHB2.
ENSG00000072736	NFATC3	1345.53	1112.23	0.27108	nuclear factor of activated T-cells, cytoplasmic, calcineurin-dependent 3	Other/Rel Homology Region Family	Magdalena Swanson	TF Gene	DNA-Binding: sequence-specific	Nfatc3 is a transcription factor. It binds to DNA in electrophoretic mobility shift assays. It activates transcription from a reporter construct in transient transfections of MLE-15 cells.	15173172	DNA Binding; Transactivation	Human	Strong	Nfatc3 activates an Sftpd promoter-luciferase (D-600-Luc) construct in transient transfections of MLE-15 cells, an immortalized mouse lung epithelial cell line. Nfatc3 binds to proximal Sftpd promoter elements in electrophoretic mobility shift assays. Labeled oligonucleotides derived from NFAT-I (?170/?164) and NFAT-II (?130/?124 bp) sites on the Sftpd gene were used as probes. The probes were in…
ENSG00000072736	NFATC3	1345.53	1112.23	0.27108	nuclear factor of activated T-cells, cytoplasmic, calcineurin-dependent 3	Other/Rel Homology Region Family	Stuart Lithwick	TF Gene	DNA-Binding: sequence-specific	GeneID: 18021Referring to PMIDs: 7650004, 15173172Mouse NFATc3 is likely a transcription factor, which binds to the NFAT-binding site sequence found upstream of mouse IL-2 and increases the activity of the mouse Sfptd promoter. As demonstrated in PMID 15173172 by electromobility shift assay, mouse NFATc3 binds in a sequence specific manner to the NFATc binding site sequence found upstream of mous…	7650004	Co-activation; DNA Binding	Human; Mouse	Medium	GeneID:18021Referring to PMID: 7650004NFATc3 may be a transcription factor that binds to the NFAT binding site present within the mouse IL-2 promoter. In EMSA assays nuclear extracts from COS cells transfected with expression vectors encoding NFATc1, NFATc2, or NFATc3 were incubated with probe, which included the NFAT binding site within the mouse IL-2 promoter. Upon lowering the concentration of…
ENSG00000072736	NFATC3	1345.53	1112.23	0.27108	nuclear factor of activated T-cells, cytoplasmic, calcineurin-dependent 3	Other/Rel Homology Region Family	Amy Ticoll	TF Gene	DNA-Binding: sequence-specific	As shown in gel shift assays, NFATc3 binds to DNA. Compared to other NFAT family members, NFATc3 binds to the IL-2 NFAT site only at lower concentrations. NFATc3 activates NFAT DNA site-dependent transcription in Jurkat cells. NFATc3 is modified by agents that increase intracellular calcium or activate protein kinase C.	7650004	DNA Binding	Human; Mouse	Strong	NFATc3, unlike NFATc1 or NFATc2, binds to the IL-2 NFAT site only at low poly(dI-dC) concentrations. Binding of NFATc proteins to oligonucleotide probes of putative NFAT sites in other cytokine promoters was examined in gel shift assays under identical conditions. The three NFATc family members exhibit differences in binding specificity.An NFATc3 cDNA expression construct was cotransfected into J…
ENSG00000072736	NFATC3	1345.53	1112.23	0.27108	nuclear factor of activated T-cells, cytoplasmic, calcineurin-dependent 3	Other/Rel Homology Region Family	Sarav Sundararajan	TF Gene	DNA-Binding: sequence-specific		7650004	DNA Binding; Transactivation	Human	Strong	Gel-shift assays demonstrate the sequence-specific DNA binding and show how it is different from other NFAT members. SEAP reporter constructs also show that NFATc3 can transactivate the NFAT and AP1 promoters.
ENSG00000108064	TFAM	1871.14	1548.83	0.27035	transcription factor A, mitochondrial	Other Alpha-Helix Group/High Mobility Group (Box) Family	Sarav Sundararajan	TF Gene	DNA-Binding: sequence-specific		2035027	DNA Binding; Transactivation	Human	Strong	This paper describes the cloning of the human TFAM gene and its characterization. Gel-shift assays show that the native and recombinant protein can bind to the LSP sequence in mitochondrial DNA. DNAse1 footprinting further defined this binding site. In-vitro transcription experiments showed that TFAM can induce mitochondrial transcription.
ENSG00000184481	FOXO4	474.145	390.981	0.26969	forkhead box O4	Winged Helix-Turn-Helix/Forkhead Domain Family	Alice Chou	TF Gene Candidate	DNA-Binding: sequence-specific	AFX transactivates a luciferase reporter containing BCL6 promoter region in 293E cells. AFX binds to the S6 site on BCL6 promoter in vitro.	11777915	DNA Binding; Transactivation	Human	Strong	Co-transfections of AFX expression vector and luciferase reporter containing BCL6 promoter region (with truncations) in 293E cells demonstrate that AFX can transactivate the reporter construct. EMSA using wild-type and mutant AFX DNA-binding domains identifies the S6 site on BCL6 promoter.
ENSG00000160199	PKNOX1	683.856	567.66	0.26232	Pbx/knotted 1 homeobox	Helix-Turn-Helix Group/Homeodomain Family	David Martin	TF Gene	DNA-Binding: sequence-specific		10869353	DNA Binding; Other	Human	Strong	DNA Binding : EMSA experiments.Repression : PREP1 & Pbx bound promoter - luciferase reporter gene.
ENSG00000127616	SMARCA4	15068.2	12571.6	0.26055	SWI/SNF related, matrix associated, actin dependent regulator of chromatin, subfamily a, member 4		Sarav Sundararajan	TF Gene Candidate	Transcription Factor Binding: tf co-factor binding; Transcription Regulatory Activity: heterochromatin interaction/binding		12244326	TF PPI	Human	Strong	Coimmunoprecipitation shows that BRG1 interacts with STAT2 using flag- and GST-tagged BRG1. BRG1 was shown to upregulate a subset of IFN-alpha-inducible genes. ChromatinIP shows that SWI/SNF (of which BRG1 is a component) is recruited to the 9-27 promoter and luciferase reporter assays show that BRG1 is required for IFN-alpha-induced activation of the 9-27 promoter. Deletion studies map the bindi…
ENSG00000059378	PARP12	918.595	766.647	0.25532	poly (ADP-ribose) polymerase family, member 12		Sarav Sundararajan	Indeterminate - There is no evidence for or against this gene's role as a TF		No direct evidence of PARP-12 being a TF, but sequence homology implies that it shares PARP activity (chromatin modification resulting from DNA damage)	15273990	DNA Binding	Human	Weak	Review describing the PARP superfamily. PARP-12 contains 3 Zinc fingers and is a member of the PARP superfamily by homology, particularly in the C-terminal catalytic domain.
ENSG00000112033	PPARD	701.247	586.444	0.2528	peroxisome proliferator activator receptor delta	Zinc-coordinating Group/Hormone-nuclear Receptor Family	Jared Roach	TF Gene	DNA-Binding: sequence-specific	Nuclear hormone receptor.I could not find a reference that clearly and unambigously demonstrates DNA binding. However, I know of no nuclear hormone receptor that is not a TF. So this raises my evaluation just beyond the "candidate" bar.	11923467	Other	Human	Strong	Demonstrates nuclear localization.
ENSG00000211460	TSN	4358.09	3661.97	0.24999	translin		Alice Chou	Indeterminate - There is no evidence for or against this gene's role as a TF		Yeast two-hybrid system demonstrates murine GADD34 interacts with Tsn. The interaction between GADD34 and Tsn is also confirmed by an in vitro binding assay and in vivo two-hybrid analysis in NIH 3T3 cells. Recombinant Tsn binds to single-stranded Bcl-CL1, a target sequence within the clustered breakpoint region of the Bcl-2 oncogene in follicular lymphoma patients.	9159125	DNA Binding	Human	Medium	Recombinant TB-RBP synthesized in E. coli and purified as a GST fusion protein binds to specific single-stranded DNA sequences (EMSA). The recombinant protein binds to the oligonucleotide Bcl-CL1, a target sequence within the clustered breakpoint region of the Bcl-2 oncogene in follicular lymphoma patients
ENSG00000087191	PSMC5	2571.52	2159.84	0.2498	protease (prosome, macropain) 26S subunit, ATPase 5		Magdalena Swanson	TF Gene Candidate	Transcription Factor Binding: tf co-factor binding	Psmc5 is a TF candidate. It was shown to directly interact with the XPB subunit of human repair/transcription factor TFIIH in yeast two hybrid and co-immunoprecipitation studies. It also coactivated a beta-galactosidase reporter construct in the combined presence of the thyroid hormone receptor and the human retinoid X receptor.	9173976	TF PPI	Human; Mouse	Strong	Yeast two hybrid studies show that murine mSUG1 fused to GAL4-AD interacts with the XPB subunit of human repair/transcription factor TFIIH fused to GAL4-DBD. Direct interaction was confirmed by co-immunoprecipitation experiments of Sf21 cell lysates coinfected with His-tagged XPB and mSUG1-HA baculoviruses. Monoclonal antibodies against the proteins were used for the immunoprecipitations, and the…
ENSG00000087191	PSMC5	2571.52	2159.84	0.2498	protease (prosome, macropain) 26S subunit, ATPase 5		Magdalena Swanson	TF Gene Candidate	Transcription Factor Binding: tf co-factor binding	Psmc5 is a TF candidate. It was shown to directly interact with the XPB subunit of human repair/transcription factor TFIIH in yeast two hybrid and co-immunoprecipitation studies. It also coactivated a beta-galactosidase reporter construct in the combined presence of the thyroid hormone receptor and the human retinoid X receptor.	7776974	Co-activation	Human	Medium	In reporter studies, in which EGY48 yeast cells were cotransfected with LexA-beta-galactosidase reporter plasmid and LexA-Trip10 (human homologue of mSUG1 fused to the bacterial LexA repressor used here as a transcriptional activator), Trip10 activated transcription only in the combined presence of plasmids expressing the human thyroid hormone receptor (TR) and the human retinoid X receptor (RXR).
ENSG00000110768	GTF2H1	1290.57	1086.35	0.24539	general transcription factor II H, polypeptide 1		Amy Ticoll	TF Gene	Basal Transcription Factor	Immunoprecipitation and copurification indicates GTF2H1 is a member of the TFIIH complex.	15220921	TF PPI	Human	Strong	Immunoprecipitation and copurification indicates GTF2H1 is a member of the TFIIH complex. Whole cell extracts from human fibroblasts used.
ENSG00000126003	PLAGL2	2221.3	1882.52	0.23681	pleiomorphic adenoma gene-like 2		Amy Ticoll	TF Gene Candidate		Reporter assays in transfected cells indicate Plagl2 shows transcriptional activity. Exact role in transcription not yet clear.	9722527	Transactivation	Human	Medium	Reporter assays in transfected 293 cells and COS-1 cells indicate Plagl2 shows transcriptional activity.
ENSG00000144218	AFF3	1544.89	1310.39	0.23494	AF4/FMR2 family, member 3	Unclassified Structure/AF-4 Protein Family	Rob Sladek	TF Gene	DNA-Binding: non-sequence-specific	A protein containing AFF3 (LAF4) fused to the GAL4 DNA-binding domain activates UASx5-E1b-CAT in transiently transfected HeLa cells.In vitro translated AFF3 (LAF-4) binds double-stranded DNA cellulose; however, no studies have attempted to show sequence-specific binding.	8555498	Non-specific DNA; Transactivation	Human	Strong	A protein containing AFF3 (LAF4) fused to the GAL4 DNA-binding domain activates UASx5-E1b-CAT in transiently transfected HeLa cells.In vitro translated AFF3 (LAF-4) binds double-stranded DNA cellulose.
ENSG00000125952	MAX	2799.04	2378.08	0.23377	Max protein	Zipper-Type Group/Helix-Loop-Helix Family	Gwenael Breard	TF Gene	DNA-Binding: sequence-specific	The transcription factor c-Myc and its dimerisation partner Max are members of the basic/helix-loop-helix/leucine-zipper (bHLH-Z) family and bind to the DNA core sequence CACGTG. I the paper cited (8265351),the authors determined the complete 12 base pair consensus binding sites of c-Myc/Max (RACCACGTGGTY) and Max/Max (RANCACGTGNTY) dimers.	8265351	DNA Binding	Human	Strong	The consensus sequence found by SELEX experiments in thhis paper is assessed in the motif number MA0058 of the JASPAR database http://jaspar.cgb.ki.se/cgi-bin/jaspar_db.pl
ENSG00000071564	TCF3	14343.8	12206.7	0.23217	transcription factor E2a	Zipper-Type Group/Helix-Loop-Helix Family	Debra Fulton	TF Gene	DNA-Binding: sequence-specific	E2A is a transcription factor. It binds E-boxes in the hSHP promoter (by ChIP and gel mobility shift assays) and transactivates an hSHP promoter reporter gene.	14627819	DNA Binding; Transactivation	Human	Strong	E2A protein: E47 transactivates the hSHP promoter in an hSHP luciferase reporter gene.ChIP and gel mobility shift assays demonstrate that E47 binds DNA E-boxes in the hSHP promoter.
ENSG00000132005	RFX1	714.955	607.028	0.23168	regulatory factor X, 1 (influences HLA class II expression)	Winged Helix-Turn-Helix/RFX Domain Family	Amy Ticoll	TF Gene	DNA-Binding: sequence-specific	EMSA, DNA affinity pull-down, and ChIP assays show RFX1 binds the promoter region of collagen. RFX1 is found to repress collagen transcription in an in vitro transcription assay in human fibroblasts.	16464847	DNA Binding	Human	Strong	DNA affinity pull-down assays were performed with IMR-90 nuclear extract indicate RFX1 binds the COL1A2 sequence. ChIP assays performed with HT1080 cells confirm the interaction.
ENSG00000132005	RFX1	714.955	607.028	0.23168	regulatory factor X, 1 (influences HLA class II expression)	Winged Helix-Turn-Helix/RFX Domain Family	Amy Ticoll	TF Gene	DNA-Binding: sequence-specific	EMSA, DNA affinity pull-down, and ChIP assays show RFX1 binds the promoter region of collagen. RFX1 is found to repress collagen transcription in an in vitro transcription assay in human fibroblasts.	11986307	Co-activation; DNA Binding	Human	Medium	EMSA shows RFX1 forms a homodimer and a heterodimer with RFX2 at collagen alpha 2(1) start site (-1 to +20) in human fibroblast.
ENSG00000185420	SMYD3	739.845	629.166	0.22924	SET and MYND domain containing 3		Jared Roach	TF Gene Candidate	Transcription Factor Binding: tf co-factor binding	OMIM (608783): "Hamamoto et al. (2004) found that introduction of SMYD3 into mouse fibroblasts enhanced cell growth, whereas genetic knockdown with small interfering RNAs resulted in significant growth suppression in cancer cells. SMYD3 formed a complex with RNA polymerase II (see OMIM 180660) through an interaction with the RNA helicase HELZ (OMIM 606699) and transactivated a set of genes that i…	16155568	Other	Human	Weak	Here we report significant associations between homozygosity with respect to an allele with three tandem repeats of a CCGCC unit in the regulatory region of SMYD3 and increased risk of colorectal cancer, hepatocellular carcinoma, and breast cancer. This tandem-repeat sequence is a binding site for the transcriptional factor E2F-1. Note that this reference referes to SMYD3 as a regulated gene, and…
ENSG00000185420	SMYD3	739.845	629.166	0.22924	SET and MYND domain containing 3		Jared Roach	TF Gene Candidate	Transcription Factor Binding: tf co-factor binding	OMIM (608783): "Hamamoto et al. (2004) found that introduction of SMYD3 into mouse fibroblasts enhanced cell growth, whereas genetic knockdown with small interfering RNAs resulted in significant growth suppression in cancer cells. SMYD3 formed a complex with RNA polymerase II (see OMIM 180660) through an interaction with the RNA helicase HELZ (OMIM 606699) and transactivated a set of genes that i…	15303093	DNA Binding	Human	Medium	This is a commentary in the same issue of Nat Cell Bio as PMID 15235609. It has a cartoon of SMYD3 binding the CCCTCC motif.
ENSG00000185420	SMYD3	739.845	629.166	0.22924	SET and MYND domain containing 3		Jared Roach	TF Gene Candidate	Transcription Factor Binding: tf co-factor binding	OMIM (608783): "Hamamoto et al. (2004) found that introduction of SMYD3 into mouse fibroblasts enhanced cell growth, whereas genetic knockdown with small interfering RNAs resulted in significant growth suppression in cancer cells. SMYD3 formed a complex with RNA polymerase II (see OMIM 180660) through an interaction with the RNA helicase HELZ (OMIM 606699) and transactivated a set of genes that i…	15235609	Co-activation; DNA Binding; TF PPI; Transactivation	Human	Strong	SMYD3 formed a complex with RNA polymerase II through an interaction with the RNA helicase HELZ and transactivated a set of genes that included oncogenes, homeobox genes and genes associated with cell-cycle regulation. SMYD3 bound to a motif, 5'-CCCTCC-3', present in the promoter region of downstream genes such as Nkx2.8. The SET domain of SMYD3 showed histone H3-lysine 4 (H3-K4)-specific methylt…
ENSG00000141027	NCOR1	5018.28	4279.15	0.22815	nuclear receptor co-repressor 1		Elodie Portales-Casamar	TF Gene	Transcription Factor Binding: tf co-factor binding; Transcription Regulatory Activity: heterochromatin interaction/binding	Ncor1 is a nuclear receptor corepressor. It is first known to bind unliganded nuclear receptors (RAR, TR).Ncor1 was also shown to recruit TF, inactivating them through this interaction.It is part of a protein complex including HDACs and other proteins binding histones. It is thus thought that this complexe acts through the binding to chromatin and deacetylation of histones, maintaining the chroma…	12628926	TF PPI	Human	Strong	HDAC3, GPS2, TBL1 and TBLR1 appear to be present in approximately stoichiometric amounts to N-CoR in the N-CoR complex (purification from HeLa cells by mass spectrometry followed by western-blots with specific antibodies).NCor1 has 4 autonomous repression domains that can repress transcription when linked to DNA through a GAL4-BD (gene reporter assay with fusion proteins).TBL1/TBLR1 bind histones…
ENSG00000105722	ERF	1649.61	1407.03	0.22599	Ets2 repressor factor	Winged Helix-Turn-Helix/Ets Domain Family	Amy Ticoll	TF Gene	DNA-Binding: sequence-specific	ERF specifically binds the 21 bp repeats of the MIEP ets consensus site in EMSA analysis. ERF represses transcription from the MIEP in transient transfection assays in undifferentiated T2 cells.	12533699	DNA Binding	Human	Medium	ERF binds the 21 bp repeats of the MIEP ets consensus site in EMSA analysis. Binding is abolished in the presence of specific cold competitor, but not by a similar concentration of the non-specific competitor. Experiments conducted with appropriate controls.
ENSG00000001167	NFYA	3354.24	2865.72	0.22567	nuclear transcription factor-Y alpha	Other Alpha-Helix Group/NF-Y CCAAT-Binding Protein Family	Debra Fulton	TF Gene	DNA-Binding: sequence-specific	Nfya is a transcription factor. It transactivates an hPTH promoter reporter when co-transfected with SP1 and it binds the ODF promoter (by ChIp and supershift assays) and transactivates an ODF gene reporter gene.	12070012	DNA Binding; Transactivation	Human; Other	Strong	Cotransfection of Sp1 or NF-Y with the wild-type promoter (with a proximal NF-Y response element and SP1 binding site) )into Drosophila SL2 cells results in transactivation of a hPTH promoter-reporter gene and simultaneous expression of both factors in the SL2 cells produce an additive transactivation response. Mutation of the SP1 site in the hPTH promoter reduced the expression of the reporter g…
ENSG00000033800	PIAS1	993.157	847.856	0.22519	protein inhibitor of activated STAT 1		Amy Ticoll	TF Gene	Transcription Factor Binding: tf co-factor binding	PIAS1 is associated with Stat1 in coimmunoprecipitation assays. EMSA indicates PIAS1 can inhibit the DNA binding activity of Stat1. Luciferase reporter assays in transfected human 293 cells indicate PIAS1 inhibits Stat1-mediated gene activation.	9724754	TF PPI	Human	Medium	PIAS1 is associated with Stat1 in coimmunoprecipitation assays in human Daudi B cells. EMSA indicates PIAS1 can inhibit the DNA binding activity of Stat1.
ENSG00000167986	DDB1	9270.98	7941.64	0.22261	damage specific DNA binding protein 1		Rob Sladek	TF Gene Candidate	Single stranded RNA/DNA binding	DDB1 (p127) and DDB2 (p48) form subunits of the damage-specific DNA binding protein. The DDB1 subunit binds DNA nonspecifically to DNA containing UV radiation photoproducts, while the DDB2 subunit interacts with p300.	12034848	DNA Binding	Human	Strong	DDB1 binds nonspecifically to UV-damaged DNA based on EMSA studies using UV-irradiated double-stranded DNA prepared from 60-mer oligonucleotides.
ENSG00000167986	DDB1	9270.98	7941.64	0.22261	damage specific DNA binding protein 1		Debra Fulton	TF Gene Candidate	Transcription Factor Binding: tf co-factor binding; Single stranded RNA/DNA binding		9418871	Co-activation	Human	Strong	Paper: DDB, a Putative DNA Repair Protein, Can Function as a Transcriptional Partner of E2F1------------Expression of DDB stimulated transcription from the E2F1 promoter (CAT reporter assay). The interaction between DDB and E2F1 can also be detected by coimmunoprecipitation experiments.Used Gal4 fusion constructs containing E2F1 and a reporter CAT gene containing five Gal4-binding sites demonstra…
ENSG00000167986	DDB1	9270.98	7941.64	0.22261	damage specific DNA binding protein 1		Debra Fulton	TF Gene Candidate	Transcription Factor Binding: tf co-factor binding; Single stranded RNA/DNA binding		12145536	Non-specific DNA	Human	Strong	Paper: Identification of Rat DDB1, a Putative DNA Repair Protein, and Functional Correlation with Its Damaged-DNA Recognition Activity----- Damaged-DNA recognition activity has been identified as a complex of DDB1 (127-kD) and DDB2 (48-kD) subunits. Over-expression of DDB1 did not augment UV-damaged-DNA recognition activity in human HeLa, hamster V79, or rat PC12 cells. Restricting DDB2 expressio…
ENSG00000167986	DDB1	9270.98	7941.64	0.22261	damage specific DNA binding protein 1		Jared Roach	TF Gene Candidate	Transcription Factor Binding: tf co-factor binding	Ddb1 is known in the literature as a DNA repair enzyme component. Co-immunoprecipitation studies indicate Ddb1 binds p300, a histone acetyltransferase.	12034848	Non-specific DNA	Human	Strong	The p127 subunit of UV-DDB binds in vivo to p300, a histone acetyltransferase, in co-immunoprecipitation studies in lymphoblastoid cells.
ENSG00000054118	THRAP3	6221.11	5331.25	0.22172	thyroid hormone receptor associated protein 3		Jared Roach	TF Gene Candidate	Transcription Factor Binding: tf co-factor binding	TRAP150 (Thrap3), reported as a subunit of the TRAP complex, is cloned from a HeLa cell line. The TR/TRAP complex activates transcription from a promoter template containing T3-response elements.	10198638	TF PPI	Human	Medium	TRAP150 (Thrap3), reported as a subunit of the TRAP complex, is cloned from a HeLa cell line.
ENSG00000054118	THRAP3	6221.11	5331.25	0.22172	thyroid hormone receptor associated protein 3		Jared Roach	TF Gene Candidate	Transcription Factor Binding: tf co-factor binding	TRAP150 (Thrap3), reported as a subunit of the TRAP complex, is cloned from a HeLa cell line. The TR/TRAP complex activates transcription from a promoter template containing T3-response elements.	8710870	Transactivation	Human	Medium	The TR/TRAP complex activates transcription from a promoter template containing T3-response elements.
ENSG00000165156	ZHX1	1107.7	951.461	0.21696	zinc fingers and homeoboxes 1	Helix-Turn-Helix Group/Homeodomain Family	Rob Sladek	TF Gene Candidate	DNA-Binding: sequence-specific	ZHX1 deletion mutants studied as GAL4-DBD fusion proteins repressed transcription from a 5xGAL4-SV40-Luc reporter (5xGAL4 were inserted upstream of the SV40 promoter in pGL3-Control) when transiently transfected in HEK293 cells.	12237128	Transactivation	Human	Strong	ZHX1 deletion mutants studied as GAL4-DBD fusion proteins repressed transcription from a 5xGAL4-SV40-Luc reporter (5xGAL4 were inserted upstream of the SV40 promoter in pGL3-Control) when transiently transfected in HEK293 cells.
ENSG00000179094	PER1	1729.66	1487.07	0.21593	period homolog 1 (Drosophila)		David Martin	TF Gene Candidate		Reporter assays suggest Per1 acts as a co-repressor.	9856465	Other	Human; Mouse	Medium	co-repression : luciferase reporter assays in cultured NIH-3T3 mouse fibroblast cells into which expression plasmids for full-length CLOCK, BMAL1 (two activators of the promoter construct), hTIM, and mPER1 had been transfected in various combinations. mPER1 repress significantly the expression level.
ENSG00000097007	ABL1	4046.96	3482.17	0.21573	c-abl oncogene 1, receptor tyrosine kinase		Warren Cheung	Indeterminate - There is no evidence for or against this gene's role as a TF		Part of the family of non-receptor tyrosine kinases. No direct TF activity observed, but it is sufficient to activate the EGR1 promoter.	16091742	Transactivation	Human; Mouse	Weak	Activated Abl shown to be involved in transactivation of EGR1 promoter-luc. Promoter deletion constructs show the -480/-235 important. Human 293, U20S inducible lines and murine embryonic fibroblasts used.
ENSG00000118689	FOXO3	1106.13	952.266	0.21172	forkhead box O3a	Winged Helix-Turn-Helix/Forkhead Domain Family	Rob Sladek	TF Gene	DNA-Binding: sequence-specific	FOXO3A bound DNA in a gel shift assay performed using oligonucleotides encoding the forkhead binding sites in the IGFBP1 and Fas ligand gene promoters and protein extracts prepared from 293T cells transfectred with a FOXO3a expression vector together with a consitutively active form of Akt. Antibody supershift confirmed the participation of FOXO3a in the retarded complex observed in the gel shift…	10102273	DNA Binding; Transactivation	Human	Strong	FOXO3A bound DNA in a gel shift assay performed using oligonucleotides encoding the forkhead binding sites in the IGFBP1 and Fas ligand gene promoters and protein extracts prepared from 293T cells transfectred with a FOXO3a expression vector together with a consitutively active form of Akt. Antibody supershift confirmed the participation of FOXO3a in the retarded complex observed in the gel shift…
ENSG00000149311	ATM	3031.99	2614.1	0.21143	ataxia telangiectasia mutated homolog (human)		Stuart Lithwick	TF Gene Candidate	Transcription Factor Binding: tf co-factor binding	ATM is likely a negative regulator of other transcription factors. EMSA assays indicate that association of transcription factor AP-1 with DNA is increased in ATM double-knockout mice relative to wild type. As well, increased mRNA expression of transcription factor osterix, and increased protein expression of transcription factors c-fos and c-jun is observed in ATM double knockout mice relative t…	16461339	DNA Binding	Human	Strong	Through serial fractionation of human Raji cells, it was determined that association of ATM with chromatin increases after exposure to ionizing radiation.
ENSG00000127445	PIN1	3782.2	3270.32	0.20875	protein (peptidyl-prolyl cis/trans isomerase) NIMA-interacting 1		Amy Ticoll	TF Gene	Transcription Factor Binding: tf co-factor binding	GST pulldown, two-hybrid, and coimmunoprecipitation assays indicate Pin1 interacts selectively with DNA-binding transcription factor SRC-3. Cotransfection assays in HeLa cells suggest Pin1 synergizes with SRC-3 to coactivate steroid receptor transcriptional activity.	16227615	TF PPI	Human	Strong	GST pulldown assay of a HeLa cell extract indicates Pin1 interacts selectively with DNA-binding transcription factor SRC-3. Results confirmed in a mammalian two-hybrid assay and coimmunoprecipitation with MCF-7 nuclear extracts.
ENSG00000108604	SMARCD2	3542.96	3064.5	0.20785	SWI/SNF related, matrix associated, actin dependent regulator of chromatin, subfamily d, member 2		Debra Fulton	TF Gene Candidate	Transcription Regulatory Activity: heterochromatin interaction/binding	Smarcd2 is a component of the SWI/SNF transcription factor. A SWI/SNF complex enables chromatin remodelling to facilitate subsequent transcription activation by other transcription factors.	8804307	TF PPI	Human	Strong	Baf60b is a component of SWI/SNF complexes by purification of SWI/SNF complexes from human YT cell line using a combination of chromatography and immunoaffinity purfication with antibodies.
ENSG00000173039	RELA	2567.26	2229.14	0.20276	v-rel reticuloendotheliosis viral oncogene homolog A (avian)	Other/Rel Homology Region Family	Elodie Portales-Casamar	TF Gene	DNA-Binding: sequence-specific	relA is the p65 subunit of NFkappaB. It activates a lot of different genes under a lot of different conditions.	1935902	DNA Binding; Transactivation	Human	Strong	RelA strongly activates a gene reporter construct carrying a consensus NFkappaB binding site in COS7 cells.A RelA-GAL4 fusion protein can bind a Gal4 site as well as a NFkappaB site (EMSA).
ENSG00000173039	RELA	2567.26	2229.14	0.20276	v-rel reticuloendotheliosis viral oncogene homolog A (avian)	Other/Rel Homology Region Family	Elodie Portales-Casamar	TF Gene	DNA-Binding: sequence-specific	relA is the p65 subunit of NFkappaB. It activates a lot of different genes under a lot of different conditions.	15485852	DNA Binding	Human	Strong	RelA binds to the IL-8 promoter (EMSA and ChIP experiements in BEAS-2B cells).
ENSG00000183337	BCOR	2886.87	2507.85	0.20189	Bcl6 interacting corepressor		Shannan HoSui	TF Gene Candidate	Transcription Factor Binding: tf co-factor binding	BCOR interacts with the BCL-6 repressor protein, as shown by yeast two-hybrid analysis and chromatin immunoprecipitation. BCOR lacks a DNA-binding domain (DBD), but when tethered to a DBD is able to repress transcription of a reporter gene. It also interacts with histone deacetylases that interact with other repressor proteins.	10898795	Co-activation; TF PPI	Human	Medium	BCoR lacks a DNA-binding domain (DBD). To test if BCoR functions as a corepressor of BCL-6, the authors fused the GAL4 DBD to BCoR and BCoR-S to determine what transcriptional effects these fusion proteins have on a GAL4-responsive reporter gene. The experiment was performed by cotransfecting HeLa cells with an SV40 promoter- and enhancer-driven, GAL4-responsive luciferase reporter (SV40 Enh G5),…
ENSG00000183337	BCOR	2886.87	2507.85	0.20189	Bcl6 interacting corepressor		Andrew Kwon	TF Gene Candidate	Transcription Factor Binding: tf co-factor binding	BCoR is likely a corepressor that binds to BCL-6, a known sequence-specific repressor, to increase BCL-6 repression. Immunoprecipitation studies indicate that BCL-6 and BCoR interact with each other, and cotransfection studies show that their co-presence increases the repressive activity. However, since the paper lacks an experiment to rule out sequelching of BCL-6 by BCoR, this is classified as …	10898795	TF PPI	Human	Strong	Yeast 2-hybrid assay showed that BCoR interacts with BCL-6, and coimmunoprecipitation assay showed that BCL-6 and BCoR interact directly in vitro and in vivo. Immunoprecipitation with deletions of BCL-6 indicate that POZ domain is responsible for interaction with BCoR. Immunofluorescence on HeLa cells transfected with BCoR and BCL-6 shows that BCoR and BCL-6 are localized together to nucleus in p…
ENSG00000134086	VHL	4151.9	3611.42	0.2004	von Hippel-Lindau syndrome homolog		Amy Ticoll	TF Gene Candidate		VHL exhibits repression effects on the HIF-1&#945; transactivation in human cells.	12682018	Transactivation	Human	Medium	VHL exhibits repression effects on the HIF-1&#945; transactivation in both HEK 293 and human renal cell carcinoma A498 cells.
ENSG00000198646	NCOA6	1873.22	1629.36	0.19895	nuclear receptor coactivator 6		David Martin	TF Gene Candidate	Transcription Factor Binding: tf co-factor binding		10681503	TF PPI; Transactivation	Human	Strong	RAP250 Interacts with PPARs, TRs, and ERs in Vitro via the LXXLL Motif ( yeast two-hybrid system and in vitro protein-protein interaction assay).RAP250 Activates Transcription via a Large Intrinsic Transcription Activation Domain (fragments of RAP250 were fused to the Gal4 DNA binding domain and analyzed for transcription activation potential using transient transfection assays in COS-7 cells).
ENSG00000032219	ARID4A	931.797	809.65	0.19886	AT rich interactive domain 4A (Rbp1 like)		Elodie Portales-Casamar	TF Gene	Transcription Factor Binding: tf co-factor binding; Transcription Regulatory Activity: heterochromatin interaction/binding	Arid4A plays a central role in the repression of E2F-dependent transcription via RB family members, inducing growth arrest.Arid4A serves as a bridging molecule to recruit HDACs but also provides a second HDAC-independent repression function.	10321733	Other; TF PPI	Human; Other	Strong	Arid4A is part of E2F/DNA complexes in addition of pRB or p130 (EMSA with monkey CV-1 nuclear extracts).HA-tagged Arid4A represses transcription of a luciferase reporter construct driven by the E2F-1 promoter (in human C33A cells).Arid4A Induces growth arrest (Inhibition of CV-1 cells colony formation).
ENSG00000032219	ARID4A	931.797	809.65	0.19886	AT rich interactive domain 4A (Rbp1 like)		Elodie Portales-Casamar	TF Gene	Transcription Factor Binding: tf co-factor binding; Transcription Regulatory Activity: heterochromatin interaction/binding	Arid4A plays a central role in the repression of E2F-dependent transcription via RB family members, inducing growth arrest.Arid4A serves as a bridging molecule to recruit HDACs but also provides a second HDAC-independent repression function.	10490602	Other; TF PPI	Human	Strong	pRB interacts with HDACs (co-IP of endogenous proteins in H1299 or 293T cells).Arid4A interacts with HDACs (co-IP of over-expressed proteins in H1299 or 293T cells).Arid4A associates with all members of the RB family (pRB, p107, and p130) in H1299 cells but not in 293T cells (co-IP of endogenous proteins).Arid4A contains two independent transcriptional repression domains (gene reporter assay with…
ENSG00000197323	TRIM33	2855.96	2486.81	0.19831	tripartite motif-containing 33		Elodie Portales-Casamar	TF Gene Candidate	Transcription Factor Binding: tf co-factor binding	Trim33 is part fo the TIF family of transcriptional cofactors.It was shown to homodimerize or hetero-dimerize with the other members of this family.It can lead to a strong repression of transcription when artificially linked to DNA.However, it doesn't seem to bind the other members' known targets and its specific function hasn't really been assess.	12096914	TF PPI	Human	Weak	In vivo association between TIF1&#945; and TIF1&#947; in 293 cells (co-IP).Expression of TIF1&#947; interferes with the corepression properties of TIF1&#945; and CMV-promoter driven GAL4-RXR (gene reporter assay in 293 cells).
ENSG00000197323	TRIM33	2855.96	2486.81	0.19831	tripartite motif-containing 33		Elodie Portales-Casamar	TF Gene Candidate	Transcription Factor Binding: tf co-factor binding	Trim33 is part fo the TIF family of transcriptional cofactors.It was shown to homodimerize or hetero-dimerize with the other members of this family.It can lead to a strong repression of transcription when artificially linked to DNA.However, it doesn't seem to bind the other members' known targets and its specific function hasn't really been assess.	10022127	Other	Human; Mouse	Medium	GAL4 - Trim33 led to a strong repression of the reporter compared to GAL4 alone. In contrast, no reduction in CAT activity was detected by coexpressed Trim33 unfused to the GAL4 DBD, indicating that repression by TIF1gamma is dependent on DNA binding.TIF1gamma (Trim33) does not interact with any of the known TIF1alpha- and TIF1beta-partners but forms heterodimers with the other TIF1 proteins or h…
ENSG00000196498	NCOR2	6631.76	5792.66	0.19404	nuclear receptor co-repressor 2		David Martin	TF Gene Candidate	Transcription Factor Binding: tf co-factor binding	Probably a transcriptional co-repressor.	10097068	Other	Human; Mouse	Strong	Repression : a Gal4 DNA binding domain linked to SMRTe efficiently represses basal transcription from a luciferase reporter containing four copies of Gal4 binding sites.
ENSG00000077684	JADE1	1794.04	1566.11	0.19356	PHD finger protein 17		Debra Fulton	TF Gene Candidate	Transcription Regulatory Activity: heterochromatin interaction/binding	Phf17 is a transcription factor candidate. Gal4-Phf17 fusion proteins activate Gal4 reporter genes and its PHD zinc fingers are required for activation (by deletion analysis and reporter assay). Jade-1 increases H4 acetylation in 293T cells (by HAT assay) and is shown to interact with TIP60 (previously characterized as a HAT with histone H4 specificity) by coimmunopreciptation assays. The TIP60-J…	15502158	Other; Transactivation	Human	Medium	Gal4 DBD-Jade-1 fusion assay with vectors containing Gal4 binding sites and various viral promoters demonstrates that the Gal4-Jade-1 fusion protein activates transcription of at least two of four tested promoters.Gal4-Jade-1 transcriptional activity requires PHD zinc fingers (by reporter assay and deletion analysis). 293T cells cotransfected with wild-type Jade-1, FLAG-Jade-1, or empty vector (w…
ENSG00000152944	MED21	919.735	802.788	0.19265	mediator complex subunit 21		Elodie Portales-Casamar	TF Gene	Basal Transcription Factor	Surb7 is part of the RNA polymerase II holoenzyme. The basal transcription factors TFIIE and TFIIH were also shown to be in the complex.The available data indicate that the yeast holoenzyme is responsible for all mRNA transcription initiation in a cell. The mammalian counterpart of the yeast holoenzyme has been less studied.	8598913	Co-activation	Human	Strong	Surb7 is part of the RNA polymerase II holoenzyme (CTD-affinity chromatography from HeLa cells with use of specific antibodies). This RNA polymerase II holoenzyme also contains the general transcription factors TFIIE and TFIIH.This holoenzyme is more responsive to transcriptional activators than core RNA polymerase II when assayed in the presence of coactivators.
ENSG00000152944	MED21	919.735	802.788	0.19265	mediator complex subunit 21		Elodie Portales-Casamar	TF Gene	Basal Transcription Factor	Surb7 is part of the RNA polymerase II holoenzyme. The basal transcription factors TFIIE and TFIIH were also shown to be in the complex.The available data indicate that the yeast holoenzyme is responsible for all mRNA transcription initiation in a cell. The mammalian counterpart of the yeast holoenzyme has been less studied.	9159119	Co-activation	Human	Strong	Intact BRCA1 is a component of the RNA pol II holoenzyme in HeLa cell extracts. This has been shown by (i) copurification of a significant fraction (50%) of the BRCA1 in the cell with a complex containing pol II and the SRB10 homologue Cdk8; (ii) by coimmunopurification of BRCA1, Surb7, pol II, TFIIF, TFIIE, and TFIIH; and (iii) by association of epitope-tagged wild-type BRCA1 with the Surb7-cont…
ENSG00000143162	CREG1	1012.71	885.961	0.18933	cellular repressor of E1A-stimulated genes 1		Gwenael Breard	TF Gene Candidate	Transcription Factor Binding: tf co-factor binding	the protein CREG for cellular repressor of E1A-stimulated genes, shares limited sequence similarity with E1A and binds both the general transcription factor TBP and the tumor suppressor pRb in vitro. In transfection assays, CREG represses transcription and antagonizes 12SE1A-mediated activation of both the adenovirus E2 and cellular hsp70 promoters.	9710587	DNA Binding	Human	Strong	The adenovirus E1A protein both activates and represses gene expression to promote cellular proliferation and inhibit differentiation. Authors report the identification and characterization of a cellular protein that antagonizes transcriptional activation and cellular transformation by E1A. This protein, termed CREG for cellular repressor of E1A-stimulated genes, shares limited sequence similarit…
ENSG00000185024	BRF1	1440.81	1264.17	0.18689	BRF1 homolog, subunit of RNA polymerase III transcription initiation factor IIIB (S. cerevisiae)		Warren Cheung	TF Gene	Basal Transcription Factor	Shown to bind AU-rich Elements of mRNA in mouse, activating degradation. Sequence contains transcription initiation factor domain (function in yeast). Function in human differs from function in yeast - is needed for proper transcription of VIA promoter, but not needed for transcription of U6 promoter. Is part of the TBP-containing portion of the TFIIIB (RNA pol III)	14976220	Other	Human	Weak	Shows siRNA for Brf1 increases AU-rich element GFP reporter in HTwt16 (human blastoma) cells.
ENSG00000185024	BRF1	1440.81	1264.17	0.18689	BRF1 homolog, subunit of RNA polymerase III transcription initiation factor IIIB (S. cerevisiae)		Warren Cheung	TF Gene	Basal Transcription Factor	Shown to bind AU-rich Elements of mRNA in mouse, activating degradation. Sequence contains transcription initiation factor domain (function in yeast). Function in human differs from function in yeast - is needed for proper transcription of VIA promoter, but not needed for transcription of U6 promoter. Is part of the TBP-containing portion of the TFIIIB (RNA pol III)	8943358	Other	Human	Medium	Shown to be part of TFIIIB (RNA pol III) but appears not be essential for transcription activity. They purify the TBP-containing complex via column elution, immunoprecipitation. They show BRF associated with TBP by IP against anti-TBP on beads, then immunoblotting for BRF. They show BRF required for in vitro VAI promoter transcription, but not for U6 promoter transcription by immunodepletion agai…
ENSG00000185024	BRF1	1440.81	1264.17	0.18689	BRF1 homolog, subunit of RNA polymerase III transcription initiation factor IIIB (S. cerevisiae)		Warren Cheung	TF Gene	Basal Transcription Factor	Shown to bind AU-rich Elements of mRNA in mouse, activating degradation. Sequence contains transcription initiation factor domain (function in yeast). Function in human differs from function in yeast - is needed for proper transcription of VIA promoter, but not needed for transcription of U6 promoter. Is part of the TBP-containing portion of the TFIIIB (RNA pol III)	12198173	Other	Human	Weak	Shows non-specific RNA binding to AU-rich regions. Shows via EMSA BRF1 wild-type binding to AU-rich RNA. BRF1 expressed in E.coli, incubated in vitro with AU+ RNA.
ENSG00000100823	APEX1	7456.32	6559.34	0.18406	apurinic/apyrimidinic endonuclease 1		Magdalena Swanson	TF Gene Candidate	Transcription Factor Binding: tf co-factor binding	Apex1 is a TF candidate. It interacts with transcription factors in coimmunoprecipitation studies. It also aids Jun in binding AP-1 DNA elements in EMSA studies, although Apex1 does not bind these elements itself. SDS-PAGE and Western blot analysis shows that recombinant human Ref-1 promotes recombinant human p53 tetramer formation in vitro. There is no evidence that Apex1 activates transcription…	1380454	Other	Human	Strong	EMSA shows that recombinant human Ref1 induces the binding of recombinant Jun protein or Jun extracted from HeLa nuclei to AP-1 DNA elements. This binding is decreased upon immunodepletion of either recombinant Ref1 or HeLa nuclear extracts with anti-Ref1 antibody.
ENSG00000100823	APEX1	7456.32	6559.34	0.18406	apurinic/apyrimidinic endonuclease 1		Magdalena Swanson	TF Gene Candidate	Transcription Factor Binding: tf co-factor binding	Apex1 is a TF candidate. It interacts with transcription factors in coimmunoprecipitation studies. It also aids Jun in binding AP-1 DNA elements in EMSA studies, although Apex1 does not bind these elements itself. SDS-PAGE and Western blot analysis shows that recombinant human Ref-1 promotes recombinant human p53 tetramer formation in vitro. There is no evidence that Apex1 activates transcription…	15674341	Other	Human	Medium	SDS-PAGE and Western blot analysis shows that recombinant human Ref-1 promotes recombinant human p53 tetramer formation in vitro.
ENSG00000080839	RBL1	948.128	834.256	0.18176	retinoblastoma-like 1 (p107)		David Martin	TF Gene Candidate	Transcription Factor Binding: tf co-factor binding	only one article providing molecular proof for a role as a TF.It looks as thought the protein is a TF-cofactor.	14716294	DNA Binding; Other	Human	Strong	DNA binding : EMSA.Repression : co-transfection / reporter gene assays.
ENSG00000082014	SMARCD3	1391.8	1225.49	0.18168	SWI/SNF related, matrix associated, actin dependent regulator of chromatin, subfamily d, member 3		Alice Chou	TF Gene Candidate	Transcription Factor Binding: tf co-factor binding	Smard3 establishes multiple contacts with PPAR-gamma and anchors the SWI/SNF complex to PPAR-gamma in vitro. Smard3 co-activates a luciferase reporter containing proliferative-responsive element driven-promoter together with PPAR-gamma in CV-1 cells. Smard3 potentiates transactivation of Nppa&#8722;luciferase reporter construct by Tbx5, Nkx2-5 or Gata4, alone or in combination transfected in 10T1…	14701856	Co-activation	Human	Strong	GST fusion consisting of full-length BAF60c1 or BAF60c2 or regions of BAF60c demonstrate BAF60c establishes multiple contacts with PPAR-gamma and anchors the SWI/SNF complex to PPAR-gamma. Co-transfection of the luciferase reporter vector containing proliferative-responsive element driven-promoter together with expression vectors for PPAR-gamma and BAF60c1 or -c2 in CV-1 cells demonstrates that B…
ENSG00000137574	TGS1	1381.48	1217.54	0.18006	trimethylguanosine synthase homolog (S. cerevisiae)		Gwenael Breard	TF Gene Candidate	Transcription Regulatory Activity: heterochromatin interaction/binding	Authors report that PIMT strongly interacts with transcriptional coactivators, CBP, p300, and PBP under in vitro and in vivo conditions. Results suggest that Pimt contains methyltransferase activity and could act as a coregulator acting on methylation state of promoters. Histone acetylation, histone methylation, and selective coactivator methylation (namely CBP/p300 methylation) constitute novel …	11912212	Co-activation	Human	Medium	Authors report that PIMT strongly interacts with transcriptional coactivators, CBP, p300, and PBP under in vitro and in vivo conditions.Immunoprecipitation data showed that PIMT forms a complex in vivo with CBP, p300, PBP, and PRIP. PIMT appeared to be co-localized in the nucleus with CBP, p300, and PBP. PIMT enhanced PBP-mediated transcriptional activity of the PPAR , as it did for PRIP, indicat…
ENSG00000137574	TGS1	1381.48	1217.54	0.18006	trimethylguanosine synthase homolog (S. cerevisiae)		Gwenael Breard	TF Gene Candidate	Transcription Regulatory Activity: heterochromatin interaction/binding	Authors report that PIMT strongly interacts with transcriptional coactivators, CBP, p300, and PBP under in vitro and in vivo conditions. Results suggest that Pimt contains methyltransferase activity and could act as a coregulator acting on methylation state of promoters. Histone acetylation, histone methylation, and selective coactivator methylation (namely CBP/p300 methylation) constitute novel …	11517327	Other	Human	Medium	Nuclear receptor coactivators participate in the transcriptional activation of specific genes by nuclear receptors. Zhu et al. (2001) isolated a nuclear receptor coactivator-interacting protein, designated PIMT, from a human liver cDNA library by using the coactivator peroxisome proliferator-activated receptor-interacting protein (PRIP) as bait in a yeast 2-hybrid screen. The PIMT cDNA encodes an…
ENSG00000104824	HNRNPL	7311.1	6455.99	0.17868	heterogeneous nuclear ribonucleoprotein L		Amy Ticoll	TF Evidence Conflict - There is evidence for and against this gene's role as a TF	Transcription Factor Binding: tf co-factor binding	hnRNP-L and APE1 bind nCaRE-B2 in affinity column purification and EMSA. GST pull-down assay confirms an interaction between APE1 and hnRNP-L. Many experiments suggest Hnrpl plays a role in RNA splicing and stability (PMID:16455949, 12869704).	11809897	Co-activation	Human	Medium	hnRNP-L is copurified with APE1 in purification of nCaRE-B2-binding proteins on an affinity column with HeLa extracts. Binding specificity of the complex is confirmed in EMSA assays. GST pull-down assay confirms an interaction between APE1 and hnRNP-L.
ENSG00000124782	RREB1	1567.79	1385.11	0.17668	ras responsive element binding protein 1	Zinc-coordinating Group/BetaBetaAlpha-zinc finger Family	Jaspar Database	TF Gene	DNA-Binding: sequence-specific		8816445	DNA Binding	Human	Strong	DNA selection/amplification experiments and transient transfections of CT gene promoter-reporter constructs demonstrate that this gene is a DNA binding sequence-specific transcription factor.
ENSG00000173757	STAT5B	4577.47	4066.93	0.16873	signal transducer and activator of transcription 5B	Other/Stat Protein Family	Sarav Sundararajan	TF Gene	DNA-Binding: sequence-specific		12050218	Transactivation	Human	Strong	The authors show by luciferase reporter assays that Stat5b can transactivate the PRL promoter and that a dominant negative mutant of Stat5b prevents this transactivation in primary endometrial cells.
ENSG00000083168	KAT6A	3449.06	3071.72	0.16538	MYST histone acetyltransferase (monocytic leukemia) 3		Magdalena Swanson	TF Gene	Transcription Factor Binding: tf co-factor binding	Myst3 is a TF gene. Recombinant human Myst3 was shown to interact with recombinant transcription factors AML1 and PU.1 in pull-down assays. An interaction between endogenous murine Myst3 and PU.1 was shown by coimmunoprecipitation from mouse fetal liver cells. Recombinant human Myst3 enhanced PU.1-mediated transcription from a luciferase reporter construct in transient cotransfection experiments.	16702405	Co-activation; TF PPI	Human; Mouse	Strong	Human recombinant MOZ was shown to interact with transcription factors AML1 and PU.1 in pull-down assays in which 293T cells were cotransfected with HA-tagged MOZ, together with Flag-tagged human AML1 or PU.1. A reciprocal coimmunoprecipitation was shown for PU.1 and MOZ when 293T cells were cotransfected with PU.1 together with Flag-tagged MOZ. Interaction of endogenous murine PU.1 and MOZ was s…
ENSG00000137309	HMGA1	13046	11639	0.16415	high mobility group AT-hook 1	Unclassified Structure/AT-hook Domain Family	Jared Roach	TF Gene	DNA-Binding: non-sequence-specific; Transcription Factor Binding: tf co-factor binding	Assignment seems fairly straightforward from the GeneRIFs.Wyeth's Action: I removed the heterochromatin assignment as this category has been problematic.	9199299	DNA Binding	Human; Other	Medium	HMG I(Y) - IFN-beta enhancer interactions were demonstrated by electrophoretic mobility shift assays (EMSAs), DNase I, and methylation interference experiments.
ENSG00000196235	SUPT5H	5129.79	4582.43	0.16236	suppressor of Ty 5 homolog (S. cerevisiae)		Elodie Portales-Casamar	TF Gene	Transcription Factor Binding: tf co-factor binding	Spt5 is part of DSIF, DRB sensitivity-inducing factor ( DRB being the transcription inhibitor 5,6-dichloro-1-beta-D-ribofuranosylbenzimidazole).DSIF is a dual regulator of transcription that stimulates, or, when cooperating with negative elongation factor (NELF), represses RNA polymerase II (RNAPII) elongation. Spt4 and Spt5 are also thought to be involved in mRNA capping, homologous DNA recombin…	9450929	Other	Human	Medium	DSIF (Spt4 + Spt5) induces the arrest of elongating RNA Pol II in the absence of DRB, indicating that DSIF works as a negative elongation factor (purified DSIF in a partially reconstituted transcription system).DSIF can stimulate transcription elongation under certain conditions (in vitro transcription system).
ENSG00000196235	SUPT5H	5129.79	4582.43	0.16236	suppressor of Ty 5 homolog (S. cerevisiae)		Elodie Portales-Casamar	TF Gene	Transcription Factor Binding: tf co-factor binding	Spt5 is part of DSIF, DRB sensitivity-inducing factor ( DRB being the transcription inhibitor 5,6-dichloro-1-beta-D-ribofuranosylbenzimidazole).DSIF is a dual regulator of transcription that stimulates, or, when cooperating with negative elongation factor (NELF), represses RNA polymerase II (RNAPII) elongation. Spt4 and Spt5 are also thought to be involved in mRNA capping, homologous DNA recombin…	10757782	Other	Human	Medium	SPT5 interacts with SPT4, RNA polymerase II and CDK9 (co-IP in COS cells).Both DRB inhibition and Tat activation can be restored by the addition of purified SPT4 and SPT5 to fractionated HeLa nuclear extract that is not competent for either DRB inhibition or Tat activation.
ENSG00000179833	SERTAD2	1230.37	1100.14	0.15997	SERTA domain containing 2		Amy Ticoll	TF Gene	Transcription Factor Binding: tf co-factor binding	SEI-2 (Sertad2) is co-immunoprecipitated with DNA-binding transcription factor CBP. Expression of SEI-2 strongly stimulates p53-dependent gene activation in HeLa and U2OS cells.	16098148	TF PPI	Human	Medium	SEI-2 (Sertad2) is co-immunoprecipitated with DNA-binding transcription factor CBP when co-expressed in COS7 cells.
ENSG00000204227	RING1	2245.33	2011.32	0.15727	ring finger protein 1		Elodie Portales-Casamar	TF Gene	Transcription Factor Binding: tf co-factor binding	RING1 interacts with multiple Polycomb-group proteins, forming a large multimeric protein complex that is involved in maintaining the transcriptionally repressive state of genes.RING1 is also able to inhibit the RBP-J-mediated transcriptional activation through the formation of a protein complex with KyoT2.No evidence was shown of a direct DNA binding.	14999091	Other; TF PPI	Human	Strong	RING1 interacts with KyoT2 through LIM domains in a yeast two-hybrid, GST-pull down and co-immuprecipitation experiments. RING1 binds to RBP-J through KyoT2. RING1 inhibits the RBP-J-mediated transcription in HEK-293 and COS7 cells (gene reporter assay).Suppression of RBP-J by RING1 is abrogated by KBP1, which competes with RING1 for binding to LIM domains of KyoT2 (co-immunoprecipitation, mammal…
ENSG00000204227	RING1	2245.33	2011.32	0.15727	ring finger protein 1		Elodie Portales-Casamar	TF Gene	Transcription Factor Binding: tf co-factor binding	RING1 interacts with multiple Polycomb-group proteins, forming a large multimeric protein complex that is involved in maintaining the transcriptionally repressive state of genes.RING1 is also able to inhibit the RBP-J-mediated transcriptional activation through the formation of a protein complex with KyoT2.No evidence was shown of a direct DNA binding.	9858531	TF PPI	Human; Mouse	Strong	RING1 interacts with multiple Polycomb-group proteins (Bmi-1, HPC2) in a yeast two-hybrid and GST-pull down assays. Polycomb-group (PcG) proteins form large multimeric protein complexes that are involved in maintaining the transcriptionally repressive state of genes.
ENSG00000204227	RING1	2245.33	2011.32	0.15727	ring finger protein 1		Elodie Portales-Casamar	TF Gene	Transcription Factor Binding: tf co-factor binding	RING1 interacts with multiple Polycomb-group proteins, forming a large multimeric protein complex that is involved in maintaining the transcriptionally repressive state of genes.RING1 is also able to inhibit the RBP-J-mediated transcriptional activation through the formation of a protein complex with KyoT2.No evidence was shown of a direct DNA binding.	12482919	Other	Human	Unknown	The PcG proteins HPC2, HPH1, BMI1 and RING1 are highly concentrated in the perichromatin compartment, situated at the surface of condensed chromatin domains. This compartment was demonstrated earlier to be the nuclear site where most pre-mRNA synthesis takes place. Interestingly, these PcG proteins are virtually absent from the interior of condensed chromatin areas. The present observations there…
ENSG00000180182	MED14	1696.34	1528.44	0.14898	mediator complex subunit 14		Jared Roach	TF Gene Candidate	Transcription Factor Binding: tf co-factor binding	Crsp2 is purified as a member of the human CRSP complex. CRSP is a cofactor for SP1 in an in vitro transcription assay.	9989412	TF PPI	Human	Medium	Crsp2 is purified as a member of the human CRSP complex from HeLa cell extracts. CRSP is a cofactor for SP1 in an in vitro transcription assay.
ENSG00000166337	TAF10	2372.1	2143.7	0.14492	TAF10 RNA polymerase II, TATA box binding protein (TBP)-associated factor		Sarav Sundararajan	TF Gene Candidate	Transcription Factor Binding: tf co-factor binding; Basal Transcription Factor	Taf10 is a member of the TFIID complex and can bind to and affect ER mediated transactivation. However no specific DNA binding activity was found.	7923369	TF PPI; Transactivation	Human	Strong	Affinity chromatography using immobilized estrogen receptor followed by immunoblotting against TAF30 show binding of TAF30 to ER. Anti-TAF30 was also shown to inhibit ER-mediated transactivation of the adenovirus major-late promoter.
ENSG00000162367	TAL1	6263.23	5672.43	0.14207	T-cell acute lymphocytic leukemia 1	Zipper-Type Group/Helix-Loop-Helix Family	Rob Sladek	TF Gene	DNA-Binding: sequence-specific	Consensus DNA binding sites for a TAL1/E47 heterodimer were identified by cyclic amplification and selection of targets (CASTing) using a FLAG epitope-tagged truncated TAL1 gene product (AA 176 to 331) coexpressed in rabbit reticulocyte lysates with an 85-residue peptide containing the E47 bHLH domain. CASTing experiments were also performed using FLAG epitope-tagged TAL1 construct mixed with Jur…	8016094	Transactivation	Human	Strong	Cotransfection of TAL1 with E47 resulted in weak activation of a reporter construct containing six copies of the consensus TAL1 E-box (E1bCAT-E6) in C3H10T1/2 cells. In contrast, transfection of E47 without TAL1 strongly induced the reporter construct in the same cell line.
ENSG00000162367	TAL1	6263.23	5672.43	0.14207	T-cell acute lymphocytic leukemia 1	Zipper-Type Group/Helix-Loop-Helix Family	Rob Sladek	TF Gene	DNA-Binding: sequence-specific	Consensus DNA binding sites for a TAL1/E47 heterodimer were identified by cyclic amplification and selection of targets (CASTing) using a FLAG epitope-tagged truncated TAL1 gene product (AA 176 to 331) coexpressed in rabbit reticulocyte lysates with an 85-residue peptide containing the E47 bHLH domain. CASTing experiments were also performed using FLAG epitope-tagged TAL1 construct mixed with Jur…	8289805	DNA Binding	Human	Strong	Consensus DNA binding sites for a TAL1/E47 heterodimer were identified by cyclic amplification and selection of targets (CASTing) using a FLAG epitope-tagged truncated TAL1 gene product (AA 176 to 331) coexpressed in rabbit reticulocyte lysates with an 85-residue peptide containing the E47 bHLH domain. CASTing experiments were also performed using FLAG epitope-tagged TAL1 construct mixed with Jur…
ENSG00000096401	CDC5L	2298.61	2085.41	0.13976	cell division cycle 5-like (S. pombe)		Debra Fulton	TF Evidence Conflict - There is evidence for and against this gene's role as a TF			11082045	DNA Binding	Human	Medium	Paper: Human Cdc5, a regulator of mitotic entry, can act as a site-specific DNA binding protein ------- Performed selection and amplification from a pool of random oligonucleotides - obtaineda consensus 12 bp sequence GATTTAACATAA - identified the nucleotides within the consensus sequence necessary for protein binding - used scanning mutagenesis to detect ?ANCA? motif, commonly found in the bindi…
ENSG00000096401	CDC5L	2298.61	2085.41	0.13976	cell division cycle 5-like (S. pombe)		Rob Sladek	TF Evidence Conflict - There is evidence for and against this gene's role as a TF			9038199	Other	Human	Weak	Protein contains two tandem helix-turn-helix motifs similar ot myb proteins and demonstrates nuclear translocation following serum stimulation.
ENSG00000096401	CDC5L	2298.61	2085.41	0.13976	cell division cycle 5-like (S. pombe)		Debra Fulton	TF Evidence Conflict - There is evidence for and against this gene's role as a TF			9038199	Other	Human	Weak	Paper: Pombe Cdc5-related Protein A PUTATIVE HUMAN TRANSCRIPTION FACTOR IMPLICATED IN MITOGEN-ACTIVATED SIGNALING*-------- Contains Myb-like DNA binding domain - 75% homology with the cdc5 gene product in S. pombe - has been implicated in the regulation of cell division, specifically at the G2/M transition (- Northern blot analysis of poly(A) mRNA probed with a 2.85-kb cDNA for PCDC5RP demonstrat…
ENSG00000165119	HNRNPK	18588.5	16867.8	0.13954	heterogeneous nuclear ribonucleoprotein K		Shannan HoSui	TF Gene	Single stranded RNA/DNA binding	hnRNP K can bind to CT elements in single and double-stranded DNA, with a preference for single-stranded DNA, as shown by EMSA. It has been shown to weakly activate transcription via CT-elements by reporter gene assay, and that interaction with the basal transcriptional machinery (TFIID and TBP), detected by affinity chromatography and immunoprecipitation experiments, can enhance transcriptional …	8628302	Co-activation; DNA Binding; TF PPI; Transactivation	Human	Medium	hnRNPK can bind to both the pyrimidine single strand and CT double-stranded DNA, but interacts preferentially with single-stranded CT elements. This was demonstrated by EMSA. Recombinant GST-hnRNP K stimulated transcription most effectivly from templates bearing single-stranded tails composed of the pyrimidine strand of the CT element but not mutant tails. Although the amino terminus of hnRNP K p…
ENSG00000165119	HNRNPK	18588.5	16867.8	0.13954	heterogeneous nuclear ribonucleoprotein K		Shannan HoSui	TF Gene	Single stranded RNA/DNA binding	hnRNP K can bind to CT elements in single and double-stranded DNA, with a preference for single-stranded DNA, as shown by EMSA. It has been shown to weakly activate transcription via CT-elements by reporter gene assay, and that interaction with the basal transcriptional machinery (TFIID and TBP), detected by affinity chromatography and immunoprecipitation experiments, can enhance transcriptional …	8650178	DNA Binding; Transactivation	Human	Medium	hnRNP was converted from a weak to a strong transactivator via fusion of the powerful VP16 transactivation domain to the C terminus of hnRNP K. The GAL4 DNA binding domain was transferred to the N terminus of hnRNP K to verify the integrity of the activation domain, yielding a tripartite protein (G4, K, VP16). In HeLA cells, G4/K/VP16 activated expression from four tandem CT-elements (CAT reporte…
ENSG00000140464	PML	2473.19	2243.61	0.1393	promyelocytic leukemia		Elodie Portales-Casamar	TF Gene Candidate	Transcription Regulatory Activity: heterochromatin interaction/binding	PML obviously plays a role in the regulation of transcription by activating some transcription factors (like p53) and recruiting them in nuclear bodies.PML modulates histone deacetylation and loss of this function alters chromatin remodeling and gene expression.It's role seems to be much broader than only regulating transcription though, controling also genomic stability and DNA repair.	11259576	Other	Human	Medium	PML can serve as a transcriptional repressor when fused to the GAL4 DNA-binding domain.TSA, a specific inhibitor of histone deacetylase (HDAC), inhibits the transcriptional repression mediated by PML.PML is associated with HDAC (GST-pulldown and co-immunoprecipitation).PML promotes deacetylation of histone H3 on its targeted promoter in vivo (Chip assay with anti-acetylated histone H3-specific an…
ENSG00000140464	PML	2473.19	2243.61	0.1393	promyelocytic leukemia		Amy Ticoll	TF Gene	Transcription Factor Binding: tf co-factor binding	SATB1 and PML interact in a yeast two-hybrid assay and coimmunoprecipitation. EMSA indicates SATB1 and PML interact at matrix attachment regions (MAR). Lucifase reporter assays indicate coexpression of SATB1 and PML enchances each protein's repression activity.	17173041	Co-activation	Human	Strong	SATB1 and PML interact in a yeast two-hybrid assay. Results confirmed with coimmunoprecipitation in nuclear lysates from Jurkat cells. EMSA indicates SATB1 and PML interact at matrix attachment regions (MAR).
ENSG00000140464	PML	2473.19	2243.61	0.1393	promyelocytic leukemia		Elodie Portales-Casamar	TF Gene Candidate	Transcription Regulatory Activity: heterochromatin interaction/binding	PML obviously plays a role in the regulation of transcription by activating some transcription factors (like p53) and recruiting them in nuclear bodies.PML modulates histone deacetylation and loss of this function alters chromatin remodeling and gene expression.It's role seems to be much broader than only regulating transcription though, controling also genomic stability and DNA repair.	14663483	Other; TF PPI	Human; Mouse	Unknown	PML acts as molecular hub for the induction and/or reinforcement of programmed cell death through a selective and dynamic regulation of proapoptotic transcriptional events in the nuclear bodies. In addition, recent observations propose a role for PML in checkpoint responses upon DNA damage. Moreover, PML and the PML-NB have also been implicated in the control of genomic stability and DNA repair.I…
ENSG00000066117	SMARCD1	4491.88	4103.57	0.12966	SWI/SNF related, matrix associated, actin dependent regulator of chromatin, subfamily d, member 1		Tim Hughes	TF Gene	Transcription Regulatory Activity: heterochromatin interaction/binding	This gene encodes a component of a protein complex believed to function in ATP-dependent chromatin-remodelling, initially described on the basis of cDNA cloning and biochemical purification of proteins with strong similarity to a yeast protein complex (SWI/SNF) with this function (PMID: 8804307). The mouse protein, overexpressed in cell culture, can mediate interactions between cardiac transcript…	8804307	Other	Human	Not Selected	cDNA cloning and biochemical purification of proteins with strong similarity to a yeast protein complex (SWI/SNF) with this function.
ENSG00000159140	SON	8972.05	8225.83	0.12478	Son cell proliferation protein		Jared Roach	Indeterminate - There is no evidence for or against this gene's role as a TF		#JR#2-9-06nucelar localization is not enough on its own to bump this to TF Candidate. I will let the automated algorithm make the call on SON.	1424986	Other	Human	Weak	SON is located in the nucleus."Immunofluorescence analyses with several cell lines indicate that the protein is localized to the nucleus. Sequence analysis revealed unusual features of the predicted protein structure, including four completely conserved repeats. The phylogenetic conservation of DBP-5, the ubiquity of its expression, its nuclear localization, and its ability to bind DNA sequences,…
ENSG00000147604	RPL7	19822.2	18209.8	0.1218	ribosomal protein L7		Amy Ticoll	TF Gene	Transcription Factor Binding: tf co-factor binding	Yeast two-hybrid studies indicate that TRUP (Rpl7) interacts with the full length human thyroid hormone receptor (TR). EMSA demonstrates that TRUP inhibits TR-RXR heterodimers binding to a DR4 element. Transfection assays in Lmtk- cells suggest TRUP inhibits TR- and RAR-mediated transactivation.	7568167	TF PPI	Human	Strong	Yeast two-hybrid studies indicate that TRUP (Rpl7) interacts with the full length human thyroid hormone receptor (TR). EMSA (with in vitro translated proteins) demonstrates that TRUP inhibits TR-RXR heterodimers binding to a DR4 element. Experiments show TRUP interacts specifically with a subclass of nuclear hormone receptors.
ENSG00000148303	RPL7A	23698.9	21796.2	0.12036	ribosomal protein L7a		Amy Ticoll	TF Gene	Transcription Factor Binding: tf co-factor binding	Yeast two-hybrid studies indicate that TRUP (Rpl7a) interacts with the full length human thyroid hormone receptor (TR). EMSA demonstrates that TRUP inhibits TR-RXR heterodimers binding to a DR4 element. Transfection assays in Lmtk- cells suggest TRUP inhibits TR- and RAR-mediated transactivation.	7568167	TF PPI	Human	Strong	Yeast two-hybrid studies indicate that TRUP (Rpl7a) interacts with the full length human thyroid hormone receptor (TR). EMSA (with in vitro translated proteins) demonstrates that TRUP inhibits TR-RXR heterodimers binding to a DR4 element. Experiments show TRUP interacts specifically with a subclass of nuclear hormone receptors.
ENSG00000153187	HNRNPU	19764.2	18288.9	0.11158	heterogeneous nuclear ribonucleoprotein U		Sarav Sundararajan	TF Gene Candidate	Transcription Factor Binding: tf co-factor binding		9353307	TF PPI; Transactivation	Human	Strong	Binding of hnRNP U with the glucocorticoid receptor was shown by coimmunoprecipitation and nuclear colocalization by confocal laser microscopy. Moreover, overexpression of hnRNP U inhibited glucocorticoid mediated activation of the GRE-tkCAT reporter construct.
ENSG00000153187	HNRNPU	19764.2	18288.9	0.11158	heterogeneous nuclear ribonucleoprotein U		Sarav Sundararajan	TF Gene Candidate	Transcription Factor Binding: tf co-factor binding		15096513	TF PPI; Transactivation	Human	Strong	Coimmunoprecipitation experiments show that hnRNPU binds to YAP, a scaffolding protein known to interact with transcription factors. Luciferase reporter assays show that hnRNP can inhibit YAP-mediated activation of the BAX promoter.
ENSG00000140262	TCF12	5382.3	4996.35	0.10703	transcription factor 12	Zipper-Type Group/Helix-Loop-Helix Family	Gwenael Breard	TF Gene	DNA-Binding: sequence-specific	Based on studies of the mouse and chicken cDNAs, Zhang and Bina (1992) proposed that transcripts of HTF4 can be differentially spliced to yield distinct but related proteins which are evolutionarily similar to the products of the E2A gene, also known as transcription factor-3 (TCF3). In vitro assays had shown that HTF4 can form heterodimers with other bHLH proteins of class A (e.g., the E2A prote…	12826747	Other	Human	Unknown	Gan et al. (2002) identified 3 TCF12 variants that result from alternative splicing and differential exon utilization. Two of the variants differ in the 5-prime untranslated region but encode identical proteins.
ENSG00000065978	YBX1	33754.6	31578.6	0.09591	Y box protein 1		Wyeth Wasserman	TF Gene	Single stranded RNA/DNA binding	Data is consistent with ssDNA interactions for cited paper; PMID 11222770 indicates ssDNA binding	15702969	DNA Binding; Transactivation	Human	Medium	gelshift studies show YB-1 can interact with AP-1 target site
ENSG00000092201	SUPT16H	6495.81	7060.65	-0.11944	suppressor of Ty 16 homolog (S. cerevisiae)		Tim Hughes	TF Gene	Basal Transcription Factor	This gene encodes a protein that is a component of a complex required for RNA polymerase II to transcribe through chromatin (PMID: 10421373). It destabilizes nucleosomal structure so that one histone H2A-H2B dimer is removed during enzyme passage (PMID: 12934006). I did not read all 15 papers about this gene and it is not clear to me which of this information comes from yeast and how much comes f…	12934006	Other	Human	Not Selected	It destabilizes nucleosomal structure so that one histone H2A-H2B dimer is removed during enzyme passage.
ENSG00000092201	SUPT16H	6495.81	7060.65	-0.11944	suppressor of Ty 16 homolog (S. cerevisiae)		Tim Hughes	TF Gene	Basal Transcription Factor	This gene encodes a protein that is a component of a complex required for RNA polymerase II to transcribe through chromatin (PMID: 10421373). It destabilizes nucleosomal structure so that one histone H2A-H2B dimer is removed during enzyme passage (PMID: 12934006). I did not read all 15 papers about this gene and it is not clear to me which of this information comes from yeast and how much comes f…	10421373	Other	Human	Not Selected	Gene encodes a protein that is a component of a complex required for RNA polymerase II to transcribe through chromatin.
ENSG00000092201	SUPT16H	6495.81	7060.65	-0.11944	suppressor of Ty 16 homolog (S. cerevisiae)		Jared Roach	TF Gene Candidate	Transcription Regulatory Activity: heterochromatin interaction/binding	Co-immunoprecipitation studies indicate FACT (Supt16h) interacts with nucleosome components.	12934006	Non-specific DNA	Human	Medium	Co-immunoprecipitation studies indicate recombinant FACT (Supt16h) interacts with nucleosome components.
ENSG00000073614	KDM5A	2803.18	3069.18	-0.12969	jumonji, AT rich interactive domain 1A (Rbp2 like)		Andrew Kwon	TF Gene	Transcription Factor Binding: tf co-factor binding	Based on the available immunoprecipitation and transfection studies, RBP2 binds to transcription factors and act as a cofactor.	11358960	Co-activation; TF PPI	Human	Strong	When incubated together, RBP2 was retained with GST-ER/RAR/GR/VDR (nuclear receptors) beads but not GST or GST-YKT6 (vesicle transport) beads. Immunoblotting shows that RBP2 and ER are coimmunoprecipitated from lysates of cotransfected cells, showing they interact together. Binding assay using ER bound to ER element conjugated to agarose beads shows that RBP2 are retained together only when ER is…
ENSG00000073614	KDM5A	2803.18	3069.18	-0.12969	jumonji, AT rich interactive domain 1A (Rbp2 like)		Andrew Kwon	TF Gene	Transcription Factor Binding: tf co-factor binding	Based on the available immunoprecipitation and transfection studies, RBP2 binds to transcription factors and act as a cofactor.	9129143	Co-activation; TF PPI	Human	Medium	Yeast 2-hybrid assay shows that RBP2 and RBTN2 interact with each other, and this is further supported by coimmunoprecipitation study of in vitro RBP2 and RBTN2. Immunoprecipitation of radiolabled in vivo RBP2 and RBTN2 also shows that they interact with each other. Cotransfection of RBP2 and RBTN2 with CAT reporter construct shows that reporter expression is enhanced by presence of both RBP2 and…
ENSG00000073614	KDM5A	2803.18	3069.18	-0.12969	jumonji, AT rich interactive domain 1A (Rbp2 like)		Andrew Kwon	TF Gene	Transcription Factor Binding: tf co-factor binding	Based on the available immunoprecipitation and transfection studies, RBP2 binds to transcription factors and act as a cofactor.	15949438	TF PPI	Human	Medium	Yeast 2-hybrid assay shows that pRB interacts with RBP2, and immunostaining shows RBP2 to be localized to nucleoli, while pRB is localized to nucleoli under low serum conditions. RBP2 and pRB were coimmunoprecipitated from cell lysates, and this interaction was insensitive to EtBr and DNaseI, indicating that DNA is not involved in the interaction. ChIP using RB-/- cells indicates that RBP2 binds …
ENSG00000182568	SATB1	4161.92	4569.37	-0.13382	special AT-rich sequence binding protein 1	Helix-Turn-Helix Group/Homeodomain Family	Tim Hughes	TF Gene	DNA-Binding: sequence-specific	Satb1 was initially characterized as a protein that binds to Matrix Attachment Region sequences (PMID: 1505028) and most of the literature on the gene and its product is in regard to this role. The DNA-binding specificity is well-studied (PMID: 1505028, PMID: 8114718) and the DNA-binding domain has been mapped (PMID: 8114718) and overlaps approximately with what is apparently a homeodomain that w…	9340009	Transactivation	Human	Not Selected	A SATB1 transgene reduces transcription of a stably-transfected MAR-containing reporter.
ENSG00000182568	SATB1	4161.92	4569.37	-0.13382	special AT-rich sequence binding protein 1	Helix-Turn-Helix Group/Homeodomain Family	Tim Hughes	TF Gene	DNA-Binding: sequence-specific	Satb1 was initially characterized as a protein that binds to Matrix Attachment Region sequences (PMID: 1505028) and most of the literature on the gene and its product is in regard to this role. The DNA-binding specificity is well-studied (PMID: 1505028, PMID: 8114718) and the DNA-binding domain has been mapped (PMID: 8114718) and overlaps approximately with what is apparently a homeodomain that w…	1505028	DNA Binding	Human	Not Selected	Satb1 was initially characterized as a protein that binds to Matrix Attachment Region sequences.
ENSG00000141644	MBD1	2600.9	2898.77	-0.15492	methyl-CpG binding domain protein 1	Beta-Hairpin-Ribbon Group/Methyl-CpG-binding domain, MBD Family	Debra Fulton	TF Gene	Transcription Regulatory Activity: heterochromatin interaction/binding; DNA-Binding: non-sequence-specific	Mbd1 is a transcription factor. It has be shown to bind and transrepress both methylated and non-methylated DNA-reporter genes (by EMSA) and targets heterochromatic foci in spite of their methylated status (by immunocytochemistry studies).	15060159	DNA Binding	Human; Mouse	Strong	EMSA demonstrates Mbd1 CXXC-3 region for unmethylated CpG dinucleotide DNA binding activity. All Mbd1 isoforms repress a methylated reporter gene in HeLa cells.Mbd1 protein targets heterochromatic foci in spite of their unmethylated status as demonstrated by immunocytochemistry in wild type and mutant (less than 5% of the normal level of DNA methylation) mouse embryonic fibroblasts. EMSA demonstr…
ENSG00000141644	MBD1	2600.9	2898.77	-0.15492	methyl-CpG binding domain protein 1	Beta-Hairpin-Ribbon Group/Methyl-CpG-binding domain, MBD Family	Debra Fulton	TF Gene	Transcription Regulatory Activity: heterochromatin interaction/binding; DNA-Binding: non-sequence-specific	Mbd1 is a transcription factor. It has be shown to bind and transrepress both methylated and non-methylated DNA-reporter genes (by EMSA) and targets heterochromatic foci in spite of their methylated status (by immunocytochemistry studies).	15691849	DNA Binding; Other	Human; Mouse; Other	Strong	Cotransfection of Drosophila melanogaster SL2 cells with MCAF1, SETDB1, and the transcriptional repression domain (TRD) of MBD1 (and a followup of siRNAs against MCAF proteins) demonstrate that MBD1?MCAF1?SETDB1 is involved in transcriptional repression of an Sp1-activated transcription reporter gene.Cotransfection of siRNAs against MCAF proteins in HeLa and MBD1 (TRD) demonstrate that the knock …
ENSG00000100393	EP300	3168.11	3548.46	-0.16138	E1A binding protein p300		Elodie Portales-Casamar	TF Gene	Transcription Factor Binding: tf co-factor binding	p300 is a well characterized coactivator, binding to many TF and activating transcription through its HAT activity.	12586840	Co-activation	Human	Strong	p300 and CBP synergize with CITED2 to co-activate TFAP2A (gene reporter assay with a p3xAP2-Bluc reporter in Hep3B or HepG2 cells).TFAP2A interacts physically with p300 in vivo (co-IP of overexpressed proteins in U2-OS cells).The HAT-deficient p300 mutant does not co-activate TFAP2A (gene reporter assay with a p3xAP2-Bluc reporter in Hep3B or HepG2 cells).p300D1399Y Does Not Affect TFAP2A DNA Bin…
ENSG00000100393	EP300	3168.11	3548.46	-0.16138	E1A binding protein p300		Elodie Portales-Casamar	TF Gene	Transcription Factor Binding: tf co-factor binding	p300 is a well characterized coactivator, binding to many TF and activating transcription through its HAT activity.	11481322	Co-activation	Human	Strong	p300 coactivates GATA-4 transcription on natural and artificial cardiac promoters (gene reporter assays in NIH3T3 cells using constructs carrying either 6 copies of GATA-binding sites or proximal promoters of ANF or the beta -myosin heavy chain).GATA-4 and p300 Physically Interact (co-IP of overexpressed proteins in COS cells).The interacting Domain of p300 with GATA-4 Can Inhibit GATA-4 Transcri…
ENSG00000103168	TAF1C	1845.82	2085.77	-0.17443	TATA box binding protein (Tbp)-associated factor, RNA polymerase I, C		Amy Ticoll	TF Gene	Basal Transcription Factor	Using immunoaffinity chromatography with anti-TBP, followed by SDS-PAGE analysis, TAF1C is isolated. Antibodies against mTAFI95 (Taf1c) precipitate a protein complex containing TBP.	7801123	TF PPI	Human	Strong	Using immunoaffinity chromatography with anti-TBP, followed by SDS-PAGE analysis, TAF1C is isolated.
ENSG00000105229	PIAS4	1310.26	1482.47	-0.1754	protein inhibitor of activated STAT 4		Amy Ticoll	TF Gene	Transcription Factor Binding: tf co-factor binding	Yeast two-hybrid screening and co-immunoprecipitation indicates PIASy (Pias4) interacts with DNA-binding transcription factor p53. PIASy inhibits p53°Øs ability to transactivate a p21/luciferase reporter construct.	11388671	TF PPI	Human	Strong	Yeast two-hybrid screening indicates PIASy (Pias4) interacts with DNA-binding transcription factor p53. PIASy is co-immunoprecipitated with p53 in H1299 cell lysates.
ENSG00000108799	EZH1	1165.97	1330.2	-0.18871	enhancer of zeste homolog 1 (Drosophila)		Amy Ticoll	TF Gene Candidate		Expression of either human EZH2 or murine Ezh1 restores gene repression in Saccharomyces cerevisiae mutants impaired in telomeric silencing. Sequence homology to the Drosophila transcription factor suggests Ezh1 may be a candidate regulator.	9214638	Transactivation	Human; Mouse	Medium	Expression of either human EZH2 or murine Ezh1 restores gene repression in Saccharomyces cerevisiae mutants impaired in telomeric silencing.
ENSG00000167771	RCOR2	766.352	875.199	-0.18914	REST corepressor 2		Elodie Portales-Casamar	TF Gene	Transcription Factor Binding: tf co-factor binding	coREST is REST co-repressor. The complex exhibits repressor activity.coREST seems to influence DNA methylation at least in the context of the BHC complex that includes the histone demethylase BHC110. It seems to enhance the association between BHC110 and nucleosomes, leading to increased nucleosomal demethylation.	16079794	Other	Human	Medium	The BHC complex is composed of six subunits, including the histone deacetylase HDAC1/2, the SANT-domain-containing protein CoREST, the PHD-domain-containing protein BHC80, the HMG-domain-containing protein BRAF35, and the recently described histone demethylase BHC110 (also known as LSD1).To define the subunit(s) involved in modulating the activity of BHC110 for H3K4 demethylation, they reconstitu…
ENSG00000167771	RCOR2	766.352	875.199	-0.18914	REST corepressor 2		Elodie Portales-Casamar	TF Gene	Transcription Factor Binding: tf co-factor binding	coREST is REST co-repressor. The complex exhibits repressor activity.coREST seems to influence DNA methylation at least in the context of the BHC complex that includes the histone demethylase BHC110. It seems to enhance the association between BHC110 and nucleosomes, leading to increased nucleosomal demethylation.	10449787	Other	Human	Medium	CoREST interacts with the C-terminal repressor domain of REST (Yeast two-hybrid and GST pull-down assays).CoREST exhibits repressor activity when fused to a Gal4- DBD and mediates repressor activity of REST (gene reporter assay with a UAS type II CAT reporter gene into HEK293 and PC12 cells).
ENSG00000165891	E2F7	857.858	982.168	-0.1929	E2F transcription factor 7	Winged Helix-Turn-Helix/Transcription Factor Family	Magdalena Swanson	TF Gene	DNA-Binding: sequence-specific	E2f7 is a TF. Recombinant E2F7 specifically binds E2F recognition sites in synthesized oligonucleotides and the DHFR, proliferating cell nuclear antigen, and E2 promoters in EMSA experiments. The recombinant protein represses activation of luciferase reporter constructs that contain E2F-responsive promoters in transient cotransfection studies.	14633988	DNA Binding	Human	Strong	EMSA experiments using U2OS cell extracts showed that recombinant human E2F7 binds specifically to wild-type and not mutant E2F binding sites on oligonucleotides.
ENSG00000078043	PIAS2	671.837	771.461	-0.19675	protein inhibitor of activated STAT 2		Warren Cheung	TF Gene Candidate	Transcription Factor Binding: tf co-factor binding	Shown to affect transcription of Nramp1 promoter. Interaction with TFII. Potentially DNA-binding to Nramp1, but may require Sp1 and/or c-Myc. Early claim of DNA binding (PMID 9256341) does not seem to hold up; others claim interaction with Msx2 and Stat3 (PMID 10095110 ); SUMO E3 LIGASE in recent reports: "Analysis of the properties of a series of ARIP3 mutants showed that the repressive properti…	12840021	DNA Binding; TF PPI; Transactivation	Human; Mouse	Weak	Study of Nramp1 promoter. Miz1 shown to be binding at the promoter in conjunction with c-Myc and Sp1 in RAW264.7 cells via ChIP. Presence of E-box elements causes repression of CAT activity in COS-1, RAW264.7 cells via deletion and mutation of sites affecting activity in transfection assays. RNAi silencing of Miz-1 also reduces activity (luc assay) in RAW264.7 cells. May be DNA-Binding or Protein…
ENSG00000163481	RNF25	529.306	621.464	-0.22393	ring finger protein 25		Rob Sladek	TF Gene Candidate		Murine Rnf25 was initially discovered by the two-hybrid assay using the ubiquitin-conjugating enzyme Ubc5B as bait. Human RNF4 was recloned when the transactivation domain of p65 was used to screen a human lung cDNA library using the two-hybrid assay.RNF25 augments NIK-induced (NIK: NF-kappaB-inducing kinase) NF-kappaB-dependent gene expression following transient cotransfection in HEK293 cells.A…	12748188	Co-activation	Human	Strong	Murine Rnf25 was initially discovered by the two-hybrid assay using the ubiquitin-conjugating enzyme Ubc5B as bait. Human RNF4 was recloned when the transactivation domain of p65 was used to screen a human lung cDNA library using the two-hybrid assay.RNF25 augments NIK-induced (NIK: NF-kappaB-inducing kinase) NF-kappaB-dependent gene expression following transient cotransfection in HEK293 cells.A…
ENSG00000186260	MKL2	870.487	1024.21	-0.23159	MKL/myocardin-like 2		Jared Roach	TF Gene	Transcription Factor Binding: tf co-factor binding	Srong evidence for working as a co-factor with SRF.	12944485	Co-activation	Human	Strong	co-factor Abstract: Megakaryoblastic leukemia 1 (MKL1) is a myocardin-related transcription factor that we found strongly activated serum response element (SRE)-dependent reporter genes through its direct binding to serum response factor (SRF). The c-fos SRE is regulated by mitogen-activated protein kinase phosphorylation of ternary complex factor (TCF) but is also regulated by a RhoA-dependent p…
ENSG00000126351	THRA	625.893	740.886	-0.23867	thyroid hormone receptor alpha	Zinc-coordinating Group/Hormone-nuclear Receptor Family	Amy Ticoll	TF Gene	DNA-Binding: sequence-specific	Recombinant Thra protects two regions in a segment of the human CYP7A1 gene promoter in deoxyribonuclease I footprinting. In EMSAs Thra binds to both regions specifically. Thra and L-T3 cotransfected in hepatoma cells decrease chloramphenicol acetyltransferase activity.	11773435	DNA Binding	Human	Strong	Recombinant Thra protects two regions in a segment of the human CYP7A1 gene promoter in deoxyribonuclease I footprinting. In EMSAs Thra binds to both regions. Binding competed by oligonucleotides bearing an idealized Thra binding motif and abolished by mutation of these elements.
ENSG00000163818	LZTFL1	2681.29	3169.14	-0.23895	leucine zipper transcription factor-like 1		Gwenael Breard	Indeterminate - There is no evidence for or against this gene's role as a TF		The human cDNA encodes a deduced 299-amino acid protein with a leucine zipper pattern and coiled-coil domains.Northern blot analysis detected 2 human LZTFL1 transcripts (1.7 and 3.6 kb), which are likely due to alternative polyadenylation. The shorter transcript was predominantly expressed in testis, but was also detected in heart, skeletal muscle, pancreas, thymus, and fetal kidney. The longer t…	11352561	Other	Human	Weak	Kiss et al. (2001) constructed a transcription map covering 250 kb of a putative tumor suppressor region on chromosome 3p21.3. Within this region, they found 5 genes, including LZTFL1. They cloned LZTFL1 cDNAs from human testis and mouse kidney and breast cDNA libraries. The human cDNA encodes a deduced 299-amino acid protein with a leucine zipper pattern and coiled-coil domains.It shares approxi…
ENSG00000115415	STAT1	1548.94	1863.28	-0.26417	signal transducer and activator of transcription 1	Other/Stat Protein Family	Jared Roach	TF Gene	DNA-Binding: sequence-specific	Supershift assays indicate STAT 1 binds the specific regions of the PPAR&#947;2 promoter. Stat1 activates reporter genes in transfected HepG2 cells.	10820245	Transactivation	Human	Medium	Stat1 activates reporter genes in transfected HepG2 cells.
ENSG00000121060	TRIM25	2612.87	3148.16	-0.26685	tripartite motif-containing 25		Jared Roach	Not a TF - Evidence that it is not a TF		#JR#2-22-06BLink indicates human ortholog is TRIM25.Human EntrezGene: "The protein localizes to the cytoplasm. The presence of potential DNA-binding and dimerization-transactivation domains suggests that this protein may act as a transcription factor, similar to several other members of the TRIM family."However, see the evidence in PMID 12943693 that makes a strong case against TF.	12943693	Other	Human	Medium	By yeast two-hybrid screen, we identified that Efp interacts with 14-3-3sigma, which is known as a cell cycle brake that causes G2 arrest and expressed in normal mammary glands. In vitro studies have revealed that Efp functions as a ubiquitin-protein ligase (E3) that targets 14-3-3sigma. These data suggest that Efp controls breast cancer growth through ubiquitin-dependent proteolysis of 14-3-3sig…
ENSG00000163104	SMARCAD1	2194.75	2661.64	-0.27582	SWI/SNF-related, matrix-associated actin-dependent regulator of chromatin, subfamily a, containing DEAD/H box 1		Gwenael Breard	Probably Not a TF - No evidence that it is a TF		Smarcad1 is an helicase belonging to the SNF2 family of the helicase superfamily.There is no evidences yet to determine if Smarcad1 is a transcription factor or a Chromatin remodelling factor.	11031099	Other	Human	Unknown	hHel1 could be involved in driving transcriptional events and/orgenomic rearrangements.
ENSG00000145734	BDP1	1825.83	2219.64	-0.27977	B double prime 1, subunit of RNA polymerase III transcription initiation factor IIIB		Wyeth Wasserman	TF Gene	Basal Transcription Factor	part of the polymerase III system; member of TFIIIB; modification can result in transcriptional repression	15469824	TF PPI	Human	Not Selected	Bdp1 is phosphorylated by CK2 during mitosis, and this is accompanied by Bdp1 dissociation from the U6 promoter and from chromatin in general and by transcription repression.
ENSG00000145734	BDP1	1825.83	2219.64	-0.27977	B double prime 1, subunit of RNA polymerase III transcription initiation factor IIIB		Wyeth Wasserman	TF Gene	Basal Transcription Factor	part of the polymerase III system; member of TFIIIB; modification can result in transcriptional repression	14527415	TF PPI; Transactivation	Human	Weak	The pol III complex contains traces of CK2, and CK2 associates with the U6 promoter region in vivo. Transcription requires CK2 phosphorylation of the pol III complex. In contrast, CK2 phosphorylation of TBP, Brf2, and Bdp1 combined is inhibitory. The results define a minimum core machinery, the ultimate target of regulatory mechanisms, capable of directing all steps of the transcription process-i…
ENSG00000185507	IRF7	403.799	495.838	-0.2871	interferon regulatory factor 7	Winged Helix-Turn-Helix/Interferon Regulatory Factor	Debra Fulton	TF Gene	DNA-Binding: sequence-specific	Irf7 is a transcription factor. The Irf7 activation domain is located in the carboxyl-terminal region (by Gal4 DNA binding domain assay) and it binds an IFNA4 promoter DNA element (by EMSA). Irf7 has been shown to activate a murine IFNA4 promoter-reporter.	9786932	DNA Binding; Transactivation	Human; Mouse	Strong	GAL4 DNA binding domain assay with carboxyl-terminal deletions demonstrates that the Irf7 activation domain is in the carboxyl-terminal region of the protein. Transient transfection in L929 cells with a murine IFNA4 promoter-reporter and IRF-7 expression plasmids demonstrate that IRF-7 activates the reporter gene. EMSAs demonstrate that to IRF-7 binds an IFNA4 promoter DNA element.
ENSG00000113387	SUB1	3986.35	4871.76	-0.28732	SUB1 homolog (S. cerevisiae)		Debra Fulton	TF Gene	Basal Transcription Factor	PC4 is a basal transcription factor. PC4-mediated activated transcription depends both on TAFs in TFIID and on TFIIH by minimal transcription reactions.	9482861	TF PPI	Human	Strong	PC4-mediated activated transcription is depends both on TAFs in TFIID and on TFIIH by minimal transcription reactions.PC4 does not interfere with minimal preinitiation complex (PIC) assembly by EMSA reactions using an an end-labeled Ad ML oligonucleotide.PC4 can be phosphorylated in the PIC in a TFIID- and TFIIH-dependent manner by invitro kinase reactions and SDS/Page.
ENSG00000179361	ARID3B	654.056	808.511	-0.29995	AT rich interactive domain 3B (Bright like)	Helix-Turn-Helix Group/Arid Domain Family	Magdalena Swanson	TF Gene Candidate	Transcription Factor Binding: tf co-factor binding; DNA-Binding: non-sequence-specific	Arid3b is a TF gene candidate. GST-pull down experiments showed that in vitro translated human Bdp associates with GST-Rb fusion proteins. EMSA experiments showed that in vitro translated human Bdp was able to bind the MAR of the immunoglobulin heavy-chain gene. However, the specificity of binding to DNA sequences was not tested. More experiments are required for a definitive TF gene classificati…	10446990	DNA Binding; TF PPI	Human	Medium	Coprecipitation experiments with in vitro translated human Bdp incubated with glutathione-agarose beads containing various truncated forms of GST-Rb fusion proteins showed that Bdp associates with the COOH-terminal region of pRb in vitro. EMSA experiments showed that in vitro translated human Bdp was able to bind DNA fragments in the MAR of the immunoglobulin heavy-chain gene that are located ups…
ENSG00000181163	NPM1	15333.5	18909.9	-0.30102	nucleophosmin 1		Amy Ticoll	TF Gene	Transcription Factor Binding: tf co-factor binding; Single stranded RNA/DNA binding	Numatrin is shown to bind to both double-stranded DNA and single-stranded DNA in cellulose columns and nitrocellulose filters. Ni-NTA pulldown assays showed full-length nucleophosmin could pull down all four core histones. Nucleophosmin stimulates acetylation-dependent chromatin transcription in an in vitro transcription assay. Not a sequence specific binding protein; it interacts with many DNA b…	16107701	Other	Human	Medium	Ni-NTA pulldown assays with highly purified human core histones from HeLa cells showed full-length nucleophosmin could pull down all four core histones. Experiments conducted with appropriate controls.
ENSG00000084093	REST	2083.9	2574.98	-0.30222	RE1-silencing transcription factor	Zinc-coordinating Group/BetaBetaAlpha-zinc finger Family	Amy Ticoll	TF Gene	DNA-Binding: sequence-specific	EMSA and ChIP assays indicate REST/NRSF is selectively recruited to target genes. RT-PCR analysis of mRNA expression levels in U373 cells shows REST regulates the endogenous expression of several genes.	15240883	DNA Binding	Human; Rat	Strong	EMSA performed in JTC19 cells indicates several putative RE1 sequences bind REST in vitro. RE1s include those derived from P2RY4, GRIN2a, and CACNG2. ChIP assays indicate a subset of the RE1 sequences bind REST in U373 glioma cells.
ENSG00000155846	PPARGC1B	431.46	539.087	-0.31295	peroxisome proliferative activated receptor, gamma, coactivator 1 beta		Amy Ticoll	TF Gene	Transcription Factor Binding: tf co-factor binding	A yeast two-hybrid system indicates PERC interacts physically with the LBD of ERalpha. Coexpression of PERC with ERalpha in COS7 cells enhanced the activity of ERalpha in the presence of the agonist estradiol.	11854298	Co-activation	Human	Medium	A yeast two-hybrid system indicates PERC interacts physically with the LBD of ERalpha.
ENSG00000106829	TLE4	902.911	1132.47	-0.32032	transducin-like enhancer of split 4, homolog of Drosophila E(spl)		Jared Roach	TF Gene Candidate	Transcription Factor Binding: tf co-factor binding	#JR#2-23-06BLink to human NP_008936 TLE4OMIM: "Enhancer of split is a complex locus composed of several genetically related transcription factors implicated in cell fate decision and boundary formation. These transcription factors are divided into 2 distinct groups, both of which display genetic interactions with specific Notch (see 600275) mutations in Drosophila and humans. The first group cont…	12153506	TF PPI	Human	Medium	Moreover, we demonstrate that recombinant QD protein binds to the TLE4 Q domain and is able to abolish the TLE4/Pax5 interaction. Thus, QD could act as a negative regulator of TLE4 function, in early B-cell differentiation.
ENSG00000175054	ATR	786.404	986.882	-0.32278	ataxia telangiectasia and Rad3 related		Magdalena Swanson	TF Gene Candidate	Transcription Regulatory Activity: heterochromatin interaction/binding; Transcription Factor Binding: tf co-factor binding; Single stranded RNA/DNA binding	Atr is a TF gene candidate. The endogenous human protein was found to coprecipitate with members of the nucleosome remodeling and deacetylating complex, namely CHD4, HDAC2, MTA1, and MTA2, in immunoprecipitation studies. Recombinant human ATR was shown to preferentially bind UV-damaged DNA in pull-down assays. Kinase assays showed that the recombinant protein can phosphorylate recombinant human p…	10545197	Other	Human	Strong	Human ATR immunoprecipitate was significantly enriched for CHD4, HDAC2, MTA1, and MTA2 when ATR was immunoprecipitated from HeLa cell extracts using conjugated anti-ATR beads. CHD4, HDAC2, MTA1, and MTA2 were detected by Western blot.
ENSG00000175054	ATR	786.404	986.882	-0.32278	ataxia telangiectasia and Rad3 related		Magdalena Swanson	TF Gene Candidate	Transcription Regulatory Activity: heterochromatin interaction/binding; Transcription Factor Binding: tf co-factor binding; Single stranded RNA/DNA binding	Atr is a TF gene candidate. The endogenous human protein was found to coprecipitate with members of the nucleosome remodeling and deacetylating complex, namely CHD4, HDAC2, MTA1, and MTA2, in immunoprecipitation studies. Recombinant human ATR was shown to preferentially bind UV-damaged DNA in pull-down assays. Kinase assays showed that the recombinant protein can phosphorylate recombinant human p…	12011431	DNA Binding	Human	Medium	In a pull-down assay, ATR was shown to preferentially bind UV-damaged DNA over unmodified DNA when human Flag-tagged ATR was purified from HEK293T cells and incubated with labelled UV (6-4) photoproduct DNA or the unmodified 46bp oligomer. In vitro kinase assays carried out in the presence or absence of UV-damaged DNA showed that recombinant human ATR can phosphorylate recombinant human p53 and t…
ENSG00000100968	NFATC4	649.316	821.473	-0.33279	nuclear factor of activated T-cells, cytoplasmic, calcineurin-dependent 4	Other/Rel Homology Region Family	Stuart Lithwick	TF Gene	DNA-Binding: sequence-specific	GeneID: 73181Referring to PMID: 16644691NFATc4 is a transcription factor. When cotransfected with adiponectin reporter constructs, NFATc4 stimulated 50% increases in reporter activity. Futhermore, these increases in reporter expression were observed only in the presence of the putative NFAT-binding site. Using EMSA assays, NFATc4 was also shown to interact with a 20 bp region within the adiponect…	16644691	DNA Binding; Transactivation	Human; Mouse	Strong	GeneID: 73181Referring to PMID: 16644691Function: Transactivation (strong)NFATc4 represses adiponectin promoter activity dependent on the putative NFAT binding site. Cotransfection of NFATc4 (species not specified) expression vector and mouse adiponectin-luciferase reporter constructs into fully differentiated mouse 3T3-L1 adipocytes led to significant reductions in promoter activity (50%) relati…
ENSG00000100968	NFATC4	649.316	821.473	-0.33279	nuclear factor of activated T-cells, cytoplasmic, calcineurin-dependent 4	Other/Rel Homology Region Family	Amy Ticoll	TF Gene	Transcription Factor Binding: tf co-factor binding	NFATc4 interacts with DNA-binding transcription factor CBP in GST pull-down assays using recombinant proteins. Cotransfection assays indicate NFATc4 and CBP cooperate to regulate transcriptional activity.	11514544	Co-activation	Human	Medium	NFATc4 interacts with DNA-binding transcription factor CBP in GST pull-down assays using recombinant proteins. Cotransfection assays in BHK cells indicates NFATc4 and CBP cooperate to regulate transcriptional activity.
ENSG00000100968	NFATC4	649.316	821.473	-0.33279	nuclear factor of activated T-cells, cytoplasmic, calcineurin-dependent 4	Other/Rel Homology Region Family	Magdalena Swanson	TF Gene	DNA-Binding: sequence-specific	Nfatc4 is a transcription factor. It activates transcription of an NFAT luciferase reporter plasmid in transient cotransfection experiments. It also binds to promoter elements in the IL-2, PPAR&#947;2 and adiponectin promoters in electrophoretic mobility shift assays, and does not bind to mutated or non-specific oligonucleotides.	11997522	DNA Binding; Transactivation	Human	Strong	Transfection assays with an NFAT luciferase reporter plasmid together with an expression vector for wild-type NFATc4 in BHK cells show that Nfatc4 activates transcription. NFATc4 binds to the IL-2 promoter, and to two distinct sites on the PPAR&#947;2 promoter in electrophoretic mobility shift assays. Flag epitope-tagged NFATc4 proteins were expressed in COS cells and nuclear extracts were prepar…
ENSG00000166888	STAT6	3407.1	4311.5	-0.33786	signal transducer and activator of transcription 6	Other/Stat Protein Family	Rob Sladek	TF Gene	DNA-Binding: sequence-specific	Stat6 was identified by searching an EST database for transcripts homologous to known conserved Stat protein motifs.Gel shift assays performed with IL4-treated human Kit225 T cells showed a single retarded band when incubated with a probe sequence containing the GAS-like element from the human immunoglobulin C-epsilon gene: antibody supershift studies confirmed that Stat6 was contained in retarde…	8810328	DNA Binding; Transactivation	Human	Strong	Gel shift assays performed with IL4-treated HeLa cells showed a single retarded band when incubated with a probe sequence containing the human IL4R gene promoter IFN-gamma-activated site (GAS) in gel shift assays. Participation of STAT6 in the retarded complex was demonstrated by antibody supershift.Cotransfection studies showed that recombinant STAT6 activated a reporter construct containing thr…
ENSG00000133794	ARNTL	310.059	395.192	-0.33795	aryl hydrocarbon receptor nuclear translocator-like	Zipper-Type Group/Helix-Loop-Helix Family	Debra Fulton	TF Gene	DNA-Binding: sequence-specific	Yeast two-hybrid, yeast one-hybid, and selection amplification assays suggest that ARNT1 forms a complex with other protein partners (NPAS2, CLOCK) and binds e-box motifs. These complexes transactivate reporter genes fused to e-box motif binding domains.	9576906	DNA Binding; TF PPI	Human	Medium	Yeast two-hybrid cDNA library screen shows that ARNT1(MOP3)-NPAS2 neuronal PAS domain protein 2 (MOP4) interact. Selection and amplification protocol suggests that the DNA sequence bound by ARNT1-NAPS2 complex is G/TGA/GACACGTGACCC (this sequence is an imperfect palindrome containing a core E-box element). Cotransfection of the above sequence upstream of a minimal simian virus 40 promoter-lucifer…
ENSG00000115641	FHL2	296.83	380.397	-0.34299	four and a half LIM domains 2		Amy Ticoll	TF Gene	Transcription Factor Binding: tf co-factor binding	FHL2 is identified as an AR (androgen receptor) cofactor in a yeast two-hybrid screen. GST pulldown experiments shows that FHL2 binds specifically to the full-length AR. Association is confirmed by coimmunoprecipitation from nuclear extracts. Cotransfection assays in 293 cells show FHL2 acts as a coactivator of AR-dependent transcription.	10654935	TF PPI	Human	Strong	FHL2 is identified as an AR (androgen receptor) cofactor in a yeast two-hybrid screen. GST pulldown experiments performed using GST?FHL2 and various in vitro translated nuclear receptors shows that FHL2 binds specifically to the full-length AR. Association is confirmed by coimmunoprecipitation from nuclear extracts (293 cells).
ENSG00000165671	NSD1	2866.4	3645.13	-0.34341	nuclear receptor-binding SET-domain protein 1		Debra Fulton	TF Gene Candidate	Transcription Factor Binding: tf co-factor binding	NSD1 is a transcription factor candidate. It exhibits histone methylation activities (by invitro metyylation assays and Western blotting with histone methylation antibodies). It interacts with RARalpha (by immunocytofluorescence studies, yeast-two-hybrid assays, and pull-down/Western blotting assays) and ER alpha by (immunocytofluorescence studies). It represses transactivation of a reporter gene…	9628876	TF PPI; Transactivation	Human; Mouse; Other	Weak	Yeast two-hybrid screen demonstrates that NSD1 interacts with the ligand-binding domain (LD) of RARalpha (RAR- retinoic acid receptors). Pull-down and Western blotting assay indicate that NSD1 interacts with RARalpha. RARalpha and ERalpha interact with NSD1 in Cos-1 cells by immunocytofluorescence studies.GAL4&#8722;NSD1 fusion proteins represses transactivation of a chimeric transactivator ER&#8…
ENSG00000165671	NSD1	2866.4	3645.13	-0.34341	nuclear receptor-binding SET-domain protein 1		Debra Fulton	TF Gene Candidate	Transcription Factor Binding: tf co-factor binding	NSD1 is a transcription factor candidate. It exhibits histone methylation activities (by invitro metyylation assays and Western blotting with histone methylation antibodies). It interacts with RARalpha (by immunocytofluorescence studies, yeast-two-hybrid assays, and pull-down/Western blotting assays) and ER alpha by (immunocytofluorescence studies). It represses transactivation of a reporter gene…	12805229	Other	Human; Other	Unknown	The SET domain of NSD1 exhibits HMTase activity by in vitro methylation assay using native histones (calf thymus histones, HeLa, or chicken core histones ) as substrates and by western blot analysis using site-specific histone methylation antibodies.
ENSG00000163848	ZNF148	1059.99	1355	-0.34966	zinc finger protein 148	Zinc-coordinating Group/BetaBetaAlpha-zinc finger Family	Jared Roach	TF Gene	DNA-Binding: sequence-specific	A gene encoding human Zfp148 binds the CACCC box of the human T-cell receptor in DNase footprinting and gel shift assays. Zfp148 also binds the CACCC box promoter of TCR, activating transcription in reporter assays.	8355710	DNA Binding	Human	Strong	A gene encoding human Zfp148 binds the CACCC box of the human T-cell receptor in DNase footprinting and gel shift assays.
ENSG00000116717	GADD45A	356.766	458.384	-0.35001	growth arrest and DNA-damage-inducible 45 alpha		Amy Ticoll	TF Gene	Transcription Factor Binding: tf co-factor binding	Yeast two-hybrid studies and GST pulldown assays indicate Gadd45a binds nuclear hormone receptors including RXR-alpha and RAR-alpha. Co-transfection assays in NIH/3T3 cells indicate Gadd45 proteins activate the transactivation function of nuclear receptors.	10872826	TF PPI	Human	Medium	Yeast two-hybrid studies and GST pulldown assays indicate Gadd45a binds nuclear hormone receptors including RXR-alpha and RAR-alpha. Experiments were conducted with appropriate controls.
ENSG00000197019	SERTAD1	173.929	226.1	-0.35714	SERTA domain containing 1		Elodie Portales-Casamar	TF Gene	Transcription Factor Binding: tf co-factor binding	SERTAD1 has benn shown to transactivate different promoters synergistically with different TF. It has also been shown to physically interact with different TF. It carries a transactivation domain but doesn't seem to bind directly to DNA.	16098148	Co-activation	Human	Strong	Expression of SERTAD1 strongly stimulates p53-dependent gene activation in HeLa and U2OS cells but not in p53-deficient Saos2 or p53-knockdown HeLa cells (gene reporter assay).SERTAD1 possesses an intrinsic transactivation activity (gene reporter assay with a GAL4 fusion protein).It interacts with the coactivator CREB-binding protein (co_IP of coexpressed proteins in COS cells).It cooperates syne…
ENSG00000197019	SERTAD1	173.929	226.1	-0.35714	SERTA domain containing 1		Elodie Portales-Casamar	TF Gene	Transcription Factor Binding: tf co-factor binding	SERTAD1 has benn shown to transactivate different promoters synergistically with different TF. It has also been shown to physically interact with different TF. It carries a transactivation domain but doesn't seem to bind directly to DNA.	11331592	Co-activation; Transactivation	Human; Mouse	Strong	A SERTAD1-GAL4 fusion protein stimulates both basal and enhancer-activated transcription, when recruited to a heterologous promoter bearing GAL4 DNA-binding sites, in both oncoprotein-transformed cells (293 and COS cells) and spontaneously immortalized LLC-PK1 porcine epithelial cells.There is a cooperative stimulation of E2F-1/DP-1 transcriptional activity by KRIP-1 and SERTAD1 (gene reporter as…
ENSG00000260027	HOXB7	334.234	443.136	-0.39193	homeo box B7	Helix-Turn-Helix Group/Homeodomain Family	Rob Sladek	TF Gene	DNA-Binding: sequence-specific	HOXB7, synthesized in reticulocyte lysates, binds a human bFGF promoter element (bases +130 to +159) in gel shift assays. Transient transfection assays perfromed in HeLa cells show that HOXB7 induces expression of a reporter construct controlled by the bFGF promoter (bases -1001 to +314).	8756643	DNA Binding; Transactivation	Human	Strong	HOXB7, synthesized in reticulocyte lysates, binds a human bFGF promoter element (bases +130 to +159) in gel shift assays. Transient transfection assays perfromed in HeLa cells show that HOXB7 induces expression of a reporter construct controlled by the bFGF promoter (bases -1001 to +314).
ENSG00000260027	HOXB7	334.234	443.136	-0.39193	homeo box B7	Helix-Turn-Helix Group/Homeodomain Family	Rob Sladek	TF Gene	DNA-Binding: sequence-specific	HOXB7, synthesized in reticulocyte lysates, binds a human bFGF promoter element (bases +130 to +159) in gel shift assays. Transient transfection assays perfromed in HeLa cells show that HOXB7 induces expression of a reporter construct controlled by the bFGF promoter (bases -1001 to +314).	1357628	DNA Binding	Human	Strong	DNA binding properties of HOXB7 were studied in gel shift assays using protein obtained from recombinant bacluovirus.
ENSG00000126456	IRF3	1563.15	2059.21	-0.39305	interferon regulatory factor 3	Winged Helix-Turn-Helix/Interferon Regulatory Factor	Sarav Sundararajan	TF Gene	DNA-Binding: sequence-specific		9660935	DNA Binding; Transactivation	Human	Strong	Transactivation was shown using a CAT reporter assay with IRF3 fused to GST. DNA binding was assayed by gel shift using in-vitro translated IRF3 and the IFN-stimulated response element (ISRE).
ENSG00000213523	SRA1	814.913	1080.45	-0.40045	steroid receptor RNA activator 1		Magdalena Swanson	TF Gene	Transcription Factor Binding: tf co-factor binding	Sra1 is a TF gene. In transient transfection studies, recombinant SRA enhanced progestin receptor transactivation in a CAT reporter assay and was shown to function as a thyroid hormone-dependent coactivator for thyroid hormone receptors TRalpha1 and TRbeta1 in a luciferase reporter assay. In coimmunoprecipitation studies done on mammalian cell extracts, SRA RNA was found to be complexed to Steroi…	10199399	Co-activation; Other	Human	Strong	Experiments in HeLa cells cotransfected with recombinant human progestin receptor and recombinant human SRA along with a (PRE)2-TATA-CAT reporter plasmid containing the progestin receptor elements showed that SRA enhanced progestin receptor transactivation. SRA RNA was found to be complexed to Steroid receptor coactivator 1 (SRC-1) in coimmunoprecipitation studies in HeLa cells. HeLa cell lysates…
ENSG00000213523	SRA1	814.913	1080.45	-0.40045	steroid receptor RNA activator 1		Magdalena Swanson	TF Gene	Transcription Factor Binding: tf co-factor binding	Sra1 is a TF gene. In transient transfection studies, recombinant SRA enhanced progestin receptor transactivation in a CAT reporter assay and was shown to function as a thyroid hormone-dependent coactivator for thyroid hormone receptors TRalpha1 and TRbeta1 in a luciferase reporter assay. In coimmunoprecipitation studies done on mammalian cell extracts, SRA RNA was found to be complexed to Steroi…	15180993	Co-activation; Other	Human; Mouse; Other	Strong	Monkey SRA RNA was found to coprecipitate with murine Thyroid hormone receptors TRalpha1 and TRbeta1 in CV-1 cell nuclear extracts in studies in which monkey CV-1 cells were transfected with rat FLAG-TRalpha1 or mouse FLAG-TRbeta1, immunoprecipitated with anti-FLAG agarose beads, and analyzed by RT-PCR with SRA-specific primers. SRA was found to function as a Thyroid hormone 3,5,3'-triiodo-L-thyr…
ENSG00000196781	TLE1	512.754	682.642	-0.40264	transducin-like enhancer of split 1, homolog of Drosophila E(spl)		Amy Ticoll	TF Gene	Transcription Factor Binding: tf co-factor binding	TLE1 binds DNA-binding transcription factor AML1 in coprecipitation and GST pulldown assays. Cotransfection assays indicate binding of TLE1 to RUNX1 inhibits RUNX1-induced transactivation of the CSF1 receptor.	9837750	TF PPI	Human; Mouse	Strong	TLE1 binds DNA-binding transcription factor AML1 (RUNX1) in coprecipitation analysis using transfected COS-7 cells. Results corroborated with a GST pulldown assay.
ENSG00000134058	CDK7	469.458	628.525	-0.40971	cyclin-dependent kinase 7 (homolog of Xenopus MO15 cdk-activating kinase)		Rob Sladek	TF Gene Candidate		CDK7 is a component of the TFIIH complex. CDK7 phosphorylates the carboxy terminal domain (CTD) of RNA Polymerase II. TFIIH complexes containtaining kinase-deficient mutants of CDK7 have reduced CTD phosphorylation and display promoter-specific effects on gene transcription. For example, CDK7 required for transcriptional activation of the DHFR promoter but not the AdML promoter in an in vitro tra…	7566158	Co-activation	Human	Strong	CDK7 phosphorylates the RNA Polymerase II carboxy terminal doamin and is required for transcriptional activation of the DHFR promoter but not the AdML promoter in an in vitro transcription assay. Evidence suggested that CTD phosphoylation was not required for transcription initiation but was required for either promoter clearance or transcript elongation.
ENSG00000134058	CDK7	469.458	628.525	-0.40971	cyclin-dependent kinase 7 (homolog of Xenopus MO15 cdk-activating kinase)		Rob Sladek	TF Gene Candidate		CDK7 is a component of the TFIIH complex. CDK7 phosphorylates the carboxy terminal domain (CTD) of RNA Polymerase II. TFIIH complexes containtaining kinase-deficient mutants of CDK7 have reduced CTD phosphorylation and display promoter-specific effects on gene transcription. For example, CDK7 required for transcriptional activation of the DHFR promoter but not the AdML promoter in an in vitro tra…	7761469	Co-activation	Human	Strong	CDK7 phosphorylates the carboxy terminal domain (CTD) of RNA Polymerase II. TFIIH complexes containtaining kinase-deficient mutants of CDK7 have reduced CTD phosphorylation but do not alter gal4-VP16 induction of transcription using an in vitro transcription assay.
ENSG00000134058	CDK7	469.458	628.525	-0.40971	cyclin-dependent kinase 7 (homolog of Xenopus MO15 cdk-activating kinase)		Rob Sladek	TF Gene Candidate		CDK7 is a component of the TFIIH complex. CDK7 phosphorylates the carboxy terminal domain (CTD) of RNA Polymerase II. TFIIH complexes containtaining kinase-deficient mutants of CDK7 have reduced CTD phosphorylation and display promoter-specific effects on gene transcription. For example, CDK7 required for transcriptional activation of the DHFR promoter but not the AdML promoter in an in vitro tra…	12379213	Co-activation	Human	Medium	CDK7 is a component of the TFIIH complex.CDK7 enhanced dexamethasone-stimulated MMTV promoter activity in HeLa and A204 cells in cotransfection assays.
ENSG00000088038	CNOT3	1377.52	1856.69	-0.42486	CCR4-NOT transcription complex, subunit 3		Jared Roach	TF Gene	Transcription Factor Binding: tf co-factor binding	From OMIM: "The yeast CCR4-NOT protein complex is a global regulator of RNA polymerase II transcription." This is a subunit of the mouse complex. The various CNOT subunits seem to be independelty regulated in various human tissues (see expression databases), so it seems a little unreasonable to classify the complex as basal. It seems to function as a complex, so there is some semantic unclarity i…	10637334	DNA Binding	Human	Strong	orthology evidence
ENSG00000169136	ATF5	810.995	1102.52	-0.43398	activating transcription factor 5	Zipper-Type Group/Leucine Zipper Family	Debra Fulton	TF Gene	DNA-Binding: sequence-specific	Atf5 is a transcription factor. It interacts with TAF12 (by immunoprecipitation) and binds an E-selectin promoter by ChIP assay. It activates a Gal4 reporter gene fused to a GAL4 DNA binding domain demonstrating that it contains an active transcriptional activation domain and this activation potential is enhanced when TAF12 is present. It also activates a reporter gene containing the nutrient-sen…	16164412	Transactivation	Human	Medium	Cotransfection into HepG2 cells with an expression vector encoding ATF5 and reporter gene containing the nutrient-sensing response unit of the asparagine synthetase demonstrates that ATF5 transactivates the reporter gene. An arginine-lysine rich basic region suggests that ATF5 has sequence-specific DNA binding but this was not demonstrated by experiments.Cotransfection of a Gal4-ATF5 fusion in He…
ENSG00000169136	ATF5	810.995	1102.52	-0.43398	activating transcription factor 5	Zipper-Type Group/Leucine Zipper Family	Debra Fulton	TF Gene	DNA-Binding: sequence-specific	Atf5 is a transcription factor. It interacts with TAF12 (by immunoprecipitation) and binds an E-selectin promoter by ChIP assay. It activates a Gal4 reporter gene fused to a GAL4 DNA binding domain demonstrating that it contains an active transcriptional activation domain and this activation potential is enhanced when TAF12 is present. It also activates a reporter gene containing the nutrient-sen…	15735663	DNA Binding	Human; Other	Strong	ATF7-induced transactivation is mediated by hsTAF12 by Gal4-ATF7 fusion proteins in Cos-1 cells with a vector expressing each of the hsTAFs being tested. ATF7 and hsTAF12 interact in vivo by immunoprecipitation in COS-1 cells (with antibodies against ATF7 and Western Blotting using anti-TAF12 antibodies).Chromatin immunoprecipitation (ChIP) on a human lymphoid cell line (Raji cells) using an E-se…
ENSG00000077150	NFKB2	782.953	1115.33	-0.50358	nuclear factor of kappa light polypeptide gene enhancer in B-cells 2, p49/p100	Other/Rel Homology Region Family	Rob Sladek	TF Gene	DNA-Binding: sequence-specific	NFKB2 was cloned by using a probe derived from the human c-Rel gene to screen a human BJAB B-lymphoid leukemia library under low stringency.Bacterially expressed NFKB2 (p49) bound to the H-2Kb enhnacer NF-kappaB site in gel shift assays. The recombinant protein activated transcription from a reporter containing 4 kappaB sites following transient transfection of Jurkat cells. Synergistic activatio…	8360178	DNA Binding	Human	Strong	NFKB2 was cloned by using a probe derived from the human c-Rel gene to screen a human BJAB B-lymphoid leukemia library under low stringency.Bacterially expressed NFKB2 (p49) bound to the H-2Kb enhnacer NF-kappaB site in gel shift assays. The recombinant protein activated transcription from a reporter containing 4 kappaB sites following transient transfection of Jurkat cells. Synergistic activatio…
ENSG00000125378	BMP4	280.441	406.3	-0.51315	bone morphogenetic protein 4		Amy Ticoll	Indeterminate - There is no evidence for or against this gene's role as a TF		EMSAs performed with nuclear proteins treated with BMP-4 forms specific shifted complexes with the TCE probe. No additional evidence is found showing BMP4 plays a nuclear role. BMP4 is shown to bind cell surface proteins involved in transcriptional regulation, and is thus unlikely to be involved in transcriptional regulation (PMID:15621726).	12538588	TF PPI	Human	Weak	EMSAs performed with nuclear proteins prepared from VSMCs treated with BMP-4 forms specific shifted complexes with the TCE probe. Results suggest BMP-4 enhances nuclear protein binding to the probe.
ENSG00000165821	SALL2	629.617	928.663	-0.55068	sal-like 2 (Drosophila)	Zinc-coordinating Group/BetaBetaAlpha-zinc finger Family	Amy Ticoll	TF Gene	DNA-Binding: sequence-specific	DNA immunoprecipitation and ChIP assays indicate p150Sal2 (Sall2) directly interacts with p21 promoter. Luciferase cotransfection assays in SKOV-3 cells suggest p150Sal2 functions directly as a transcriptional activator of p21.	15082782	DNA Binding	Human; Mouse	Strong	DNA immunoprecipitation assay indicates p150Sal2 (Sall2) directly interacts with p21 promoter. Results confirmed with ChIP assays in P19 cells.
ENSG00000006704	GTF2IRD1	433.708	651.871	-0.5731	general transcription factor II I repeat domain-containing 1	Winged Helix-Turn-Helix/GTF2I Domain Family	Rob Sladek	TF Gene	DNA-Binding: sequence-specific	Gtf2ird1 binds to DICE sequences in the the Ig germline H-chain 186.2 gene promoter in gel shift assays.Gtf2ird1 knock-down, using stem-loop siRNAs expressed in pcDNA-U6hygro, results in increased IgH promoter activity in 70Z/3 B cells.	14645227	DNA Binding; Transactivation	Human	Strong	Gtf2ird1 binds to DICE sequences in the the Ig germline H-chain 186.2 gene promoter in gel shift assays.Gtf2ird1 knock-down, using stem-loop siRNAs expressed in pcDNA-U6hygro, results in increased IgH promoter activity in 70Z/3 B cells.
ENSG00000177426	TGIF1	417.437	632.656	-0.58411	TG interacting factor 1	Helix-Turn-Helix Group/Homeodomain Family	Debra Fulton	TF Gene	DNA-Binding: sequence-specific	Tgif is a transcription factor. It binds a specific DNA sequence (by EMSA/competion and selection amplification experiments). It prevents RXRalpha from functioning as a transcriptional activator by interacting with the RXR alpha response element (by EMSA). As such, it acts as a corepressor of RXRalpha-dependent transcriptional activation (by reporter assay).	8537382	DNA Binding; Transactivation	Human; Other; Rat	Strong	EMSA/competition assays and selection/amplification experiments identify DNA sequence-specific binding of TGIF. Human glioma U87 or COS-1 cell lines were transfected with vectors expressing RXRalpha and/or TGIF cellular retinol-binding protein promoter reporter demonstrating that TGIF acts as a repressor of RXRalpha-dependent transcriptional activation.Co-immunoprecipitate RXRalpha with specific …
ENSG00000080503	SMARCA2	603.165	914.504	-0.58948	SWI/SNF related, matrix associated, actin dependent regulator of chromatin, subfamily a, member 2		Amy Ticoll	TF Gene	Transcription Factor Binding: tf co-factor binding	Human brm (Smarca2) is copurified with members of the chromatin-binding SNF2/SWI2 complex. Human brm can function as a transcriptional activator when fused to a heterologous DNA binding domain. Transfected hbrm cooperates with the glucocorticoid receptor (GR) in transcriptional activation.	8223438	Co-activation	Human	Weak	Human brm (Smarca2) can function as a transcriptional activator when fused to a heterologous DNA binding domain in transfection assays. Transfected hbrm cooperates with the glucocorticoid receptor (GR) in transcriptional activation.
ENSG00000080503	SMARCA2	603.165	914.504	-0.58948	SWI/SNF related, matrix associated, actin dependent regulator of chromatin, subfamily a, member 2		Amy Ticoll	TF Gene	Transcription Factor Binding: tf co-factor binding	Human brm (Smarca2) is copurified with members of the chromatin-binding SNF2/SWI2 complex. Human brm can function as a transcriptional activator when fused to a heterologous DNA binding domain. Transfected hbrm cooperates with the glucocorticoid receptor (GR) in transcriptional activation.	8895581	TF PPI	Human	Medium	Human brm (Smarca2) is copurified with members of the chromatin-binding SNF2/SWI2 complex.
ENSG00000013561	RNF14	558.752	855.849	-0.60337	ring finger protein 14		Magdalena Swanson	TF Gene	Transcription Factor Binding: tf co-factor binding	Rnf14 is a TF gene. The recombinant human protein was shown to interact with the recombinant androgen receptor in in vitro coimmunoprecipitation experiments. It also increased transactivation by the androgen, glucocorticoid, progesterone, and estrogen receptors in CAT reporter gene assays in transient transfection experiments.	10085091	Co-activation; TF PPI	Human	Strong	In vitro coimmunoprecipitation experiments showed that in vitro translated full-length human ARA54 (a homologue of murine Rnf14) fused to S-Tag protein and incubated with S-Tag protein-agarose beads precipitates in vitro translated labeled human androgen receptor (AR). In transient cotransfection studies in DU145 cells, recombinant human ARA54 increased transactivation from MMTV-CAT reporter plas…
ENSG00000136603	SKIL	315.378	487.524	-0.60836	SKI-like		Elodie Portales-Casamar	TF Gene	Transcription Factor Binding: tf co-factor binding	The SKIL oncoprotein was found to interact with Smad2 and Smad4 and to repress their abilities to activate transcription through recruitment of the transcriptional corepressor N-CoR.The ski binding site described seems to be a Smad binding site and SKIL would not bind DNA directly but through Smad proteins, inhibiting them by recruiting a nuclear repressor complex.	10531062	Other	Human	Strong	Skil interacts with the MH2 domains of Smad2, Smad3, and Smad4 (co_IP in 293T cells).Skil binds to the GTCTAGAC element through interaction with Smad4 (EMSA in 293T cells).SnoN represses TGF-beta and/or Smad4-induced transcriptional activation of a gene reproter carrying copies of this element in Hep3B cells.Skil recruits the repressor N-CoR to Smad4 (co-IP in 293T cells).
ENSG00000102554	KLF5	41.1275	69.0434	-0.6134	Kruppel-like factor 5	Zinc-coordinating Group/BetaBetaAlpha-zinc finger Family	Amy Ticoll	TF Gene	DNA-Binding: sequence-specific	KLF5 is shown to bind the GT boxes of the survivin promoter in CHIP and EMSA assays. Transfection of KLF5 into a KLF5-negative cell line EU-8 enhances survivin expression.	16595680	DNA Binding	Human	Strong	KLF5 is shown to bind the GT boxes of the survivin promoter in CHIP and EMSA assays with EU-4 cells. Experiments conducted with appropriate controls.
ENSG00000125740	FOSB	44.4546	74.4385	-0.61477	FBJ osteosarcoma oncogene B		Debra Fulton	TF Gene	Transcription Factor Binding: tf co-factor binding	Fos-B can interact with cjun or jun B/Fox-B (as demonstrated by EMSA and quantitation binding studies). Chromatin immunoprecipitation (ChIP) assay demonstates JunB/FosB binding to the intrinsic (murine genomic) MMP-2 promoter. EMSA of ventricular nuclear extracts demonstrates specific nuclear protein-DNA interactions containing the activator proteins-1 (AP-1) site in the MMP-2 promoter. EMSA of v…	2498083	TF PPI	Human	Medium	EMSA binding studies and quantitation analysis between in vitro synthesized c-fos, fos B, c-jun and jun B proteins and a 32P-labelled AP-1 binding consensus sequence or TRE (TPA response element) oligodeoxynucleotide demonstrate that combinations of c-fos or fos B proteins with c-jun or jun B proteins interact and are more efficient in binding DNA. Immunoprecipitation studies either on single c-j…
ENSG00000102908	NFAT5	731.039	1131.97	-0.61977	nuclear factor of activated T-cells 5	Other/Rel Homology Region Family	Amy Ticoll	TF Gene	DNA-Binding: sequence-specific	In EMSA, NFAT5 binds the IL-2 promoter ARRE-2 sequence. ChIP assay shows NFAT5 binds to regulatory elements of the aldose reductase and TNF-alpha genes. Transfection assays indicate NFAT5 activates TNF transcription.	11485737	DNA Binding	Human	Medium	ChIP assay with transfected Jurkat T cells shows NFAT5 binds in vivo to regulatory elements of the aldose reductase and TNF-alpha genes.
ENSG00000102908	NFAT5	731.039	1131.97	-0.61977	nuclear factor of activated T-cells 5	Other/Rel Homology Region Family	Amy Ticoll	TF Gene	DNA-Binding: sequence-specific	In EMSA, NFAT5 binds the IL-2 promoter ARRE-2 sequence. ChIP assay shows NFAT5 binds to regulatory elements of the aldose reductase and TNF-alpha genes. Transfection assays indicate NFAT5 activates TNF transcription.	10377394	DNA Binding	Human	Weak	In EMSA, NFAT5 binds the IL-2 promoter ARRE-2 sequence.
ENSG00000104856	RELB	129.474	207.183	-0.62902	avian reticuloendotheliosis viral (v-rel) oncogene related B	Other/Rel Homology Region Family	Jared Roach	TF Gene	DNA-Binding: sequence-specific; Transcription Factor Binding: tf co-factor binding	EMSA indicates RELB forms kappa-B-binding heterodimeric complexes with p50 (NFKB1) or p52 (NFKB2). This complex binds DNA at kappa-B-binding motifs and transactivates kappa B-dependent constructs in transfection studies.	8183565	Co-activation	Human	Medium	EMSA indicates RELB forms kappa-B-binding heterodimeric complexes with p50 (NFKB1) or p52 (NFKB2). This complex binds DNA at kappa-B-binding motifs.
ENSG00000064195	DLX3	81.2334	133.769	-0.63418	distal-less homeobox 3	Helix-Turn-Helix Group/Homeodomain Family	Amy Ticoll	TF Gene	DNA-Binding: sequence-specific	EMSA studies indicate Dlx3 can bind to a specific site in the Esx1 gene promoter. Dlx3 overexpression increases Esx1 luciferase activity in transfection assays (JEG3 cells).	16687405	DNA Binding; TF PPI	Human	Medium	EMSA studies using nuclear extracts and antiserum against Dlx3 indicates endogenous Dlx3 can bind to a specific site in the Esx1 gene promoter.
ENSG00000106571	GLI3	151.489	249.653	-0.67454	GLI-Kruppel family member GLI3	Zinc-coordinating Group/BetaBetaAlpha-zinc finger Family	Debra Fulton	TF Gene	DNA-Binding: sequence-specific	Gli3 is a transcription factor. Gli3 binds Gli consensus binding sequences by chromatin immunoprecipitation and gel electrophoresis of PCR products and acts as a transcriptional repressor by western analysis and luciferase reporter assays.	10433919	DNA Binding; Transactivation	Human; Rat	Medium	Human Gli3 represses a luciferase-reporter gene carrying eight copies of a Gli-binding site derived from the HNF3b floor plate enhancer. The N-terminal truncation of Gli3 converted Gli3 from a weak repressor into an activator of a reporter gene.
ENSG00000175879	HOXD8	59.4177	104.777	-0.70658	homeo box D8	Helix-Turn-Helix Group/Homeodomain Family	Shannan HoSui	TF Gene Candidate	DNA-Binding: sequence-specific; Transcription Factor Binding: tf co-factor binding	HoxD8 activated transcription from the pTCBS reporter construct, which contains multimerized consensus binding sequence for Hox proteins. This activity could be enhanced by HMG1. In vivo transactivation activity of the pTHCR reporter was demonstrated using a chimera containing the HoxD8 activation domain and the HoxD9 DNA-binding domain.	8890171	Co-activation; TF PPI	Human	Medium	It has been reported that the product of the HOXD8 gene is unable to activate transcription of the pTHCR reporter in a co-transfection assay, due to a lack of recognition of the HCR target element in vivo (Zappavigna et al., 1991, 1994). The HCR contains at least six binding sites for HOX proteins with an ATTA core consensus sequence (Zappavigna et al., 1991). However, physical interaction in vit…
ENSG00000185920	PTCH1	350.282	592.087	-0.7374	patched homolog 1		Amy Ticoll	TF Gene Candidate		Luciferase reporter assays in transfected HEK-293 cells indicate PTCH1 inhibits activation of GL1. Similar experiment with 12 GLI-binding sites as a tandem repeat suggests inhibition of GLI1 activity by PTCH1 is via GLI-binding sites. No experiments found showing direct binding of PTCH1 to DNA.	16229683	DNA Binding	Human	Weak	Luciferase reporter assays in transfected HEK-293 cells indicate PTCH1 inhibits activation of GL1. Similar experiment with 12 GLI-binding sites as a tandem repeat suggests inhibition of GLI1 activity by PTCH1 is via GLI-binding sites.
ENSG00000213190	MLLT11	714.677	1210.25	-0.74505	myeloid/lymphoid or mixed-lineage leukemia (trithorax homolog, Drosophila); translocated to, 11		Warren Cheung	TF Gene Candidate		May be involved in expression of TuJ1, and expressed preferentially in murine neural stem cells. No direct evidence for TF activity.	15530661	Other	Human; Mouse	Weak	Murine neural stem cells shown to have up-regulated levels of AF1Q. Expression of human AF1Q in HEK triggered expression of TuJ1. RT-PCR on RNA extracted from dissociated NS/PCs (E11?D0), expanded NS/PCs (E11?D4 and E11?D10), cultured neurons (E15?D10), and dissociated neurons (E15?D0) and embryonic tissues, thymus and liver, were used for semi-quantitative RT-PCR to examine the expression of Af1…
ENSG00000145736	GTF2H2	49.7362	94.5479	-0.76466	general transcription factor II H, polypeptide 2		Sarav Sundararajan	TF Gene	Basal Transcription Factor; Transcription Factor Binding: tf co-factor binding	p44 is a subunit of TFIIH and interacts with the hematopoietic transcription factor SCL. No specific evidence is available on its DNA-binding or transactivation activities.	9880511	TF PPI	Human	Strong	Yeast two-hybrid screen demonstrates that SCL and p44 interact. This was further shown using GST pull-down assays using a GST-p44 fusion, as well as by co-immunoprecipitation.
ENSG00000136717	BIN1	68.9833	130.309	-0.81739	bridging integrator 1		Rob Sladek	Indeterminate - There is no evidence for or against this gene's role as a TF			15992821	Co-activation	Human	Strong	Bin1 is a nucleocytoplasmic protein containing a C-terminal SH3 domain that interacts with myc through a motif in the MBI region (the MBI region is thought to negatively regulate c-Myc transcriptional activity).Chromatin immunoprecipitation localizes Bin1 to the myc-regulated carbamoyl phosphate synthase/aspartate transcarbamoylase/dihydroorotase (CAD) promoter in MCF-7 breast carcinoma cells.
ENSG00000125618	PAX8	2.35157	12.8754	-0.82548	paired box gene 8	Helix-Turn-Helix Group/Homeodomain Family	Tim Hughes	TF Gene	DNA-Binding: sequence-specific	Pax8 encodes a protein with a Pax domain but not the typical associated homeodomain. In vitro translated Pax8, and also the PAX domain from Pax8, bind to specific short sequences found in the promoters of the promoters of thyroglobulin and thyroperoxidase, and can also activate reporters containing this sequence in cotransfection assays (PMID: 1508216).	1508216	DNA Binding; Transactivation	Human; Mouse	Not Selected	In vitro translated Pax8, and also the PAX domain from Pax8, bind to specific short sequences found in the promoters of the promoters of thyroglobulin and thyroperoxidase, and can also activate reporters containing this sequence in cotransfection assays.
ENSG00000175745	NR2F1	9.12262	25.4948	-0.84816	nuclear receptor subfamily 2, group F, member 1	Zinc-coordinating Group/Hormone-nuclear Receptor Family	Amy Ticoll	TF Gene	DNA-Binding: sequence-specific	Gel shift and methylation interference assays indicate COUP-TF binds to a specific region of the ovalbumin promoter. Luciferase assays indicate COUP-TF1 regulates expression of HBV enhancer II.	17009409	Transactivation	Human	Medium	Luciferase assays in HepG2[23] cells indicate COUP-TF1 regulates expression of HBV enhancer II.
ENSG00000175745	NR2F1	9.12262	25.4948	-0.84816	nuclear receptor subfamily 2, group F, member 1	Zinc-coordinating Group/Hormone-nuclear Receptor Family	Amy Ticoll	TF Gene	DNA-Binding: sequence-specific	Gel shift and methylation interference assays indicate COUP-TF binds to a specific region of the ovalbumin promoter. Luciferase assays indicate COUP-TF1 regulates expression of HBV enhancer II.	2739739	DNA Binding	Human	Strong	Gel shift and methylation interference assays indicate COUP-TF binds to a specific region of the ovalbumin promoter. COUP-TF isolated from HeLa cells.
ENSG00000150907	FOXO1	52.6186	104.047	-0.85145	forkhead box O1	Winged Helix-Turn-Helix/Forkhead Domain Family	Sarav Sundararajan	TF Gene	DNA-Binding: sequence-specific		10385407	DNA Binding; Transactivation	Human	Strong	EMSA assays using a GST-fusion of FKHR show that FKHR binds to the IGFBP-1 insulin response element. CAT reporter assays using the IGFBP-1 promoter demonstrate transactivation activity.
ENSG00000007866	TEAD3	102.599	195.539	-0.85785	TEA domain family member 3	Helix-Turn-Helix Group/Homeodomain Family	Gwenael Breard	TF Gene	DNA-Binding: sequence-specific	The human transcription factor hTEF-5 contains the TEA/ATTS DNA binding domain and is related to the TEF family of transcription factors. hTEF-5 is expressed in skeletal and cardiac muscle, but the strongest expression is observed in the placenta and in placenta-derived JEG-3 choriocarcinoma cells.	9148898	DNA Binding	Human	Strong	Human TEF-5 is preferentially expressed in placenta and binds to multiple functional elements of the human chorionic somatomammotropin-B gene enhancer.
ENSG00000181690	PLAG1	206.116	387.332	-0.86473	pleiomorphic adenoma gene 1	Zinc-coordinating Group/BetaBetaAlpha-zinc finger Family	Debra Fulton	TF Gene	DNA-Binding: sequence-specific	Plag1 is a transcription factor. Plag1 binds a consensus sequence composed of a core GRGGC followed 6®C8 nucleotides further by a cluster of at least three guanidines (G-cluster) (by cyclic amplification and selection of targets and EMSA). Plag1 stimulates an artificial promoter-reporter composed of six copies of the minimal consensus sequences and also binds and activates IGF-II promoter-reporte…	10646861	DNA Binding; Transactivation	Human	Strong	CASTing (cyclic amplification and selection of targets) using a fusion protein GST-PLAG1 reveals a consensus sequence composed of a core GRGGC followed 6?8 nucleotides further by a cluster of at least three guanidines (G-cluster).PLAG1 binds the DNA consensus sequence by EMSA (mutational analysis). Cotransfection of six copies of the minimal consensus sequences - reporter gene into the fetal kidn…
ENSG00000169946	ZFPM2	1.43237	12.8272	-0.87591	zinc finger protein, multitype 2		Rob Sladek	TF Gene Candidate		ZFPM2 was cloned from K562 RNA using PCR and RACE with degenerate primers directed against the zinc fingers in Zfpm1.ZFPM2 augments GATA1-dependent transactivation of the p45 NF-E2 element in transiently transfected NIH-3T3 cells. In addition, a GAL fusion protein containing a CtBP interaction motif from ZFPM2 represses transcription mediated by a reporter containing 5 copies of the UAS-GAL4 (p(g…	10438528	Co-activation	Human	Strong	ZFPM2 was cloned from K562 RNA using PCR and RACE with degenerate primers directed against the zinc fingers in Zfpm1.ZFPM2 augments GATA1-dependent transactivation of the p45 NF-E2 element in transiently transfected NIH-3T3 cells. In addition, a GAL fusion protein containing a CtBP interaction motif from ZFPM2 represses transcription mediated by a reporter containing 5 copies of the UAS-GAL4 (p(g…
ENSG00000107485	GATA3	1982.89	3708.55	-0.89791	GATA binding protein 3	Zinc-coordinating Group/GATA Domain Family	Amy Ticoll	TF Gene	DNA-Binding: sequence-specific	DNASe footprinting and gel shift assays indicate GATA-3 binds promoter regions. Cotransfection of human GATA-3 results in stimulation of HIV-1 LTR transcription.	8332492	DNA Binding	Human	Strong	DNASe footprinting assays indicate GATA-3 binding sites in the HIV-1 LTR. QT6 quail fibroblast cells used for expression of GATA-3 proteins. Gel shift assays indicate GATA-3 binds to the human T cell receptor delta gene enhancer.
ENSG00000102038	SMARCA1	605.253	1141.88	-0.89944	SWI/SNF related, matrix associated, actin dependent regulator of chromatin, subfamily a, member 1		Gwenael Breard	TF Gene Candidate	Transcription Regulatory Activity: heterochromatin interaction/binding	Mammals Smarcad1 genes encode a DEAD/H box-containing proteins belonging to the SNF2 family of the helicase superfamily. Considering that the mammalian genes are part of an evolutionarily conserved family that has been implicated as global activators of transcription in yeast, Smarcad1 is a potential candidate for being a member of the SNF/SWI chromatin remodeling complex.	11031099	Other	Human	Not Selected	This DEAD/H box-containing molecule has seven highly conserved sequence regions that allow us to place it in the SNF2 family of the helicase superfamily. We have mapped the gene for hHel1 to human chromosome 4q22-q23; this region is rich in breakpoints and deletion mutants of genes involved in several human diseases, notably soft tissue leiomyosarcoma, hepatocellular carcinoma, and hematologic ma…
ENSG00000102038	SMARCA1	605.253	1141.88	-0.89944	SWI/SNF related, matrix associated, actin dependent regulator of chromatin, subfamily a, member 1		Gwenael Breard	TF Gene Candidate	Transcription Regulatory Activity: heterochromatin interaction/binding	Mammals Smarcad1 genes encode a DEAD/H box-containing proteins belonging to the SNF2 family of the helicase superfamily. Considering that the mammalian genes are part of an evolutionarily conserved family that has been implicated as global activators of transcription in yeast, Smarcad1 is a potential candidate for being a member of the SNF/SWI chromatin remodeling complex.	1408766	DNA Binding	Human	Unknown	Authors report here sequence analysis, expression data, and functional studies for this human SNF2-like gene (hSNF2L) and its bovine homolog (bovSNF2L). Despite strong homology at the amino acid level, hSNF2L is not capable of complementing the yeast mutations snf2 or sth1 in S. cerevisiae. Furthermore, in contrast to SNF2 itself, a fusion protein consisting of the DNA binding domain of LexA and …
ENSG00000165030	NFIL3	697.445	1328.85	-0.9153	nuclear factor, interleukin 3, regulated	Zipper-Type Group/Leucine Zipper Family	Shannan HoSui	TF Gene	DNA-Binding: sequence-specific	E4BP4, a bZIP transcription factor, has been shown to have both repressor and enhancer activity using reporter gene assays. Direct binding to a ATTACGTCTG consensus sequence was shown using EMSA and DNase footprinting.	7565758	DNA Binding; Transactivation	Human	Medium	To define the transcriptional regulatory activity of NF-IL3A on the IL-3 promoter, transient transfections into MLA144 cells were performed. Introduction of the NF-IL3A BC12 expression plasmid into resting MLA144 T cells increased the CAT activity generated by the -315 and -173 plasmids 5.2- and 5.0-fold, respectively, compared with that generated by the BC12 expression vector alone. No significa…
ENSG00000165030	NFIL3	697.445	1328.85	-0.9153	nuclear factor, interleukin 3, regulated	Zipper-Type Group/Leucine Zipper Family	Shannan HoSui	TF Gene	DNA-Binding: sequence-specific	E4BP4, a bZIP transcription factor, has been shown to have both repressor and enhancer activity using reporter gene assays. Direct binding to a ATTACGTCTG consensus sequence was shown using EMSA and DNase footprinting.	10074173	DNA Binding; Transactivation	Human	Medium	The binding specificity of E4BP4 was examined by competitive EMSA using a recombinant E4BP4 protein obtained by fusion of the E4BP4 open reading frame with that of the 1.3S subunit of the Proprionibacterium shermanii transcarboxylase. The results indicate that the sequence from nt 1650 to 1662 in box alpha was the binding site for E4BP4. This segment contains the sequence cTTACaTAAg (the lowercas…
ENSG00000102878	HSF4	108.043	216.946	-0.92812	heat shock transcription factor 4	Winged Helix-Turn-Helix/Transcription Factor Family	Andrew Kwon	TF Gene	DNA-Binding: sequence-specific; Transcription Factor Binding: tf co-factor binding	Gel mobility assays, cotransfection studies, and immunoblotting shows that HSF4 is a TF that binds to HSE specifically. Two isomers of HSF4 are known: HSF4a and HSF4b. HSF4a plays an inhibitory role by interacting with TFIIF and HSE, while there is evidence that HSF4b acts as an activator.	11278480	DNA Binding; TF PPI	Human	Strong	HSF4a-GAL4 (HSF4's DNA binding domain replaced with GAL4's binding domain) and various truncates were transfected with GAL4-CAT reporter plasmids and tested by EMSA. GAL4-HSF4a construct with residues 124-463 repressed expression by > 5-fold. No repression was evident if cotransfection was done with full-length tagged HSF4a that cannot bind to GAL4 binding sites but able to bind other factors. in…
ENSG00000102878	HSF4	108.043	216.946	-0.92812	heat shock transcription factor 4	Winged Helix-Turn-Helix/Transcription Factor Family	Andrew Kwon	TF Gene	DNA-Binding: sequence-specific; Transcription Factor Binding: tf co-factor binding	Gel mobility assays, cotransfection studies, and immunoblotting shows that HSF4 is a TF that binds to HSE specifically. Two isomers of HSF4 are known: HSF4a and HSF4b. HSF4a plays an inhibitory role by interacting with TFIIF and HSE, while there is evidence that HSF4b acts as an activator.	8972228	DNA Binding	Human	Strong	Gel mobility shift assay shows that HSF4 binds to HSE but not to TATA or NF-kB. DNaseI footprint analysis with HSF4 and hsp70 promoter shows that two regions on the promoter are protected by HSF4. Cotransfection of HSF4 and HSE-CAT reporter construct into COS7 cells does not lead to reporter expression. GAL4-HSF4 protein that has endogenous DNA binding domain replaced with GAL4 DNA binding domain…
ENSG00000102878	HSF4	108.043	216.946	-0.92812	heat shock transcription factor 4	Winged Helix-Turn-Helix/Transcription Factor Family	Andrew Kwon	TF Gene	DNA-Binding: sequence-specific; Transcription Factor Binding: tf co-factor binding	Gel mobility assays, cotransfection studies, and immunoblotting shows that HSF4 is a TF that binds to HSE specifically. Two isomers of HSF4 are known: HSF4a and HSF4b. HSF4a plays an inhibitory role by interacting with TFIIF and HSE, while there is evidence that HSF4b acts as an activator.	10488131	DNA Binding	Human	Medium	RT-PCR of hHSF4 transcripts reveals two isoforms, hHSF4a and hHSF4b. GAL4-hHSF4a does not activate transcription of GAL4 site-directed luciferase gene when cotransfected, while GAL4-hHSF4b elevates luciferase activity by 3-fold, but about 1/10 of GAL4-HSF1. GAL4-HSF4b, but not GAL4-HSF4a, induces luciferase activity by 6 to 16-fold when stressed, but this is still less than that by GAL4-HSF1.
ENSG00000054598	FOXC1	46.7509	103.289	-0.93578	forkhead box C1	Winged Helix-Turn-Helix/Forkhead Domain Family	Elodie Portales-Casamar	TF Gene	DNA-Binding: sequence-specific	FOXC1 binds to the FOX binding site and is capable of transactivation.	15684392	DNA Binding; Transactivation	Human	Strong	FoxC1 binds to a consensus FOX binding site (FOXBS) in EMSA experiments.FoxC1 upregulate the transcription of a 6XFOXBS-Luc reporter construct in M2 cells.
ENSG00000054598	FOXC1	46.7509	103.289	-0.93578	forkhead box C1	Winged Helix-Turn-Helix/Forkhead Domain Family	Jared Roach	TF Gene	DNA-Binding: sequence-specific	OMIM: "Saleem et al. (2001) investigated 5 missense mutations of the FOXC1 transcription factor found in patients with Axenfeld-Rieger malformations to determine their effects on FOXC1 structure and function. ... DNA-binding experiments revealed that although the S82T and S131L mutations decreased DNA binding, the F112S and I126M mutations did not. However, the F112S and I126M mutations decreased…	17000708	DNA Binding; Transactivation	Human	Not Selected	human retinal cell culture and fish studies indicate direct regulation of FGF19 by Foxc1.
ENSG00000179862	CITED4	27.6417	65.8158	-0.98783	Cbp/p300-interacting transactivator, with Glu/Asp-rich carboxy-terminal domain, 4		Jared Roach	TF Gene	Transcription Factor Binding: tf co-factor binding	from OMIM "CITED4 belongs to a family of transcriptional coactivators that bind several proteins, including CREB-binding protein (MIM 600140) and p300 (MIM 602700)"	11744733	Co-activation	Human	Medium	evidence suggestive that CITED4 is indeed a co-factor
ENSG00000025434	NR1H3	56.6791	124.72	-0.99935	nuclear receptor subfamily 1, group H, member 3	Zinc-coordinating Group/Hormone-nuclear Receptor Family	Debra Fulton	TF Gene	DNA-Binding: sequence-specific	Nr1h3 is a transcription factor. It hetero dimerizes with retinoid X receptors (RXRs) and binds the D4 motif in CYP7A promoter (by gel mobility shift assay). Nr1h3 transactivates CYP7A and DR-4 reporter genes.	9013544	DNA Binding; Transactivation	Human; Mouse; Other	Strong	Gel mobility shift assays demonstrate that mLXR-alpha and hLXR-beta with hRXR and CYP7A promoter DNA (DR-4 motif) demonstrate that LXR-RXR heterodimerizes to bind the DNA with high affinity. Cotransfection of expression plasmids for mLXR-alpha or hLXR-beta into CV-1 cells with a CYP7 reporter construct and 24(S),25-epoxycholesterol (abundant in liver) or 24(R),25-epoxycholesterol(abundant in brai…
ENSG00000166886	NAB2	493.719	1018.7	-1.015	Ngfi-A binding protein 2		Alice Chou	TF Gene Candidate	Transcription Factor Binding: tf co-factor binding	NAB2 co-activates LHbeta promoter-luciferase reporteo with EGR in CV-1 cells. Mutation analysis shows NAB2 coactivation is absolutely dependent on the presence of 2 functional EGR-binding sites in the LHbeta promoter. NAB2 co-represses vascular endothelial growth factor (VEGF)-induced TF promoter luciferase reporter in HUVEC cells. NAB2, which lacks the C-terminal part interacting with EGR-1, doe…	12427750	Co-activation	Human	Strong	Overexpression of NAB2 in HUVEC cells results in a dose-dependent inhibition of vascular endothelial growth factor (VEGF)-induced TF promoter activity in reporter gene assay, which is comparable to the inhibition of EGR-1-triggered promoter activity. A truncated variant of NAB2, which lacks the C-terminal part interacting with EGR-1, doe not block VEGF- and EGR-1-mediated transactivation.
ENSG00000185022	MAFF	178.167	376.782	-1.0293	v-maf musculoaponeurotic fibrosarcoma oncogene family, protein F (avian)	Zipper-Type Group/Leucine Zipper Family	Debra Fulton	TF Gene	DNA-Binding: sequence-specific	MafF is a transcription factor. It transactives reporter genes in when in heterodimers with beta-globin ,Nrf!, and Jun and transrepresses a reporter gene when co-transfected on its own.	12490281	DNA Binding	Human	Strong	EMSA domonstrates that MafF protein is able to bind to the nuclear factor erythroid-2 (NF-E2) tandem repeat probe derived from the core HS2 enhancer.EMSA demonstrates that MafF protein is able to bind the antioxidant regulatory element (ARE) sequence of the glutamyl cisteinesynthetase (GCSI) with high affinity and regulates the GCSl ARE element. MafF/Nrf1 heterodimer in MEL cells transactivates a…
ENSG00000179348	GATA2	57.6679	133.033	-1.0571	GATA binding protein 2	Zinc-coordinating Group/GATA Domain Family	Debra Fulton	TF Gene	DNA-Binding: sequence-specific	Gata-2 is a transcription factor. It binds both ICAM-2 and MMP-2 promoter DNA sequences by EMSA/supershift assays and transfactivates the ICAM-2 promoter- and MMP-2-promoter reporter genes.	9565596	DNA Binding; Transactivation	Human	Strong	Mutational promoter analysis using ICAM-2 promoter-luciferase reporter gene construct identify important regulatory elements. EMSA assay determines GATA-2 binding to ICAM-2 promoter element. GATA-2 expressed in COS cells transactivates an ICAM-2 promoter-luciferase reporter gene.
ENSG00000179348	GATA2	57.6679	133.033	-1.0571	GATA binding protein 2	Zinc-coordinating Group/GATA Domain Family	Debra Fulton	TF Gene	DNA-Binding: sequence-specific	Gata-2 is a transcription factor. It binds both ICAM-2 and MMP-2 promoter DNA sequences by EMSA/supershift assays and transfactivates the ICAM-2 promoter- and MMP-2-promoter reporter genes.	14512418	DNA Binding	Human; Other; Rat	Strong	Supershift assays with GATA-s antibodies in GATA-2 protein binds to the MMP-2 promoter sequence. Cotransfectin of GATA-2 in COS-7 cells transactivates a MMP-2 promoter-luciferase construct.
ENSG00000170345	FOS	43.6331	108.115	-1.1082	FBJ osteosarcoma oncogene	Zipper-Type Group/Leucine Zipper Family	Amy Ticoll	TF Gene	DNA-Binding: sequence-specific	Supershift assays indicate Fos binds the AP-1 motif of the u-PAR promoter. ChIP assay shows c-Fos binds to the Nfatc1 and Acp5 promoters. Transfection assays show c-fos regulates fosB, GluR6 and BDNF expression.	8798512	DNA Binding	Human	Medium	Supershift assays with nuclear extracts from RKO cells indicate Fos binds the AP-1 motif of the u-PAR promoter.
ENSG00000170345	FOS	43.6331	108.115	-1.1082	FBJ osteosarcoma oncogene	Zipper-Type Group/Leucine Zipper Family	Amy Ticoll	TF Gene	DNA-Binding: sequence-specific	Supershift assays indicate Fos binds the AP-1 motif of the u-PAR promoter. ChIP assay shows c-Fos binds to the Nfatc1 and Acp5 promoters. Transfection assays show c-fos regulates fosB, GluR6 and BDNF expression.	11925568	Transactivation	Human; Mouse	Medium	Transfection assays in mouse neuroblastoma Neuro2A and human glioblastoma U251 cells show c-fos regulates fosB, GluR6 and BDNF expression.
ENSG00000134138	MEIS2	100.236	230.495	-1.1128	Meis homeobox 2	Helix-Turn-Helix Group/Homeodomain Family	Elodie Portales-Casamar	TF Gene	DNA-Binding: sequence-specific	MRG1 binds to and activates at least a dopamine receptor gene.	10764806	DNA Binding; Transactivation	Human	Strong	MRG1 binds to the D1A gene ACT sequence (EMSA).MRG1 activates the promoter of the D1A dopamine receptor gene in HepG2 and OK cells.
ENSG00000138795	LEF1	14109.5	32338.6	-1.1925	lymphoid enhancer binding factor 1	Other Alpha-Helix Group/High Mobility Group (Box) Family	Amy Ticoll	TF Gene	DNA-Binding: sequence-specific	GST pull-down assays and co-immunoprecipitation experiments indicate LEF-1 interacts with Alx4. Alx4 and LEF-1 bind N-CAM promoter cooperatively in EMSA. Transfection assays show Alx4 and LEF-1 regulate N-CAM promoter activity.	10958684	TF PPI	Human	Medium	protein interaction and reporter gene assays
ENSG00000125968	ID1	114.834	281.001	-1.21	inhibitor of DNA binding 1		Sarav Sundararajan	TF Gene Candidate	Transcription Factor Binding: tf co-factor binding	No DNA binding evidence (since this protein is lacking the basic domain and only has the HLH domain), but strong evidence of binding to other b-HLH transcription factors and inhibition of their binding affinity to DNA.	11234019	Other	Human	Strong	Demonstrate with pull-down assays that Ets2 binds to Id1. Also show that activation of the p16 promoter by Ets2 is disrupted by Id1 with LacZ reporter assays.
ENSG00000074047	GLI2	6.19533	28.7483	-1.2251	GLI-Kruppel family member GLI2	Zinc-coordinating Group/BetaBetaAlpha-zinc finger Family	Jared Roach	TF Gene	DNA-Binding: sequence-specific	From human EntrezGene: "This gene encodes a protein which belongs to the C2H2-type zinc finger protein subclass of the Gli family. Members of this subclass are characterized as transcription factors which bind DNA through zinc finger motifs. These motifs contain conserved H-C links. Gli family zinc finger proteins are mediators of Sonic hedgehog (Shh) signaling and they are implicated as potent o…	2850480	Transactivation	Human	Strong	Clear evidence for gene regulation; no direct DNA-binding studies in humans
ENSG00000136944	LMX1B	33.3092	95.5084	-1.2252	LIM homeobox transcription factor 1 beta	Helix-Turn-Helix Group/Homeodomain Family	Wyeth Wasserman	TF Gene Candidate	DNA-Binding: sequence-specific	Much information about the role of this gene in nail-patella syndrome, but relatively little about the transcriptional activity of the protein. It looks like it interacts with Pax-2, it appears to have some potential to interact in a sequence specific manner with an insulin cis-element,	15785774	TF PPI	Human	Medium	articifical conditions reveal interactions with Pax2
ENSG00000136944	LMX1B	33.3092	95.5084	-1.2252	LIM homeobox transcription factor 1 beta	Helix-Turn-Helix Group/Homeodomain Family	Jared Roach	TF Gene	DNA-Binding: sequence-specific	Homeobox gene with developmental effects is almost certainly a TF. There was some discussion among the reviewers as to whether this should be classified as a "TF Candidate" or a "TF Gene," I feel that the balance of evidence tips the classification to "TF Gene," but currently the committee prefers candidate.	11956245	DNA Binding	Human	Strong	Using gel shift assays, we demonstrated that LMX1B bound to two AT-rich sequences in the promoter region of NPHS2, the gene encoding podocin. Our results demonstrate that Lmx1b regulates important steps in glomerular development.
ENSG00000185630	PBX1	15.6726	53.5311	-1.2521	pre B-cell leukemia transcription factor 1	Helix-Turn-Helix Group/Homeodomain Family	Rob Sladek	TF Gene	DNA-Binding: sequence-specific	PBX1 forms heterodimers with MEIS1 in solution that cooperatively bind DNA. This interaction depends on amino-terminal sequences in PBX1 that are not present in the oncoprotein E2a-PBX1: consequently E2a-PBX1 is unable to bind DNA as a MEIS1 heterodimer. Binding site selection studies identified a consensus motif (5'-ATCAATCA') that interacted specifically with the PBX1 homeodomain.Gel shift assa…	9315626	DNA Binding	Human	Strong	PBX1 forms heterodimers with MEIS1 in solution that cooperatively bind DNA. This interaction depends on amino-terminal sequences in PBX1 that are not present in the oncoprotein E2a-PBX1: consequently E2a-PBX1 is unable to bind DNA as a MEIS1 heterodimer.
ENSG00000185630	PBX1	15.6726	53.5311	-1.2521	pre B-cell leukemia transcription factor 1	Helix-Turn-Helix Group/Homeodomain Family	Rob Sladek	TF Gene	DNA-Binding: sequence-specific	PBX1 forms heterodimers with MEIS1 in solution that cooperatively bind DNA. This interaction depends on amino-terminal sequences in PBX1 that are not present in the oncoprotein E2a-PBX1: consequently E2a-PBX1 is unable to bind DNA as a MEIS1 heterodimer. Binding site selection studies identified a consensus motif (5'-ATCAATCA') that interacted specifically with the PBX1 homeodomain.Gel shift assa…	12529389	DNA Binding; Transactivation	Human	Strong	Gel shift assays showed that PBX1, expressed in reticulocyte lysates, bound to a Pbx consensus element (PCE) located in the Moloney murine leukemia virus LTR. Antibody supershift confirmed participation of PBX1 in a retarded complex observed in gele shift studies that were performed to identify 293 cell nuclear proteins the interacted with the PCE.Pbx1 enhanced transfection of a Moloney MLV repor…
ENSG00000185630	PBX1	15.6726	53.5311	-1.2521	pre B-cell leukemia transcription factor 1	Helix-Turn-Helix Group/Homeodomain Family	Rob Sladek	TF Gene	DNA-Binding: sequence-specific	PBX1 forms heterodimers with MEIS1 in solution that cooperatively bind DNA. This interaction depends on amino-terminal sequences in PBX1 that are not present in the oncoprotein E2a-PBX1: consequently E2a-PBX1 is unable to bind DNA as a MEIS1 heterodimer. Binding site selection studies identified a consensus motif (5'-ATCAATCA') that interacted specifically with the PBX1 homeodomain.Gel shift assa…	8183558	DNA Binding	Human	Strong	Binding site selection studies identified a consensus motif (5'-ATCAATCA') that interacted specifically with the PBX1 homeodomain.
ENSG00000196628	TCF4	149.68	389.458	-1.2992	transcription factor 4	Zipper-Type Group/Helix-Loop-Helix Family	Debra Fulton	TF Gene	DNA-Binding: sequence-specific	Tcf4 is a transcription factor. It binds DNA (by EMSA analysis) in a complex with TFIIB and transactivates an SSTRinr-reporter in human and mouse neuroblastoma cells. However, it does not transactive the reporter gene in HeLa and NIH 3T3 cells suggesting that additional factors may be needed for SEF-2 activation in the neuroblastoma cells.	8978694	DNA Binding; TF PPI; Transactivation	Human; Mouse	Strong	Various hSSTR2 promoter-reporter genes traniently transfected into SSTR2 expression human and mouse neuroblastoma cells lines demonstrate that transcriptional activity depends on the presence of an initiator element (E-box-inr). Co-transfections of Sef-2 expression plasmids and SSTRinr-reporter constructs in Neuro2Acells demonstrates that Sef-2 activates the reporter gene.Sef-2 fails to activate …
ENSG00000126561	STAT5A	2017.53	5121.15	-1.3281	signal transducer and activator of transcription 5A	Other/Stat Protein Family	Elodie Portales-Casamar	TF Gene	DNA-Binding: sequence-specific	Stat5 is a well-caracterized TF with specific DNA-binding and transactivation described many times.	12393611	DNA Binding	Human	Strong	Activated Stat5 transactivates the beta RARE-tk-Luc reporter in EML cells.A Stat5-binding site is present in the RARE within the RARbeta promoter (EMSA in BaF3 cells).
ENSG00000141448	GATA6	2.46633	24.1662	-1.416	GATA binding protein 6		Amy Ticoll	TF Gene	Transcription Factor Binding: tf co-factor binding	GST pull-down and coimmunoprecipitation experiments demonstrate interaction between GATA-6 and Sp1. ChIP assays indicate the GATA-6 interaction with Sp1 occurs at the Sp site in the P450c17 promoter. GATA-6 transactivates a ®C227/LUC construct significantly.	14988427	TF PPI	Human	Strong	GST pull-down and coimmunoprecipitation experiments demonstrate interaction between GATA-6 and Sp1. ChIP assays indicate the GATA-6 interaction with Sp1 occurs at the Sp site in the P450c17 promoter in NCI-H295A cells.
ENSG00000143995	MEIS1	45.0774	142.242	-1.4401	Meis homeobox 1		Amy Ticoll	TF Gene	Transcription Factor Binding: tf co-factor binding	ChIP assays indicate Meis1 is recruited the Flt3 promoter with Meis1. Supershift assays indicate MEIS1 and PBXs bind to the PF4 promoter. In reporter gene assays, coexpression of MEIS1 and PBX increases the activity of the PF4 promoter.	16648484	Co-activation	Human	Medium	ChIP assays indicate Meis1 is recruited to loci P3, P5, and P6 of the the Flt3 promoter in myeloid progenitors immortalized by Hoxa9 plus Meis1.
ENSG00000143995	MEIS1	45.0774	142.242	-1.4401	Meis homeobox 1		Amy Ticoll	TF Gene	Transcription Factor Binding: tf co-factor binding	ChIP assays indicate Meis1 is recruited the Flt3 promoter with Meis1. Supershift assays indicate MEIS1 and PBXs bind to the PF4 promoter. In reporter gene assays, coexpression of MEIS1 and PBX increases the activity of the PF4 promoter.	12609849	Co-activation	Human	Strong	Supershift assays performed with the nuclear extracts from HEL cells indicate MEIS1 and PBXs together bind the PF4 promoter.
ENSG00000112182	BACH2	625.037	1738.22	-1.4501	BTB and CNC homology 2	Zipper-Type Group/Leucine Zipper Family	Rob Sladek	TF Gene	DNA-Binding: sequence-specific	Bach2 demonstrates binding as a Bach2-MafK heteromdimer to the chicken beta-globin NF-E2 response elemement (5'-TCGACCCGAAAGGAGCTGACTCATGCTAGCCC-3') in gel shift assays. Binding site selection studies performed using a bacterially synthesized MBP-Bach2 fusion protein identified a Bach2 consensus binding site (cgTGAGTCAtc).Transient transfection of quail QT6 fibroblasts and chicken erythroid HD3 c…	10949928	DNA Binding	Human	Strong	Sequence-specific DNA binding to the IgH HS3 (5'-GCTGAGGGCAGCTGAGTCATCCTGAGCCT-3') was demonstrated in BACH2-transfected RAJI cells by antibody supershift in a gel-shift assay.
ENSG00000118495	PLAGL1	79.5979	259.103	-1.5603	pleiomorphic adenoma gene-like 1	Zinc-coordinating Group/BetaBetaAlpha-zinc finger Family	Amy Ticoll	TF Gene Candidate		Reporter assays in transfected cells indicate PLAGL1 shows transcriptional activity. Exact role in transcription not yet clear.	9722527	Transactivation	Human	Medium	Reporter assays in transfected 293 cells and COS-1 cells indicate PLAGL1 shows transcriptional activity.
ENSG00000118495	PLAGL1	79.5979	259.103	-1.5603	pleiomorphic adenoma gene-like 1	Zinc-coordinating Group/BetaBetaAlpha-zinc finger Family	Debra Fulton	TF Gene	DNA-Binding: sequence-specific	Zac1 is a transcription factor. The Zac1 zinc finger domain binds a consensus DNA sequence by oligonucelotide selection screening and EMSA. Zac1 displays transcriptional activity by Gal4 fusion protein assays.	9671765	DNA Binding; Transactivation	Human	Medium	hZAC is a nuclear protein by immunocytochemistry (nuclei of human osteosarcoma SaOS-2 cells).The alignment of 13 oligonucleotides selected after screening of a random oligonucleotide library demonstrates that hZAC zinc finger domain binds to a DNA consensus nucleotide sequence (confirmed by electrophoretic mobility shift assay). Transfection of SaOs-2 cells with plasmids encoding a fusion protein…
ENSG00000244405	ETV5	190.698	704.657	-1.7913	ets variant gene 5	Winged Helix-Turn-Helix/Ets Domain Family	Rob Sladek	TF Gene	DNA-Binding: sequence-specific	ETV5 protein produced by in vitro translation in wheat germ extract binds to the E74 Ets-binding site in gel shift assays.ETV5 activates the human ICAM-1 minmal promoter and 3xE74-TK-Luc reporter plasmids following transient transfection in RK13 cells.Etv5 activates the murine bax promoter (bp ®C2673 to ®C1) following transient transfection in TAC-2.1 cells.	15857832	DNA Binding	Human	Strong	ERM protein produced by in vitro translation in wheat germ extract binds to the E74 Ets-binding site in gel shift assays.ERM activates the human ICAM-1 minmal promoter and 3xE74-TK-Luc reporter plasmids following transient transfection in RK13 cells.
ENSG00000151623	NR3C2	9.63226	65.4707	-1.8913	nuclear receptor subfamily 3, group C, member 2	Zinc-coordinating Group/Hormone-nuclear Receptor Family	Rob Sladek	TF Gene	DNA-Binding: sequence-specific	NR3C2 was cloned by screening a human genomic DNA library with a probe derived from the human glucocorticoid receptor. A cloned DNA fragment, encoding part of the DNA binding domain, was used to screen a human kidney library to recover longer cDNA clones. NR3C2, expressed in Sf21 insect cells, bound to probes containing a glucocorticoid reponse element (GRE) in gel shift assays. NR3C2 induced exp…	8389140	DNA Binding	Human	Strong	NR3C2, expressed in Sf21 insect cells, bound to probes containing a glucocorticoid reponse element (GRE) in gel shift assays. NR3C2 interaction with the GREs contained in the MMTV-LTR was confirmed by DNaseI footprinting.
ENSG00000151623	NR3C2	9.63226	65.4707	-1.8913	nuclear receptor subfamily 3, group C, member 2	Zinc-coordinating Group/Hormone-nuclear Receptor Family	Rob Sladek	TF Gene	DNA-Binding: sequence-specific	NR3C2 was cloned by screening a human genomic DNA library with a probe derived from the human glucocorticoid receptor. A cloned DNA fragment, encoding part of the DNA binding domain, was used to screen a human kidney library to recover longer cDNA clones. NR3C2, expressed in Sf21 insect cells, bound to probes containing a glucocorticoid reponse element (GRE) in gel shift assays. NR3C2 induced exp…	3037703	Transactivation	Human	Strong	NR3C2 was cloned by screening a human genomic DNA library with a probe derived from the human glucocorticoid receptor. A cloned DNA fragment, encoding part of the DNA binding domain, was used to screen a human kidney library to recover longer cDNA clones. The isolated NR3C2 clone could induce expression, in reponse to aldosterone treatment, of a reporter construct containing the MMTV-LTR in trans…
ENSG00000067646	ZFY	77.2183	455.107	-2.4132	zinc finger protein 1, Y linked		Gwenael Breard	Indeterminate - There is no evidence for or against this gene's role as a TF		ZFy1 has been identified as a Y-encoded zinc finger protein, designated ZFY, which they thought might represent the testis-determining factor (TDF). They cloned a 230-kb segment of the human Y chromosome thought to contain some or all of the TDF gene. The cloned region spanned the deletion in a female who carried all but 160 kb of the Y. Homologous sequences were found within this sex-determining…	3690661	Other	Human	Weak	The sex-determining region of the human Y chromosome encodes a finger protein
ENSG00000184058	TBX1	150.477	980.779	-2.6245	T-box 1	Beta-Hairpin-Ribbon Group/Transcription Factor T-Domain	Debra Fulton	TF Gene	DNA-Binding: sequence-specific	TBX1 is a transcription factor. It binds a core motif (by EMSA and supershifts) and transactivates a synthetic promoter-reporter (which includes a multimer of the motif). It possesses a C-terminal transactivation domain by GAL4 DNA binding domain-XTbx1 fusion activation.	11111039	DNA Binding	Human; Other	Medium	293 cells transiently transfected with a palindromic 22 bp sequence (T-site) and TBX1 demonstrates DNA binding (EMSA and supershifts assays).TBX1 did not activate expression (however, TBX2 did) of a multimer T-site-reporter gene, however, TBX2 did activate expression of the same reporter. The authors suggest that this results may be due to the absence of an important co-activator or co-repressor …
ENSG00000184058	TBX1	150.477	980.779	-2.6245	T-box 1	Beta-Hairpin-Ribbon Group/Transcription Factor T-Domain	Debra Fulton	TF Gene	DNA-Binding: sequence-specific	TBX1 is a transcription factor. It binds a core motif (by EMSA and supershifts) and transactivates a synthetic promoter-reporter (which includes a multimer of the motif). It possesses a C-terminal transactivation domain by GAL4 DNA binding domain-XTbx1 fusion activation.	15736267	Transactivation	Human; Other	Medium	Whole mount in situ hybridization detects XTbx1 expression in Xenopus embryos.Co-Transfection of XTbx1 and a human osteosarcoma cell line, U2-OS, with Brachyury (core motif TCACACCT) binding site-CAT reporter transactivates the reporter.GAL4 DNA binding domain-XTbx1 fusion activates the GAL4 reporter in a dose-dependent manner in U2-OS cells demonstrating that the activation domain of XTbx1 requi…
ENSG00000122877	EGR2	8.4082	171.981	-3.3468	early growth response 2	Zinc-coordinating Group/BetaBetaAlpha-zinc finger Family	Amy Ticoll	TF Gene	DNA-Binding: sequence-specific	EMSA indicates EGR2 binds to specific sites within the BNIP3L and BAK promoter regions. Reporter assays with subcloning into pGL3-basic vector show EGR2 activates BNIP3L and BAK.	12687019	DNA Binding	Human	Medium	EMSA with extracts from infected SW480 cells indicates EGR2 binds to specific sites within the BNIP3L and BAK promoter regions.
ENSG00000120738	EGR1	633.07	8113.5	-3.5249	early growth response 1	Zinc-coordinating Group/BetaBetaAlpha-zinc finger Family	David Martin	TF Gene	DNA-Binding: sequence-specific		9858508	DNA Binding	Human; Mouse	Strong	The binding of a recombinant Egr-1 produced a DNA-protein complex is studied by Electrophoretic Mobility Shift Assays. The specificity of Egr-1 binding was demonstrated by a competition assay using an excess of an oligonucleotide carrying an Egr-1 binding site and by the decreased mobility of the complex upon the addition of an Egr-1-specific antibody.
ENSG00000120738	EGR1	633.07	8113.5	-3.5249	early growth response 1	Zinc-coordinating Group/BetaBetaAlpha-zinc finger Family	David Martin	TF Gene	DNA-Binding: sequence-specific		10049687	Transactivation	Human; Mouse	Strong	An Egr-1 mutant comprising the entire C-terminal activation domain and partly truncated DNA-binding and nuclear translocation domains function as the transdominant repressor of Egr-1-dependent gene transcription (luciferase reported plasmid).

## Sheet: DE_Annotated_Oncogenes
Gene_ID	Gene_Symbol	KO	WT	log2FoldChange	Description	Chr_Band	Tumour_Types(Somatic)	Tumour_Types(Germline)	Cancer_Syndrome	Molecular_Genetics	Mutation_Types	Translocation_Partner	Synonyms
ENSG00000002834	LASP1	4434.08	3787.58	0.22605	LIM and SH3 protein 1	17q11-q21.3	AML	N.A.	N.A.	Dom	T	KMT2A	3927,ENSG00000002834,LASP1,Q14847
ENSG00000005339	CREBBP	2687.64	1642.51	0.70318	CREB binding protein (CBP)	16p13.3	ALL, AML, DLBCL, B-NHL	N.A.	N.A.	Dom/Rec	T, N, F, Mis, O	KMT2A, MORF, KAT6A	1387,CREBBP,ENSG00000005339,Q92793,RSTS
ENSG00000007237	GAS7	2626.04	3023.67	-0.20235	growth arrest-specific 7	17p	AML*	N.A.	N.A.	Dom	T	KMT2A	8522,ENSG00000007237,GAS7,O60861
ENSG00000012048	BRCA1	1829.18	1383.55	0.39882	familial breast/ovarian cancer gene 1	17q21	ovarian	breast, ovarian	hereditary breast/ovarian cancer	Rec	D, Mis, N, F, S	N.A.	672,BRCA1,ENSG00000012048,P38398
ENSG00000018408	WWTR1	5.03111	18.6742	-0.86748	WW domain containing transcription regulator 1	3q23-q24	epithelioid haemangioendothelioma	N.A.	N.A.	Dom	T	CAMTA1	25937,ENSG00000018408,Q9GZV5,WWTR1
ENSG00000029363	BCLAF1	5318.46	4681.92	0.18299	BCL2 associated transcription factor 1	6q23.3	melanoma, SCC	N.A.	N.A.	N.A.	Mis	N.A.	9774,BCLAF1,ENSG00000029363,Q9NYF8
ENSG00000029725	RABEP1	2346.54	1786.9	0.38948	rabaptin, RAB GTPase binding effector protein 1	17p13.2	CMML	N.A.	N.A.	Dom	T	PDGFRB	9135,ENSG00000029725,Q15276,RABEP1
ENSG00000036257	CUL3	2460.06	2219.11	0.14776	cullin 3	2q36.2	lung cancer	N.A.	N.A.	N.A.	N	N.A.	8452,CUL3,ENSG00000036257,Q13618
ENSG00000037280	FLT4	642.003	832.502	-0.36725	fms-related tyrosine kinase 4	5q35.3	soft tissue sarcoma	N.A.	N.A.	Dom	A	N.A.	2324,ENSG00000037280,FLT4,P35916
ENSG00000044524	EPHA3	722.772	1029.18	-0.50149	EPH receptor A3	3p11.1	lung cancer, CRC, melanoma	N.A.	N.A.	N.A.	Mis	N.A.	2042,ENSG00000044524,EPHA3,ETK,ETK1,P29320,TYRO4
ENSG00000046889	PREX2	307.731	3085.7	-3.2756	phosphatidylinositol-3,4,5-trisphosphate dependent Rac exchange factor 2	8q13.2	melanoma, pancreatic ductal adenocarcinoma	N.A.	N.A.	Dom	Mis, N	N.A.	80243,DEPDC2,ENSG00000046889,PREX2,Q70Z35
ENSG00000047932	GOPC	1731.68	1419.27	0.28363	golgi associated PDZ and coiled-coil motif containing	6q21	glioblastoma, cholangiocarcinoma, borderline ovarian	N.A.	N.A.	Dom	T	ROS1	57120,ENSG00000047932,GOPC,Q9HD26
ENSG00000049618	ARID1B	3081.67	2341.58	0.39322	AT rich interactive domain 1B	6q25.1	breast, hepatocellular carcinoma, clear cell ovarian carcinoma	N.A.	N.A.	Rec	Mis, F, N, O	N.A.	57492,ARID1B,ENSG00000049618
ENSG00000051108	HERPUD1	369.933	588.566	-0.64813	homocysteine-inducible, endoplasmic reticulum stress-inducible, ubiquitin-like domain member 1	16q12.2-q13	prostate	N.A.	N.A.	Dom	T	ERG	9709,ENSG00000051108,HERPUD1,Q15011
ENSG00000054118	THRAP3	6221.11	5331.25	0.22172	thyroid hormone receptor associated protein 3 (TRAP150)	1p34.3	aneurysmal bone cyst	N.A.	N.A.	Dom	T	USP6	9967,ENSG00000054118,Q9Y2W1,THRAP3
ENSG00000055609	KMT2C	2409.82	2124.13	0.17983	lysine (K)-specific methyltransferase 2C	7q36.1	medulloblastoma	N.A.	N.A.	Rec	N	N.A.	58508,ENSG00000055609,KMT2C,MLL3,Q8NEZ4
ENSG00000062822	POLD1	4645.42	3304.46	0.4873	DNA polymerase delta 1, catalytic subunit	19q13.3	CRC	CRC	Lynch syndrome	N.A.	Mis	N.A.	5424,ENSG00000062822,P28340,POLD,POLD1
ENSG00000065057	NTHL1	915.812	657.189	0.47032	nth like DNA glycosylase 1	16p13.3	CRC	N.A.	Familial adenomatous polyposis	N.A.	N, S	N.A.	4913,ENSG00000065057,NTHL1,P78549
ENSG00000065361	ERBB3	20.5666	58.6066	-1.1253	erb-b2 receptor tyrosine kinase 3	12q13	colon, gastric, head and neck, bladder, skin	N.A.	N.A.	Dom	Mis, N	N.A.	2065,ENSG00000065361,ERBB3,LCCS2,P21860
ENSG00000066117	SMARCD1	4491.88	4103.57	0.12966	SWI/SNF related, matrix associated, actin dependent regulator of chromatin, subfamily d, member 1	12q13-q14	breast	N.A.	N.A.	Rec	N	N.A.	6602,ENSG00000066117,Q96GM5,SMARCD1
ENSG00000067082	KLF6	993.504	543.115	0.85633	Kruppel-like factor 6	10p15	prostate, glioma	N.A.	N.A.	Rec	Mis, N	N.A.	1316,BCD1,COPEB,ENSG00000067082,KLF6,Q99612,ST12
ENSG00000067560	RHOA	9674.62	7621.23	0.3429	ras homolog family member A	3p21.3	diffuse gastric, T cell lymphomas, paediatric Burkitt lymphoma	N.A.	N.A.	Dom	Mis, F, O	N.A.	387,ARH12,ARHA,ENSG00000067560,P61586,RHOA
ENSG00000067955	CBFB	3473.21	4211.64	-0.27551	core-binding factor, beta subunit	16q22	AML	N.A.	N.A.	Dom	T	MYH11	865,CBFB,ENSG00000067955,Q13951
ENSG00000068078	FGFR3	172.654	235.991	-0.41974	fibroblast growth factor receptor 3	4p16.3	bladder, MM, T-cell lymphoma	N.A.	N.A.	Dom	Mis, T	IGH, ETV6	2261,ACH,ENSG00000068078,FGFR3,P22607
ENSG00000069399	BCL3	51.4383	18.6989	1.0532	B-cell CLL/lymphoma 3	19q13	CLL	N.A.	N.A.	Dom	T	IGH	602,BCL3,BCL4,D19S37,ENSG00000069399,P20749
ENSG00000070756	PABPC1	19466	18024.1	0.11075	poly(A) binding protein cytoplasmic 1	8q22.3	HNSCC, biliary tract carcinoma	N.A.	N.A.	N.A.	Mis, F	N.A.	26986,ENSG00000070756,P11940,PAB1,PABPC1,PABPC2
ENSG00000071564	TCF3	14343.8	12206.7	0.23217	transcription factor 3 (E2A immunoglobulin enhancer binding factors E12/E47)	19p13.3	pre B-ALL	N.A.	N.A.	Dom	T	PBX1, HLF, TFPT	6929,ENSG00000071564,P15923,TCF3
ENSG00000072062	PRKACA	2057.83	1742.5	0.23805	protein kinase cAMP-activated catalytic subunit alpha	19p13.1	fibrolamellar hepatocellular carcinoma, cortisol secreting adrenal adenoma	N.A.	N.A.	Dom	T, Mis, N	DNAJB1	5566,ENSG00000072062,P17612,PRKACA
ENSG00000072274	TFRC	12052.7	5073.97	1.2428	transferrin receptor (p90, CD71)	3q29	NHL	N.A.	N.A.	Dom	T	BCL6	7037,ENSG00000072274,P02786,TFRC
ENSG00000072364	AFF4	1614.87	2833.31	-0.80078	AF4/FMR2 family, member 4	5q31	ALL	N.A.	N.A.	Dom	T	KMT2A	27125,AFF4,ENSG00000072364,Q9UHB7
ENSG00000073578	SDHA	1432.32	1728.61	-0.2692	succinate dehydrogenase complex, subunit A, flavoprotein (Fp)	5p15	GIST, paraganglioma	paraganglioma	paragangliomas-5 (PGL5)	Rec	Mis, N	N.A.	6389,ENSG00000073578,P31040,SDH2,SDHA
ENSG00000073584	SMARCE1	2225.07	1942.7	0.19405	SWI/SNF related, matrix associated, actin dependent regulator of chromatin, subfamily e, member 1	17q21.2	N.A.	meningioma	N.A.	Rec	F, Mis, N	N.A.	6605,ENSG00000073584,Q969G3,SMARCE1
ENSG00000073614	KDM5A	2803.18	3069.18	-0.12969	lysine (K)-specific demethylase 5A, JARID1A	12p11	AML	N.A.	N.A.	Dom	T	NUP98	5927,ENSG00000073614,JARID1A,KDM5A,RBBP2
ENSG00000073792	IGF2BP2	52.5378	500.389	-3.0174	insulin like growth factor 2 mRNA binding protein 2	3q27.2	lymphoma	N.A.	N.A.	N.A.	D	N.A.	10644,ENSG00000073792,IGF2BP2,Q9Y6M1
ENSG00000073803	MAP3K13	36.8826	78.5269	-0.90139	mitogen-activated protein kinase kinase kinase 13	3q27	breast	N.A.	N.A.	Rec	F	N.A.	9175,ENSG00000073803,MAP3K13,O43283
ENSG00000074266	EED	845.248	724.021	0.21989	embryonic ectoderm development	11q14.2	malignant peripheral nerve sheath tumours, MDS and related, lung adenocarcinoma	N.A.	N.A.	N.A.	Mis, F	N.A.	8726,EED,ENSG00000074266,O75530
ENSG00000076242	MLH1	1575.44	1063.68	0.56022	E.coli MutL homolog gene	3p21.3	colorectal, endometrial, ovarian, CNS tumours	colorectal, endometrial, ovarian, CNS	hereditary non-polyposis colorectal cancer, Turcot syndrome	Rec	D, Mis, N, F, S	N.A.	4292,COCA2,ENSG00000076242,MLH1,P40692
ENSG00000076685	NT5C2	2111.09	1547.39	0.44382	5'-nucleotidase, cytosolic II	10q24.32	relapse ALL	N.A.	N.A.	Dom	Mis	N.A.	22978,ENSG00000076685,NT5B,NT5C2,P49902
ENSG00000077150	NFKB2	782.953	1115.33	-0.50358	nuclear factor of kappa light polypeptide gene enhancer in B-cells 2 (p49/p100)	10q24	B-NHL	N.A.	N.A.	Dom	T	IGH	IGH
ENSG00000077782	FGFR1	743.293	3226.21	-2.088	fibroblast growth factor receptor 1	8p11.2-p11.1	MPN, NHL, salivary adenoma	N.A.	N.A.	Dom	T	BCR, FOP, ZMYM2, CNTRL, PLAG1	2260,ENSG00000077782,FGFR1,FLT2,KAL2,P11362
ENSG00000078177	N4BP2	1403.55	1687.8	-0.26382	NEDD4 binding protein 2	4p14	lung cancer	N.A.	N.A.	N.A.	D	N.A.	55728,ENSG00000078177,N4BP2,Q86UW6
ENSG00000078403	MLLT10	1525.33	1150.11	0.40255	myeloid/lymphoid or mixed-lineage leukemia (trithorax homolog, Drosophila); translocated to, 10 (AF10)	10p12	AL	N.A.	N.A.	Dom	T	KMT2A, PICALM, CDK6	8028,ENSG00000078403,MLLT10,P55197
ENSG00000078674	PCM1	4824.59	3743.75	0.36426	pericentriolar material 1 (PTC4)	8p22-p21.3	papillary thyroid, CML, MPN	N.A.	N.A.	Dom	T	RET, JAK2	5108,ENSG00000078674,PCM1,Q15154
ENSG00000079432	CIC	3910.06	3139.59	0.31483	capicua homolog	19q13.2	oligodendroglioma, soft tissue sarcoma	N.A.	N.A.	Rec	Mis, F, S,T	DUX4L1, FOXO4	23152,CIC,ENSG00000079432
ENSG00000079805	DNM2	6248.82	3376.3	0.88208	dynamin 2	19p13.2	T-ALL	N.A.	N.A.	Rec	F, N, S, Mis, O	N.A.	1785,DNM2,ENSG00000079805,P50570
ENSG00000079999	KEAP1	3063.04	2101.57	0.53981	kelch like ECH associated protein 1	19p13.2	NSCLC, breast carcinoma	N.A.	N.A.	N.A.	Mis, N, F	N.A.	9817,ENSG00000079999,KEAP1,Q14145
ENSG00000080824	HSP90AA1	39433.6	43186.5	-0.13069	heat shock protein 90kDa alpha (cytosolic), class A member 1	14q32.33	NHL	N.A.	N.A.	Dom	T	BCL6	3320,ENSG00000080824,HSP90AA1,HSPC1,HSPCA,P07900
ENSG00000081237	PTPRC	15032.7	12103.4	0.31177	protein tyrosine phosphatase, receptor type, C	1q31-q32	T-ALL	N.A.	N.A.	Rec	Mis, N, S	N.A.	5788,CD45,ENSG00000081237,PTPRC
ENSG00000082898	XPO1	8380.46	6074.42	0.46206	exportin 1 (CRM1 homolog, yeast)	2p15	CLL	N.A.	N.A.	Dom	Mis	N.A.	7514,ENSG00000082898,O14980,XPO1
ENSG00000083168	KAT6A	3449.06	3071.72	0.16538	K(lysine) acetyltransferase 6A	8p11	AML	N.A.	N.A.	Dom	T, A	CREBBP, NCOA2, EP300	CREBBP, NCOA2, EP300
ENSG00000083799	CYLD	590.215	775.983	-0.38765	familial cylindromatosis gene	16q12-q13	cylindroma	cylindroma	familial cylindromatosis, familial trichoepithelioma, Brooke-Spiegler syndrome	Rec	Mis, N, F, S	N.A.	1540,CYLD,CYLD1,ENSG00000083799,Q9NQC7
ENSG00000085832	EPS15	1320.18	1159.6	0.18403	epidermal growth factor receptor pathway substrate 15 (AF1p)	1p32	ALL	N.A.	N.A.	Dom	T	KMT2A	2060,ENSG00000085832,EPS15,P42566
ENSG00000088256	GNA11	385.35	262.548	0.53218	guanine nucleotide binding protein (G protein), alpha 11 (Gq class)	19p13.3	uveal melanoma, primary central nervous system melanocytic neoplasms	N.A.	N.A.	Dom	Mis	N.A.	2767,ENSG00000088256,GNA11,HHC2,P29992
ENSG00000091483	FH	1310.77	1737.21	-0.40245	fumarate hydratase	1q42.1	N.A.	leiomyomatosis, renal	hereditary leiomyomatosis and renal cell cancer	Rec	Mis, N, F	N.A.	2271,ENSG00000091483,FH,P07954
ENSG00000092820	EZR	4807.53	3513.89	0.44982	ezrin	6q25.3	NSCLC	N.A.	N.A.	Dom	T	ROS1	7430,ENSG00000092820,EZR,P15311,VIL2
ENSG00000095015	MAP3K1	259.22	421.109	-0.67359	mitogen-activated protein kinase kinase kinase 1, E3 ubiquitin protein ligase	5q11.2	luminal A breast	N.A.	N.A.	Rec	N, F, Mis, O, S	N.A.	4214,ENSG00000095015,MAP3K1,MAPKKK1,MEKK,MEKK1,Q13233
ENSG00000097007	ABL1	4046.96	3482.17	0.21573	v-abl Abelson murine leukemia viral oncogene homolog 1	9q34.1	CML, ALL, T-ALL	N.A.	N.A.	Dom	T, Mis	BCR, ETV6, NUP214	25,ABL,ABL1,ENSG00000097007,P00519
ENSG00000099956	SMARCB1	5462.2	3509.78	0.63429	SWI/SNF related, matrix associated, actin dependent regulator of chromatin, subfamily b, member 1	22q11	malignant rhabdoid	malignant rhabdoid	rhabdoid predisposition syndrome	Rec	D, N, F, S	N.A.	6598,ENSG00000099956,Q12824,SMARCB1,SNF5L1
ENSG00000100030	MAPK1	3239.78	2549.14	0.34411	mitogen-activated protein kinase 1	22q11.2	CLL, ovarian mixed germ cell tumour, cervical carcinoma	N.A.	N.A.	Dom	Mis	N.A.	5594,ENSG00000100030,MAPK1,P28482,PRKM1,PRKM2
ENSG00000100345	MYH9	21093.4	14310.7	0.55801	myosin, heavy polypeptide 9, non-muscle	22q13.1	ALCL	N.A.	N.A.	Dom	T	ALK	4627,DFNA17,ENSG00000100345,MYH9,P35579
ENSG00000100393	EP300	3168.11	3548.46	-0.16138	300 kd E1A-Binding protein gene	22q13	colorectal, breast, pancreatic, AML, ALL, DLBCL	N.A.	N.A.	Rec	T, N, F, Mis, O	KMT2A, KAT6A	2033,ENSG00000100393,EP300,Q09472
ENSG00000100503	NIN	3548.09	2602.17	0.44413	ninein (GSK3B interacting protein)	14q24	MPN	N.A.	N.A.	Dom	T	PDGFRB	51199,ENSG00000100503,NIN,Q8N4C6
ENSG00000100644	HIF1A	1449.78	1163.14	0.31483	hypoxia inducible factor 1 alpha subunit	14q23.2	endometrioid carcinoma, glioblastoma, colorectal, renal, lung, pancreatic	N.A.	N.A.	Dom	Mis, F, N	N.A.	3091,ENSG00000100644,HIF1A,Q16665
ENSG00000100852	ARHGAP5	841.703	1068.76	-0.33755	Rho GTPase activating protein 5	14q12	colon cancer, glioma	N.A.	N.A.	N.A.	Mis	N.A.	394,ARHGAP5,ENSG00000100852,GFI2,Q13017
ENSG00000101343	CRNKL1	1429.32	1950.92	-0.44354	crooked neck pre-mRNA splicing factor 1	20p11.23	base cell carcinoma	N.A.	N.A.	N.A.	Mis	N.A.	51340,CRNKL1,ENSG00000101343,Q9BZJ0
ENSG00000101972	STAG2	5798.93	4907.01	0.24009	stromal antigen 2	Xq25	bladder carcinoma, glioblastoma, melanoma, Ewing's sarcoma, myeloid neoplasms	N.A.	N.A.	Rec	Mis, N, F, S	N.A.	10735,ENSG00000101972,Q8N3U4,STAG2
ENSG00000102034	ELF4	479.086	281.261	0.74229	E74-like factor 4 (ets domain transcription factor)	Xq26	AML	N.A.	N.A.	Dom	T	ERG	2000,ELF4,ENSG00000102034,Q99607
ENSG00000102974	CTCF	4548.11	3756.26	0.27449	CCCTC-binding factor	16q22.1	endometrial, breast, head and neck cancer	N.A.	N.A.	Dom	Mis, N	N.A.	10664,CTCF,ENSG00000102974,P49711
ENSG00000103197	TSC2	2468.32	2732.46	-0.14486	tuberous sclerosis 2 gene	16p13.3	pulmonary lymphangioleiomyomatosis (LAM), renal angiomyolipoma, HNSCC	hamartoma, renal cell carcinoma, tuberous sclerosis tuber	Tuberous sclerosis 2	Rec	D, Mis, N, F, S	N.A.	7249,ENSG00000103197,P49815,TSC2,TSC4
ENSG00000104320	NBN	1847.88	1304.27	0.49815	nibrin	8q21	N.A.	NHL, glioma, medulloblastoma, rhabdomyosarcoma	Nijmegen breakage syndrome	Rec	Mis, N, F	N.A.	4683,ENSG00000104320,NBN,NBS,NBS1,O60934
ENSG00000104365	IKBKB	1818.52	1590.75	0.19133	inhibitor of kappa light polypeptide gene enhancer in B-cells, kinase beta	8p11.2	SMZL	N.A.	N.A.	Dom	Mis	N.A.	3551,ENSG00000104365,IKBKB,O14920
ENSG00000104408	EIF3E	6686.52	6252.33	0.096372	eukaryotic translation initiation factor 3, subunit E	8q22-q23	colorectal	N.A.	N.A.	Dom	T	RSPO3	3646,EIF3E,EIF3S6,ENSG00000104408,INT6,P60228
ENSG00000104517	UBR5	3596.2	3136.73	0.19595	ubiquitin protein ligase E3 component n-recognin 5	8q22	mantle cell lymphoma, gastric, colorectal	N.A.	N.A.	Rec	F, N, Mis, S	N.A.	51366,EDD1,ENSG00000104517,O95071,UBR5
ENSG00000104728	ARHGEF10	907.816	306.807	1.5251	Rho guanine nucleotide exchange factor 10	8p23.3	colon cancer	N.A.	N.A.	N.A.	D	N.A.	9639,ARHGEF10,ENSG00000104728,O15013
ENSG00000104884	ERCC2	1111.19	937.157	0.2407	excision repair cross-complementing rodent repair deficiency, complementation group 2 (xeroderma pigmentosum D)	19q13.2-q13.3	N.A.	skin basal cell, skin squamous cell, melanoma	xeroderma pigmentosum (D)	Rec	Mis, N, F, S	N.A.	2068,ENSG00000104884,ERCC2,P18074,XPD
ENSG00000104903	LYL1	62.3327	23.4239	1.013	lymphoblastic leukemia derived sequence 1	19p13.2-p13.1	T-ALL	N.A.	N.A.	Dom	T	TRB	4066,ENSG00000104903,LYL1,P12980
ENSG00000105221	AKT2	4969.2	3873.11	0.35766	v-akt murine thymoma viral oncogene homolog 2	19q13.1-q13.2	ovarian, pancreatic	N.A.	N.A.	Dom	A	N.A.	208,AKT2,ENSG00000105221,P31751
ENSG00000105568	PPP2R1A	4638.35	3830.75	0.27485	protein phosphatase 2, regulatory subunit A, alpha	19q13.41	clear cell ovarian carcinoma	N.A.	N.A.	Dom	Mis	N.A.	5518,ENSG00000105568,P30153,PPP2R1A
ENSG00000105639	JAK3	539.599	443.189	0.27735	Janus kinase 3	19p13.1	acute megakaryocytic leukaemia, ETP ALL	N.A.	N.A.	Dom	Mis	N.A.	3718,ENSG00000105639,JAK3,P52333
ENSG00000105662	CRTC1	992.231	694.807	0.50644	CREB regulated transcription coactivator 1	19p13.11	salivary gland mucoepidermoid	N.A.	N.A.	Dom	T	MAML2	23373,CRTC1,ENSG00000105662,MECT1,Q6UUV9
ENSG00000106462	EZH2	4661.43	3881.6	0.26302	enhancer of zeste homolog 2	7q35-q36	DLBCL	N.A.	N.A.	Dom	Mis	N.A.	2146,ENSG00000106462,EZH2,Q15910
ENSG00000107485	GATA3	1982.89	3708.55	-0.89791	GATA binding protein 3	10p15	breast	N.A.	N.A.	Rec	F, N, S	N.A.	2625,ENSG00000107485,GATA3,P23771
ENSG00000107779	BMPR1A	668.678	552.007	0.27139	bone morphogenetic protein receptor, type IA	10q22.3	N.A.	gastrointestinal polyps	juvenile polyposis	Rec	Mis, N, F	N.A.	657,ACVRLK3,ALK3,BMPR1A,CD292,ENSG00000107779,P36894
ENSG00000107864	CPEB3	87.4404	143.785	-0.648	cytoplasmic polyadenylation element binding protein 3	10q23.32	lung cancer	N.A.	N.A.	N.A.	D	N.A.	22849,CPEB3,ENSG00000107864,Q8NE35
ENSG00000107882	SUFU	827.082	651.12	0.33756	suppressor of fused homolog (Drosophila)	10q24.32	medulloblastoma	medulloblastoma	medulloblastoma predisposition	Rec	D, F, S	N.A.	51684,ENSG00000107882,Q9UMX1,SUFU
ENSG00000107929	LARP4B	2580.35	2059.97	0.32271	La ribonucleoprotein domain family member 4B	10p15.3	CRC, glioma	N.A.	N.A.	N.A.	F, D	N.A.	23185,ENSG00000107929,KIAA0217,LARP4B,LARP5,Q92615
ENSG00000108091	CCDC6	1189.44	1011.85	0.23101	coiled-coil domain containing 6	10q21	papillary thyroid, CML, NSCLC	N.A.	N.A.	Dom	T	RET, PDGFRB	8030,CCDC6,D10S170,ENSG00000108091,Q16204,TST1
ENSG00000108292	MLLT6	8525.11	6763.45	0.3327	myeloid/lymphoid or mixed-lineage leukemia (trithorax homolog, Drosophila); translocated to, 6 (AF17)	17q21	AL	N.A.	N.A.	Dom	T	KMT2A	4302,ENSG00000108292,MLLT6,P55198
ENSG00000108654	DDX5	24448.8	22893.6	0.094619	DEAD (Asp-Glu-Ala-Asp) box polypeptide 5	17q21	prostate	N.A.	N.A.	Dom	T	ETV4	1655,DDX5,ENSG00000108654,G17P1,HLR1,P17844
ENSG00000109685	WHSC1	9395.88	7937.32	0.24226	Wolf-Hirschhorn syndrome candidate 1(MMSET)	4p16.3	MM	N.A.	N.A.	Dom	T	IGH	7468,ENSG00000109685,O96028,WHSC1
ENSG00000109906	ZBTB16	5.16137	182.407	-3.7419	zinc finger and BTB domain containing 16	11q23.1	APL	N.A.	N.A.	Dom	T	RARA	7704,ENSG00000109906,Q05516,ZBTB16,ZNF145
ENSG00000110092	CCND1	34.5596	143.809	-1.6313	cyclin D1	11q13	CLL, B-ALL, breast	N.A.	N.A.	Dom	T	IGH, FSTL3	595,BCL1,CCND1,D11S287E,ENSG00000110092,P24385,PRAD1
ENSG00000110619	CARS	1337.91	981.9	0.4376	cysteinyl-tRNA synthetase	11p15.5	ALCL	N.A.	N.A.	Dom	T	ALK	833,CARS,ENSG00000110619,P49589
ENSG00000110713	NUP98	5892.43	4343.2	0.43817	nucleoporin 98kDa	11p15	AML	N.A.	N.A.	Dom	T	HOXA9, NSD1, WHSC1L1, DDX10, TOP1, HOXD13, PRRX1, HOXA13, HOXD11, HOXA11, RAP1GDS1, HOXC11	4928,ENSG00000110713,NUP98,P52948
ENSG00000110777	POU2AF1	226.744	55.1321	1.8489	POU domain, class 2, associating factor 1 (OBF1)	11q23.1	NHL	N.A.	N.A.	Dom	T	BCL6	5450,ENSG00000110777,POU2AF1,Q16633
ENSG00000110841	PPFIBP1	636.099	501.948	0.33395	PTPRF interacting protein, binding protein 1 (liprin beta 1)	12p12.1	Spitzoid tumour, inflammatory myofibroblastic tumour	N.A.	N.A.	Dom	T	ROS1, ALK	8496,ENSG00000110841,PPFIBP1,Q86W92
ENSG00000110844	PRPF40B	188.494	300.924	-0.64267	pre-mRNA processing factor 40 homolog B	12q13.12	melanoma, colon carcinoma, MDS	N.A.	N.A.	N.A.	F, N	N.A.	25766,ENSG00000110844,PRPF40B,Q6NWY9
ENSG00000110987	BCL7A	4384.71	3528.03	0.31172	B-cell CLL/lymphoma 7A	12q24.1	BNHL	N.A.	N.A.	Dom	T	MYC	605,BCL7,BCL7A,ENSG00000110987,Q4VC05
ENSG00000111252	SH2B3	1220.17	808.465	0.58219	SH2B adaptor protein 3	12q24.12	MPN, sAML, erythrocytosis, B-ALL	N.A.	N.A.	Rec	Mis, F, N	N.A.	10019,ENSG00000111252,Q9UQQ2,SH2B3
ENSG00000111276	CDKN1B	2412.9	2008.9	0.26204	cyclin-dependent kinase inhibitor 1B (p27, Kip1)	12p13.1-p12	breast, small intestine neuroendocrine tumours	pituitary, parathyroid	multiple endocrine neoplasia type IV	Rec	F	N.A.	1027,CDKN1B,ENSG00000111276,P46527
ENSG00000111642	CHD4	11453.1	9522.62	0.26532	chromodomain helicase DNA binding protein 4	12p13	uterine serous carcinoma	N.A.	N.A.	Dom	Mis, F, N	N.A.	1108,CHD4,ENSG00000111642,Q14839
ENSG00000112039	FANCE	693.24	398.664	0.77662	Fanconi anemia, complementation group E	6p21-p22	N.A.	AML, leukaemia	Fanconi anaemia E	Rec	N, F, S	N.A.	2178,ENSG00000112039,FACE,FANCE,Q9HB96
ENSG00000112081	SRSF3	11635.6	10825.1	0.10403	serine/arginine-rich splicing factor 3	6p21	follicular lymphoma	N.A.	N.A.	Dom	T	BCL6	6428,ENSG00000112081,P84103,SFRS3,SRSF3
ENSG00000112531	QKI	1676.09	1119.52	0.57608	QKI, KH domain containing, RNA binding	6q26	angiocentric glioma, colorectal cancer	N.A.	N.A.	Dom	Mis, F, T	MYB	9444,ENSG00000112531,Q96PU8,QKI
ENSG00000112576	CCND3	12099.6	9180.25	0.39685	cyclin D3	6p21	MM	N.A.	N.A.	Dom	T	IGH	896,CCND3,ENSG00000112576,P30281
ENSG00000113360	DROSHA	1491.6	1943.08	-0.37751	drosha ribonuclease III	5q11.2	Wilms tumour, NSCLC, bladder carcinoma	N.A.	N.A.	N.A.	A, Mis, N, F	N.A.	29102,DROSHA,ENSG00000113360,Q9NRR4,RNASEN
ENSG00000113594	LIFR	10.0418	73.1405	-2.0168	leukemia inhibitory factor receptor	5p13-p12	salivary adenoma	N.A.	N.A.	Dom	T	PLAG1	3977,ENSG00000113594,LIFR,P42702
ENSG00000113721	PDGFRB	10.2382	35.0088	-0.86763	platelet-derived growth factor receptor, beta polypeptide	5q31-q32	MPN, AML, CMML, CML	N.A.	N.A.	Dom	T	ETV6, TRIP11, HIP1, RABEP1, H4, NIN, SPECC1, PDE4DIP	5159,ENSG00000113721,P09619,PDGFR,PDGFRB
ENSG00000113916	BCL6	64.7205	336.567	-2.2009	B-cell CLL/lymphoma 6	3q27	NHL, CLL	N.A.	N.A.	Dom	T, Mis	IG loci, ZNFN1A1, LCP1, PIM1, TFRC, CIITA, NACA, HSPCB, HSP90AA1, HIST1H4I, IL21R, POU2AF1, RHOH, EIF4A2, SRSF3	604,BCL6,ENSG00000113916,P41182,ZNF51
ENSG00000114423	CBLB	451.243	633.178	-0.47851	Cas-Br-M (murine) ecotropic retroviral transforming sequence b	3q13.11	AML	N.A.	N.A.	Rec	Mis, S	N.A.	868,CBLB,ENSG00000114423,Q13191
ENSG00000114861	FOXP1	775.558	547.391	0.49149	forkhead box P1	3p14.1	ALL	N.A.	N.A.	Dom	T	PAX5	27086,ENSG00000114861,FOXP1,Q9H334
ENSG00000115524	SF3B1	11409.1	9618.65	0.24559	splicing factor 3b, subunit 1, 155kDa	2q33.1	myelodysplastic syndrome	N.A.	N.A.	Dom	Mis	N.A.	23451,ENSG00000115524,O75533,SF3B1
ENSG00000115760	BIRC6	1760.97	1318.63	0.41249	baculoviral IAP repeat containing 6	2p22.3	melanoma, gastric adenocarcinoma, lung adenocarcinoma	N.A.	N.A.	N.A.	T, Mis	ALK	57448,BIRC6,ENSG00000115760,Q9NR09
ENSG00000115808	STRN	906.07	735.597	0.29467	striatin, calmodulin binding protein	2p22.2	anaplastic thyroid, papillary thyroid, lung	N.A.	N.A.	Dom	T	ALK	6801,ENSG00000115808,O43815,STRN
ENSG00000116016	EPAS1	788.716	1043.05	-0.39428	endothelial PAS domain protein 1	2p21-p16	paraganglioma, pheochromocytoma, central nervous system hemangioblastomas	N.A.	N.A.	Dom	Mis	N.A.	2034,ENSG00000116016,EPAS1,Q99814
ENSG00000116044	NFE2L2	993.847	874.679	0.18147	nuclear factor (erythroid-derived 2)-like 2 (NRF2)	2q31	NSCLC, HNSCC	N.A.	N.A.	Dom	Mis	N.A.	4780,ENSG00000116044,NFE2L2,Q16236
ENSG00000116062	MSH6	291.013	1305.39	-2.1219	mutS homolog 6 (E. coli)	2p16	colorectal	colorectal, endometrial, ovarian	hereditary non-polyposis colorectal cancer	Rec	Mis, N, F, S	N.A.	2956,ENSG00000116062,GTBP,MSH6,P52701
ENSG00000116251	RPL22	7724.51	6535.91	0.23925	ribosomal protein L22 (EAP)	1p36.31	AML, CML	N.A.	N.A.	Dom	T	RUNX1	6146,ENSG00000116251,P35268,RPL22
ENSG00000117020	AKT3	205.057	535.904	-1.3381	v-akt murine thymoma viral oncogene homolog 3	1q43-q44	GBM	N.A.	N.A.	N.A.	A	N.A.	10000,AKT3,ENSG00000117020,Q9Y243
ENSG00000117118	SDHB	1663.97	1442.58	0.2042	succinate dehydrogenase complex, subunit B, iron sulfur (Ip)	1p36.1-p35	N.A.	paraganglioma, pheochromocytoma	familial paraganglioma	Rec	Mis, N, F	N.A.	6390,ENSG00000117118,P21912,SDH,SDH1,SDHB
ENSG00000117318	ID3	809.3	1703.41	-1.0524	inhibitor of DNA binding 3, HLH protein	1p36.12	Burkitt lymphoma	N.A.	N.A.	N.A.	Mis, N	N.A.	3399,ENSG00000117318,ID3,Q02535
ENSG00000117713	ARID1A	10887.3	8643.16	0.33087	AT rich interactive domain 1A (SWI-like)	1p35.3	clear cell ovarian carcinoma, RCC, breast	N.A.	N.A.	Rec	Mis, N, F, S, D, T	MAST2	8289,ARID1A,C1orf4,ENSG00000117713,O14497,SMARCF1
ENSG00000118007	STAG1	1571.19	1195.8	0.39032	stromal antigen 1	3q22.3	colorectal cancer, AML	N.A.	N.A.	N.A.	Mis, N	N.A.	10274,ENSG00000118007,Q8WVM7,STAG1
ENSG00000118046	STK11	3605.67	3103.64	0.21543	serine/threonine kinase 11 gene (LKB1)	19p13.3	NSCLC, pancreatic	jejunal hamartoma, ovarian, testicular, pancreatic	Peutz-Jeghers syndrome	Rec	D, Mis, N, F, S	N.A.	6794,ENSG00000118046,Q15831,STK11
ENSG00000118260	CREB1	1803.07	1497.16	0.26582	cAMP responsive element binding protein 1	2q34	clear cell sarcoma, angiomatoid fibrous histiocytoma	N.A.	N.A.	Dom	T	EWSR1	1385,CREB1,ENSG00000118260,P16220
ENSG00000118503	TNFAIP3	2853.54	1539.36	0.88233	tumor necrosis factor, alpha-induced protein 3	6q23	marginal zone B-cell lymphomas, Hodgkin lymphoma, PMBL	N.A.	N.A.	Rec	D, N, F	N.A.	7128,ENSG00000118503,P21580,TNFAIP3
ENSG00000118513	MYB	12265.9	10825.4	0.17961	v-myb myeloblastosis viral oncogene homolog	6q22-23	adenoid cystic carcinoma	N.A.	N.A.	Dom	T	NFIB	4602,ENSG00000118513,MYB,P10242
ENSG00000118515	SGK1	33.1077	235.465	-2.4386	serum/glucocorticoid regulated kinase 1	6q23.2	Nodular lymphocyte predominant Hodgkin lymphoma	N.A.	N.A.	N.A.	Mis	N.A.	6446,ENSG00000118515,O00141,SGK,SGK1
ENSG00000118689	FOXO3	1106.13	952.266	0.21172	forkhead box O3	6q21	AL	N.A.	N.A.	Dom	T	KMT2A	2309,ENSG00000118689,FKHRL1,FOXO3,FOXO3A,O43524
ENSG00000118971	CCND2	133.502	80.2857	0.64379	cyclin D2	12p13	NHL,CLL	N.A.	N.A.	Dom	T	IGL	894,CCND2,ENSG00000118971,P30279
ENSG00000119335	SET	23203.3	20809	0.15668	SET translocation	9q34	T-ALL	N.A.	N.A.	Dom	T	NUP214	6418,ENSG00000119335,Q01105,SET
ENSG00000119397	CNTRL	2264.13	1752.66	0.36626	centriolin	9q33.2	MPN, NHL	N.A.	N.A.	Dom	T	FGFR1	11064,CEP1,CEP110,CNTRL,ENSG00000119397,Q7Z7A1
ENSG00000119414	PPP6C	2299.46	1907.56	0.26803	protein phosphatase 6, catalytic subunit	9q33.3	melanoma	N.A.	N.A.	Dom	Mis, N	N.A.	5537,ENSG00000119414,O00743,PPP6C
ENSG00000119508	NR4A3	26.1805	110.181	-1.7089	nuclear receptor subfamily 4, group A, member 3 (NOR1)	9q22	extraskeletal myxoid chondrosarcoma	N.A.	N.A.	Dom	T	EWSR1, TAF15, TCF12, TFG	8013,ENSG00000119508,NR4A3,Q92570
ENSG00000119537	KDSR	681.464	968.195	-0.49722	3-ketodihydrosphingosine reductase	18q21.3	B-NHL	N.A.	N.A.	Dom	T	IGK	2531,ENSG00000119537,FVT1,KDSR,Q06136
ENSG00000119772	DNMT3A	4124.94	3446.23	0.25837	DNA (cytosine-5-)-methyltransferase 3 alpha	2p23	AML	N.A.	N.A.	Dom	Mis, F, N, S	N.A.	1788,DNMT3A,ENSG00000119772,Q9Y6K1
ENSG00000120217	CD274	35.8528	80.978	-0.96807	CD274 molecule	9p24	PMBL, Hodgkin lymphoma	N.A.	N.A.	Dom	T	CIITA	29126,CD274,ENSG00000120217,PDCD1LG1,Q9NZQ7
ENSG00000121067	SPOP	1594.01	1330.5	0.25818	speckle type POZ protein	17q21.33	prostate, endometrial	prostate cancer	N.A.	Rec	Mis	N.A.	8405,ENSG00000121067,O43791,SPOP
ENSG00000121989	ACVR2A	114.336	165.987	-0.4958	activin A receptor type 2A	2q22.3-q23.1	large intestine carcinoma, stomach carcinoma, pancreatic carcinoma, biliary tract, oesophagus	N.A.	N.A.	Rec	Mis, N, F	N.A.	92,ACVR2,ACVR2A,ENSG00000121989,P27037
ENSG00000122025	FLT3	43.6572	21.2957	0.75052	fms-related tyrosine kinase 3	13q12	AML, ALL	N.A.	N.A.	Dom	Mis, O	N.A.	2322,ENSG00000122025,FLT3,P36888
ENSG00000122512	PMS2	618.17	471.01	0.38337	PMS2 postmeiotic segregation increased 2 (S. cerevisiae)	7p22	N.A.	colorectal, endometrial, ovarian, medulloblastoma, glioma	hereditary non-polyposis colorectal cancer, Turcot syndrome	Rec	Mis, N, F	N.A.	5395,ENSG00000122512,P54278,PMS2,PMSL2
ENSG00000122642	FKBP9	48.4444	95.3445	-0.72927	FK506 binding protein 9	7p14.3	glioma	N.A.	N.A.	N.A.	Mis	N.A.	11328,ENSG00000122642,FKBP9,O95302
ENSG00000122778	KIAA1549	1480.24	1304.17	0.18101	KIAA1549	7q34	pilocytic astrocytoma	N.A.	N.A.	Dom	T	BRAF	57670,ENSG00000122778,KIAA1549
ENSG00000122779	TRIM24	919.956	575.373	0.6651	tripartite motif containing 24	7q32-q34	APL	N.A.	N.A.	Dom	T	RARA	8805,ENSG00000122779,O15164,TIF1,TRIM24
ENSG00000123080	CDKN2C	3089.93	1518.38	1.0177	cyclin-dependent kinase inhibitor 2C (p18, inhibits CDK4)	1p32	glioma, MM	N.A.	N.A.	Rec	D	N.A.	1031,CDKN2C,ENSG00000123080,P42773
ENSG00000123268	ATF1	853.541	687.42	0.30695	activating transcription factor 1	12q13	malignant melanoma of soft parts, angiomatoid fibrous histiocytoma	N.A.	N.A.	Dom	T	EWSR1, FUS	466,ATF1,ENSG00000123268,P18846
ENSG00000123473	STIL	1860.26	1395.06	0.41144	SCL/TAL1 interrupting locus	1p32	T-ALL	N.A.	N.A.	Dom	T	TAL1	6491,ENSG00000123473,Q15468,SIL,STIL
ENSG00000124181	PLCG1	5207.36	4138.4	0.32967	phospholipase C, gamma 1	20q12-q13.1	angiosarcoma	N.A.	N.A.	Dom	Mis	N.A.	5335,ENSG00000124181,P19174,PLC1,PLCG1
ENSG00000124795	DEK	5522.98	3679.76	0.58249	DEK oncogene (DNA binding)	6p23	AML	N.A.	N.A.	Dom	T	NUP214	7913,DEK,ENSG00000124795,P35659
ENSG00000125354	2023-09-06	14001.2	10960.1	0.35193	septin 6	Xq24	AML	N.A.	N.A.	Dom	T	KMT2A	23157,ENSG00000125354,Q14141,SEPT6
ENSG00000125618	PAX8	2.35157	12.8754	-0.82548	paired box gene 8	2q12-q14	follicular thyroid	N.A.	N.A.	Dom	T	PPARG	7849,ENSG00000125618,PAX8,Q06710
ENSG00000125952	MAX	2799.04	2378.08	0.23377	Myc associated factor X	14q23	pheochromocytoma, endometrioid carcinoma, colon carcinoma	pheochromocytoma	N.A.	Rec	Mis, N, F	N.A.	10344,4149,CCL26,ENSG00000006606,ENSG00000125952,MAX,P61244,Q9Y258,SCYA26
ENSG00000126353	CCR7	77.0697	13.5612	1.8165	C-C motif chemokine receptor 7	17q21.2	adult T-cell leukaemia/lymphoma	N.A.	N.A.	N.A.	N	N.A.	1236,CCR7,CMKBR7,EBI1,ENSG00000126353,P32248
ENSG00000126746	ZNF384	2137.68	1784.44	0.25829	zinc finger protein 384 (CIZ/NMP4)	12p13	ALL	N.A.	N.A.	Dom	T	EWSR1, TAF15	171017,ENSG00000126746,Q8TF68,TNRC1,ZNF384
ENSG00000126777	KTN1	4707.96	4389	0.10087	kinectin 1 (kinesin receptor)	14q22.1	papillary thyroid	N.A.	N.A.	Dom	T	RET	3895,ENSG00000126777,KTN1,Q86UP2
ENSG00000126934	MAP2K2	4342.05	3819.37	0.18443	mitogen-activated protein kinase kinase 2	19p13.3	NSCLC, melanoma	N.A.	N.A.	Dom	Mis	N.A.	5605,ENSG00000126934,MAP2K2,P36507,PRKMK2
ENSG00000127616	SMARCA4	15068.2	12571.6	0.26055	SWI/SNF related, matrix associated, actin dependent regulator of chromatin, subfamily a, member 4	19p13.2	NSCLC, SCCOHT	N.A.	N.A.	Rec	F, N, Mis, S	N.A.	6597,ENSG00000127616,P51532,SMARCA4,SNF2L4
ENSG00000127914	AKAP9	1906.34	2336.63	-0.29008	A kinase (PRKA) anchor protein (yotiao) 9	7q21-q22	papillary thyroid	N.A.	N.A.	Dom	T	BRAF	10142,AKAP350,AKAP450,AKAP9,CG-NAP,ENSG00000127914,HYPERION,KIAA0803,MU-RMS-40_16A,PRKA9,Q99996,YOTIAO
ENSG00000128191	DGCR8	2311	1960.8	0.23571	DGCR8, microprocessor complex subunit	22q11.21	Wilms tumour	N.A.	N.A.	N.A.	Mis	N.A.	54487,C22orf12,DGCR8,ENSG00000128191,Q8WYQ5
ENSG00000128487	SPECC1	163.247	284.466	-0.74947	sperm antigen with calponin homology and coiled-coil domains 1	17p11.2	JMML	N.A.	N.A.	Dom	T	PDGFRB	92521,CYTSB,ENSG00000128487,Q5M775,SPECC1
ENSG00000128714	HOXD13	272.759	358.088	-0.37808	homeo box D13	2q31-q32	AML*	N.A.	N.A.	Dom	T	NUP98	3239,HOX4I,HOXD13,P35453,SPD
ENSG00000128944	KNSTRN	1824.65	1465.05	0.31396	kinetochore localized astrin/SPAG5 binding protein	15q15.1	SCC	N.A.	N.A.	N.A.	Mis	N.A.	90417,C15orf23,ENSG00000128944,KNSTRN,Q9Y448
ENSG00000129993	CBFA2T3	4378.95	3458.72	0.3385	core-binding factor, runt domain, alpha subunit 2; translocated to, 3 (MTG-16)	16q24	AML	N.A.	N.A.	Dom	T	RUNX1, GLIS2	863,CBFA2T3,ENSG00000129993,O75081
ENSG00000130382	MLLT1	2011.98	1727.33	0.21832	myeloid/lymphoid or mixed-lineage leukemia (trithorax homolog, Drosophila); translocated to, 1 (ENL)	19p13.3	AL	N.A.	N.A.	Dom	T	KMT2A	4298,ENSG00000130382,MLLT1,Q03111
ENSG00000130396	MLLT4	356.906	857.455	-1.2353	myeloid/lymphoid or mixed-lineage leukemia (trithorax homolog, Drosophila); translocated to, 4 (AF6)	6q27	AL	N.A.	N.A.	Dom	T	KMT2A	KMT2A
ENSG00000130675	MNX1	749.964	596.178	0.32083	motor neuron and pancreas homeobox 1	7q36	AML	N.A.	N.A.	Dom	T	ETV6	3110,ENSG00000130675,HLXB9,MNX1,P50219
ENSG00000130779	CLIP1	1861.24	1598.59	0.21761	CAP-GLY domain containing linker protein 1	12q24.3	Spitzoid tumour	N.A.	N.A.	Dom	T	ROS1	6249,CLIP1,ENSG00000130779,P30622,RSN
ENSG00000130844	ZNF331	627.132	933.565	-0.56181	zinc finger protein 331	19q13.3-q13.4	follicular thyroid adenoma	N.A.	N.A.	Dom	T	?	55422,ENSG00000130844,Q9NQX6,ZNF331
ENSG00000131653	TRAF7	3035.27	2300.61	0.39682	tumour necrosis factor receptor-associated factor 7	16p13.3	meningioma	N.A.	N.A.	Dom	Mis	N.A.	84231,ENSG00000131653,Q6Q0C0,RFWD1,TRAF7
ENSG00000131759	RARA	608.215	387.089	0.62897	retinoic acid receptor, alpha	17q12	APL	N.A.	N.A.	Dom	T	PML, ZBTB16, TRIM24, NUMA1, NPM1	5914,ENSG00000131759,P10276,RARA
ENSG00000132002	DNAJB1	6173.88	4243.22	0.53773	DnaJ heat shock protein family (Hsp40) member B1	19p13.2	fibrolamellar hepatocellular carcinoma	N.A.	N.A.	Dom	T	PRKACA	3337,DNAJB1,ENSG00000132002,HSPF1,P25685
ENSG00000132155	RAF1	4096.7	2966.19	0.46363	v-raf-1 murine leukemia viral oncogene homolog 1	3p25	pilocytic astrocytoma, prostate	N.A.	N.A.	Dom	T, A	SRGAP3, ESRP1	5894,ENSG00000132155,P04049,RAF1
ENSG00000132475	H3F3B	11769.4	10816.4	0.12133	H3 histone, family 3B (H3.3B)	17q25.1	chondroblastoma	N.A.	N.A.	Dom	Mis	N.A.	3020,ENSG00000132475,H3F3B,P84243
ENSG00000133639	BTG1	616.759	526.886	0.22254	B-cell translocation gene 1, anti-proliferative	12q22	B-CLL	N.A.	N.A.	Dom	T	MYC	694,BTG1,ENSG00000133639,P62324
ENSG00000133703	KRAS	1665.62	1410.8	0.23686	v-Ki-ras2 Kirsten rat sarcoma 2 viral oncogene homolog	12p12.1	pancreatic, colorectal, lung, thyroid, AML, other tumour types	N.A.	N.A.	Dom	Mis	N.A.	3845,ENSG00000133703,KRAS,KRAS2,P01116
ENSG00000134086	VHL	4151.9	3611.42	0.2004	von Hippel-Lindau syndrome gene	3p25	renal, haemangioma, pheochromocytoma	renal, haemangioma, pheochromocytoma	Von Hippel-Lindau syndrome	Rec	D, Mis, N, F, S	N.A.	7428,ENSG00000134086,P40337,VHL
ENSG00000134250	NOTCH2	1276.49	1561.1	-0.28718	Notch homolog 2	1p13-p11	marginal zone lymphoma, DLBCL, bladder	N.A.	N.A.	Dom/Rec	N, F, Mis	N.A.	4853,ENSG00000134250,NOTCH2,Q04721
ENSG00000134323	MYCN	290.912	88.1758	1.582	v-myc myelocytomatosis viral related oncogene, neuroblastoma derived (avian)	2p24.1	neuroblastoma, Wilms tumour	N.A.	N.A.	Dom	A, Mis	N.A.	4613,ENSG00000134323,MYCN,NMYC,P04198
ENSG00000134352	IL6ST	342.649	569.573	-0.71216	interleukin 6 signal transducer (gp130, oncostatin M receptor)	5q11	hepatocellular carcinoma	N.A.	N.A.	Dom	O	N.A.	3572,ENSG00000134352,IL6ST,P40189
ENSG00000134371	CDC73	1601.2	1294.05	0.30437	cell division cycle 73	1q21-q31	parathyroid adenoma	parathyroid adenoma, multiple ossifying jaw fibroma	hyperparathyroidism-jaw tumour syndrome	Rec	Mis, N, F	N.A.	79577,C1orf28,CDC73,ENSG00000134371,HRPT1,HRPT2,Q6P1J9
ENSG00000134574	DDB2	620.584	431.772	0.5104	damage-specific DNA binding protein 2	11p12	N.A.	skin basal cell, skin squamous cell, melanoma	xeroderma pigmentosum (E)	Rec	Mis, N	N.A.	1643,DDB2,ENSG00000134574,Q92466
ENSG00000134899	ERCC5	677.426	569.378	0.24527	excision repair cross-complementing rodent repair deficiency, complementation group 5 (xeroderma pigmentosum, complementation group G (Cockayne syndrome))	13q33	N.A.	skin basal cell, skin squamous cell, melanoma	xeroderma pigmentosum (G)	Rec	Mis, N, F	N.A.	2073,ENSG00000134899,ERCC5,ERCM2,P28715,XPGC
ENSG00000134982	APC	803.965	1288.5	-0.66776	adenomatous polyposis of the colon gene	5q21	colorectal, pancreatic, desmoid, hepatoblastoma, glioma, other CNS	colorectal, pancreatic, desmoid, hepatoblastoma, glioma, other CNS	adenomatous polyposis coli; Turcot syndrome	Rec	D, Mis, N, F, S	N.A.	324,APC,ENSG00000134982,P25054
ENSG00000135363	LMO2	1.71248	16.8606	-1.116	LIM domain only 2 (rhombotin-like 1) (RBTN2)	11p13	T-ALL	N.A.	N.A.	Dom	T	TRD	4005,ENSG00000135363,LMO2,P25791,RBTNL1
ENSG00000135446	CDK4	2687.18	2076.27	0.36964	cyclin-dependent kinase 4	12q14	N.A.	melanoma	familial malignant melanoma	Dom	Mis	N.A.	1019,CDK4,ENSG00000135446,P11802
ENSG00000135956	TMEM127	1129.51	975.297	0.20956	transmembrane protein 127	2q11.2	N.A.	pheochromocytoma, renal cell carcinoma	N.A.	Rec	F, N	N.A.	55654,ENSG00000135956,O75204,TMEM127
ENSG00000136014	USP44	904.737	1163.75	-0.35792	ubiquitin specific peptidase 44	12q21.33	lung cancer, colon cancer	N.A.	N.A.	N.A.	D	N.A.	84101,ENSG00000136014,Q9H0E7,USP44
ENSG00000136167	LCP1	30140.8	23587.9	0.35266	lymphocyte cytosolic protein 1 (L-plastin)	13q14.1-q14.3	NHL	N.A.	N.A.	Dom	T	BCL6	3936,ENSG00000136167,LCP1,P13796
ENSG00000136492	BRIP1	1219.81	999.459	0.28299	BRCA1 interacting protein C-terminal helicase 1	17q22	N.A.	AML, leukaemia, breast	Fanconi anaemia J, breast cancer susceptiblity	Rec	F, N, Mis	N.A.	83990,BRIP1,ENSG00000136492,Q9BX63
ENSG00000136504	KAT7	1255.18	1062.43	0.23666	lysine acetyltransferase 7	17q21.33	CCRCC	N.A.	N.A.	N.A.	Mis	N.A.	11143,ENSG00000136504,KAT7,MYST2,O95251
ENSG00000136754	ABI1	1709.82	1353.15	0.33436	abl-interactor 1	10p11.2	AML	N.A.	N.A.	Dom	T	KMT2A	10006,ABI1,ENSG00000136754,Q8IZP0,SSH3BP1
ENSG00000136997	MYC	6425.44	4358.81	0.55772	v-myc myelocytomatosis viral oncogene homolog (avian)	8q24.12-q24.13	Burkitt lymphoma, amplified in other cancers, B-CLL	N.A.	N.A.	Dom	A, T	IGK, BCL5, BCL7A , BTG1, TRA, IGH	4609,ENSG00000136997,MYC,P01106
ENSG00000137309	HMGA1	13046	11639	0.16415	high mobility group AT-hook 1	6p21	microfollicular thyroid adenoma, various benign mesenchymal tumours	N.A.	N.A.	Dom	T	?	3159,ENSG00000137309,HMGA1,HMGIY,P17096
ENSG00000137497	NUMA1	5824.29	4982.55	0.22445	nuclear mitotic apparatus protein 1	11q13	APL	N.A.	N.A.	Dom	T	RARA	4926,ENSG00000137497,NUMA1,Q14980
ENSG00000137812	CASC5	3597.32	3248.79	0.14649	cancer susceptibility candidate 5	15q14	AML	N.A.	N.A.	Dom	T	KMT2A	57082,CASC5,ENSG00000137812,MCPH4,Q8NG31
ENSG00000138376	BARD1	1052.91	723.087	0.53411	BRCA1 associated RING domain 1	2q35	breast cancer	ovarian cancer, breast cancer, endometrioid cancer	N.A.	N.A.	Mis	N.A.	580,BARD1,ENSG00000138376,Q99728
ENSG00000138448	ITGAV	390.368	633.291	-0.68097	integrin subunit alpha V	2q32.1	large intestine carcinoma	N.A.	N.A.	N.A.	F	N.A.	3685,ENSG00000138448,ITGAV,MSK8,P06756,VNRA,VTNR
ENSG00000138698	RAP1GDS1	2103.24	1220.46	0.77709	RAP1, GTP-GDP dissociation stimulator 1	4q21-q25	T-ALL	N.A.	N.A.	Dom	T	NUP98	5910,ENSG00000138698,P52306,RAP1GDS1
ENSG00000138795	LEF1	14109.5	32338.6	-1.1925	lymphoid enhancer binding factor 1	4q25	B-ALL, T-ALL, eyelid sebaceous carcinoma, AML, lymphomas	N.A.	N.A.	N.A.	Mis, N	N.A.	51176,ENSG00000138795,LEF1,Q9UJU2
ENSG00000139083	ETV6	1483.17	1089.82	0.43957	ets variant gene 6 (TEL oncogene)	12p13	congenital fibrosarcoma, multiple different leukaemia and lymphoma tumour types including ALL, secretory breast, MDS	N.A.	N.A.	Dom	T	NTRK3, RUNX1, PDGFRB, ABL1, MN1, ABL2, ACSL6, CHIC2, ARNT, JAK2, MECOM, CDX2, RNF217-AS1, MNX1, MDS2, PER1, SYK, TTL, FGFR3, PAX5	2120,ENSG00000139083,ETV6,P41212
ENSG00000139687	RB1	5064.65	4389.54	0.20563	retinoblastoma gene	13q14	retinoblastoma, sarcoma, breast, small cell lung carcinoma	retinoblastoma, sarcoma, breast, small cell lung carcinoma	familial retinoblastoma	Rec	D, Mis, N, F, S	N.A.	5925,ENSG00000139687,OSRC,P06400,RB1
ENSG00000140262	TCF12	5382.3	4996.35	0.10703	transcription factor 12 (HTF4, helix-loop-helix transcription factors 4)	15q21	extraskeletal myxoid chondrosarcoma	N.A.	N.A.	Dom	T	NR4A3	6938,ENSG00000140262,Q99081,TCF12
ENSG00000140464	PML	2473.19	2243.61	0.1393	promyelocytic leukemia	15q22	APL, ALL	N.A.	N.A.	Dom	T	RARA, PAX5	5371,ENSG00000140464,P29590,PML
ENSG00000140521	POLG	4557.52	3686.03	0.3044	DNA polymerase gamma, catalytic subunit	15q26.1	CRC	N.A.	N.A.	N.A.	N, O	N.A.	5428,ENSG00000140521,P54098,POLG
ENSG00000140538	NTRK3	154.691	43.4539	1.5768	neurotrophic tyrosine kinase, receptor, type 3	15q25	congenital fibrosarcoma, secretory breast	N.A.	N.A.	Dom	T	ETV6	4916,ENSG00000140538,NTRK3,Q16288
ENSG00000140577	CRTC3	1246.06	871.074	0.50923	CREB regulated transcription coactivator 3	15q26.1	salivary gland mucoepidermoid	N.A.	N.A.	Dom	T	MAML2	64784,CRTC3,ENSG00000140577,Q6UUV7
ENSG00000140937	CDH11	4.90791	31.0444	-1.102	cadherin 11, type 2, OB-cadherin (osteoblast)	16q22.1	aneurysmal bone cyst	N.A.	N.A.	Dom	T	USP6	1009,CDH11,ENSG00000140937,P55287
ENSG00000141027	NCOR1	5018.28	4279.15	0.22815	nuclear receptor corepressor 1	17p11.2	breast	N.A.	N.A.	Rec	Mis, F, N, O	N.A.	9611,ENSG00000141027,NCOR1,O75376
ENSG00000141646	SMAD4	1221.62	1436.67	-0.23138	SMAD family member 4	18q21.1	colorectal, pancreatic, small intestine	gastrointestinal polyp	juvenile polyposis	Rec	D, Mis, N, F	N.A.	4089,ENSG00000141646,MADH4,Q13485,SMAD4
ENSG00000141968	VAV1	3661.55	2097.98	0.79832	vav guanine nucleotide exchange factor 1	19p13.3	T-cell lymphoma	N.A.	N.A.	N.A.	T, O	THAP4, MYO1F, S100A7	7409,ENSG00000141968,VAV,VAV1
ENSG00000141985	SH3GL1	1437.85	1208.23	0.24889	SH3-domain GRB2-like 1 (EEN)	19p13.3	AL	N.A.	N.A.	Dom	T	KMT2A	6455,ENSG00000141985,Q99961,SH3GL1
ENSG00000142208	AKT1	5295.25	3563.48	0.56787	v-akt murine thymoma viral oncogene homolog 1	14q32.32	breast, colorectal, ovarian, NSCLC	N.A.	N.A.	Dom	Mis	N.A.	207,AKT1,ENSG00000142208,P31749
ENSG00000143252	SDHC	1253.06	1428.68	-0.18559	succinate dehydrogenase complex, subunit C, integral membrane protein, 15kDa	1q21	N.A.	paraganglioma, pheochromocytoma	familial paraganglioma	Rec	Mis, N, F	N.A.	55973,6391,BCAP29,ENSG00000075790,ENSG00000143252,PGL3,Q99643,Q9UHQ4,SDHC
ENSG00000143437	ARNT	1205.42	867.72	0.4677	aryl hydrocarbon receptor nuclear translocator	1q21	AML	N.A.	N.A.	Dom	T	ETV6	405,ARNT,ENSG00000143437,P27540
ENSG00000143549	TPM3	10527	9113.55	0.20724	tropomyosin 3	1q22-q23	papillary thyroid, ALCL, NSCLC, Spitzoid tumour	N.A.	N.A.	Dom	T	NTRK1, ALK, ROS1	7170,ENSG00000143549,NEM1,P06753,TPM3
ENSG00000143970	ASXL2	1531.15	1219.28	0.32451	additional sex combs like 2, transcriptional regulator	2p23.3	melanoma, CCRCC, AML	N.A.	N.A.	N.A.	O,N, F	N.A.	55252,ASXL2,ENSG00000143970,Q76L83
ENSG00000144218	AFF3	1544.89	1310.39	0.23494	AF4/FMR2 family, member 3	2q11.2-q12	ALL, T-ALL	N.A.	N.A.	Dom	T	KMT2A, RUNX1	3899,AFF3,ENSG00000144218,LAF4,P51826
ENSG00000144476	ACKR3	37.7385	4.1567	1.7208	atypical chemokine receptor 3	2q37.3	lipoma	N.A.	N.A.	Dom	T	HMGA2	A8K6J4,ACKR3,CMKOR1,CXCR7,ENSG00000144476,P25106,Q53RV4,Q8NE10,Q92938,Q92986
ENSG00000144554	FANCD2	1957.37	1550.38	0.33196	Fanconi anemia, complementation group D2	3p26	N.A.	AML, leukaemia	Fanconi anaemia D2	Rec	D, Mis, N, F	N.A.	2177,ENSG00000144554,FACD,FANCD,FANCD2,Q9BXW9
ENSG00000145216	FIP1L1	1605.9	1439.14	0.15671	FIP1 like 1 (S. cerevisiae)	4q12	idiopathic hypereosinophilic syndrome	N.A.	N.A.	Dom	T	PDGFRA	81608,ENSG00000145216,FIP1L1,Q6UN15
ENSG00000145675	PIK3R1	1752.97	1423.44	0.29747	phosphoinositide-3-kinase, regulatory subunit 1 (alpha)	5q13.1	glioblastoma, ovarian, colorectal	N.A.	N.A.	Rec	Mis, F, O	N.A.	5295,ENSG00000145675,P27986,PIK3R1
ENSG00000147050	KDM6A	643.522	545.438	0.23373	lysine (K)-specific demethylase 6A, UTX	Xp11.2	renal cell carcinoma, bladder carcinoma, oesophageal SCC, MM, medulloblastoma, T-ALL, other tumour types	N.A.	N.A.	Rec	D, N, F, S	N.A.	7403,ENSG00000147050,KDM6A,O15550,UTX
ENSG00000147065	MSN	21314	15337.5	0.47345	moesin	Xq11.2-q12	ALCL	N.A.	N.A.	Dom	T	ALK	4478,ENSG00000147065,MSN,P26038
ENSG00000147130	ZMYM3	2613.7	2171.14	0.26516	zinc finger MYM-type containing 3	Xq13.1	CRC, breast cancer	N.A.	N.A.	N.A.	F	N.A.	9203,ENSG00000147130,Q14202,ZMYM3,ZNF261
ENSG00000147140	NONO	16165.9	13327.3	0.27776	non-POU domain containing, octamer-binding	Xq13.1	papillary renal	N.A.	N.A.	Dom	T	TFE3	4841,ENSG00000147140,NONO,Q15233
ENSG00000147257	GPC3	29.6602	75.7891	-1.0472	glypican 3	Xq26.1	N.A.	Wilms tumour	Simpson-Golabi-Behmel syndrome	Rec/X	D, Mis, N, F, S	N.A.	2719,ENSG00000147257,GPC3,P51654,SDYS
ENSG00000147548	WHSC1L1	2587.12	1697.37	0.60269	Wolf-Hirschhorn syndrome candidate 1-like 1 (NSD3)	8p12	AML	N.A.	N.A.	Dom	T, A	NUP98	54904,ENSG00000147548,Q9BZ95,WHSC1L1
ENSG00000148400	NOTCH1	8378.6	2686.4	1.6321	Notch homolog 1, translocation-associated (Drosophila) (TAN1)	9q34.3	T-ALL, breast, bladder, skin SCC, lung SCC, head and neck SCC	N.A.	N.A.	Dom/Rec	T, Mis, O	TRB, SEC16A, GABBR2	4851,ENSG00000148400,NOTCH1,P46531,TAN1
ENSG00000148516	ZEB1	2116.33	1196.13	0.81281	zinc finger E-box binding homeobox 1	10p11.22	CCRCC, melanoma	N.A.	N.A.	N.A.	Mis	N.A.	6935,ENSG00000148516,P37275,PPCD3,TCF8,ZEB1
ENSG00000148737	TCF7L2	412.674	333.817	0.2957	transcription factor 7-like 2	10q25.3	colorectal	N.A.	N.A.	Dom	T	VTI1A	6934,ENSG00000148737,Q9NQB0,TCF4,TCF7L2
ENSG00000149311	ATM	3031.99	2614.1	0.21143	ataxia telangiectasia mutated	11q22.3	T-PLL	leukaemia, lymphoma, medulloblastoma, glioma	ataxia-telangiectasia	Rec	D, Mis, N, F, S	N.A.	472,ATA,ATC,ATD,ATDC,ATM,ENSG00000149311,Q13315
ENSG00000150457	LATS2	471.265	666.451	-0.4899	large tumor suppressor kinase 2	13q12.11	malignant mesothelioma	N.A.	N.A.	N.A.	D, F, N	N.A.	26524,ENSG00000150457,LATS2,Q9NRM7
ENSG00000150907	FOXO1	52.6186	104.047	-0.85145	forkhead box O1	13q14.1	alveolar rhabdomyosarcoma	N.A.	N.A.	Dom	T	PAX3, PAX7	2308,ENSG00000150907,FKHR,FOXO1,FOXO1A,Q12778
ENSG00000151348	EXT2	1064.37	1229.1	-0.20589	multiple exostoses type 2 gene	11p12-p11	N.A.	exostoses, osteosarcoma	multiple exostoses type 2	Rec	Mis, N, F, S	N.A.	2132,ENSG00000151348,EXT2,Q93063
ENSG00000151702	FLI1	2424.1	1139.63	1.0779	Friend leukemia virus integration 1	11q24	Ewing sarcoma	N.A.	N.A.	Dom	T	EWSR1	2313,ENSG00000151702,FLI1,Q01543
ENSG00000152894	PTPRK	1838	1538.11	0.25464	protein tyrosine phosphatase, receptor type, K	6q22.2-q22.3	colorectal	N.A.	N.A.	Dom	T	RSPO3	5796,ENSG00000152894,PTPRK,Q15262
ENSG00000153165	RGPD3	255.369	25.5793	2.9054	RANBP2-like and GRIP domain containing 3	2q12.2	endometrioid adenocarcinoma	N.A.	N.A.	N.A.	Mis	N.A.	653489,A6NKT7,ENSG00000153165,RGPD3
ENSG00000153201	RANBP2	5415.53	3791.73	0.51007	RAN binding protein 2	2q12.3	inflammatory myofibroblastic tumour	N.A.	N.A.	Dom	T	ALK	5903,ANE1,ENSG00000153201,P49792,RANBP2
ENSG00000153944	MSI2	8116.6	3858.49	1.0674	musashi homolog 2 (Drosophila)	17q23.2	CML	N.A.	N.A.	Dom	T	HOXA9	124540,ENSG00000153944,MSI2,Q96DH6
ENSG00000156970	BUB1B	3151.61	2359.2	0.41525	BUB1 budding uninhibited by benzimidazoles 1 homolog beta (yeast)	15q15	N.A.	rhabdomyosarcoma	mosaic variegated aneuploidy	Rec	Mis, N, F, S	N.A.	701,BUB1B,ENSG00000156970,O60566
ENSG00000156976	EIF4A2	9536.06	8100.47	0.23459	eukaryotic translation initiation factor 4A, isoform 2	3q27.3	NHL	N.A.	N.A.	Dom	T	BCL6	1974,EIF4A2,EIF4F,ENSG00000156976,Q14240
ENSG00000157404	KIT	238.851	530.807	-1.1093	v-kit Hardy-Zuckerman 4 feline sarcoma viral oncogene homolog	4q12	GIST, AML, TGCT, mastocytosis, mucosal melanoma	GIST, epithelioma	familial gastrointestinal stromal tumour	Dom	Mis, O	N.A.	3815,ENSG00000157404,KIT,P10721,PBT
ENSG00000157873	TNFRSF14	694.44	508.887	0.43701	tumor necrosis factor receptor superfamily, member 14 (herpesvirus entry mediator)	1p36.32	follicular lymphoma	N.A.	N.A.	Rec	Mis, N, F	N.A.	8764,ENSG00000157873,Q92956,TNFRSF14
ENSG00000157933	SKI	1518.37	1335.19	0.18392	SKI proto-oncogene	1p36.33-p36.32	melanoma	N.A.	N.A.	N.A.	Mis	N.A.	6497,ENSG00000157933,P12755,SKI
ENSG00000158715	SLC45A3	295.669	449.7	-0.58167	solute carrier family 45, member 3	1q32	prostate	N.A.	N.A.	Dom	T	ETV1, ETV5, ELK4, ERG, BRAF	85414,ENSG00000158715,PCANAP2,PCANAP6,PCANAP8,Q96JT2,SLC45A3
ENSG00000159216	RUNX1	11513.9	19216.6	-0.73488	runt-related transcription factor 1 (AML1)	21q22.3	AML, pre B-ALL, T-ALL	N.A.	N.A.	Dom	T	RPL22, MECOM, CBFA2T3, RUNX1T1, ETV6, AFF3	861,AML1,CBFA2,ENSG00000159216,Q01196,RUNX1
ENSG00000160201	U2AF1	7401.28	6136.73	0.26916	U2 small nuclear RNA auxiliary factor 1	21q22.3	CLL, MDS	N.A.	N.A.	Dom	Mis	N.A.	7307,ENSG00000160201,Q01081,U2AF1,U2AFBP
ENSG00000160271	RALGDS	2262.61	1569.52	0.52212	ral guanine nucleotide dissociation stimulator	9q34.3	PMBL, Hodgkin lymphoma,	N.A.	N.A.	Dom	T	CIITA	5900,ENSG00000160271,Q12967,RALGDS
ENSG00000160789	LMNA	124.048	207.385	-0.66414	lamin A/C	1q22	Spitzoid tumour	N.A.	N.A.	Dom	T	NTRK1	4000,CMD1A,ENSG00000160789,LGMD1B,LMN1,LMNA,LMNL1,P02545,PRO1
ENSG00000160957	RECQL4	3035.57	2218.13	0.4488	RecQ protein-like 4	8q24.3	N.A.	osteosarcoma, skin basal cell, skin sqamous cell	Rothmund-Thompson syndrome	Rec	N, F, S	N.A.	9401,ENSG00000160957,RECQ4,RECQL4,RTS,RecQ4
ENSG00000162367	TAL1	6263.23	5672.43	0.14207	T-cell acute lymphocytic leukemia 1 (SCL)	1p32	lymphoblastic leukaemia/biphasic	N.A.	N.A.	Dom	T	TRD, STIL	6886,ENSG00000162367,P17542,TAL1,TCL5
ENSG00000162434	JAK1	2153.35	1916.64	0.16682	Janus kinase 1	1p32.3-p31.3	ALL	N.A.	N.A.	Dom	Mis	N.A.	3716,ENSG00000162434,JAK1,JAK1B,P23458
ENSG00000162733	DDR2	11.7543	34.9065	-0.99833	discoidin domain receptor 2	1q12-q23	squamous cell carcinoma, NSCLC	N.A.	N.A.	Dom	Mis, N	N.A.	4921,DDR2,ENSG00000162733,NTRKR3,Q16832,TYRO10
ENSG00000163026	C2orf44	1013.9	890.135	0.18569	chromosome 2 open reading frame 44	2p23.3	colorectal	N.A.	N.A.	Dom	T	ALK	80304,C2orf44,ENSG00000163026,Q9H6R7
ENSG00000163041	H3F3A	8918.38	7249.84	0.2975	H3 histone, family 3A	1q42.12	glioma	N.A.	N.A.	Dom	Mis	N.A.	3020,ENSG00000163041,H3F3,H3F3A,P84243
ENSG00000163513	TGFBR2	1102.09	724.027	0.59563	transforming growth factor beta receptor II	3p22	head and neck, colorectal	colorectal	Hereditary Nonpolyposis Colorectal Cancer type 6	Rec	Mis, F, N	N.A.	7048,ENSG00000163513,MFS2,P37173,TGFBR2
ENSG00000163520	FBLN2	2933.29	450.227	2.6655	fibulin 2	3p25.1	breast cancer, colorectal adenocarcinoma	N.A.	N.A.	N.A.	Mis, S	N.A.	2199,ENSG00000163520,FBLN2,P98095
ENSG00000163655	GMPS	2370.66	2099.99	0.17359	guanine monphosphate synthetase	3q24	AML	N.A.	N.A.	Dom	T	KMT2A	8833,ENSG00000163655,GMPS,P49915
ENSG00000163902	RPN1	3472	4370.36	-0.32954	ribophorin I	3q21.3-q25.2	AML	N.A.	N.A.	Dom	T	MECOM	6184,ENSG00000163902,P04843,RPN1
ENSG00000163930	BAP1	7521.98	4565.31	0.71713	BRCA1 associated protein-1 (ubiquitin carboxy-terminal hydrolase)	3p21.31-p21.2	uveal melanoma, breast, NSCLC, RCC	mesothelioma, uveal melanoma	N.A.	Rec	N, Mis, F, S, O	N.A.	8314,BAP1,ENSG00000163930,Q92560
ENSG00000163939	PBRM1	5499.07	4236.65	0.3745	polybromo 1	3p21	clear cell renal carcinoma, breast	N.A.	N.A.	Rec	Mis, N, F, S, D, O	N.A.	55193,ENSG00000163939,PBRM1,Q86U86
ENSG00000164305	CASP3	1388.73	1609.43	-0.21066	caspase 3	4q35.1	ovarian cancer	N.A.	N.A.	N.A.	D	N.A.	836,CASP3,ENSG00000164305,P42574
ENSG00000164330	EBF1	129.098	86.2426	0.52316	early B-cell factor 1	5q34	lipoma	N.A.	N.A.	Dom	T	HMGA2	1879,EBF,EBF1,ENSG00000164330,Q9UH73
ENSG00000164362	TERT	153.152	212.113	-0.43805	telomerase reverse transcriptase	5p15.33	melanoma, glioblastoma, hepatocellular carcinoma, bladder, skin basal cell, skin squamous cell, mesothelioma, medulloblastoma, other tumour types	melanoma	N.A.	Dom	Promoter Mis	N.A.	7015,ENSG00000164362,O14746,TERT
ENSG00000164398	ACSL6	68.1217	18.4828	1.4158	acyl-CoA synthetase long-chain family member 6	5q31.1	AML, AEL	N.A.	N.A.	Dom	T	ETV6	23305,ACSL6,ENSG00000164398,FACL6,Q9UKU0
ENSG00000164683	HEY1	30.5492	10.3313	0.94673	hairy/enhancer-of-split related with YRPW motif 1	8q21	mesenchymal chondrosarcoma	N.A.	N.A.	Dom	T	NCOA2	23462,ENSG00000164683,HEY1,Q9Y5J3
ENSG00000164754	RAD21	11639.2	8445.59	0.46105	RAD21 homolog (S. pombe)	8q24.11	AML, endometrium, colorectal, lung	N.A.	N.A.	Rec	Mis, N, F	N.A.	5885,ENSG00000164754,O60216,RAD21
ENSG00000164985	PSIP1	3953.85	2526.79	0.64202	PC4 and SFRS1 interacting protein 1 (LEDGF)	9p22.3	AML	N.A.	N.A.	Dom	T	NUP98	11168,ENSG00000164985,O75475,PSIP1,PSIP2
ENSG00000165025	SYK	2242.95	1613.15	0.47108	spleen tyrosine kinase	9q22	MDS, peripheral T-cell lymphoma	N.A.	N.A.	Dom	T	ETV6, ITK	6850,ENSG00000165025,P43405,SYK
ENSG00000165323	FAT3	14.3319	3.50947	0.7352	FAT atypical cadherin 3	11q14.3	SCC, colon adenocarcinoma, gastric adenocarcinoma	N.A.	N.A.	N.A.	Mis	N.A.	120114,ENSG00000165323,FAT3,Q8TDW7
ENSG00000165392	WRN	1021.74	678.249	0.58142	Werner syndrome (RECQL2)	8p12-p11.2	N.A.	osteosarcoma, meningioma, other tumour types	Werner syndrome	Rec	Mis, N, F, S	N.A.	7486,ENSG00000165392,Q14191,WRN
ENSG00000165671	NSD1	2866.4	3645.13	-0.34341	nuclear receptor binding SET domain protein 1	5q35	AML	N.A.	N.A.	Dom	T	NUP98	64324,ENSG00000165671,NSD1,Q96L73,STO
ENSG00000166407	LMO1	138.042	296.613	-1.0335	LIM domain only 1 (rhombotin 1) (RBTN1)	11p15	T-ALL, neuroblastoma	neuroblastoma	N.A.	Dom	T, A	TRD	4004,ENSG00000166407,LMO1,P25800,RBTN1
ENSG00000166501	PRKCB	2677.59	1257.46	1.0813	protein kinase C beta	16p12.2-p12.1	adult T-cell lymphoma-leukaemia	N.A.	N.A.	N.A.	Mis	N.A.	5579,ENSG00000166501,P05771,PKCB,PRKCB,PRKCB1,PRKCB2
ENSG00000166886	NAB2	493.719	1018.7	-1.015	NGFI-A binding protein 2	12q13.3	solitary fibrous tumour, meningeal haemangiopericytoma	N.A.	N.A.	Dom	T	STAT6	4665,ENSG00000166886,NAB2,Q15742
ENSG00000166888	STAT6	3407.1	4311.5	-0.33786	signal transducer and activator of transcription 6, interleukin-4 induced	12q13	solitary fibrous tumour, meningeal haemangiopericytoma	N.A.	N.A.	Dom	T	NAB2	6778,ENSG00000166888,P42226,STAT6
ENSG00000167460	TPM4	15227.3	8427.46	0.85012	tropomyosin 4	19p13.1	ALCL	N.A.	N.A.	Dom	T	ALK	7171,ENSG00000167460,P67936,TPM4
ENSG00000168036	CTNNB1	2416.58	2771.01	-0.19644	catenin (cadherin-associated protein), beta 1	3p22-p21.3	colorectal, ovarian, hepatoblastoma, pleomorphic salivary gland adenoma, other tumour types	N.A.	N.A.	Dom	Mis, O, T	PLAG1	1499,CTNNB,CTNNB1,ENSG00000168036,P35222
ENSG00000168411	RFWD3	2368.2	3534.44	-0.57373	ring finger and WD repeat domain 3	16q23.1	lung cancer	N.A.	Fanconi anemia W	N.A.	D	N.A.	55159,ENSG00000168411,Q6PCD5,RFWD3
ENSG00000168421	RHOH	2397.26	3661.61	-0.60711	ras homolog family member H	4p13	NHL	N.A.	N.A.	Dom	T	BCL6	399,ARHH,ENSG00000168421,Q15669,RHOH
ENSG00000168496	FEN1	3359.47	2218.05	0.59387	flap structure-specific endonuclease 1	11q12.2	N.A.	breast cancer	N.A.	N.A.	N.A.	N.A.	2237,ENSG00000168496,FEN1,P39748,RAD2
ENSG00000168610	STAT3	4081.94	6345.36	-0.63354	signal transducer and activator of transcription 3 (acute-phase response factor)	17q21.31	T-cell large granular lymphocytic leukaemia	paediatric large granular lymphocytic leukaemia	N.A.	Dom	Mis,O	N.A.	6774,ENSG00000168610,P40763,STAT3
ENSG00000168685	IL7R	357.652	68.3414	2.1682	interleukin 7 receptor	5p13	ALL, ETP ALL	N.A.	N.A.	Dom	Mis, O	N.A.	3575,ENSG00000168685,IL7R,P16871
ENSG00000168769	TET2	462.269	590.015	-0.34454	tet oncogene family member 2	4q24	MDS	N.A.	N.A.	Rec	Mis, N, F	N.A.	54790,ENSG00000168769,KIAA1546,Q6N021,TET2
ENSG00000169032	MAP2K1	1509.83	1025.31	0.55211	mitogen-activated protein kinase kinase 1	15q22.1-q22.33	NSCLC, melanoma, colorectal	N.A.	N.A.	Dom	Mis	N.A.	5604,ENSG00000169032,MAP2K1,PRKMK1,Q02750
ENSG00000169564	PCBP1	3384.54	2749.83	0.2948	poly(rC) binding protein 1	2p13.3	CRC	N.A.	N.A.	N.A.	Mis	N.A.	5093,ENSG00000169564,PCBP1,Q15365
ENSG00000169925	BRD3	2693.35	2119.38	0.34207	bromodomain containing 3	9q34	lethal midline carcinoma of young people	N.A.	N.A.	Dom	T	NUTM1	8019,BRD3,ENSG00000169925,Q15059
ENSG00000170234	PWWP2A	591.968	760.899	-0.35392	PWWP domain containing 2A	5q33.3	Spitzoid tumour	N.A.	N.A.	Dom	T	ROS1	114825,ENSG00000170234,PWWP2A,Q96N64
ENSG00000170430	MGMT	431.831	533.846	-0.29796	O-6-methylguanine-DNA methyltransferase	10q26.3	glioma	N.A.	N.A.	N.A.	D	N.A.	4255,ENSG00000170430,MGMT,P16455
ENSG00000170759	KIF5B	5896.16	5296.01	0.15432	kinesin family member 5B	10p11.22	NSCLC, Spitzoid tumour	N.A.	N.A.	Dom	T	RET, ALK	3799,ENSG00000170759,KIF5B,KNS1,P33176
ENSG00000170791	CHCHD7	827.676	1210.71	-0.53766	coiled-coil-helix-coiled-coil-helix domain containing 7	8q11.2	salivary adenoma	N.A.	N.A.	Dom	T	PLAG1	79145,CHCHD7,ENSG00000170791,Q9BUK0
ENSG00000171302	CANT1	1709	1503.6	0.18273	calcium activated nucleotidase 1	17q25	prostate	N.A.	N.A.	Dom	T	ETV4	124583,CANT1,ENSG00000171302,Q8WVQ1
ENSG00000171310	CHST11	9753.09	7967.93	0.29027	carbohydrate sulfotransferase 11	12q23.3	B-CLL	N.A.	N.A.	N.A.	T	N.A.	50515,CHST11,ENSG00000171310,Q9NPF2
ENSG00000171456	ASXL1	5022.87	3754.06	0.4174	additional sex combs like 1	20q11.1	MDS, CMML	N.A.	N.A.	Rec	F, N, Mis	N.A.	171023,ASXL1,ENSG00000171456,Q8IXJ9
ENSG00000171723	GPHN	603.525	389.903	0.61382	gephyrin (GPH)	14q24	AL	N.A.	N.A.	Dom	T	KMT2A	10243,ENSG00000171723,GPHN,Q9NQX3
ENSG00000171791	BCL2	1678.2	979.99	0.76764	B-cell CLL/lymphoma 2	18q21.3	NHL, CLL	N.A.	N.A.	Dom	T	IGH	596,BCL2,ENSG00000171791,P10415
ENSG00000172493	AFF1	1831.09	2158.17	-0.23558	AF4/FMR2 family, member 1	4q21	AL	N.A.	N.A.	Dom	T	KMT2A	4299,AFF1,ENSG00000172493,MLLT2,P51825,PBM1
ENSG00000172915	NBEA	376.522	264.984	0.48546	neurobeachin	13q13.3	large intestine carcinoma, multiple myeloma	N.A.	N.A.	N.A.	F, T	PVT1	26960,ENSG00000172915,NBEA
ENSG00000173575	CHD2	6169.25	5529.67	0.15711	chromodomain helicase DNA binding protein 2	15q26.1	melanoma, large intestine, CLL, monoclonal B lymphocytosis	N.A.	N.A.	N.A.	Mis, F, N	N.A.	1106,CHD2,ENSG00000173575,O14647
ENSG00000173674	EIF1AX	3308.34	2651.17	0.31717	eukaryotic translation initiation factor 1A, X-linked	Xp22.12	uveal melanoma, thyroid cancer (PDTC and ATC), low grade serous ovarian cancer	N.A.	N.A.	N.A.	Mis, S	N.A.	1964,EIF1A,EIF1AX,EIF4C,ENSG00000173674,P47813
ENSG00000173757	STAT5B	4577.47	4066.93	0.16873	signal transducer and activator of transcription 5B	17q11.2	large granular lymphocytic leukaemia, skin basal cell, APL	N.A.	N.A.	Dom	Mis, O, T	RARA	6777,ENSG00000173757,P51692,STAT5B
ENSG00000173821	RNF213	6040.29	6673.16	-0.14272	ring finger protein 213	17q25.3	ALCL	N.A.	N.A.	Dom	T	ALK	57674,C17orf27,ENSG00000173821,KIAA1618,MYMY2,RNF213
ENSG00000175054	ATR	786.404	986.882	-0.32278	ATR serine/threonine kinase	3q23	endometrial, gastric, epithelial ovarian, myeloma	oropharyngeal	familial cutaneous telangiectasia and cancer syndrome	Dom	F; Mis	N.A.	545,ATR,ENSG00000175054,Q13535
ENSG00000175832	ETV4	25.6772	149.882	-2.0361	ets variant gene 4 (E1A enhancer binding protein, E1AF)	17q21	Ewing sarcoma, prostate carcinoma	N.A.	N.A.	Dom	T	EWSR1, TMPRSS2, DDX5, KLK2, CANT1	2118,ENSG00000175832,ETV4,P43268
ENSG00000177084	POLE	4791.02	4311.6	0.15064	polymerase (DNA directed), epsilon, catalytic subunit	12q24.3	colorectal carcinoma, endometrioid carcinoma, stomach carcinoma, skin cancer	colorectal cancer susceptibility	N.A.	Rec	Mis	N.A.	5426,ENSG00000177084,POLE,Q07864
ENSG00000177565	TBL1XR1	4308.8	3353.96	0.35978	transducin (beta)-like 1 X-linked receptor 1	3q26.32	splenic marginal zone lymphoma, primary central nervous system lymphoma, colorectal carcinoma, gallbladder carcinoma	N.A.	N.A.	Rec	F, Mis	N.A.	79718,ENSG00000177565,Q9BZK7,TBL1XR1
ENSG00000177606	JUN	497.469	298.747	0.70441	jun oncogene	1p32-p31	sarcoma	N.A.	N.A.	Dom	A	N.A.	3725,ENSG00000177606,JUN,P05412
ENSG00000178562	CD28	3372.71	1395.94	1.2621	CD28 molecule	2q33.2	T-cell lymphoma	N.A.	N.A.	N.A.	Mis	N.A.	940,CD28,ENSG00000178562,P10747
ENSG00000178691	SUZ12	3512.03	2673.15	0.39144	suppressor of zeste 12 homolog (Drosophila)	17q11.2	endometrial stromal tumour	N.A.	N.A.	Dom	T	JAZF1	23512,ENSG00000178691,Q15022,SUZ12
ENSG00000179094	PER1	1729.66	1487.07	0.21593	period homolog 1 (Drosophila)	17p13.1-17p12	AML, CMML	N.A.	N.A.	Dom	T	ETV6	5187,ENSG00000179094,O15534,PER,PER1
ENSG00000179218	CALR	13217.8	20134.2	-0.60534	calreticulin	19p13.3-p13.2	MPN, MDS	N.A.	N.A.	Dom	F, Mis	N.A.	811,CALR,ENSG00000179218,P27797
ENSG00000179348	GATA2	57.6679	133.033	-1.0571	GATA binding protein 2	3q21.3	AML (CML blast transformation)	N.A.	N.A.	Dom	Mis	N.A.	2624,ENSG00000179348,GATA2,P23769
ENSG00000179399	GPC5	5.10153	20.7156	-0.87897	glypican 5	13q31.3	lung adenocarcinoma	N.A.	N.A.	N.A.	D	N.A.	2262,ENSG00000179399,GPC5,P78333
ENSG00000179750	APOBEC3B	24.0386	5.13863	1.1327	apolipoprotein B mRNA editing enzyme catalytic subunit 3B	22q13.1	N.A.	breast cancer	N.A.	Rec	D	N.A.	9582,APOBEC3B,ENSG00000179750,Q9UH17
ENSG00000180611	MB21D2	33.7794	103.286	-1.2877	Mab-21 domain containing 2	3q29	lung cancer	N.A.	N.A.	N.A.	Mis	N.A.	151963,C3orf59,ENSG00000180611,MB21D2,Q8IYB1
ENSG00000180644	PRF1	236.029	16.3237	2.3014	perforin 1 (pore forming protein)	10q22	N.A.	various leukaemia, lymphoma	N.A.	Rec	M	N.A.	5551,ENSG00000180644,P14222,PRF1
ENSG00000181163	NPM1	15333.5	18909.9	-0.30102	nucleophosmin (nucleolar phosphoprotein B23, numatrin)	5q35	NHL, APL, AML	N.A.	N.A.	Dom	T, F	ALK, RARA, MLF1	4869,ENSG00000181163,NPM1,P06748
ENSG00000181555	SETD2	3014.3	2531.62	0.24958	SET domain containing 2	3p21.31	clear cell renal carcinoma	N.A.	N.A.	Rec	N, F, S, Mis	N.A.	29072,ENSG00000181555,SETD2
ENSG00000181690	PLAG1	206.116	387.332	-0.86473	pleiomorphic adenoma gene 1	8q12	salivary adenoma, lipoblastoma	N.A.	N.A.	Dom	T	TCEA1, LIFR, CTNNB1, CHCHD7, COL1A2, HAS2	5324,ENSG00000181690,PLAG1,Q6DJT9
ENSG00000182054	IDH2	7559.52	6344.94	0.25048	isocitrate dehydrogenase 2 (NADP+), mitochondrial	15q26.1	glioblastoma	N.A.	N.A.	Dom	Mis	N.A.	3418,ENSG00000182054,IDH2,P48735
ENSG00000182162	P2RY8	3918.38	2186.94	0.83511	purinergic receptor P2Y, G-protein coupled, 8	Xp22.3; Yp11.3	B-ALL, Down syndrome associated ALL	N.A.	N.A.	Dom	T	CRLF2	286530,ENSG00000182162,P2RY8,Q86VZ1
ENSG00000182866	LCK	23955.8	18758.9	0.35122	lymphocyte-specific protein tyrosine kinase	1p35-p34.3	T-ALL	N.A.	N.A.	Dom	T	TRB	3932,ENSG00000182866,LCK,P06239
ENSG00000183161	FANCF	289.799	397.261	-0.43946	Fanconi anemia, complementation group F	11p15	N.A.	AML, leukaemia	Fanconi anaemia F	Rec	N, F	N.A.	2188,ENSG00000183161,FANCF,Q9NPI8
ENSG00000183337	BCOR	2886.87	2507.85	0.20189	BCL6 corepressor	Xp11.4	retinoblastoma, AML, APL (translocation)	N.A.	N.A.	Rec	F, N, S, T	RARA	54880,BCOR,ENSG00000183337,Q6W2J9
ENSG00000183508	FAM46C	3889.02	4973.65	-0.35333	family with sequence similarity 46, member C	1p12	MM	N.A.	N.A.	Rec	Mis, F, O	N.A.	54855,ENSG00000183508,FAM46C,Q5VWP2
ENSG00000183722	LHFP	3.36159	66.2151	-2.5551	lipoma HMGIC fusion partner	13q12	lipoma	N.A.	N.A.	Dom	T	HMGA2	10186,ENSG00000183722,LHFP,Q9Y693
ENSG00000183765	CHEK2	855.196	635.706	0.42032	CHK2 checkpoint homolog (S. pombe)	22q12.1	N.A.	breast	familial breast cancer	Rec	F	N.A.	11200,CHEK2,ENSG00000183765,O96017,RAD53
ENSG00000183813	CCR4	108.591	47.0546	1.0304	C-C motif chemokine receptor 4	3p22.3	adult T-cell leukaemia/lymphoma	N.A.	N.A.	N.A.	N	N.A.	1233,CCR4,ENSG00000183813,P51679
ENSG00000184384	MAML2	5.95031	39.4073	-1.5816	mastermind-like 2 (Drosophila)	11q22-q23	salivary gland mucoepidermoid	N.A.	N.A.	Dom	T	CRTC3, CRTC1	84441,ENSG00000184384,MAML2,Q8IZL2
ENSG00000184402	SS18L1	1447.14	1115.4	0.37183	synovial sarcoma translocation gene on chromosome 18-like 1	20q13.3	synovial sarcoma	N.A.	N.A.	Dom	T	SSX1	26039,ENSG00000184402,O75177,SS18L1
ENSG00000184481	FOXO4	474.145	390.981	0.26969	forkhead box O4	Xq13.1	AL, soft tissue sarcoma	N.A.	N.A.	Dom	T	KMT2A, CIC	4303,ENSG00000184481,FOXO4,MLLT7,P98177
ENSG00000184702	SEPT5	1458.83	1835.93	-0.32902	septin 5	22q11.21	AML	N.A.	N.A.	Dom	T	KMT2A	2812,ENSG00000184702,PNUTL1,Q99719,SEPT5
ENSG00000184937	WT1	169.892	66.4021	1.213	Wilms tumour 1 gene	11p13	Wilms tumour, desmoplastic small round cell tumour	Wilms tumour	Denys-Drash syndrome, Frasier syndrome, familial Wilms tumour	Rec	D, Mis, N, F, S, T	EWSR1	7490,ENSG00000184937,GUD,WT1
ENSG00000185499	MUC1	77.4597	43.3821	0.67431	mucin 1, transmembrane	1q21	B-NHL	N.A.	N.A.	Dom	T	IGH	4582,ENSG00000185499,MCKD1,MUC1,P15941,PUM
ENSG00000185630	PBX1	15.6726	53.5311	-1.2521	pre-B-cell leukemia transcription factor 1	1q23	pre B-ALL, myoepithelioma	N.A.	N.A.	Dom	T	TCF3, EWSR1	5087,ENSG00000185630,P40424,PBX1
ENSG00000185811	IKZF1	9832.15	8560.97	0.19863	IKAROS family zinc finger 1	7p12.2	ALL, DLBCL	N.A.	N.A.	Dom/Rec	D,T	BCL6	10320,ENSG00000185811,IKZF1,Q13422,ZNFN1A1
ENSG00000185920	PTCH1	350.282	592.087	-0.7374	Homolog of Drosophila Patched gene	9q22.3	skin basal cell, medulloblastoma	skin basal cell, medulloblastoma	nevoid basal cell carcinoma syndrome	Rec	Mis, N, F, S	N.A.	5727,ENSG00000185920,NBCCS,PTCH,PTCH1,Q13635
ENSG00000186174	BCL9L	654.259	404.03	0.67866	B-cell CLL/lymphoma 9-like	11q23.3	colorectal cancer, endometrial carcinoma, gastric cancer	N.A.	N.A.	N.A.	Mis, F	N.A.	283149,BCL9L,ENSG00000186174,Q86UU0
ENSG00000186575	NF2	2447.87	2037.14	0.26236	neurofibromatosis type 2 gene	22q12.2	meningioma, acoustic neuroma, renal	meningioma, acoustic neuroma	neurofibromatosis type 2	Rec	D, Mis, N, F, S, O	N.A.	4771,ENSG00000186575,NF2,P35240
ENSG00000186716	BCR	4505.5	3858.12	0.22231	breakpoint cluster region	22q11.21	CML, ALL, AML	N.A.	N.A.	Dom	T	ABL1, FGFR1, JAK2	613,BCR,BCR1,D22S11,ENSG00000186716,P11274
ENSG00000187164	KIAA1598	124.596	712.197	-2.4077	KIAA1598	10q25.3	Spitzoid tumour	N.A.	N.A.	Dom	T	ROS1	57698,A0MZ66,ENSG00000187164,KIAA1598
ENSG00000187239	FNBP1	10024	7997.46	0.32471	formin binding protein 1 (FBP17)	9q23	AML	N.A.	N.A.	Dom	T	KMT2A	23048,ENSG00000187239,FNBP1
ENSG00000187735	TCEA1	3264.44	2715.06	0.26436	transcription elongation factor A (SII), 1	8q11.2	salivary adenoma	N.A.	N.A.	Dom	T	PLAG1	6917,ENSG00000187735,TCEA1
ENSG00000189283	FHIT	121.985	23.3301	1.916	fragile histidine triad gene	3p14.2	pleomorphic salivary gland adenoma	N.A.	N.A.	Dom	T	HMGA2	2272,ENSG00000189283,FHIT,P49789
ENSG00000196498	NCOR2	6631.76	5792.66	0.19404	nuclear receptor corepressor 2	12q24	prostate	N.A.	N.A.	Dom	Mis, F, N, O	N.A.	9612,ENSG00000196498,NCOR2,Q9Y618
ENSG00000196531	NACA	12447.9	11224	0.14847	nascent-polypeptide-associated complex alpha polypeptide	12q23-q24.1	NHL	N.A.	N.A.	Dom	T	BCL6	4666,ENSG00000196531,NACA,Q13765
ENSG00000196914	ARHGEF12	1234.93	2911.95	-1.2267	RHO guanine nucleotide exchange factor (GEF) 12 (LARG)	11q23.3	AML	N.A.	N.A.	Dom	T	KMT2A	23365,ARHGEF12,ENSG00000196914,Q9NZN5
ENSG00000197013	ZNF429	348.06	278.425	0.30711	zinc finger protein 429	19p12	GBM	N.A.	N.A.	N.A.	Mis	N.A.	353088,ENSG00000197013,Q86V71,ZNF429
ENSG00000197122	SRC	1176.35	1778.11	-0.59008	SRC proto-oncogene, non-receptor tyrosine kinase	20q11.23	colorectal cancer, endometrial carcinoma	N.A.	N.A.	Dom	Mis, N	N.A.	6714,ENSG00000197122,P12931,SRC,SRC1
ENSG00000197157	SND1	4807.48	3962.64	0.27752	staphylococcal nuclease and tudor domain containing 1	7q31.3	pancreas acinar carcinoma	N.A.	N.A.	Dom	T	BRAF	27044,ENSG00000197157,Q7KZF4,SND1
ENSG00000197299	BLM	1810	1305.89	0.46578	Bloom Syndrome	15q26.1	N.A.	leukaemia, lymphoma, skin squamous cell, other tumour types	Bloom syndrome	Rec	Mis, N, F	N.A.	641,BLM,ENSG00000197299,P54132
ENSG00000197323	TRIM33	2855.96	2486.81	0.19831	tripartite motif-containing 33 (PTC7,TIF1G)	1p13	papillary thyroid	N.A.	N.A.	Dom	T	RET	51592,ENSG00000197323,Q9UPN9,TRIM33
ENSG00000197535	MYO5A	991.454	1247.2	-0.32619	myosin VA (heavy chain 12, myoxin)	15q21	Spitzoid tumour	N.A.	N.A.	Dom	T	ROS1	4644,ENSG00000197535,MYH12,MYO5A,Q9Y4I1
ENSG00000198561	CTNND1	348.616	438.693	-0.32228	catenin delta 1	11q12.1	large intestine carcinoma	N.A.	N.A.	N.A.	N	N.A.	1500,CTNND,CTNND1,ENSG00000198561,O60716
ENSG00000198793	MTOR	3076.38	2649.23	0.21442	mechanistic target of rapamycin	1p36	endometrial carcinoma, head and neck, clear cell renal cell carcinoma, anaplastic thyroid cancer, urothelial cell carcinoma, central nervous system tumours, testicular germ cell tumours and other tumour types	N.A.	N.A.	Dom	Mis, N	N.A.	2475,ENSG00000198793,FRAP,FRAP1,FRAP2,MTOR,P42345
ENSG00000198795	ZNF521	416.992	606.52	-0.52468	zinc finger protein 521	18q11.2	ALL	N.A.	N.A.	Dom	T	PAX5	25925,ENSG00000198795,Q96K83,ZNF521
ENSG00000204843	DCTN1	4652.8	4038.91	0.20323	dynactin 1	2p13	inflammatory myofibroblastic tumour, Spitzoid tumour	N.A.	N.A.	Dom	T	ALK, ROS1	1639,DCTN1,ENSG00000204843,Q14203
ENSG00000213190	MLLT11	714.677	1210.25	-0.74505	myeloid/lymphoid or mixed-lineage leukemia (trithorax homolog, Drosophila); translocated to, 11	1q21	ALL	N.A.	N.A.	Dom	T	KMT2A	10962,ENSG00000213190,MLLT11,Q13015
ENSG00000221829	FANCG	1894.72	1495.98	0.33702	Fanconi anemia, complementation group G	9p13	N.A.	AML, leukaemia	Fanconi anaemia G	Rec	Mis, N, F, S	N.A.	2189,ENSG00000221829,FANCG,O15287,XRCC9
ENSG00000244405	ETV5	190.698	704.657	-1.7913	ets variant gene 5	3q28	prostate	N.A.	N.A.	Dom	T	TMPRSS2, SCL45A3	2119,ENSG00000244405,ETV5,P41161
ENSG00000251562	MALAT1	3271.96	4299.39	-0.37217	metastasis associated lung adenocarcinoma transcript 1 ( lnc-RNA; non-protein coding)	11q31.1	renal cell carcinoma (childhood epithelioid), lung	N.A.	N.A.	Dom	T	TFEB	378938,MALAT1,PRO1073,Q9UHZ2
ENSG00000257103	LSM14A	4022.85	3465.47	0.21428	LSM14A, SCD6 homolog A (S. cerevisiae)	19q13.11	Spitzoid tumour	N.A.	N.A.	Dom	T	BRAF	26065,C19orf13,ENSG00000257103,FAM61A,LSM14A,Q8ND56
