# Supplementary material for: Differential Gene Expression following DHX36/G4R1 Knockout Is Associated with G-Quadruplex Content and Cancer
Source: Int J Mol Sci. 2024 Feb 1;25(3):1753. doi: 10.3390/ijms25031753 (PMC10855491; doi:10.3390/ijms25031753)
Supplement: Supplementary file 1 [file ijms-25-01753-s001.zip › Supplementary_Table_S3.xlsx]

## Sheet: GO_enriched_in_KO_upregulated
Category	ID	Description	GeneRatio	BgRatio	pvalue	padj	Count	geneID
BP	GO:0016570	histone modification	199/3433	436/16568	2.32e-32	1.36e-28	199	KDM1A/CREBBP/BAZ1B/PPP5C/BRCA1/UBR2/PHF20/ARID4A/JADE2/HDAC9/ARID4B/KMT2C/HDAC7/HMG20B/KDM4A/JMJD6/MBD3/SREBF1/EED/SART3/JADE1/RIF1/SRCAP/KAT6A/HUWE1/ATXN7L3/AURKA/DNMT3B/KDM2B/HDAC6/WAC/SETD1A/SMARCB1/BRD1/SNW1/VRK1/RPS6KA5/MRGBP/SUV39H1/RBBP7/FMR1/MAPK3/CTCF/KAT8/UBR5/DOT1L/AKAP8/FBL/EZH2/KDM4C/MAPK8/KAT2A/HDAC5/NSD2/NAA40/PRDM4/CHD4/PHC1/VEGFA/KANSL3/POLE4/CHD5/HDAC1/RLF/PADI2/DR1/KMT2A/MYB/SE…
BP	GO:0006403	RNA localization	125/3433	225/16568	8.43e-31	2.47e-27	125	UPF1/NUP160/RANBP3/NOP58/ZC3H11A/NDC1/U2AF2/NUP133/SMG6/CPSF1/NCBP3/XPO1/SEH1L/RTRAF/KHSRP/ALKBH5/NUP50/AAAS/NUP188/RANBP1/POLDIP3/THOC5/YY1/RAE1/PRPF6/FMR1/FBL/NUP88/NUP98/PARP11/NUP107/SRSF9/SRSF3/MRPL18/QKI/NCBP2/RPS15/CCT4/SRSF7/SRSF4/SMG7/SRSF11/CPSF3/NUP43/TCP1/ENY2/KHDRBS1/DDX39A/SRSF6/NUP153/UPF3B/NUP85/THOC2/SYMPK/PCID2/XPO7/EXOSC2/DKC1/RFTN1/THOC6/NUP210/RAN/EIF5A/NXT1/LTV1/CCT7/DHX9/NU…
BP	GO:0008380	RNA splicing	189/3433	419/16568	5.82e-30	1.14e-26	189	KDM1A/LUC7L/POLR2B/THRAP3/SNRNP40/SFSWAP/U2AF2/SUGP2/DDX20/YBX1/ELAVL1/DHX8/JMJD6/PABPC1/DAZAP1/CPSF1/CLNS1A/WDR62/SART3/XAB2/DDX1/PPIE/WBP11/CHERP/SRRT/RTRAF/SF3B2/KHSRP/PAPOLA/PDCD7/GEMIN2/SRPK1/CDC5L/POLR2E/SNRPD3/ESS2/TFIP11/SNU13/RTCB/THOC5/ZMAT5/RBFOX2/PHF5A/SNW1/PRPF6/DHX35/CSTF2/FMR1/PQBP1/HNRNPL/SNRNP70/CLASRP/SF3A2/HNRNPUL1/PPP2R1A/PRPF31/BUD31/RBM28/LSM5/C1QBP/DDX5/PPP1R9B/EFTUD2/DHX15…
BP	GO:0006397	mRNA processing	207/3433	478/16568	9.49e-30	1.39e-26	207	KDM1A/LUC7L/POLR2B/THRAP3/ZC3H11A/SNRNP40/SFSWAP/U2AF2/SUGP2/DDX20/YBX1/ELAVL1/DHX8/JMJD6/PABPC1/DAZAP1/CPSF1/PRKACA/CLNS1A/NCBP3/SART3/XAB2/DDX1/PPIE/WBP11/CHERP/SRRT/SF3B2/KHSRP/PAPOLA/PDCD7/ALKBH5/GEMIN2/SRPK1/CDC5L/POLR2E/SNRPD3/ESS2/TFIP11/SNU13/POLDIP3/THOC5/ZMAT5/RBFOX2/PHF5A/RBM23/SNW1/ZC3H14/PRPF6/DHX35/CSTF2/FMR1/PQBP1/HNRNPL/SNRNP70/CLASRP/ERCC2/SF3A2/HNRNPUL1/PRPF31/BUD31/RBM28/LSM5/C…
BP	GO:0000375	RNA splicing, via transesterification reactions	153/3433	319/16568	5.77e-28	6.77e-25	153	KDM1A/LUC7L/POLR2B/THRAP3/SNRNP40/SFSWAP/U2AF2/DDX20/YBX1/ELAVL1/DHX8/JMJD6/PABPC1/DAZAP1/CPSF1/CLNS1A/SART3/XAB2/DDX1/PPIE/WBP11/CHERP/SRRT/SF3B2/KHSRP/PAPOLA/PDCD7/GEMIN2/SRPK1/CDC5L/POLR2E/SNRPD3/ESS2/TFIP11/SNU13/ZMAT5/RBFOX2/PHF5A/SNW1/PRPF6/DHX35/CSTF2/FMR1/PQBP1/HNRNPL/SNRNP70/SF3A2/HNRNPUL1/PRPF31/BUD31/LSM5/C1QBP/DDX5/EFTUD2/DHX15/HSPA8/PRPF19/NUP98/SRSF9/SRSF3/PRPF4B/NCBP2/SF3B6/SF3B1/S…
BP	GO:0018205	peptidyl-lysine modification	170/3433	375/16568	2.36e-27	2.05e-24	170	CREBBP/BRCA1/PHF20/NUP160/ARID4A/PIAS1/JADE2/HDAC9/ARID4B/KMT2C/NDC1/HDAC7/HMG20B/KDM4A/NUP133/JMJD6/MBD3/EED/TOP2B/JADE1/RIF1/SRCAP/KAT6A/SEH1L/DNMT3B/BIRC5/NUP50/HDAC6/AAAS/DHPS/NUP188/SETD1A/SMARCB1/RASD2/RANGAP1/BRD1/SNW1/RPS6KA5/RAE1/MRGBP/SUV39H1/MAPK3/CTCF/UBE2I/KAT8/DOT1L/EZH2/KDM4C/NUP88/KAT2A/NSD2/NAA40/NUP98/NUP107/SENP6/KANSL3/POLE4/CHD5/PARK7/RLF/DR1/KMT2A/MYB/EEF2KMT/SET/PHF19/NUP43…
BP	GO:0022613	ribonucleoprotein complex biogenesis	194/3433	452/16568	2.45e-27	2.05e-24	194	LAS1L/LUC7L/UTP18/MRTO4/NOP58/PUM2/TARBP1/SFSWAP/DDX20/WDR3/WDR18/NLE1/CLNS1A/SART3/XAB2/EXOSC5/DDX1/XPO1/DIS3/RPS5/NOA1/WBP11/NOP14/RPL6/RPLP0/GEMIN2/SRPK1/SNRPD3/PES1/SNU13/RPL3/EIF3D/SNW1/PRPF6/MTG2/NOP56/SUV39H1/SF3A2/POP4/FBL/RPS19/PRPF31/RPL18A/DDX49/EIF4H/EIF3A/GTPBP4/NUP88/C1QBP/FTSJ3/PRPF19/DDX6/PTGES3/CNOT2/SRSF9/PAK1IP1/BYSL/RPL24/RRP9/RPS15/WDR75/SF3B1/RPL22/WDR77/RPF1/PRPF3/NSUN4/RCL…
BP	GO:0000377	RNA splicing, via transesterification reactions with bulged adenosine as nucleophile	150/3433	316/16568	7.71e-27	5.02e-24	150	KDM1A/LUC7L/POLR2B/THRAP3/SNRNP40/SFSWAP/U2AF2/DDX20/YBX1/ELAVL1/DHX8/JMJD6/PABPC1/DAZAP1/CPSF1/CLNS1A/SART3/XAB2/DDX1/PPIE/WBP11/CHERP/SRRT/SF3B2/PAPOLA/PDCD7/GEMIN2/SRPK1/CDC5L/POLR2E/SNRPD3/ESS2/TFIP11/SNU13/ZMAT5/RBFOX2/PHF5A/SNW1/PRPF6/DHX35/CSTF2/FMR1/PQBP1/HNRNPL/SNRNP70/SF3A2/HNRNPUL1/PRPF31/BUD31/LSM5/C1QBP/DDX5/EFTUD2/DHX15/HSPA8/PRPF19/NUP98/SRSF9/SRSF3/PRPF4B/NCBP2/SF3B6/SF3B1/SRSF7/S…
BP	GO:0000398	mRNA splicing, via spliceosome	150/3433	316/16568	7.71e-27	5.02e-24	150	KDM1A/LUC7L/POLR2B/THRAP3/SNRNP40/SFSWAP/U2AF2/DDX20/YBX1/ELAVL1/DHX8/JMJD6/PABPC1/DAZAP1/CPSF1/CLNS1A/SART3/XAB2/DDX1/PPIE/WBP11/CHERP/SRRT/SF3B2/PAPOLA/PDCD7/GEMIN2/SRPK1/CDC5L/POLR2E/SNRPD3/ESS2/TFIP11/SNU13/ZMAT5/RBFOX2/PHF5A/SNW1/PRPF6/DHX35/CSTF2/FMR1/PQBP1/HNRNPL/SNRNP70/SF3A2/HNRNPUL1/PRPF31/BUD31/LSM5/C1QBP/DDX5/EFTUD2/DHX15/HSPA8/PRPF19/NUP98/SRSF9/SRSF3/PRPF4B/NCBP2/SF3B6/SF3B1/SRSF7/S…
BP	GO:0050657	nucleic acid transport	104/3433	189/16568	2.21e-25	1.14e-22	104	UPF1/NUP160/RANBP3/ZC3H11A/NDC1/U2AF2/NUP133/SMG6/CPSF1/NCBP3/XPO1/SEH1L/RTRAF/KHSRP/ALKBH5/NUP50/AAAS/NUP188/RANBP1/POLDIP3/THOC5/RAE1/FMR1/NUP88/NUP98/PARP11/NUP107/SRSF9/SRSF3/MRPL18/QKI/NCBP2/RPS15/SRSF7/SRSF4/SMG7/SRSF11/CPSF3/NUP43/ENY2/KHDRBS1/DDX39A/SRSF6/NUP153/UPF3B/NUP85/THOC2/SYMPK/PCID2/XPO7/RFTN1/THOC6/NUP210/RAN/EIF5A/NXT1/LTV1/DHX9/NUPL2/NCBP1/TGS1/BUD13/PNPT1/LRPPRC/SSB/NUP54/G3B…
BP	GO:0050658	RNA transport	104/3433	189/16568	2.21e-25	1.14e-22	104	UPF1/NUP160/RANBP3/ZC3H11A/NDC1/U2AF2/NUP133/SMG6/CPSF1/NCBP3/XPO1/SEH1L/RTRAF/KHSRP/ALKBH5/NUP50/AAAS/NUP188/RANBP1/POLDIP3/THOC5/RAE1/FMR1/NUP88/NUP98/PARP11/NUP107/SRSF9/SRSF3/MRPL18/QKI/NCBP2/RPS15/SRSF7/SRSF4/SMG7/SRSF11/CPSF3/NUP43/ENY2/KHDRBS1/DDX39A/SRSF6/NUP153/UPF3B/NUP85/THOC2/SYMPK/PCID2/XPO7/RFTN1/THOC6/NUP210/RAN/EIF5A/NXT1/LTV1/DHX9/NUPL2/NCBP1/TGS1/BUD13/PNPT1/LRPPRC/SSB/NUP54/G3B…
BP	GO:0006417	regulation of translation	172/3433	394/16568	2.36e-25	1.14e-22	172	UPF1/YBX2/NUP160/POLR2B/PUM2/NDC1/ELAVL1/NUP133/BCL3/PABPC1/NCK2/TNRC6C/MKNK1/DDX1/PUM3/SEH1L/SRRT/KHSRP/MAPKAPK5/GCN1/NUP50/AAAS/NUP188/POLR2E/MKNK2/MAPK1/POLDIP3/EIF3D/ZC3H7B/RAE1/MTG2/FMR1/RBM3/MAPK3/EIF3E/AKT2/MTPN/EIF3B/EIF4H/LARP4B/RPS6KB1/NUP88/C1QBP/DDX5/DDX6/NUP98/NUP107/CNOT2/GAPDH/QKI/FXR1/NCBP2/EIF4G1/NCL/EIF2B4/PASK/NSUN4/RPS6KA1/FOXO3/EIF2B2/NUP43/PTK2B/KHDRBS1/ZC3H7A/NUP153/UPF3B/N…
BP	GO:0051236	establishment of RNA localization	105/3433	192/16568	2.53e-25	1.14e-22	105	UPF1/NUP160/RANBP3/ZC3H11A/NDC1/U2AF2/NUP133/SMG6/CPSF1/NCBP3/XPO1/SEH1L/RTRAF/KHSRP/ALKBH5/NUP50/AAAS/NUP188/RANBP1/POLDIP3/THOC5/RAE1/FMR1/NUP88/NUP98/PARP11/NUP107/SRSF9/SRSF3/MRPL18/QKI/NCBP2/RPS15/SRSF7/SRSF4/SMG7/SRSF11/CPSF3/NUP43/ENY2/KHDRBS1/DDX39A/SRSF6/NUP153/UPF3B/NUP85/THOC2/SYMPK/PCID2/XPO7/RFTN1/THOC6/NUP210/RAN/EIF5A/NXT1/LTV1/DHX9/NUPL2/NCBP1/TGS1/BUD13/PNPT1/LRPPRC/SSB/NUP54/G3B…
BP	GO:0071166	ribonucleoprotein complex localization	80/3433	127/16568	4.22e-25	1.77e-22	80	UPF1/NUP160/ZC3H11A/NDC1/U2AF2/NUP133/SMG6/CPSF1/XPO1/SEH1L/ALKBH5/NUP50/AAAS/NUP188/POLDIP3/THOC5/RAE1/PRPF31/NUP88/NUP98/NUP107/SRSF9/SRSF3/NCBP2/RPS15/SRSF7/SRSF4/SMG7/SRSF11/CPSF3/NUP43/ENY2/DDX39A/SRSF6/NUP153/UPF3B/NUP85/THOC2/SYMPK/PCID2/THOC6/NUP210/RAN/EIF5A/NXT1/LTV1/NUPL2/NCBP1/TGS1/BUD13/SSB/NUP54/EIF4A3/FIP1L1/EIF4E/RANBP2/NUP205/U2AF1/CPSF4/MAGOH/NUP35/IWS1/THOC7/SLBP/ABCE1/NOL6/RPS…
BP	GO:0034248	regulation of cellular amide metabolic process	183/3433	436/16568	1.82e-24	7.12e-22	183	UPF1/YBX2/NUP160/POLR2B/PUM2/NDC1/ELAVL1/TNFRSF1A/NUP133/BCL3/PABPC1/NCK2/TNRC6C/MKNK1/DDX1/PUM3/SEH1L/SRRT/KHSRP/MAPKAPK5/GCN1/NUP50/AAAS/NUP188/POLR2E/MKNK2/MAPK1/POLDIP3/EIF3D/ZC3H7B/RAE1/MTG2/FMR1/RBM3/MAPK3/SMPD3/EIF3E/SNRNP70/AKT2/GSK3A/MTPN/EIF3B/EIF4H/LARP4B/RPS6KB1/NUP88/C1QBP/DDX5/DDX6/NUP98/NUP107/CNOT2/GAPDH/QKI/FXR1/NCBP2/EIF4G1/NCL/EIF2B4/PASK/NFE2L2/NSUN4/RPS6KA1/FOXO3/EIF2B2/NUP43…
BP	GO:0007059	chromosome segregation	154/3433	343/16568	2.42e-24	8.87e-22	154	MAD1L1/CDC27/SLC25A5/PAFAH1B1/NCAPD2/BRCA1/DDX11/TACC3/NUP160/CENPQ/CUL3/PHF23/PUM2/MSH4/NDC1/WAPL/STAG3/NUP133/CDC42/RAD18/SMC1A/NDE1/MLH1/TOP2B/SMC1B/KIF22/XPO1/PDS5B/SEH1L/DYNLL1/BIRC5/KIF4A/CDC6/SRPK1/CENPM/RANGAP1/CSNK2A1/MAPRE1/FAM83D/STAG2/CTCF/UBE2I/OIP5/ERCC2/AKAP8/PPP2R1A/SMC3/KPNB1/NCAPG/NUP98/NUP107/TTK/ECT2/ACTR3/CENPA/NEK2/NSL1/CENPF/STAG1/KIF14/NUP43/CENPL/NCAPH/NAA50/PDS5A/ZWINT/H…
BP	GO:0071426	ribonucleoprotein complex export from nucleus	78/3433	125/16568	4.02e-24	1.39e-21	78	UPF1/NUP160/ZC3H11A/NDC1/U2AF2/NUP133/SMG6/CPSF1/XPO1/SEH1L/ALKBH5/NUP50/AAAS/NUP188/POLDIP3/THOC5/RAE1/NUP88/NUP98/NUP107/SRSF9/SRSF3/NCBP2/RPS15/SRSF7/SRSF4/SMG7/SRSF11/CPSF3/NUP43/ENY2/DDX39A/SRSF6/NUP153/UPF3B/NUP85/THOC2/SYMPK/PCID2/THOC6/NUP210/RAN/EIF5A/NXT1/LTV1/NUPL2/NCBP1/BUD13/SSB/NUP54/EIF4A3/FIP1L1/EIF4E/RANBP2/NUP205/U2AF1/CPSF4/MAGOH/NUP35/IWS1/THOC7/SLBP/ABCE1/NOL6/RPSA/CDC40/AGFG…
BP	GO:0033044	regulation of chromosome organization	138/3433	298/16568	1.7e-23	5.54e-21	138	MAD1L1/KDM1A/CDC27/UPF1/BRCA1/ERCC1/DDX11/TACC3/CUL3/WAPL/RNF4/PRKCQ/KDM4A/SMG6/SREBF1/XRCC1/EED/SART3/MAP2K7/XRCC5/RIF1/DNMT3B/MAPKAPK5/TINF2/CDC45/CDC6/SETD1A/SMARCB1/MAPK1/HIRA/SNW1/RPS6KA5/FMR1/MAPK3/CTCF/NBN/UBR5/AKAP8/KDM4C/MAPK8/KAT2A/ASF1A/SENP6/VEGFA/TTK/CCT4/PADI2/NEK2/CENPF/KMT2A/MYB/SET/PHF19/TCP1/TWIST1/PCID2/DLGAP5/TRIM28/DNMT1/DKC1/TOP2A/H3F3B/NAT10/ESPL1/CCT7/KAT7/CDK9/MYC/HMGA1/A…
BP	GO:0006405	RNA export from nucleus	82/3433	138/16568	2.92e-23	9e-21	82	UPF1/NUP160/RANBP3/ZC3H11A/NDC1/U2AF2/NUP133/SMG6/CPSF1/XPO1/SEH1L/ALKBH5/NUP50/AAAS/NUP188/RANBP1/POLDIP3/THOC5/RAE1/NUP88/NUP98/NUP107/SRSF9/SRSF3/NCBP2/RPS15/SRSF7/SRSF4/SMG7/SRSF11/CPSF3/NUP43/ENY2/KHDRBS1/DDX39A/SRSF6/NUP153/UPF3B/NUP85/THOC2/SYMPK/PCID2/THOC6/NUP210/RAN/EIF5A/NXT1/LTV1/DHX9/NUPL2/NCBP1/BUD13/SSB/NUP54/EIF4A3/FIP1L1/EIF4E/RANBP2/NUP205/U2AF1/CPSF4/MAGOH/NUP35/IWS1/THOC7/SLBP…
BP	GO:0006611	protein export from nucleus	95/3433	175/16568	1.01e-22	2.95e-20	95	UPF1/NUP160/ZC3H11A/NDC1/U2AF2/NUP133/SMG6/CPSF1/PRKACA/GTSE1/XPO1/SEH1L/ALKBH5/NUP50/AAAS/NUP188/POLDIP3/THOC5/RANGAP1/PPM1A/RAE1/NUP88/NUP98/NUP107/SRSF9/SRSF3/NCBP2/RPS15/SRSF7/PARK7/SRSF4/SMG7/SRSF11/CPSF3/NUP43/ENY2/DDX39A/SRSF6/CSE1L/NUP153/UPF3B/NUP85/THOC2/SYMPK/PCID2/XPO7/THOC6/NUP210/RAN/EIF5A/NXT1/XPO4/CAMK1/LTV1/NUPL2/NCBP1/ANP32B/BUD13/BARD1/SSB/NUP54/EIF4A3/FIP1L1/TCF7L2/EIF4E/BAG3/…
BP	GO:0006260	DNA replication	133/3433	288/16568	1.49e-22	4.17e-20	133	UPF1/LIG3/DBF4/REV3L/BRCA1/DDX11/RTFDC1/PARP3/RFC2/RAD51/WAPL/POLD1/MCM10/NUCKS1/CDC42/SMC1A/MCM6/POLD3/CLSPN/CDC45/CDC6/MCM5/POLE2/RBBP8/POLA1/STAG2/RBBP7/NBN/MCM4/RNASEH2A/GRWD1/LIG1/PPP2R1A/POLD2/GTPBP4/SMC3/TFAM/NUP98/CDK2AP1/RFC5/TIMELESS/MCM3/GMNN/POLE4/CACYBP/RPA2/SET/PDS5A/RBBP6/ATF1/CDK2/WRNIP1/TTF1/MGME1/MCM8/CHTF18/INO80/DUT/E2F8/PARP2/POLN/RPA1/PCNA/IGHMBP2/NASP/RFC3/ORC3/DHX9/REV1/BR…
BP	GO:0051168	nuclear export	100/3433	193/16568	7.83e-22	2.09e-19	100	UPF1/NUP160/RANBP3/ZC3H11A/NDC1/U2AF2/NUP133/SMG6/CPSF1/PRKACA/GTSE1/XPO1/SEH1L/ALKBH5/NUP50/AAAS/NUP188/RANBP1/POLDIP3/THOC5/RANGAP1/PPM1A/RAE1/NUP88/NUP98/NUP107/SRSF9/SRSF3/NCBP2/RPS15/SRSF7/PARK7/SRSF4/SMG7/SRSF11/CPSF3/NUP43/ENY2/KHDRBS1/DDX39A/SRSF6/CSE1L/NUP153/UPF3B/NUP85/THOC2/SYMPK/PCID2/XPO7/THOC6/NUP210/RAN/EIF5A/NXT1/XPO4/CAMK1/LTV1/DHX9/NUPL2/NCBP1/ANP32B/BUD13/BARD1/SSB/NUP54/RITA1…
BP	GO:0051028	mRNA transport	82/3433	144/16568	1.38e-21	3.51e-19	82	UPF1/NUP160/ZC3H11A/NDC1/U2AF2/NUP133/SMG6/CPSF1/NCBP3/XPO1/SEH1L/KHSRP/ALKBH5/NUP50/AAAS/NUP188/POLDIP3/THOC5/RAE1/FMR1/NUP88/NUP98/PARP11/NUP107/SRSF9/SRSF3/QKI/NCBP2/SRSF7/SRSF4/SMG7/SRSF11/CPSF3/NUP43/ENY2/DDX39A/SRSF6/NUP153/UPF3B/NUP85/THOC2/SYMPK/PCID2/XPO7/THOC6/NUP210/EIF5A/NXT1/DHX9/NUPL2/NCBP1/BUD13/LRPPRC/NUP54/G3BP2/HNRNPA1L2/EIF4A3/FIP1L1/EIF4E/RANBP2/AHCTF1/NUP205/U2AF1/CPSF4/MAGOH…
BP	GO:0000819	sister chromatid segregation	111/3433	229/16568	4.42e-21	1.08e-18	111	MAD1L1/CDC27/PAFAH1B1/NCAPD2/DDX11/TACC3/NUP160/CENPQ/CUL3/PHF23/WAPL/NUP133/SMC1A/NDE1/TOP2B/SMC1B/KIF22/XPO1/PDS5B/SEH1L/DYNLL1/BIRC5/KIF4A/CDC6/CENPM/RANGAP1/MAPRE1/STAG2/CTCF/AKAP8/PPP2R1A/SMC3/KPNB1/NCAPG/NUP98/NUP107/TTK/CENPA/NEK2/NSL1/CENPF/STAG1/KIF14/NUP43/CENPL/NCAPH/NAA50/PDS5A/ZWINT/NUP85/PCID2/DLGAP5/INO80/KNSTRN/CLIP1/TOP2A/CDCA8/ESPL1/SMC2/DSCC1/NUMA1/NUSAP1/KIF23/KNL1/CENPO/RB1/K…
BP	GO:1901990	regulation of mitotic cell cycle phase transition	161/3433	391/16568	1.2e-20	2.82e-18	161	MAD1L1/CDC27/PAFAH1B1/ANLN/BRCA1/PSMC4/BID/CUL3/FOXN3/CUL1/PRKACA/NDE1/GTSE1/JADE1/PCM1/SMARCD3/PSMC5/AURKA/TPX2/DYNLL1/ANAPC5/PSME1/CLSPN/CDC45/CDC6/FBXO7/PSMA3/APEX1/PSME2/PSMA7/MAPRE1/E2F1/CEP76/RGCC/CCP110/CEP152/NBN/ERCC2/FZR1/PPP2R1A/EZH2/PSMA2/PSMD3/PPP1R9B/CDKN1B/CNOT2/PTPN6/FBXO5/TTK/EIF4G1/SYF2/NEK2/CENPF/RPA2/KIF14/CCND2/CNTRL/CDK2/MAD2L1BP/CEP250/PCID2/PRMT1/DLGAP5/SMARCA4/TUBA4A/INO8…
BP	GO:0006406	mRNA export from nucleus	66/3433	106/16568	1.51e-20	3.28e-18	66	UPF1/NUP160/ZC3H11A/NDC1/U2AF2/NUP133/SMG6/CPSF1/SEH1L/ALKBH5/NUP50/AAAS/NUP188/POLDIP3/THOC5/RAE1/NUP88/NUP98/NUP107/SRSF9/SRSF3/NCBP2/SRSF7/SRSF4/SMG7/SRSF11/CPSF3/NUP43/ENY2/DDX39A/SRSF6/NUP153/UPF3B/NUP85/THOC2/SYMPK/PCID2/THOC6/NUP210/EIF5A/NXT1/NUPL2/NCBP1/BUD13/NUP54/EIF4A3/FIP1L1/EIF4E/RANBP2/NUP205/U2AF1/CPSF4/MAGOH/NUP35/IWS1/THOC7/SLBP/CDC40/AGFG1/SETD2/ALYREF/SRSF10/POM121/SMG5/RNPS1/…
BP	GO:0071427	mRNA-containing ribonucleoprotein complex export from nucleus	66/3433	106/16568	1.51e-20	3.28e-18	66	UPF1/NUP160/ZC3H11A/NDC1/U2AF2/NUP133/SMG6/CPSF1/SEH1L/ALKBH5/NUP50/AAAS/NUP188/POLDIP3/THOC5/RAE1/NUP88/NUP98/NUP107/SRSF9/SRSF3/NCBP2/SRSF7/SRSF4/SMG7/SRSF11/CPSF3/NUP43/ENY2/DDX39A/SRSF6/NUP153/UPF3B/NUP85/THOC2/SYMPK/PCID2/THOC6/NUP210/EIF5A/NXT1/NUPL2/NCBP1/BUD13/NUP54/EIF4A3/FIP1L1/EIF4E/RANBP2/NUP205/U2AF1/CPSF4/MAGOH/NUP35/IWS1/THOC7/SLBP/CDC40/AGFG1/SETD2/ALYREF/SRSF10/POM121/SMG5/RNPS1/…
BP	GO:0015931	nucleobase-containing compound transport	110/3433	229/16568	1.63e-20	3.4e-18	110	UPF1/SLC25A5/NUP160/RANBP3/ZC3H11A/NDC1/U2AF2/NUP133/SMG6/CPSF1/NCBP3/XPO1/SEH1L/RTRAF/KHSRP/ALKBH5/NUP50/AAAS/NUP188/RANBP1/POLDIP3/THOC5/RAE1/FMR1/NUP88/NUP98/PARP11/NUP107/SRSF9/SRSF3/MRPL18/QKI/NCBP2/RPS15/SRSF7/SRSF4/SMG7/SRSF11/CPSF3/NUP43/ENY2/KHDRBS1/DDX39A/SRSF6/NUP153/UPF3B/NUP85/THOC2/SYMPK/PCID2/XPO7/RFTN1/THOC6/NUP210/RAN/EIF5A/NXT1/LTV1/DHX9/NUPL2/NCBP1/RIPK1/TGS1/BUD13/PNPT1/LRPPRC…
BP	GO:0044843	cell cycle G1/S phase transition	118/3433	255/16568	3.06e-20	6.18e-18	118	DBF4/BID/RANBP3/PIAS1/CUL3/CUL1/ATP2B4/BCAT1/MCM10/GTSE1/MCM6/JADE1/AURKA/PSME1/CDC45/CDC6/RANBP1/FBXO7/MCM5/POLE2/CDKN3/APEX1/PSME2/E2F1/FAM83D/RBBP8/POLA1/PIM2/RGCC/MCM4/EZH2/CUL2/RPS6KB1/CDKN1B/CNOT2/PTPN6/FBXO5/MCM3/EIF4G1/POLE4/RHOU/RPA2/KIF14/CCND2/PPP6C/CDKN2C/CDK2/MCM8/MAX/PRMT1/SMARCA4/PPAT/INO80/E2F8/CDKN2D/RPA1/PCNA/CDC73/ANXA1/ORC3/CDK4/MYC/RPS6/RB1/CUL4A/PML/RPTOR/AKT1/CARM1/CTDSP1/C…
BP	GO:1901987	regulation of cell cycle phase transition	167/3433	415/16568	3.76e-20	7.35e-18	167	MAD1L1/CDC27/PAFAH1B1/ANLN/BRCA1/PSMC4/BID/CUL3/FOXN3/CUL1/ATP2B4/PRKACA/NDE1/GTSE1/JADE1/PCM1/SMARCD3/PSMC5/AURKA/TPX2/DYNLL1/ANAPC5/PSME1/CLSPN/CDC45/CDC6/FBXO7/PSMA3/APEX1/PSME2/PSMA7/CDC25B/MAPRE1/E2F1/FAM83D/CEP76/RGCC/CCP110/CEP152/NBN/ERCC2/FZR1/PPP2R1A/EZH2/PSMA2/PSMD3/PPP1R9B/CDKN1B/CNOT2/PTPN6/FBXO5/TTK/EIF4G1/SYF2/NEK2/CENPF/RPA2/KIF14/CCND2/CNTRL/CDK2/MAD2L1BP/CEP250/PCID2/PRMT1/DLGAP…
BP	GO:0000082	G1/S transition of mitotic cell cycle	113/3433	241/16568	5.38e-20	1.02e-17	113	DBF4/BID/RANBP3/PIAS1/CUL3/CUL1/BCAT1/MCM10/GTSE1/MCM6/JADE1/AURKA/PSME1/CDC45/CDC6/RANBP1/FBXO7/MCM5/POLE2/CDKN3/APEX1/PSME2/E2F1/RBBP8/POLA1/PIM2/RGCC/MCM4/EZH2/CUL2/RPS6KB1/CDKN1B/CNOT2/PTPN6/FBXO5/MCM3/EIF4G1/POLE4/RHOU/RPA2/KIF14/CCND2/PPP6C/CDKN2C/CDK2/MCM8/MAX/PRMT1/SMARCA4/PPAT/INO80/E2F8/CDKN2D/RPA1/PCNA/CDC73/ANXA1/ORC3/CDK4/MYC/RPS6/RB1/CUL4A/PML/RPTOR/AKT1/CARM1/CTDSP1/CNOT9/CTDSPL/PR…
BP	GO:0019080	viral gene expression	93/3433	186/16568	4.97e-19	9.1e-17	93	NUP160/POLR2B/NDC1/CTDP1/NUP133/NUCKS1/RPS5/SEH1L/RPL6/RPLP0/NUP50/AAAS/NUP188/POLR2E/SMARCB1/RPL3/EIF3D/SNW1/RAE1/RPS19/RPL18A/EIF3B/TRIM14/EIF3A/PFN1/NUP88/NUP98/NUP107/RPL24/RPS15/RPL22/HDAC1/NUP43/TARDBP/ZNF639/RPL21/NUP153/NUP85/GTF2F1/SMARCA4/RPL36/EIF3G/NUP210/DHX9/NUPL2/CDK9/RPL35/RPS6/RPS24/SSB/NUP54/IFITM3/RPL13A/RPL11/RPS8/RPL32/RPL10/RPL7/POLR2K/RPL7A/RANBP2/NUP205/RRP1B/RPL8/RPL26/RP…
BP	GO:0034655	nucleobase-containing compound catabolic process	187/3433	494/16568	5.5e-19	9.77e-17	187	UPF1/PSMC4/RNH1/MRTO4/THRAP3/PUM2/NTHL1/YBX1/PDE4A/ELAVL1/SMG6/PABPC1/PDE8A/MLH1/UNG/NT5C2/EXOSC5/TNRC6C/XPO1/DIS3/RPS5/PSMC5/KHSRP/RPL6/RPLP0/PSME1/RPL3/PSMA3/ZC3H14/APEX1/PSME2/PSMA7/E2F1/AHCY/FMR1/POP1/EIF3E/RNASEH2A/RPS19/PPP2R1A/RPL18A/GSK3A/SMG9/ZC3HAV1/LSM5/PSMA2/PSMD3/KPNB1/DDX5/HSPA8/DDX6/OAS2/CNOT2/MAPK14/QKI/OGG1/RPL24/NCBP2/EIF4G1/RPS15/RPL22/SMG7/PPP1R8/SET/EXOSC8/TARDBP/RPL21/EXOSC9…
BP	GO:0019083	viral transcription	88/3433	172/16568	6.54e-19	1.13e-16	88	NUP160/POLR2B/NDC1/CTDP1/NUP133/NUCKS1/RPS5/SEH1L/RPL6/RPLP0/NUP50/AAAS/NUP188/POLR2E/SMARCB1/RPL3/SNW1/RAE1/RPS19/RPL18A/TRIM14/PFN1/NUP88/NUP98/NUP107/RPL24/RPS15/RPL22/HDAC1/NUP43/TARDBP/ZNF639/RPL21/NUP153/NUP85/GTF2F1/SMARCA4/RPL36/NUP210/DHX9/NUPL2/CDK9/RPL35/RPS6/RPS24/NUP54/IFITM3/RPL13A/RPL11/RPS8/RPL32/RPL10/RPL7/POLR2K/RPL7A/RANBP2/NUP205/RRP1B/RPL8/RPL26/RPL29/NUP35/RPL9/POLR2H/PSMC3/…
BP	GO:0098813	nuclear chromosome segregation	128/3433	296/16568	9.42e-19	1.58e-16	128	MAD1L1/CDC27/PAFAH1B1/NCAPD2/DDX11/TACC3/NUP160/CENPQ/CUL3/PHF23/MSH4/NDC1/WAPL/STAG3/NUP133/CDC42/SMC1A/NDE1/MLH1/TOP2B/SMC1B/KIF22/XPO1/PDS5B/SEH1L/DYNLL1/BIRC5/KIF4A/CDC6/CENPM/RANGAP1/MAPRE1/FAM83D/STAG2/CTCF/AKAP8/PPP2R1A/SMC3/KPNB1/NCAPG/NUP98/NUP107/TTK/ECT2/ACTR3/CENPA/NEK2/NSL1/CENPF/STAG1/KIF14/NUP43/CENPL/NCAPH/NAA50/PDS5A/ZWINT/NUP85/PCID2/DLGAP5/INO80/KNSTRN/CLIP1/TOP2A/CDCA8/ESPL1/B…
BP	GO:0006401	RNA catabolic process	150/3433	370/16568	1.43e-18	2.33e-16	150	UPF1/PSMC4/RNH1/MRTO4/THRAP3/PUM2/YBX1/ELAVL1/SMG6/PABPC1/MLH1/EXOSC5/TNRC6C/XPO1/DIS3/RPS5/PSMC5/KHSRP/RPL6/RPLP0/PSME1/RPL3/PSMA3/ZC3H14/APEX1/PSME2/PSMA7/E2F1/FMR1/POP1/EIF3E/RNASEH2A/RPS19/PPP2R1A/RPL18A/SMG9/ZC3HAV1/LSM5/PSMA2/PSMD3/DDX5/HSPA8/DDX6/OAS2/CNOT2/MAPK14/QKI/RPL24/NCBP2/EIF4G1/RPS15/RPL22/SMG7/PPP1R8/SET/EXOSC8/TARDBP/RPL21/EXOSC9/UPF3B/HNRNPR/PCID2/PSMA1/RPL36/LSM7/LSM4/EXOSC2/D…
BP	GO:0051169	nuclear transport	178/3433	467/16568	1.76e-18	2.77e-16	178	UPF1/NUP160/RANBP3/ZC3H11A/NDC1/U2AF2/DDX20/IPO5/RHOA/NUP133/BCL3/SMG6/CPSF1/PRKACA/GTSE1/KEAP1/XPO1/SEH1L/CHERP/ALKBH5/GEMIN2/NUP50/AAAS/NUP188/RANBP1/SNRPD3/MAPK1/POLDIP3/THOC5/RANGAP1/PPM1A/NFKBIA/RAE1/CCDC22/FGF9/KPNA3/UBR5/TNPO2/JAK3/TGFBR1/BMPR1A/SUFU/KPNB1/NUP88/SLC9A3R1/NUP98/GPN3/NUP107/SRSF9/MAPK14/SRSF3/OGG1/ECT2/NCBP2/APC2/RPS15/SRSF7/PARK7/SRSF4/SMG7/SRSF11/CPSF3/SET/NUP43/ENY2/KHDRB…
BP	GO:0016072	rRNA metabolic process	124/3433	285/16568	1.81e-18	2.77e-16	124	LAS1L/UTP18/DDX11/MRTO4/NOP58/TARBP1/WDR3/WDR18/EXOSC5/DIS3/RPS5/WBP11/NOP14/RPL6/RPLP0/SMARCB1/PES1/SNU13/RPL3/NOP56/SUV39H1/POP4/FBL/RPS19/RPL18A/DDX49/SPIN1/FTSJ3/BYSL/RPL24/RRP9/NCL/GTF3C2/RPS15/WDR75/RPL22/RPF1/NSUN4/RCL1/EXOSC8/RPL21/GTF3A/EXOSC9/MPHOSPH10/RRP36/RIOK1/GTF3C4/POLR1B/SMARCA4/KRI1/NGDN/RPL36/EXOSC2/DKC1/NOL11/NAT10/LTV1/DDX56/IMP4/TEX10/RPL35/RPS6/RPS24/WDR12/PELP1/EIF4A3/RPL1…
BP	GO:0007051	spindle organization	81/3433	154/16568	1.84e-18	2.77e-16	81	TACC3/RANBP3/PARP3/MAP4/RNF4/INTS13/ASPM/EML1/RHOA/SMC1A/WDR62/MLH1/AURKA/TPX2/BIRC5/KIF4A/EZR/RANBP1/SUN2/MYH9/MYBL2/RAE1/KIF3B/STAG2/ARHGEF10/PPP2R1A/BCCIP/SMC3/KPNB1/FBXO5/SENP6/TTK/TBCE/NEK2/STAG1/GPSM2/STIL/TUBGCP3/AUNIP/INO80/KNSTRN/HAUS8/TUBG1/RAN/ESPL1/BORA/NUMA1/KIF23/HAUS2/KIF11/NCOR1/HAUS6/NTMT1/NEK7/SPC25/HNRNPU/RANBP2/CCSAP/STARD9/PCNT/RACGAP1/CLASP2/POC1A/WASHC5/PLK1/MECP2/RGS14/CHD…
BP	GO:0007062	sister chromatid cohesion	73/3433	133/16568	3.86e-18	5.66e-16	73	MAD1L1/PAFAH1B1/DDX11/NUP160/CENPQ/WAPL/NUP133/SMC1A/NDE1/SMC1B/KIF22/XPO1/PDS5B/SEH1L/DYNLL1/BIRC5/CENPM/RANGAP1/MAPRE1/STAG2/CTCF/PPP2R1A/SMC3/NUP98/NUP107/CENPA/NSL1/CENPF/STAG1/NUP43/CENPL/NAA50/PDS5A/ZWINT/NUP85/CLIP1/CDCA8/ESPL1/DSCC1/KNL1/CENPO/RB1/KIF2C/NUF2/CDCA5/INCENP/DSN1/CENPU/SPC25/RANBP2/AHCTF1/BUB3/BUB1B/SPC24/CLASP2/MAD2L1/RAD21/PLK1/FEN1/BUB1/TNKS/CKAP5/HORMAD2/HASPIN/AURKB/RCC2…
BP	GO:0140014	mitotic nuclear division	112/3433	251/16568	8.45e-18	1.21e-15	112	MAD1L1/CDC27/NCAPD2/ANLN/TACC3/RANBP3/CUL3/PHF23/CTDP1/WAPL/RHOA/CDC42/SMC1A/NDE1/KIF22/PDS5B/SEH1L/AURKA/TPX2/BIRC5/KIF4A/CDC6/RANBP1/MYBL2/KIF3B/STAG2/RGCC/ARHGEF10/AKAP8/PPP2R1A/BCCIP/SMC3/KPNB1/PPP1R9B/NCAPG/CDKN1B/FBXO5/TTK/RPL24/NEK2/NSL1/CENPF/STAG1/KIF14/NCAPH/NAA50/PDS5A/ZWINT/MAD2L1BP/TUBGCP3/PCID2/DLGAP5/PIN1/PKMYT1/INO80/KNSTRN/CDC16/CEP85/CDCA8/ESPL1/BORA/SMC2/DSCC1/NUMA1/NUSAP1/KIF2…
BP	GO:0042254	ribosome biogenesis	132/3433	316/16568	9.12e-18	1.27e-15	132	LAS1L/UTP18/MRTO4/NOP58/TARBP1/WDR3/WDR18/NLE1/EXOSC5/XPO1/DIS3/RPS5/NOA1/WBP11/NOP14/RPL6/RPLP0/PES1/SNU13/RPL3/MTG2/NOP56/SUV39H1/POP4/FBL/RPS19/RPL18A/DDX49/GTPBP4/NUP88/C1QBP/FTSJ3/PAK1IP1/BYSL/RPL24/RRP9/RPS15/WDR75/RPL22/RPF1/NSUN4/RCL1/EXOSC8/RPL21/GTF3A/EXOSC9/MPHOSPH10/RRP36/RIOK1/MRPS7/KRI1/NGDN/RPL36/EXOSC2/DKC1/NOL11/DHX30/RAN/GNL2/NAT10/LTV1/URB2/DDX56/IMP4/TEX10/RPL35/RPS6/RSL24D1/R…
BP	GO:0006402	mRNA catabolic process	138/3433	336/16568	9.31e-18	1.27e-15	138	UPF1/PSMC4/RNH1/MRTO4/THRAP3/PUM2/YBX1/ELAVL1/SMG6/PABPC1/MLH1/EXOSC5/TNRC6C/XPO1/DIS3/RPS5/PSMC5/KHSRP/RPL6/RPLP0/PSME1/RPL3/PSMA3/ZC3H14/APEX1/PSME2/PSMA7/E2F1/FMR1/EIF3E/RPS19/PPP2R1A/RPL18A/SMG9/ZC3HAV1/LSM5/PSMA2/PSMD3/DDX5/HSPA8/DDX6/CNOT2/MAPK14/QKI/RPL24/NCBP2/EIF4G1/RPS15/RPL22/SMG7/SET/EXOSC8/TARDBP/RPL21/EXOSC9/UPF3B/HNRNPR/PCID2/PSMA1/RPL36/LSM7/LSM4/EXOSC2/SYNCRIP/PRR5L/DHX9/NCBP1/RP…
BP	GO:0040029	regulation of gene expression, epigenetic	122/3433	285/16568	1.63e-17	2.17e-15	122	UPF1/BAZ1B/BRCA1/UBR2/NUP160/ARID4A/POLR2B/ARID1B/ARID4B/PUM2/NDC1/ELAVL1/SMARCD1/POLR1A/NUP133/MBD3/EED/ACTB/TNRC6C/RIF1/SEH1L/SRRT/DNMT3B/NUP50/CDC45/HDAC6/AAAS/NUP188/POLR2E/HIRA/ZC3H7B/RAE1/SUV39H1/RBBP7/FMR1/CTCF/DOT1L/GSK3A/H2AFV/EZH2/NUP88/DDX5/KAT2A/HDAC5/NUP98/NUP107/ASF1A/FXR1/EIF4G1/SF3B1/HDAC1/PADI2/ARID1A/PHF19/DNMT3A/HELLS/NUP43/ZC3H7A/NUP153/DEK/NUP85/POLR1B/MAP2K2/DGCR8/HAT1/TRIM2…
BP	GO:0032200	telomere organization	78/3433	150/16568	1.89e-17	2.46e-15	78	UPF1/ERCC1/PARP3/RFC2/RAD51/POLD1/PRKCQ/SMG6/XRCC1/MAP2K7/POLD3/XRCC5/RIF1/MAPKAPK5/TINF2/MAPK1/TFIP11/POLE2/APEX1/POLA1/MAPK3/NBN/DOT1L/POLD2/PTGES3/RFC5/POLE4/CCT4/SMG7/NEK2/RPA2/DCLRE1B/TCP1/DKC1/RPA1/H3F3B/PCNA/RFC3/NAT10/CCT7/MYC/DNA2/SMARCAL1/HNRNPD/NABP2/PML/WRAP53/PARP1/PRIM2/CCT6A/HMBOX1/POLE3/ATM/NEK7/HNRNPU/CCT8/RECQL4/SMC6/H3F3A/CCT3/GNL3/WRN/CCT2/FEN1/EXOSC10/TNKS/EXO1/CCNE2/POLE/CTC…
BP	GO:0006913	nucleocytoplasmic transport	173/3433	461/16568	3.22e-17	4.1e-15	173	UPF1/NUP160/RANBP3/ZC3H11A/NDC1/U2AF2/DDX20/IPO5/RHOA/NUP133/BCL3/SMG6/CPSF1/PRKACA/GTSE1/KEAP1/XPO1/SEH1L/CHERP/ALKBH5/GEMIN2/NUP50/AAAS/NUP188/RANBP1/SNRPD3/MAPK1/POLDIP3/THOC5/RANGAP1/PPM1A/NFKBIA/RAE1/CCDC22/FGF9/KPNA3/UBR5/TNPO2/JAK3/TGFBR1/BMPR1A/SUFU/KPNB1/NUP88/SLC9A3R1/NUP98/GPN3/NUP107/SRSF9/MAPK14/SRSF3/OGG1/ECT2/NCBP2/APC2/RPS15/SRSF7/PARK7/SRSF4/SMG7/SRSF11/CPSF3/SET/NUP43/ENY2/KHDRB…
BP	GO:0000723	telomere maintenance	75/3433	145/16568	1.15e-16	1.44e-14	75	UPF1/ERCC1/PARP3/RFC2/RAD51/POLD1/PRKCQ/SMG6/XRCC1/MAP2K7/POLD3/XRCC5/RIF1/MAPKAPK5/TINF2/MAPK1/TFIP11/POLE2/APEX1/POLA1/MAPK3/NBN/POLD2/PTGES3/RFC5/POLE4/CCT4/SMG7/NEK2/RPA2/DCLRE1B/TCP1/DKC1/RPA1/PCNA/RFC3/NAT10/CCT7/MYC/DNA2/SMARCAL1/HNRNPD/NABP2/PML/WRAP53/PARP1/PRIM2/CCT6A/HMBOX1/POLE3/ATM/NEK7/HNRNPU/CCT8/RECQL4/SMC6/CCT3/GNL3/WRN/CCT2/FEN1/EXOSC10/TNKS/EXO1/CCNE2/POLE/CTC1/AURKB/XRCC6/BLM/…
BP	GO:0016573	histone acetylation	74/3433	143/16568	1.78e-16	2.17e-14	74	CREBBP/BRCA1/PHF20/JADE2/MBD3/JADE1/SRCAP/KAT6A/SMARCB1/BRD1/RPS6KA5/MRGBP/MAPK3/CTCF/KAT8/KAT2A/NAA40/KANSL3/POLE4/CHD5/DR1/KMT2A/SET/NAA50/TWIST1/USP22/GTF3C4/YEATS4/CPA4/HAT1/ELP3/MAP3K7/TAF5L/EPC2/KAT7/ACTL6A/ARRB1/KANSL2/TAF1/OGT/POLE3/TAF5/CHEK1/TADA1/BRPF1/PAXIP1/CTBP1/CRTC2/IWS1/PYGO2/YEATS2/MEAF6/APBB1/TAF10/SETD5/ING5/MECP2/SIN3A/HCFC1/KAT5/TADA2B/DMAP1/BEND3/PER1/RUVBL2/EP400/MUC1/MORF…
BP	GO:0044839	cell cycle G2/M phase transition	110/3433	254/16568	2.34e-16	2.79e-14	110	PAFAH1B1/BRCA1/PSMC4/FOXN3/CUL1/PRKACA/NDE1/GTSE1/PCM1/DNM2/SMARCD3/PSMC5/AURKA/TPX2/DYNLL1/PSME1/CLSPN/PSMA3/PSME2/PSMA7/CDC25B/MAPRE1/CEP76/CCP110/CEP152/NBN/AKAP8/PPP2R1A/PSMA2/CCNY/PSMD3/FOXM1/SYF2/NEK2/CENPF/KIF14/CNTRL/MASTL/KHDRBS1/CIT/CDK2/CEP250/PKMYT1/TUBA4A/ARPP19/PSMA1/HAUS8/TUBG1/NES/TAOK3/CDK4/RNASEH2B/BORA/ODF2/CDK5RAP2/HAUS2/ACTR1A/NEDD1/FANCI/TICRR/CEP131/PLK4/ENSA/DTL/CALM2/CCNA…
BP	GO:0006364	rRNA processing	109/3433	251/16568	2.52e-16	2.96e-14	109	LAS1L/UTP18/MRTO4/NOP58/TARBP1/WDR3/WDR18/EXOSC5/DIS3/RPS5/WBP11/NOP14/RPL6/RPLP0/PES1/SNU13/RPL3/NOP56/SUV39H1/POP4/FBL/RPS19/RPL18A/DDX49/FTSJ3/BYSL/RPL24/RRP9/RPS15/WDR75/RPL22/RPF1/NSUN4/RCL1/EXOSC8/RPL21/EXOSC9/MPHOSPH10/RRP36/RIOK1/KRI1/NGDN/RPL36/EXOSC2/DKC1/NOL11/NAT10/LTV1/DDX56/IMP4/TEX10/RPL35/RPS6/RPS24/WDR12/PELP1/EIF4A3/RPL13A/RPL11/RPS8/RPL32/SHQ1/ABT1/RPL7L1/RPL10/RPL7/RPL7A/PDCD1…
BP	GO:0000086	G2/M transition of mitotic cell cycle	107/3433	245/16568	2.93e-16	3.37e-14	107	PAFAH1B1/BRCA1/PSMC4/FOXN3/CUL1/PRKACA/NDE1/PCM1/DNM2/SMARCD3/PSMC5/AURKA/TPX2/DYNLL1/PSME1/CLSPN/PSMA3/PSME2/PSMA7/CDC25B/MAPRE1/CEP76/CCP110/CEP152/NBN/PPP2R1A/PSMA2/CCNY/PSMD3/FOXM1/SYF2/NEK2/CENPF/KIF14/CNTRL/MASTL/KHDRBS1/CIT/CDK2/CEP250/PKMYT1/TUBA4A/ARPP19/PSMA1/HAUS8/TUBG1/NES/TAOK3/CDK4/RNASEH2B/BORA/ODF2/CDK5RAP2/HAUS2/ACTR1A/NEDD1/FANCI/TICRR/CEP131/PLK4/ENSA/DTL/CALM2/CCNA2/HAUS6/CEP7…
BP	GO:0022618	ribonucleoprotein complex assembly	94/3433	205/16568	4.4e-16	4.96e-14	94	LUC7L/MRTO4/PUM2/SFSWAP/DDX20/NLE1/CLNS1A/SART3/XAB2/DDX1/RPS5/RPL6/GEMIN2/SRPK1/SNRPD3/SNU13/RPL3/EIF3D/SNW1/PRPF6/SF3A2/RPS19/PRPF31/EIF4H/EIF3A/C1QBP/PRPF19/DDX6/PTGES3/CNOT2/SRSF9/RPL24/RPS15/SF3B1/WDR77/RPF1/PRPF3/NSUN4/SRSF6/SNRPC/MRPS7/SNRPD2/SNRPB/LSM4/AAR2/DHX30/CDC73/SRPK2/DHX9/NCBP1/TGS1/RSL24D1/G3BP2/SCAF11/TICRR/RPL13A/RPL11/SNRPG/SNRNP200/SHQ1/LIMD1/ABT1/LUC7L2/RPL10/CELF1/ATM/BICD1…
BP	GO:0018393	internal peptidyl-lysine acetylation	75/3433	148/16568	5e-16	5.53e-14	75	CREBBP/BRCA1/PHF20/JADE2/MBD3/JADE1/SRCAP/KAT6A/SMARCB1/BRD1/RPS6KA5/MRGBP/MAPK3/CTCF/KAT8/KAT2A/NAA40/KANSL3/POLE4/CHD5/DR1/KMT2A/SET/NAA50/TWIST1/USP22/GTF3C4/YEATS4/POR/CPA4/HAT1/ELP3/MAP3K7/TAF5L/EPC2/KAT7/ACTL6A/ARRB1/KANSL2/TAF1/OGT/POLE3/TAF5/CHEK1/TADA1/BRPF1/PAXIP1/CTBP1/CRTC2/IWS1/PYGO2/YEATS2/MEAF6/APBB1/TAF10/SETD5/ING5/MECP2/SIN3A/HCFC1/KAT5/TADA2B/DMAP1/BEND3/PER1/RUVBL2/EP400/MUC1/…
BP	GO:0006261	DNA-dependent DNA replication	73/3433	143/16568	7.38e-16	8e-14	73	UPF1/LIG3/REV3L/DDX11/RTFDC1/PARP3/RFC2/RAD51/POLD1/MCM10/NUCKS1/SMC1A/MCM6/POLD3/CDC45/CDC6/MCM5/POLE2/POLA1/STAG2/NBN/MCM4/RNASEH2A/LIG1/POLD2/SMC3/TFAM/CDK2AP1/RFC5/MCM3/GMNN/POLE4/RPA2/CDK2/WRNIP1/MGME1/MCM8/CHTF18/INO80/E2F8/PARP2/POLN/RPA1/PCNA/RFC3/ORC3/CDK9/DSCC1/HMGA1/DNA2/SMARCAL1/POLG/TICRR/PARP1/PRIM2/MMS22L/POLE3/TONSL/SLBP/WRN/MCM7/CDT1/FEN1/CENPX/SETMAR/MUS81/CCNE2/POLE/ALYREF/CHEK…
BP	GO:0034470	ncRNA processing	150/3433	393/16568	7.99e-16	8.52e-14	150	LAS1L/ELAC2/UTP18/SARS/MRTO4/NOP58/TARBP1/WDR3/WDR18/FTSJ1/CPSF1/EXOSC5/DDX1/DIS3/RPS5/WBP11/SRRT/NOP14/RTRAF/METTL2A/RPL6/RPLP0/PES1/SNU13/RTCB/RPL3/NOP56/CSTF2/SUV39H1/INTS9/POP1/INTS10/POP4/FBL/RPS19/RPL18A/DDX49/FTSJ3/BYSL/RPL24/RRP9/RPS15/WDR75/RPL22/RPF1/NSUN4/RCL1/EXOSC8/RPL21/EXOSC9/MPHOSPH10/RRP36/RIOK1/INTS11/DGCR8/KRI1/NGDN/RPL36/EXOSC2/DKC1/NOL11/TOE1/MTO1/NAT10/LTV1/DDX56/IMP4/TEX10/…
BP	GO:2001252	positive regulation of chromosome organization	77/3433	155/16568	8.53e-16	8.93e-14	77	KDM1A/BRCA1/ERCC1/DDX11/CUL3/PRKCQ/SREBF1/EED/SART3/MAP2K7/XRCC5/RIF1/DNMT3B/MAPKAPK5/SMARCB1/MAPK1/SNW1/RPS6KA5/FMR1/MAPK3/NBN/AKAP8/KAT2A/VEGFA/CCT4/NEK2/KMT2A/MYB/PHF19/TCP1/DLGAP5/TRIM28/DNMT1/DKC1/ESPL1/CCT7/KAT7/CDK9/ARRB1/NUMA1/RTF1/HNRNPD/NABP2/RB1/JDP2/PML/CCT6A/OGT/HMBOX1/ATM/NEK7/HNRNPU/CCT8/PAXIP1/PAXBP1/CTBP1/TAL1/CCT3/GNL3/RAD21/CCT2/CDT1/FEN1/ING2/MECP2/SIN3A/TADA2B/TNKS/UBE2N/AURK…
BP	GO:0000280	nuclear division	149/3433	390/16568	9.07e-16	9.32e-14	149	MAD1L1/CDC27/NCAPD2/ANLN/ERCC1/TACC3/UBR2/RANBP3/CUL3/PHF23/RAD51/MSH4/NDC1/CTDP1/WAPL/ASPM/STAG3/RHOA/CDC42/SMC1A/NDE1/MLH1/TOP2B/KIF22/PDS5B/SEH1L/AURKA/TPX2/BIRC5/KIF4A/CDC6/RANBP1/OSM/MYBL2/CDC25B/KIF3B/STAG2/PIM2/RGCC/ARHGEF10/AKAP8/FZR1/PPP2R1A/BCCIP/SMC3/KPNB1/PPP1R9B/NCAPG/CDKN1B/FBXO5/TTK/RPL24/ACTR3/NEK2/NSL1/CENPF/STAG1/KIF14/MASTL/NCAPH/MND1/NAA50/PDS5A/ZWINT/CKS2/MAD2L1BP/KLHDC3/TUBG…
BP	GO:0071897	DNA biosynthetic process	92/3433	201/16568	1.04e-15	1.05e-13	92	LIG3/REV3L/BRCA1/RFC2/NEXMIF/RAD51/POLD1/PRKCQ/SMG6/MAP2K7/POLD3/XRCC5/MAPKAPK5/TINF2/MAPK1/POLE2/RBBP8/RGCC/MAPK3/NBN/CHRAC1/LIG1/POLD2/PTGES3/RAD51AP1/RFC5/POLE4/CCT4/SMG7/NEK2/CENPF/RPA2/TCP1/PTK2B/WRNIP1/ZBTB1/CHTF18/CDKN2D/DKC1/POLN/RPA1/PCNA/RFC3/NAT10/CCT7/REV1/BRIP1/DSCC1/MYC/DNA2/BARD1/HNRNPD/POLG/ARRB2/WRAP53/DTL/NVL/PRIM2/CCT6A/HMBOX1/POLE3/ATM/UBC/NEK7/HNRNPU/CCT8/CCT3/WRN/CCT2/PCLAF/…
BP	GO:0071826	ribonucleoprotein complex subunit organization	97/3433	217/16568	1.17e-15	1.16e-13	97	LUC7L/MRTO4/PUM2/SFSWAP/DDX20/NLE1/CLNS1A/SART3/XAB2/DDX1/RPS5/RPL6/GEMIN2/SRPK1/SNRPD3/TFIP11/SNU13/RPL3/EIF3D/SNW1/PRPF6/SF3A2/RPS19/PRPF31/EIF4H/EIF3A/C1QBP/PRPF19/DDX6/PTGES3/CNOT2/SRSF9/RPL24/RPS15/SF3B1/WDR77/RPF1/PRPF3/NSUN4/SRSF6/SNRPC/MRPS7/SNRPD2/SNRPB/LSM4/AAR2/DHX30/CDC73/SRPK2/DHX9/NCBP1/TGS1/RSL24D1/G3BP2/SCAF11/TICRR/RPL13A/RPL11/SNRPG/SNRNP200/SHQ1/LIMD1/ABT1/LUC7L2/RPL10/CELF1/AT…
BP	GO:0006475	internal protein amino acid acetylation	76/3433	153/16568	1.32e-15	1.29e-13	76	CREBBP/BRCA1/PHF20/JADE2/MBD3/JADE1/SRCAP/KAT6A/SMARCB1/BRD1/RPS6KA5/MRGBP/MAPK3/CTCF/KAT8/KAT2A/NAA40/KANSL3/POLE4/CHD5/DR1/KMT2A/SET/NAA50/TWIST1/USP22/GTF3C4/YEATS4/POR/CPA4/HAT1/ELP3/MAP3K7/TAF5L/EPC2/KAT7/ACTL6A/ARRB1/KANSL2/MDH2/TAF1/OGT/POLE3/TAF5/CHEK1/TADA1/BRPF1/PAXIP1/CTBP1/CRTC2/IWS1/PYGO2/YEATS2/MEAF6/APBB1/TAF10/SETD5/ING5/MECP2/SIN3A/HCFC1/KAT5/TADA2B/DMAP1/BEND3/PER1/RUVBL2/EP400/…
BP	GO:1903311	regulation of mRNA metabolic process	113/3433	272/16568	3.37e-15	3.24e-13	113	UPF1/PSMC4/THRAP3/PUM2/SFSWAP/U2AF2/YBX1/ELAVL1/JMJD6/PABPC1/DAZAP1/EXOSC5/TNRC6C/XPO1/DIS3/PSMC5/KHSRP/PAPOLA/PSME1/SRPK1/RBFOX2/PSMA3/SNW1/ZC3H14/APEX1/PSME2/PSMA7/E2F1/FMR1/HNRNPL/SNRNP70/ZC3HAV1/PSMA2/PSMD3/C1QBP/DDX5/HSPA8/PRPF19/NUP98/SRSF9/MAPK14/SRSF3/QKI/NCBP2/EIF4G1/SRSF7/SRSF4/SET/EXOSC8/TARDBP/KHDRBS1/SMU1/EXOSC9/SRSF6/HNRNPR/PCID2/PSMA1/EXOSC2/CDC73/SRPK2/SYNCRIP/PRR5L/DHX9/TRA2B/CDK…
BP	GO:0006473	protein acetylation	83/3433	177/16568	4.69e-15	4.43e-13	83	CREBBP/BRCA1/PHF20/JADE2/MBD3/JADE1/SRCAP/KAT6A/SMARCB1/BRD1/RPS6KA5/MRGBP/MAPK3/CTCF/KAT8/KAT2A/NAA40/NAA25/KANSL3/POLE4/CHD5/PARK7/DR1/KMT2A/SET/NAA50/TWIST1/USP22/GTF3C4/YEATS4/POR/CPA4/HAT1/ELP3/CAMK1/MAP3K7/TAF5L/EPC2/KAT7/ACTL6A/DSCC1/ARRB1/KANSL2/MDH2/TAF1/OGT/POLE3/TAF5/CHEK1/TADA1/BRPF1/PAXIP1/CTBP1/CRTC2/IWS1/PYGO2/YEATS2/MEAF6/NAA15/APBB1/TAF10/SETD5/ING5/MECP2/SIN3A/ESCO2/HCFC1/NAA16/…
BP	GO:0018394	peptidyl-lysine acetylation	75/3433	154/16568	7.86e-15	7.31e-13	75	CREBBP/BRCA1/PHF20/JADE2/MBD3/JADE1/SRCAP/KAT6A/SMARCB1/BRD1/RPS6KA5/MRGBP/MAPK3/CTCF/KAT8/KAT2A/NAA40/KANSL3/POLE4/CHD5/DR1/KMT2A/SET/NAA50/TWIST1/USP22/GTF3C4/YEATS4/POR/CPA4/HAT1/ELP3/MAP3K7/TAF5L/EPC2/KAT7/ACTL6A/ARRB1/KANSL2/TAF1/OGT/POLE3/TAF5/CHEK1/TADA1/BRPF1/PAXIP1/CTBP1/CRTC2/IWS1/PYGO2/YEATS2/MEAF6/APBB1/TAF10/SETD5/ING5/MECP2/SIN3A/HCFC1/KAT5/TADA2B/DMAP1/BEND3/PER1/RUVBL2/EP400/MUC1/…
BP	GO:0051052	regulation of DNA metabolic process	144/3433	382/16568	1e-14	9.18e-13	144	KDM1A/UPF1/LIG3/BRCA1/ERCC1/DDX11/PARP3/RFC2/RAD51/FAM168A/WAPL/PRKCQ/NUCKS1/SMG6/CDC42/MBD3/TFRC/SMC1A/XRCC1/TBX21/MLH1/UNG/MAP2K7/XRCC5/RIF1/MAPKAPK5/TINF2/CDC6/MAPK1/TFIP11/STAG2/RGCC/MAPK3/NBN/UBR5/PPP2R1A/GSK3A/GTPBP4/SMC3/PFN1/NSD2/PTGES3/FOXM1/RAD51AP1/RFC5/TIMELESS/GMNN/OGG1/CCT4/CACYBP/RLF/TNFSF4/NEK2/RPA2/TCP1/PTK2B/PDS5A/RBBP6/TWIST1/ATF1/CDK2/WRNIP1/DEK/TTF1/CHTF18/INO80/E2F8/TRIM28/D…
BP	GO:0000956	nuclear-transcribed mRNA catabolic process	91/3433	204/16568	1.04e-14	9.35e-13	91	UPF1/MRTO4/THRAP3/SMG6/PABPC1/MLH1/EXOSC5/TNRC6C/DIS3/RPS5/RPL6/RPLP0/RPL3/EIF3E/RPS19/PPP2R1A/RPL18A/SMG9/LSM5/DDX5/DDX6/CNOT2/RPL24/NCBP2/EIF4G1/RPS15/RPL22/SMG7/EXOSC8/RPL21/EXOSC9/UPF3B/PCID2/RPL36/LSM7/LSM4/EXOSC2/NCBP1/RPL35/RPS6/RPS24/SSB/EIF4A3/NT5C3B/RPL13A/RPL11/RPS8/CNOT9/RPL32/RPL10/RPL7/RPL7A/ATM/EIF4E/NBAS/ZFP36L2/PAN3/PELO/EIF4A2/RPL8/RPL26/RPL29/MAGOH/RPL9/PATL1/RPSA/UPF3A/LSM3/RP…
BP	GO:0000226	microtubule cytoskeleton organization	167/3433	465/16568	1.22e-14	1.08e-12	167	FKBP4/PAFAH1B1/PAX6/RANBP9/BRCA1/TACC3/CCDC88C/RANBP3/PARP3/MAP4/SYNE2/RNF4/INTS13/ASPM/EML1/RHOA/RASSF1/SMC1A/NDE1/TUBE1/MARK3/WDR62/MLH1/USP33/PCM1/XPO1/AURKA/TPX2/BIRC5/KIF4A/PPP2R3C/EZR/HDAC6/ABL1/RANBP1/SUN2/MYH9/NIN/MYBL2/RAE1/KIF3B/MAPRE1/CEP76/STAG2/KATNAL1/CCP110/CEP152/SPAG1/ARHGEF10/PPP2R1A/DVL1/BCCIP/SMC3/KPNB1/SLAIN2/CDKN1B/GAPDH/FBXO5/SENP6/TTK/DNAH1/CENPA/APC2/MAP7D1/TBCE/SSX2IP/NE…
BP	GO:0017148	negative regulation of translation	93/3433	213/16568	2.64e-14	2.27e-12	93	UPF1/NUP160/POLR2B/PUM2/NDC1/ELAVL1/NUP133/TNRC6C/SEH1L/SRRT/KHSRP/NUP50/AAAS/NUP188/POLR2E/ZC3H7B/RAE1/FMR1/EIF3E/NUP88/DDX5/NUP98/NUP107/CNOT2/GAPDH/QKI/FXR1/EIF4G1/NCL/EIF2B4/NUP43/ZC3H7A/NUP153/NUP85/HNRNPR/MAP2K2/DGCR8/ATF4/ILF3/RARA/NUP210/RAN/H3F3B/EIF2S1/MYCN/SYNCRIP/CAPRIN1/ZC3H10/DHX9/NUPL2/EPRS/NCBP1/HNRNPD/NUP54/NCOR1/EIF4A3/RPL13A/SRP9/CNOT9/LIMD1/EIF2B5/POLR2K/EIF4EBP2/CELF1/EIF4E/Z…
BP	GO:0043543	protein acylation	93/3433	213/16568	2.64e-14	2.27e-12	93	CREBBP/BRCA1/PHF20/JADE2/MBD3/JADE1/SRCAP/KAT6A/SMARCB1/BRD1/PPM1A/RPS6KA5/MRGBP/MAPK3/CTCF/KAT8/ZDHHC2/ABHD17B/KAT2A/NAA40/NAA25/OAS2/KANSL3/POLE4/CHD5/PARK7/DR1/KMT2A/SET/NAA50/TWIST1/USP22/GTF3C4/YEATS4/POR/CPA4/HAT1/ABHD17A/ELP3/CAMK1/MAP3K7/TAF5L/EPC2/NMT1/KAT7/ACTL6A/DSCC1/ARRB1/KANSL2/MDH2/TAF1/OGT/GOLGA7/POLE3/TAF5/CHEK1/TADA1/BRPF1/PAXIP1/CTBP1/CRTC2/IWS1/PYGO2/ZDHHC3/YEATS2/MEAF6/NAA15/…
BP	GO:0034249	negative regulation of cellular amide metabolic process	97/3433	227/16568	3.8e-14	3.23e-12	97	UPF1/NUP160/POLR2B/PUM2/NDC1/ELAVL1/NUP133/TNRC6C/SEH1L/SRRT/KHSRP/NUP50/AAAS/NUP188/POLR2E/ZC3H7B/RAE1/FMR1/EIF3E/SNRNP70/NUP88/DDX5/NUP98/NUP107/CNOT2/GAPDH/QKI/FXR1/EIF4G1/NCL/EIF2B4/NUP43/ZC3H7A/NUP153/NUP85/HNRNPR/MAP2K2/DGCR8/ATF4/ILF3/RARA/NUP210/RAN/H3F3B/EIF2S1/MYCN/SYNCRIP/CAPRIN1/ZC3H10/DHX9/NUPL2/EPRS/NCBP1/SORL1/HNRNPD/NUP54/NCOR1/EIF4A3/RPL13A/SRP9/CNOT9/LIMD1/EIF2B5/POLR2K/EIF4EBP2…
BP	GO:0048285	organelle fission	156/3433	433/16568	6.86e-14	5.74e-12	156	MAD1L1/CDC27/NCAPD2/ANLN/ERCC1/TACC3/UBR2/RANBP3/CUL3/PHF23/RAD51/MSH4/NDC1/CTDP1/WAPL/ASPM/STAG3/RHOA/CDC42/SMC1A/NDE1/MLH1/TOP2B/KIF22/DNM2/PDS5B/SEH1L/AURKA/TPX2/BIRC5/KIF4A/CDC6/RANBP1/OSM/MIEF1/DDHD1/MYBL2/CDC25B/KIF3B/STAG2/PIM2/RGCC/GDAP1/ARHGEF10/AKAP8/FZR1/PPP2R1A/BCCIP/SMC3/KPNB1/PPP1R9B/NCAPG/CDKN1B/FBXO5/TTK/RPL24/ACTR3/NEK2/NSL1/CENPF/STAG1/KIF14/MASTL/NCAPH/MND1/NAA50/PDS5A/ZWINT/CK…
BP	GO:1900034	regulation of cellular response to heat	46/3433	77/16568	8.81e-14	7.27e-12	46	FKBP4/CREBBP/NUP160/NDC1/NUP133/SEH1L/NUP50/AAAS/NUP188/MAPK1/RAE1/MAPK3/DNAJB6/BAG1/NUP88/HSPA8/NUP98/PTGES3/NUP107/RPA2/NUP43/HSPH1/NUP153/NUP85/DNAJB1/NUP210/RPA1/NUPL2/NUP54/RPTOR/CAMK2G/HIKESHI/ATM/BAG3/RANBP2/NUP205/CCAR2/IER5/MAPKAPK2/NUP35/BAG5/MLST8/HSF1/POM121/MTOR/NUP62
BP	GO:0051054	positive regulation of DNA metabolic process	92/3433	216/16568	2.17e-13	1.77e-11	92	BRCA1/ERCC1/DDX11/PARP3/RFC2/RAD51/FAM168A/PRKCQ/CDC42/TFRC/XRCC1/TBX21/MLH1/UNG/MAP2K7/XRCC5/RIF1/MAPKAPK5/MAPK1/RGCC/MAPK3/NBN/PFN1/NSD2/PTGES3/FOXM1/RFC5/TIMELESS/CCT4/CACYBP/TNFSF4/NEK2/TCP1/PTK2B/ATF1/CDK2/CHTF18/INO80/E2F8/TRIM28/DNMT1/DKC1/PCNA/RFC3/CCT7/DHX9/DSCC1/MYC/DNA2/HNRNPD/ANXA3/NABP2/IGF1R/PML/ARRB2/WRAP53/AKT1/NVL/PARP1/CCT6A/HMBOX1/ATM/NEK7/CEBPG/CCT8/PAXIP1/NPM2/SHC1/ABRAXAS1/C…
BP	GO:1902850	microtubule cytoskeleton organization involved in mitosis	61/3433	120/16568	2.23e-13	1.79e-11	61	PAFAH1B1/PAX6/TACC3/PARP3/MAP4/INTS13/EML1/RHOA/SMC1A/NDE1/WDR62/AURKA/TPX2/BIRC5/KIF4A/SUN2/MYBL2/RAE1/KIF3B/STAG2/ARHGEF10/BCCIP/SMC3/KPNB1/TTK/CENPA/TBCE/NEK2/STAG1/GPSM2/STIL/TUBGCP3/RAN/ESPL1/BORA/CDK5RAP2/NUMA1/NUSAP1/KIF23/KIF11/SPC25/HNRNPU/CCSAP/PCNT/RACGAP1/CLASP2/POC1A/PLK1/MECP2/TNKS/AURKB/RCC1/SETD2/CEP97/CHEK2/SAPCD2/PRC1/DCTN1/MZT1/NUP62/KIFC1
BP	GO:0006409	tRNA export from nucleus	26/3433	32/16568	3.76e-13	2.94e-11	26	NUP160/NDC1/NUP133/SEH1L/NUP50/AAAS/NUP188/RAE1/NUP88/NUP98/NUP107/NUP43/NUP153/NUP85/NUP210/RAN/NUPL2/SSB/NUP54/RANBP2/NUP205/NUP35/NOL6/XPOT/POM121/NUP62
BP	GO:0071431	tRNA-containing ribonucleoprotein complex export from nucleus	26/3433	32/16568	3.76e-13	2.94e-11	26	NUP160/NDC1/NUP133/SEH1L/NUP50/AAAS/NUP188/RAE1/NUP88/NUP98/NUP107/NUP43/NUP153/NUP85/NUP210/RAN/NUPL2/SSB/NUP54/RANBP2/NUP205/NUP35/NOL6/XPOT/POM121/NUP62
BP	GO:0010389	regulation of G2/M transition of mitotic cell cycle	83/3433	191/16568	8.78e-13	6.77e-11	83	PAFAH1B1/BRCA1/PSMC4/FOXN3/CUL1/PRKACA/NDE1/PCM1/SMARCD3/PSMC5/AURKA/TPX2/DYNLL1/PSME1/CLSPN/PSMA3/PSME2/PSMA7/MAPRE1/CEP76/CCP110/CEP152/NBN/PPP2R1A/PSMA2/PSMD3/SYF2/NEK2/CENPF/KIF14/CNTRL/CDK2/CEP250/TUBA4A/PSMA1/HAUS8/TUBG1/TAOK3/CDK4/RNASEH2B/ODF2/CDK5RAP2/HAUS2/ACTR1A/NEDD1/FANCI/TICRR/CEP131/PLK4/DTL/HAUS6/CEP78/ATM/UBC/CENPJ/PSMB4/PCNT/RAD21/PSMC3/PLK1/TUBA1A/MECP2/SIN3A/WNT10B/CDK1/MUS81/…
BP	GO:1902749	regulation of cell cycle G2/M phase transition	86/3433	201/16568	9.71e-13	7.39e-11	86	PAFAH1B1/BRCA1/PSMC4/FOXN3/CUL1/PRKACA/NDE1/GTSE1/PCM1/SMARCD3/PSMC5/AURKA/TPX2/DYNLL1/PSME1/CLSPN/PSMA3/PSME2/PSMA7/CDC25B/MAPRE1/CEP76/CCP110/CEP152/NBN/PPP2R1A/PSMA2/PSMD3/SYF2/NEK2/CENPF/KIF14/CNTRL/CDK2/CEP250/TUBA4A/PSMA1/HAUS8/TUBG1/TAOK3/CDK4/RNASEH2B/ODF2/CDK5RAP2/HAUS2/ACTR1A/NEDD1/FANCI/TICRR/CEP131/PLK4/DTL/HAUS6/CEP78/ATM/UBC/CENPJ/PAXIP1/PSMB4/PCNT/RAD21/PSMC3/PLK1/TUBA1A/MECP2/SIN3…
BP	GO:1901796	regulation of signal transduction by p53 class mediator	77/3433	173/16568	1.32e-12	9.95e-11	77	KDM1A/BRCA1/PHF20/RFC2/MBD3/KAT6A/AURKA/TPX2/PPP1R13B/MAPKAPK5/CSNK2A1/RBBP8/RBBP7/NBN/DDX5/RFC5/CHD4/PAK1IP1/MAPK14/CHD5/HDAC1/RPA2/STK11/TWIST1/TRIM24/CDK2/PIN1/TAF4/RPA1/RFC3/BRIP1/DNA2/BARD1/PML/PMAIP1/AKT1/RPL11/TP53BP2/TAF1/TAF5/SSRP1/ATM/MTA2/CHEK1/UBC/BRPF1/DYRK1A/RPL26/HIPK1/MEAF6/CDK5/HNRNPK/WRN/TAF10/ING5/ING2/CHD3/RPS7/TP53RK/BANP/KAT5/EXO1/CDK5R1/HIC1/RMI1/AURKB/RRS1/EHMT1/PTTG1IP/CH…
BP	GO:1902275	regulation of chromatin organization	71/3433	155/16568	1.82e-12	1.35e-10	71	KDM1A/BRCA1/KDM4A/SREBF1/EED/SART3/RIF1/DNMT3B/CDC45/SETD1A/SMARCB1/HIRA/SNW1/RPS6KA5/FMR1/MAPK3/CTCF/UBR5/AKAP8/KDM4C/MAPK8/KAT2A/ASF1A/VEGFA/PADI2/KMT2A/MYB/SET/PHF19/TWIST1/TRIM28/DNMT1/KAT7/CDK9/HMGA1/ARRB1/RTF1/JDP2/SETD7/TLK2/OGT/MKI67/ATM/CHEK1/HNRNPU/ATAD2/PAXIP1/SKI/PAXBP1/CTBP1/TAL1/GFI1/IWS1/PYGO2/SETD5/ING2/MECP2/SIN3A/TADA2B/UBE2N/SPTY2D1/RUVBL2/BCOR/MUC1/NOC2L/PHF2/MIER1/TLK1/C6orf8…
BP	GO:0060968	regulation of gene silencing	56/3433	110/16568	1.97e-12	1.44e-10	56	NUP160/POLR2B/PUM2/NDC1/ELAVL1/NUP133/SEH1L/NUP50/CDC45/AAAS/NUP188/POLR2E/HIRA/RAE1/FMR1/NUP88/DDX5/NUP98/NUP107/ASF1A/FXR1/EIF4G1/NUP43/CDK2/NUP153/NUP85/MAP2K2/TRIM28/DNMT1/NUP210/RAN/H3F3B/MYCN/ZC3H10/DHX9/NUPL2/HMGA1/NUP54/NCOR1/LIMD1/POLR2K/RANBP2/NUP205/ATAD2/ADAR/NUP35/H3F3A/POLR2H/MAP2K1/SIN3A/POLR2L/POM121/NCOR2/PHF2/MIER1/NUP62
BP	GO:0006997	nucleus organization	67/3433	144/16568	3.13e-12	2.26e-10	67	PAFAH1B1/NUP160/SYNE2/NDC1/INTS13/NUP133/SEH1L/OSBPL8/NUP50/AAAS/NUP188/SRPK1/PES1/SUN2/VRK1/RAE1/RPS19/PPP2R1A/NUP88/NUP98/PARP11/NUP107/RTN4/CHD5/NUP43/TARDBP/NUP153/NUP85/POLR1B/NUP210/H3F3B/USPL1/LPIN1/SRPK2/NUPL2/NUMA1/NUP54/PML/TOR1AIP1/CHMP7/RANBP2/AHCTF1/PRKCA/NUP205/LEMD2/NUP35/H3F3A/PYGO2/ATXN7/HMGB2/SUN1/NOLC1/PRKCB/PLK1/SF1/REEP4/CDK1/AGFG1/UBXN2A/BANF1/CHMP6/ANKLE2/PITPNB/POM121/DCTN…
BP	GO:0031123	RNA 3'-end processing	58/3433	117/16568	3.36e-12	2.4e-10	58	ELAC2/ZC3H11A/U2AF2/PABPC1/CPSF1/EXOSC5/PAPOLA/POLDIP3/THOC5/ZC3H14/CSTF2/FBL/SRSF9/SRSF3/NCBP2/SRSF7/SRSF4/SRSF11/CPSF3/EXOSC8/DDX39A/EXOSC9/SRSF6/UPF3B/THOC2/SYMPK/EXOSC2/DKC1/THOC6/TOE1/CDC73/CDK9/NCBP1/PNPT1/BARD1/SSB/EIF4A3/ZNF473/INTS7/FIP1L1/CPSF7/SSU72/U2AF1/CPSF4/MAGOH/THOC7/SLBP/INTS1/LEO1/RPSA/CDC40/AHCYL1/ALYREF/HSF1/SUPT5H/CTR9/NELFE/RNPS1
BP	GO:0006302	double-strand break repair	85/3433	202/16568	3.9e-12	2.75e-10	85	KDM1A/LIG3/BRCA1/ERCC1/DDX11/PARP3/TDP1/RAD51/NUCKS1/XRCC1/MLH1/XRCC5/DDX1/RIF1/RAD54L/CDC45/TFIP11/YY1/ACTR5/RBBP8/POLA1/NBN/UBR5/NSD2/PRPF19/FOXM1/RAD51AP1/TIMELESS/OGG1/RPA2/DCLRE1B/MND1/TWIST1/C7orf49/DEK/MCM8/INO80/POLN/RPA1/FIGNL1/BRIP1/DNA2/BARD1/NABP2/PML/PARP1/MMS22L/CDCA5/PAXX/ATM/CHEK1/PAXIP1/TONSL/RECQL4/SMC6/ABRAXAS1/PPP4R2/RNF168/RAD21/SPIDR/WRN/APBB1/ATP23/FEN1/SETMAR/ESCO2/MUS81/K…
BP	GO:0034502	protein localization to chromosome	43/3433	75/16568	4.01e-12	2.79e-10	43	CENPQ/PARP3/WAPL/XRCC5/TINF2/CTCF/EZH2/TTK/CENPA/CCT4/RPA2/TCP1/DKC1/RPA1/CCT7/KNL1/NABP2/RB1/WRAP53/CARM1/CDCA5/CCT6A/CHMP7/CCT8/BUB1B/LEMD2/GNL3/RAD21/SPIDR/CCT2/PLK1/CDT1/CDK1/ESCO2/TRAPPC12/MTBP/TNKS/HASPIN/AURKB/RCC2/SETD2/RUVBL2/PINX1
BP	GO:0007052	mitotic spindle organization	52/3433	100/16568	4.17e-12	2.88e-10	52	TACC3/PARP3/MAP4/INTS13/EML1/RHOA/SMC1A/WDR62/AURKA/TPX2/BIRC5/KIF4A/SUN2/MYBL2/RAE1/KIF3B/STAG2/ARHGEF10/BCCIP/SMC3/KPNB1/TTK/TBCE/NEK2/STAG1/GPSM2/STIL/TUBGCP3/RAN/BORA/NUMA1/KIF23/KIF11/SPC25/HNRNPU/CCSAP/PCNT/RACGAP1/CLASP2/POC1A/PLK1/MECP2/TNKS/AURKB/RCC1/CEP97/CHEK2/PRC1/DCTN1/MZT1/NUP62/KIFC1
BP	GO:0006353	DNA-templated transcription, termination	54/3433	106/16568	4.7e-12	3.2e-10	54	ZC3H11A/U2AF2/POLR1A/CPSF1/PAPOLA/POLR2E/SNRPD3/POLDIP3/THOC5/CSTF2/MAZ/ERCC2/UBTF/GTF2H1/SRSF9/SRSF3/NCBP2/SRSF7/SRSF4/SRSF11/TTF2/CPSF3/DDX39A/SRSF6/UPF3B/TTF1/POLR1B/THOC2/SYMPK/SNRPB/THOC6/DHX9/NCBP1/EIF4A3/ZNF473/SNRPG/FIP1L1/POLR2K/CPSF7/SSU72/U2AF1/CPSF4/POLR3K/MAGOH/THOC7/POLR2H/SLBP/TAF1D/CDC40/POLR1C/POLR2L/SNRPE/ALYREF/RNPS1
BP	GO:0051031	tRNA transport	26/3433	34/16568	4.85e-12	3.27e-10	26	NUP160/NDC1/NUP133/SEH1L/NUP50/AAAS/NUP188/RAE1/NUP88/NUP98/NUP107/NUP43/NUP153/NUP85/NUP210/RAN/NUPL2/SSB/NUP54/RANBP2/NUP205/NUP35/NOL6/XPOT/POM121/NUP62
BP	GO:0000184	nuclear-transcribed mRNA catabolic process, nonsense-mediated decay	58/3433	118/16568	5.29e-12	3.52e-10	58	UPF1/SMG6/PABPC1/RPS5/RPL6/RPLP0/RPL3/EIF3E/RPS19/PPP2R1A/RPL18A/SMG9/RPL24/NCBP2/EIF4G1/RPS15/RPL22/SMG7/RPL21/UPF3B/RPL36/NCBP1/RPL35/RPS6/RPS24/EIF4A3/RPL13A/RPL11/RPS8/RPL32/RPL10/RPL7/RPL7A/NBAS/RPL8/RPL26/RPL29/MAGOH/RPL9/RPSA/UPF3A/RPS9/EXOSC10/RPS7/RPL4/RPL15/RPLP2/SECISBP2/PNRC2/RPL12/RPS4X/RPL10A/SMG5/RNPS1/PPP2R2A/UBA52/RPL41/RPS18
BP	GO:0006413	translational initiation	81/3433	190/16568	5.54e-12	3.65e-10	81	PABPC1/NCK2/DDX1/RPS5/EIF3I/RPL6/RPLP0/RPL3/EIF3D/FMR1/EIF3E/RPS19/RPL18A/EIF3B/EIF4H/EIF3A/RPS6KB1/RPL24/NCBP2/EIF4G1/EIF2B4/RPS15/RPL22/EIF2B2/KHDRBS1/RPL21/EIF2S2/ATF4/RPL36/EIF3G/RARA/EIF2S1/NCBP1/RPL35/RPS6/RPS24/TICRR/RPL13A/RPL11/RPS8/RPL32/EIF2B5/RPL10/RPL7/RPL7A/EIF4EBP2/EIF3M/YTHDF1/EIF4E/CDC123/EIF4A2/EIF5B/PPP1R15B/RPL8/RPL26/RPL29/RPL9/ABCE1/RPSA/RPS9/RPS7/EIF2AK3/PPP1CA/EIF1AX/EIF1/…
BP	GO:0016458	gene silencing	93/3433	230/16568	5.97e-12	3.89e-10	93	SCMH1/UBR2/NUP160/POLR2B/PUM2/NDC1/ELAVL1/NUP133/PABPC1/MBD3/TNRC6C/RIF1/SEH1L/SRRT/NUP50/CDC45/AAAS/NUP188/POLR2E/HIRA/ZC3H7B/RAE1/SUV39H1/FMR1/DOT1L/H2AFV/NUP88/DDX5/HDAC5/NUP98/NUP107/CNOT2/ASF1A/FXR1/NCBP2/EIF4G1/HDAC1/ARID1A/DNMT3A/HELLS/NUP43/ZC3H7A/CDK2/NUP153/NUP85/MAP2K2/DGCR8/HAT1/TRIM28/DNMT1/NUP210/RAN/H3F3B/MYCN/ZC3H10/DHX9/NUPL2/NCBP1/HMGA1/NUP54/NCOR1/CNOT9/LIMD1/POLR2K/CELF1/RANBP…
BP	GO:0006369	termination of RNA polymerase II transcription	40/3433	68/16568	7.29e-12	4.7e-10	40	ZC3H11A/U2AF2/CPSF1/PAPOLA/SNRPD3/POLDIP3/THOC5/CSTF2/MAZ/SRSF9/SRSF3/NCBP2/SRSF7/SRSF4/SRSF11/TTF2/CPSF3/DDX39A/SRSF6/UPF3B/THOC2/SYMPK/SNRPB/THOC6/NCBP1/EIF4A3/ZNF473/SNRPG/FIP1L1/CPSF7/SSU72/U2AF1/CPSF4/MAGOH/THOC7/SLBP/CDC40/SNRPE/ALYREF/RNPS1
BP	GO:0072331	signal transduction by p53 class mediator	103/3433	266/16568	1.01e-11	6.41e-10	103	KDM1A/E2F2/BRCA1/PHF20/RFC2/BCL3/MBD3/GTSE1/KAT6A/AURKA/TPX2/PPP1R13B/MAPKAPK5/SNW1/CSNK2A1/E2F1/RBBP8/RBBP7/RGCC/NBN/DDX5/TMEM109/FOXM1/CDKN1B/RFC5/CNOT2/CHD4/PAK1IP1/MAPK14/CHD5/HDAC1/RPA2/STK11/FOXO3/TWIST1/TRIM24/CDK2/PRMT1/PIN1/E2F8/TAF4/RPA1/PCNA/RFC3/BRIP1/DNA2/BARD1/PML/PMAIP1/AKT1/CARM1/RPL11/TP53BP2/CNOT9/TAF1/TAF5/SSRP1/ATM/MTA2/CHEK1/UBC/CENPJ/BATF/BRPF1/PAXIP1/DYRK1A/RPL26/HIPK1/IFI1…
BP	GO:0000070	mitotic sister chromatid segregation	65/3433	141/16568	1.1e-11	6.91e-10	65	MAD1L1/CDC27/NCAPD2/TACC3/CUL3/PHF23/WAPL/SMC1A/KIF22/PDS5B/SEH1L/KIF4A/CDC6/AKAP8/PPP2R1A/KPNB1/NCAPG/TTK/NEK2/NSL1/CENPF/KIF14/NCAPH/NAA50/PDS5A/ZWINT/PCID2/DLGAP5/INO80/KNSTRN/CDCA8/ESPL1/SMC2/DSCC1/NUMA1/NUSAP1/KIF23/RB1/KIF2C/CDCA5/CHMP7/ATM/DSN1/NCAPD3/HNRNPU/BUB3/BUB1B/RACGAP1/MAD2L1/RAD21/PLK1/CDT1/BUB1/TNKS/CHMP6/HASPIN/GEN1/AURKB/RRS1/KIF18B/SMC5/PRC1/NUP62/KIFC1/PINX1
BP	GO:0006998	nuclear envelope organization	46/3433	85/16568	1.16e-11	7.2e-10	46	PAFAH1B1/NUP160/SYNE2/NDC1/INTS13/NUP133/SEH1L/OSBPL8/NUP50/AAAS/NUP188/SUN2/VRK1/RAE1/PPP2R1A/NUP88/NUP98/PARP11/NUP107/NUP43/TARDBP/NUP153/NUP85/NUP210/LPIN1/NUPL2/NUP54/TOR1AIP1/CHMP7/RANBP2/PRKCA/NUP205/LEMD2/NUP35/SUN1/PRKCB/PLK1/REEP4/CDK1/UBXN2A/BANF1/ANKLE2/POM121/DCTN1/NUP62/PPP2R2A
BP	GO:1903320	regulation of protein modification by small protein conjugation or removal	109/3433	288/16568	1.34e-11	8.26e-10	109	KDM1A/CDC27/FYN/BRCA1/PSMC4/PIAS1/PHF23/CUL1/U2AF2/HMG20B/SART3/ITCH/DNAJA1/PSMC5/FKBP1A/ANAPC5/PSME1/ABL1/RASD2/PSMA3/PSME2/PSMA7/TRIB3/CCDC22/UBE2I/UBR5/SGTA/FZR1/PSMA2/TGFBR1/SUFU/GTPBP4/PSMD3/FBXO5/UBE3A/GORASP1/PDCL3/PARK7/TNFAIP3/MASTL/PTK2B/CDK2/NMI/PIN1/PSMA1/CDC16/PER2/PTPN22/UBQLN1/CDK9/DERL1/ARRB1/RAB1A/ARRDC4/PML/FANCI/ARRB2/RPL11/ARNT/SPOPL/TBC1D7/TBC1D7-LOC100130357/TAF1/OGT/DCUN1D2…
BP	GO:0071103	DNA conformation change	99/3433	254/16568	1.62e-11	9.91e-10	99	NCAPD2/DDX11/HMGB3/CENPQ/PHF23/RAD51/WAPL/SART3/MCM6/TOP2B/XRCC5/DDX1/KAT6A/RAD54L/CDC45/SRPK1/CABIN1/HIRA/CENPM/MCM5/RBBP7/CTCF/OIP5/NBN/MCM4/ERCC2/ASF1B/AKAP8/GRWD1/NCAPG/GTF2H1/CHD4/ASF1A/CENPA/CHD5/UBN1/RAD23B/SET/HELLS/CENPL/NCAPH/HJURP/HP1BP3/HAT1/INO80/TOP2A/CHD1L/H3F3B/IGHMBP2/NASP/DDB2/ANXA1/DHX9/BRIP1/SMC2/ANP32B/HMGA1/NUSAP1/KNL1/CENPO/DNA2/SMARCAL1/CUL4A/ANP32E/PARP1/CDCA5/NCAPG2/UBC/…
BP	GO:0031396	regulation of protein ubiquitination	101/3433	262/16568	2.17e-11	1.31e-09	101	KDM1A/CDC27/FYN/BRCA1/PSMC4/PHF23/CUL1/U2AF2/DNAJA1/PSMC5/FKBP1A/ANAPC5/PSME1/ABL1/RASD2/PSMA3/PSME2/PSMA7/TRIB3/CCDC22/UBR5/SGTA/FZR1/PSMA2/TGFBR1/SUFU/GTPBP4/PSMD3/FBXO5/UBE3A/GORASP1/PDCL3/PARK7/TNFAIP3/MASTL/PTK2B/CDK2/NMI/PIN1/PSMA1/CDC16/PER2/PTPN22/UBQLN1/CDK9/DERL1/ARRB1/RAB1A/ARRDC4/PML/FANCI/ARRB2/RPL11/SPOPL/TBC1D7/TBC1D7-LOC100130357/TAF1/OGT/DCUN1D2/UBC/ANAPC1/BUB3/BUB1B/PAXIP1/PSMB4…
BP	GO:0010948	negative regulation of cell cycle process	114/3433	308/16568	2.38e-11	1.42e-09	114	MAD1L1/BRCA1/PSMC4/RAD51/FOXN3/CUL1/WAPL/SMC1A/EED/GTSE1/JADE1/PSMC5/AURKA/PSME1/CLSPN/OSM/FBXO7/PSMA3/PSME2/PSMA7/E2F1/RBBP8/STAG2/RBBP7/RGCC/NBN/EZH2/PSMA2/SMC3/PSMD3/CDKN1B/CNOT2/PHC1/FBXO5/TTK/SYF2/NEK2/CENPF/RPA2/RNF2/CDK2/MAX/PCID2/PRMT1/UXT/SMARCA4/PSMA1/E2F8/CDKN2D/PCNA/CDC73/TAOK3/CDK4/ESPL1/CDK9/DAB2IP/CDK5RAP2/RB1/PML/FANCI/TICRR/CARM1/CTDSP1/CNOT9/CTDSPL/ATM/CHEK1/UBC/CENPJ/ZFP36L2/BU…
BP	GO:0030397	membrane disassembly	31/3433	47/16568	2.49e-11	1.46e-09	31	PAFAH1B1/NUP160/NDC1/NUP133/SEH1L/NUP50/AAAS/NUP188/VRK1/RAE1/NUP88/NUP98/NUP107/NUP43/NUP153/NUP85/NUP210/LPIN1/NUPL2/NUP54/RANBP2/PRKCA/NUP205/NUP35/PRKCB/PLK1/CDK1/BANF1/POM121/DCTN1/NUP62
BP	GO:0051081	nuclear envelope disassembly	31/3433	47/16568	2.49e-11	1.46e-09	31	PAFAH1B1/NUP160/NDC1/NUP133/SEH1L/NUP50/AAAS/NUP188/VRK1/RAE1/NUP88/NUP98/NUP107/NUP43/NUP153/NUP85/NUP210/LPIN1/NUPL2/NUP54/RANBP2/PRKCA/NUP205/NUP35/PRKCB/PLK1/CDK1/BANF1/POM121/DCTN1/NUP62
BP	GO:0050684	regulation of mRNA processing	54/3433	110/16568	3.02e-11	1.75e-09	54	THRAP3/SFSWAP/U2AF2/JMJD6/DAZAP1/PAPOLA/SRPK1/RBFOX2/SNW1/ZC3H14/FMR1/HNRNPL/SNRNP70/C1QBP/DDX5/HSPA8/PRPF19/NUP98/SRSF9/SRSF3/NCBP2/SRSF7/SRSF4/KHDRBS1/SMU1/SRSF6/CDC73/SRPK2/DHX9/TRA2B/CDK9/NCBP1/BARD1/MBNL2/EIF4A3/WTAP/HNRNPU/DYRK1A/SON/CPSF4/CELF5/MAGOH/IWS1/CWC22/HNRNPK/LEO1/AHCYL1/HSF1/SRSF10/HMX2/SUPT5H/CTR9/NELFE/RNPS1
BP	GO:0044766	multi-organism transport	41/3433	73/16568	3.12e-11	1.77e-09	41	NUP160/NDC1/NUP133/XPO1/SEH1L/EPS15/NUP50/AAAS/NUP188/THOC5/RAE1/FMR1/KPNA3/KPNB1/NUP88/NUP98/NUP107/NUP43/TCP1/NUP153/NUP85/THOC2/BST2/THOC6/NUP210/RAN/NUPL2/NUP54/UBC/RANBP2/NUP205/VPS37A/NUP35/THOC7/UBAP1/VPS37C/ALYREF/KPNA4/POM121/NUP62/UBA52
BP	GO:1902579	multi-organism localization	41/3433	73/16568	3.12e-11	1.77e-09	41	NUP160/NDC1/NUP133/XPO1/SEH1L/EPS15/NUP50/AAAS/NUP188/THOC5/RAE1/FMR1/KPNA3/KPNB1/NUP88/NUP98/NUP107/NUP43/TCP1/NUP153/NUP85/THOC2/BST2/THOC6/NUP210/RAN/NUPL2/NUP54/UBC/RANBP2/NUP205/VPS37A/NUP35/THOC7/UBAP1/VPS37C/ALYREF/KPNA4/POM121/NUP62/UBA52
BP	GO:0045787	positive regulation of cell cycle	127/3433	356/16568	3.19e-11	1.8e-09	127	PAFAH1B1/BRCA1/DDX11/RANBP3/CUL3/RHOA/ASNS/CDC42/PRKACA/GTSE1/SMARCD3/AURKA/FLT3LG/CDC45/CDC6/ABL1/RANBP1/THOC5/APEX1/CDC25B/KIF3B/E2F1/FAM83D/RGCC/CSPP1/MED25/CCNY/RPS6KB1/CDKN1B/CNOT2/CCND3/ECT2/EIF4G1/KIF14/CCND2/GPSM2/CIT/CDK2/CKS2/USP22/MED1/PCID2/PRMT1/DLGAP5/INO80/E2F8/RARA/PCNA/CDC73/ANXA1/SRPK2/CDK4/ESPL1/IL10/CDK9/DAB2IP/NUMA1/NUSAP1/KIF23/KIF20B/RB1/CUL4A/PML/RPTOR/AKT1/CARM1/PLK4/DTL/…
BP	GO:0019058	viral life cycle	113/3433	307/16568	4.34e-11	2.42e-09	113	VTA1/CD4/NUP160/NDC1/NUP133/NUCKS1/PABPC1/CDC42/TFRC/SCARB1/ITCH/XPO1/PPIE/SEH1L/EPS15/NUP50/AAAS/NUP188/SRPK1/SMARCB1/RAE1/VAPA/FMR1/KPNA3/TRIM35/SLC1A5/ZC3HAV1/SMC3/KPNB1/NUP88/DDX5/HSPA8/DDX6/NECTIN1/NUP98/NUP107/SNX3/CR2/NUP43/ZNF639/VAPB/STAU1/NUP153/DEK/NUP85/TBC1D20/ILF3/LDLR/BST2/TRIM28/TOP2A/NUP210/RAN/SRPK2/NUPL2/RAB1A/NUP54/SCARB2/ITGB7/PML/IFITM3/CHMP7/NOTCH1/USP6NL/UBC/RANBP2/UBP1/NU…
BP	GO:0043967	histone H4 acetylation	37/3433	63/16568	4.76e-11	2.63e-09	37	BRCA1/PHF20/JADE2/JADE1/SMARCB1/KAT8/KAT2A/NAA40/KANSL3/CHD5/KMT2A/NAA50/USP22/YEATS4/HAT1/ELP3/KAT7/ACTL6A/ARRB1/KANSL2/OGT/CTBP1/IWS1/MEAF6/APBB1/HCFC1/DMAP1/BEND3/PER1/RUVBL2/EP400/MUC1/MORF4L1/MCRS1/MSL1/WDR5/TRIM16
BP	GO:0007077	mitotic nuclear envelope disassembly	29/3433	43/16568	4.81e-11	2.64e-09	29	NUP160/NDC1/NUP133/SEH1L/NUP50/AAAS/NUP188/VRK1/RAE1/NUP88/NUP98/NUP107/NUP43/NUP153/NUP85/NUP210/LPIN1/NUPL2/NUP54/RANBP2/PRKCA/NUP205/NUP35/PRKCB/PLK1/CDK1/BANF1/POM121/NUP62
BP	GO:0000075	cell cycle checkpoint	89/3433	224/16568	5.17e-11	2.8e-09	89	MAD1L1/BRCA1/FOXN3/GTSE1/TOP2B/AURKA/WDR76/CLSPN/CDC45/CDC6/WAC/CDC5L/THOC5/E2F1/RBBP8/RGCC/NBN/DOT1L/FZR1/PRPF19/CDKN1B/CNOT2/MAPK14/TTK/RPL24/SYF2/CENPF/RPA2/DCLRE1B/ZWINT/CDK2/MAD2L1BP/PCID2/PRMT1/E2F8/TOP2A/PCNA/TAOK3/RNASEH2B/BRIP1/CDK5RAP2/RPS6/DNA2/NABP2/RB1/CUL4A/PML/FANCI/TICRR/AKT1/CARM1/TIPRL/DTL/INTS7/CNOT9/ATM/CHEK1/UBC/CENPJ/BUB3/BUB1B/CCAR2/RPL26/MAPKAPK2/ABRAXAS1/MAD2L1/PLK1/CDT1/…
BP	GO:0031124	mRNA 3'-end processing	46/3433	89/16568	9.36e-11	5.03e-09	46	ZC3H11A/U2AF2/PABPC1/CPSF1/PAPOLA/POLDIP3/THOC5/ZC3H14/CSTF2/SRSF9/SRSF3/NCBP2/SRSF7/SRSF4/SRSF11/CPSF3/DDX39A/SRSF6/UPF3B/THOC2/SYMPK/THOC6/CDC73/CDK9/NCBP1/PNPT1/BARD1/EIF4A3/ZNF473/FIP1L1/CPSF7/SSU72/U2AF1/CPSF4/MAGOH/THOC7/SLBP/LEO1/CDC40/AHCYL1/ALYREF/HSF1/SUPT5H/CTR9/NELFE/RNPS1
BP	GO:0016925	protein sumoylation	47/3433	92/16568	9.91e-11	5.28e-09	47	NUP160/PIAS1/NDC1/HDAC7/HMG20B/NUP133/TOP2B/SEH1L/BIRC5/NUP50/AAAS/NUP188/RASD2/RANGAP1/RAE1/UBE2I/NUP88/NUP98/NUP107/SENP6/PARK7/NUP43/NUP153/NUP85/TRIM28/TOP2A/NUP210/PCNA/CDCA8/NUPL2/NUP54/CBX4/SAE1/ARNT/INCENP/RANBP2/NUP205/NUP35/GNL3/SP3/RELA/AURKB/MTA1/SUMO3/SUMO2/POM121/NUP62
BP	GO:0035194	posttranscriptional gene silencing by RNA	58/3433	125/16568	1.01e-10	5.34e-09	58	NUP160/POLR2B/PUM2/NDC1/ELAVL1/NUP133/TNRC6C/SEH1L/SRRT/NUP50/AAAS/NUP188/POLR2E/ZC3H7B/RAE1/FMR1/NUP88/DDX5/NUP98/NUP107/FXR1/EIF4G1/NUP43/ZC3H7A/NUP153/NUP85/MAP2K2/DGCR8/NUP210/RAN/H3F3B/MYCN/ZC3H10/DHX9/NUPL2/NCBP1/NUP54/NCOR1/LIMD1/POLR2K/CELF1/RANBP2/MOV10/NUP205/ADAR/NUP35/H3F3A/POLR2H/MAP2K1/POLR2L/PRKRA/POM121/NCOR2/CNOT7/SPOUT1/TSN/NUP62/EIF6
BP	GO:0035195	gene silencing by miRNA	56/3433	119/16568	1.07e-10	5.61e-09	56	NUP160/POLR2B/PUM2/NDC1/ELAVL1/NUP133/TNRC6C/SEH1L/SRRT/NUP50/AAAS/NUP188/POLR2E/ZC3H7B/RAE1/FMR1/NUP88/DDX5/NUP98/NUP107/FXR1/EIF4G1/NUP43/ZC3H7A/NUP153/NUP85/MAP2K2/DGCR8/NUP210/RAN/H3F3B/MYCN/ZC3H10/DHX9/NUPL2/NCBP1/NUP54/NCOR1/LIMD1/POLR2K/RANBP2/MOV10/NUP205/ADAR/NUP35/H3F3A/POLR2H/MAP2K1/POLR2L/PRKRA/POM121/NCOR2/CNOT7/SPOUT1/NUP62/EIF6
BP	GO:0016441	posttranscriptional gene silencing	58/3433	126/16568	1.5e-10	7.78e-09	58	NUP160/POLR2B/PUM2/NDC1/ELAVL1/NUP133/TNRC6C/SEH1L/SRRT/NUP50/AAAS/NUP188/POLR2E/ZC3H7B/RAE1/FMR1/NUP88/DDX5/NUP98/NUP107/FXR1/EIF4G1/NUP43/ZC3H7A/NUP153/NUP85/MAP2K2/DGCR8/NUP210/RAN/H3F3B/MYCN/ZC3H10/DHX9/NUPL2/NCBP1/NUP54/NCOR1/LIMD1/POLR2K/CELF1/RANBP2/MOV10/NUP205/ADAR/NUP35/H3F3A/POLR2H/MAP2K1/POLR2L/PRKRA/POM121/NCOR2/CNOT7/SPOUT1/TSN/NUP62/EIF6
BP	GO:0071824	protein-DNA complex subunit organization	91/3433	235/16568	1.6e-10	8.18e-09	91	PSMC4/CENPQ/PIAS1/RAD51/RNF4/SMARCD1/SMARCE1/SART3/SMARCD3/KAT6A/PSMC5/CDC45/SMARCB1/CABIN1/HIRA/CENPM/RBBP7/CTCF/OIP5/ERCC2/ASF1B/GRWD1/SMARCD2/GTF2H1/CAND1/ASF1A/GMNN/SENP6/CENPA/CHD5/ARID1A/CENPF/RPA2/CREB1/UBN1/RAD23B/SET/HELLS/CENPL/HJURP/HP1BP3/SMARCA4/HAT1/TAF4/CHD1L/RPA1/H3F3B/NASP/DDB2/ERCC5/ORC3/HEY2/ANP32B/MYC/HMGA1/KNL1/CENPO/RB1/CUL4A/ANP32E/PARP1/TAF1/UBC/CENPU/MIS18A/CHAF1B/H3F3A/H…
BP	GO:0075733	intracellular transport of virus	34/3433	57/16568	1.61e-10	8.18e-09	34	NUP160/NDC1/NUP133/XPO1/SEH1L/NUP50/AAAS/NUP188/RAE1/FMR1/KPNA3/KPNB1/NUP88/NUP98/NUP107/NUP43/NUP153/NUP85/BST2/NUP210/RAN/NUPL2/NUP54/UBC/RANBP2/NUP205/VPS37A/NUP35/UBAP1/VPS37C/KPNA4/POM121/NUP62/UBA52
BP	GO:0034605	cellular response to heat	54/3433	114/16568	1.69e-10	8.53e-09	54	FKBP4/CREBBP/NUP160/NDC1/NUP133/PRKACA/SEH1L/NUP50/AAAS/NUP188/MAPK1/RAE1/RBBP7/MAPK3/DNAJB6/BAG1/NUP88/HSPA8/NUP98/PTGES3/NUP107/HTRA2/RPA2/NUP43/HSPH1/NUP153/NUP85/DNAJB1/NUP210/RPA1/EIF2S1/NUPL2/NUP54/RPTOR/CAMK2G/MKI67/HIKESHI/ATM/BAG3/RANBP2/NUP205/CCAR2/IER5/MAPKAPK2/NUP35/BAG5/MLST8/HSPA6/IRAK1/HSF1/POM121/MTOR/DAXX/NUP62
BP	GO:1903829	positive regulation of cellular protein localization	137/3433	401/16568	1.71e-10	8.56e-09	137	FYN/BID/PRKCH/CENPQ/U2AF2/NGFR/IPO5/RHOA/CDC42/PRKACA/GTSE1/PCM1/STARD7/WBP11/CHERP/HUWE1/PPP1R13B/DYNLL1/EZR/MAPK1/HPS4/MIEF1/PPM1A/SLC17A9/E2F1/BMF/UBR5/OAZ1/AKT2/GSK3A/TGFBR1/ABHD17B/MAPK8/BMPR1A/KAT2A/C2CD5/MAPK14/ECT2/RTN4/HTRA2/WDR75/CCT4/FAM20B/PARK7/RHOU/STK11/ITGB1BP1/TCP1/PLS1/PPP3CC/GPSM2/MED1/CEP250/PLAGL2/GLIS2/YWHAH/RAC2/ABHD17A/TRIM28/DKC1/XPO4/CAMK1/EDEM1/YWHAQ/LRP4/PRR5L/CCT7/NMT…
BP	GO:0006338	chromatin remodeling	66/3433	152/16568	1.94e-10	9.63e-09	66	BAZ1B/SCMH1/CENPQ/ARID1B/SMARCD1/MBD3/SMARCE1/ACTB/SMARCD3/SMARCB1/CENPM/RBBP7/OIP5/CHRAC1/SMARCD2/KAT2A/HDAC5/CHD4/CENPA/CHD5/HDAC1/PADI2/ARID1A/MYB/HELLS/CENPL/HJURP/DEK/TTF1/ZBTB1/SMARCA4/INO80/CHD1L/H3F3B/NASP/ACTL6A/ANP32B/MYC/HMGA1/KNL1/CENPO/RB1/ANP32E/KDM6A/MTA2/CHEK1/CENPU/SUV39H2/NPM2/MIS18A/MYSM1/H3F3A/PBRM1/NUDT5/CENPX/BPTF/TADA2B/SMARCC1/DMAP1/SPTY2D1/RUVBL2/MORF4L1/PTMA/SUPT5H/DAXX/…
BP	GO:0046794	transport of virus	35/3433	60/16568	2.06e-10	1.02e-08	35	NUP160/NDC1/NUP133/XPO1/SEH1L/EPS15/NUP50/AAAS/NUP188/RAE1/FMR1/KPNA3/KPNB1/NUP88/NUP98/NUP107/NUP43/NUP153/NUP85/BST2/NUP210/RAN/NUPL2/NUP54/UBC/RANBP2/NUP205/VPS37A/NUP35/UBAP1/VPS37C/KPNA4/POM121/NUP62/UBA52
BP	GO:0000731	DNA synthesis involved in DNA repair	40/3433	74/16568	2.64e-10	1.29e-08	40	REV3L/BRCA1/RFC2/NEXMIF/RAD51/POLD1/POLD3/POLE2/RBBP8/NBN/POLD2/RAD51AP1/RFC5/RPA2/WRNIP1/ZBTB1/CDKN2D/POLN/RPA1/PCNA/RFC3/REV1/BRIP1/DNA2/BARD1/DTL/ATM/UBC/WRN/PCLAF/KAT5/EXO1/POLE/RMI1/UBA7/NPLOC4/ISG15/XRCC2/BLM/UBA52
BP	GO:0006310	DNA recombination	95/3433	251/16568	2.73e-10	1.32e-08	95	KDM1A/LIG3/BRCA1/ERCC1/UBR2/HMGB3/RAD51/MSH4/NUCKS1/TCF3/TFRC/XRCC1/TBX21/MLH1/UNG/TOP2B/XRCC5/RIF1/TCF7/RAD54L/CDC45/YY1/APEX1/ACTR5/RBBP8/NBN/NSD2/RAD51AP1/UCHL5/TNFSF4/RPA2/MND1/KLHDC3/MCM8/INO80/POLN/PSMC3IP/TOP2A/RPA1/FIGNL1/IGHMBP2/BRIP1/ACTL6A/IL10/DNA2/BARD1/NABP2/PARP1/HSPD1/DCAF1/MMS22L/NONO/ATM/CHEK1/BATF/PAXIP1/TONSL/RECQL4/SMC6/PPP4R2/RNF168/HMGB2/RAD21/SPIDR/WRN/FEN1/IL7R/APEX2/CENP…
BP	GO:0051098	regulation of binding	119/3433	338/16568	3.41e-10	1.64e-08	119	PLXND1/KDM1A/SPAG9/PLAUR/DDX11/WAPL/BTBD1/NUCKS1/BCL3/CDC42/PRKACA/GTSE1/USP33/SMARCD3/ADD1/AURKA/FKBP1A/BTAF1/ABL1/MFNG/TFIP11/EIF3D/NFKBIA/STK4/TRIB3/MAPRE1/E2F1/FMR1/PIM2/ARHGEF7/MAPK3/STK3/EIF3E/ERCC2/DOT1L/AES/MED25/TGFBR1/EDF1/DVL1/MAPK8/GTPBP4/KAT2A/HDAC5/RIPOR2/GMNN/EIF4G1/ITGA4/PARK7/NEK2/ITGB1BP1/TWIST1/HJURP/TRAF2/PIN1/TRIM28/RARA/PER2/RAN/NES/EIF2S1/CAMK1/HEY2/DHX9/IL10/CDK9/DAB2IP/NC…
BP	GO:0060964	regulation of gene silencing by miRNA	44/3433	86/16568	3.66e-10	1.75e-08	44	NUP160/POLR2B/PUM2/NDC1/ELAVL1/NUP133/SEH1L/NUP50/AAAS/NUP188/POLR2E/RAE1/FMR1/NUP88/DDX5/NUP98/NUP107/FXR1/EIF4G1/NUP43/NUP153/NUP85/MAP2K2/NUP210/RAN/H3F3B/MYCN/ZC3H10/DHX9/NUPL2/NUP54/NCOR1/LIMD1/POLR2K/RANBP2/NUP205/NUP35/H3F3A/POLR2H/MAP2K1/POLR2L/POM121/NCOR2/NUP62
BP	GO:0060147	regulation of posttranscriptional gene silencing	45/3433	89/16568	3.84e-10	1.8e-08	45	NUP160/POLR2B/PUM2/NDC1/ELAVL1/NUP133/SEH1L/NUP50/AAAS/NUP188/POLR2E/RAE1/FMR1/NUP88/DDX5/NUP98/NUP107/FXR1/EIF4G1/NUP43/NUP153/NUP85/MAP2K2/NUP210/RAN/H3F3B/MYCN/ZC3H10/DHX9/NUPL2/NUP54/NCOR1/LIMD1/POLR2K/RANBP2/NUP205/ADAR/NUP35/H3F3A/POLR2H/MAP2K1/POLR2L/POM121/NCOR2/NUP62
BP	GO:0060966	regulation of gene silencing by RNA	45/3433	89/16568	3.84e-10	1.8e-08	45	NUP160/POLR2B/PUM2/NDC1/ELAVL1/NUP133/SEH1L/NUP50/AAAS/NUP188/POLR2E/RAE1/FMR1/NUP88/DDX5/NUP98/NUP107/FXR1/EIF4G1/NUP43/NUP153/NUP85/MAP2K2/NUP210/RAN/H3F3B/MYCN/ZC3H10/DHX9/NUPL2/NUP54/NCOR1/LIMD1/POLR2K/RANBP2/NUP205/ADAR/NUP35/H3F3A/POLR2H/MAP2K1/POLR2L/POM121/NCOR2/NUP62
BP	GO:0031047	gene silencing by RNA	64/3433	149/16568	6.27e-10	2.9e-08	64	NUP160/POLR2B/PUM2/NDC1/ELAVL1/NUP133/PABPC1/TNRC6C/SEH1L/SRRT/NUP50/AAAS/NUP188/POLR2E/ZC3H7B/RAE1/FMR1/NUP88/DDX5/NUP98/NUP107/CNOT2/FXR1/NCBP2/EIF4G1/NUP43/ZC3H7A/NUP153/NUP85/MAP2K2/DGCR8/NUP210/RAN/H3F3B/MYCN/ZC3H10/DHX9/NUPL2/NCBP1/NUP54/NCOR1/CNOT9/LIMD1/POLR2K/CELF1/RANBP2/MOV10/NUP205/TDRD9/ADAR/NUP35/H3F3A/POLR2H/MAP2K1/POLR2L/PRKRA/POM121/NCOR2/SND1/CNOT7/SPOUT1/TSN/NUP62/EIF6
BP	GO:0051225	spindle assembly	46/3433	93/16568	6.28e-10	2.9e-08	46	RNF4/ASPM/RHOA/SMC1A/MLH1/AURKA/TPX2/BIRC5/KIF4A/MYBL2/KIF3B/STAG2/ARHGEF10/BCCIP/SMC3/KPNB1/FBXO5/SENP6/NEK2/STAG1/GPSM2/TUBGCP3/INO80/HAUS8/NUMA1/KIF23/HAUS2/KIF11/NCOR1/HAUS6/NEK7/HNRNPU/CCSAP/STARD9/RACGAP1/WASHC5/PLK1/TNKS/AURKB/RCC1/CEP97/CHEK2/TUBB/MZT1/HAUS3/KIFC1
BP	GO:0034968	histone lysine methylation	49/3433	102/16568	6.37e-10	2.92e-08	49	BRCA1/ARID4A/ARID4B/KMT2C/KDM4A/EED/RIF1/DNMT3B/SETD1A/SMARCB1/SNW1/SUV39H1/DOT1L/EZH2/KDM4C/NSD2/CHD5/RLF/KMT2A/MYB/PHF19/ASH2L/DNMT1/RTF1/SETD7/KDM6A/OGT/NSD3/SUV39H2/PAXIP1/GFI1/IWS1/PYGO2/WDR82/MECP2/SETMAR/BEND3/SUZ12/EHMT1/SETD2/BCOR/SETD3/KMT5A/SMYD3/TET3/WDR5/CTR9/NELFE/EHMT2
BP	GO:0016571	histone methylation	57/3433	127/16568	7.18e-10	3.26e-08	57	BRCA1/ARID4A/ARID4B/KMT2C/KDM4A/EED/RIF1/DNMT3B/SETD1A/SMARCB1/SNW1/SUV39H1/CTCF/DOT1L/FBL/EZH2/KDM4C/NSD2/PRDM4/CHD5/RLF/KMT2A/MYB/PHF19/PRMT1/ASH2L/DNMT1/RTF1/CARM1/SETD7/KDM6A/OGT/NSD3/NTMT1/SUV39H2/PAXIP1/PAXBP1/GFI1/IWS1/PYGO2/WDR82/MECP2/SETMAR/BEND3/SUZ12/EHMT1/SETD2/BCOR/SETD3/KMT5A/PRMT3/SMYD3/TET3/WDR5/CTR9/NELFE/EHMT2
BP	GO:0032392	DNA geometric change	42/3433	82/16568	8.77e-10	3.95e-08	42	DDX11/HMGB3/RAD51/MCM6/XRCC5/DDX1/RAD54L/CDC45/MCM5/NBN/MCM4/ERCC2/GTF2H1/CHD4/RAD23B/INO80/TOP2A/CHD1L/IGHMBP2/DDB2/ANXA1/DHX9/BRIP1/HMGA1/DNA2/SMARCAL1/CUL4A/PARP1/UBC/RECQL4/HMGB2/WRN/MCM7/DDB1/CHD3/CHD2/RUVBL2/HMGB1/XRCC6/RAD54B/BLM/UBA52
BP	GO:0044786	cell cycle DNA replication	33/3433	57/16568	8.9e-10	3.98e-08	33	UPF1/RTFDC1/RFC2/RAD51/POLD1/SMC1A/POLD3/CDC45/POLE2/POLA1/STAG2/LIG1/POLD2/SMC3/RFC5/GMNN/POLE4/RPA2/INO80/E2F8/RPA1/PCNA/RFC3/ORC3/DNA2/PRIM2/POLE3/SLBP/CDT1/FEN1/POLE/CHEK2/PRIM1
BP	GO:0042176	regulation of protein catabolic process	132/3433	392/16568	1.07e-09	4.75e-08	132	CDC27/FYN/PSMC4/SNX1/PIAS1/CLEC16A/CUL1/USP13/CDC42/PRKACA/NSF/ITCH/KEAP1/XPO1/PSMC5/AURKA/ANAPC5/PSME1/EZR/WAC/XBP1/RHBDD3/SGSM3/PSMA3/PSME2/PSMA7/TRIB3/CSNK2A1/FAM83D/CCDC22/FMR1/SNRNP70/OAZ1/SGTA/FZR1/GSK3A/PSMA2/DVL1/SUFU/PSMD3/CDKN1B/USP5/FBXO5/SNX3/UBE3A/PDCL3/ODC1/NFE2L2/PARK7/UCHL5/TNFAIP3/FBXL5/RAD23B/PTK2B/RNF114/PIN1/PSMA1/CBFA2T3/LDLR/CDC16/DDA1/SNX9/EDEM1/UBAC2/UBQLN1/AGAP2/NUDT15/IL…
BP	GO:0070507	regulation of microtubule cytoskeleton organization	65/3433	154/16568	1.11e-09	4.89e-08	65	FKBP4/PAFAH1B1/BRCA1/TACC3/RANBP3/PARP3/RNF4/RASSF1/SMC1A/XPO1/AURKA/TPX2/HDAC6/ABL1/RANBP1/RAE1/MAPRE1/CEP76/STAG2/SMC3/SLAIN2/CDKN1B/SENP6/NEK2/STAG1/GPSM2/STIL/CEP250/CAMSAP1/CEP85/CLIP1/CKAP2/BORA/CDK5RAP2/NUMA1/TRIM54/KIF11/TBCD/CEP131/PLK4/PRUNE1/CHEK1/BICD1/CENPJ/HNRNPU/RANBP2/CCSAP/CCNF/CLASP2/POC1A/MID1IP1/SKA3/HDGFL3/PLK1/MECP2/CDK5R1/GEN1/CEP97/SKA2/CIB1/STMN3/DCTN1/NUP62/ARL2/RBM14
BP	GO:0031397	negative regulation of protein ubiquitination	60/3433	138/16568	1.2e-09	5.25e-08	60	CDC27/FYN/PSMC4/U2AF2/DNAJA1/PSMC5/ANAPC5/PSME1/ABL1/RASD2/PSMA3/PSME2/PSMA7/UBR5/SGTA/FZR1/PSMA2/SUFU/GTPBP4/PSMD3/FBXO5/PDCL3/PARK7/TNFAIP3/CDK2/PSMA1/CDC16/PER2/ARRB1/PML/ARRB2/RPL11/SPOPL/TAF1/OGT/UBC/ANAPC1/BUB3/BUB1B/PSMB4/MAD2L1/CDK5/PSMC3/BAG5/TRIM44/NXN/UBE2E1/CDK1/PRKCE/RPS7/PSMD1/ANAPC2/SVBP/PRMT3/ISG15/MTOR/PSMB8/PSMB10/UBA52/PINX1
BP	GO:0090068	positive regulation of cell cycle process	95/3433	259/16568	1.87e-09	8.11e-08	95	BRCA1/DDX11/RANBP3/CUL3/RHOA/CDC42/PRKACA/GTSE1/SMARCD3/AURKA/CDC45/CDC6/RANBP1/APEX1/CDC25B/KIF3B/E2F1/FAM83D/RGCC/CSPP1/MED25/CDKN1B/CNOT2/ECT2/EIF4G1/KIF14/CCND2/GPSM2/CIT/CDK2/MED1/PCID2/PRMT1/DLGAP5/INO80/E2F8/PCNA/CDC73/ANXA1/CDK4/ESPL1/DAB2IP/NUMA1/NUSAP1/KIF23/KIF20B/RB1/CUL4A/PML/RPTOR/CARM1/PLK4/DTL/PKP4/CNOT9/CDCA5/ATM/UBC/CENPJ/HNRNPU/RANBP2/NPM2/RACGAP1/RPL26/POC1A/MAD2L1/RAD21/CDT1/…
BP	GO:0090150	establishment of protein localization to membrane	99/3433	274/16568	2.17e-09	9.36e-08	99	FYN/BID/SEC63/GOPC/TRAM2/GRIPAP1/RPS5/RAB10/PPP1R13B/DYNLL1/RPL6/RPLP0/TIMM13/TOMM22/RPL3/MIEF1/SRP54/ARFRP1/E2F1/UBL4A/CSK/BMF/AKT2/RPS19/RPL18A/MAPK8/C2CD5/RPL24/RPS15/RAB3GAP1/ICMT/RPL22/ITGB1BP1/PPP3CC/LYPLA1/PEX16/RPL21/VAMP7/YWHAH/RPL36/ATG4D/CLIP1/RFTN1/YWHAQ/TIMM10/NMT1/RPL35/RPS6/RPS24/PMAIP1/RPL13A/RPL11/RPS8/TP53BP2/SRP9/RPL32/RPL10/GOLGA7/RPL7/RPL7A/PARD3/RILPL2/BCL2L11/ZFAND2B/DMTN/R…
BP	GO:0048524	positive regulation of viral process	48/3433	102/16568	2.27e-09	9.7e-08	48	CD4/POLR2B/CTDP1/NUCKS1/PABPC1/PPIE/SRPK1/POLR2E/SMARCB1/SNW1/VAPA/FMR1/SMC3/PFN1/HSPA8/ZNF639/VAPB/STAU1/GTF2F1/TBC1D20/SMARCA4/TOP2A/SRPK2/DHX9/CDK9/POLR2K/NOTCH1/RRP1B/ADAR/POLR2H/DDB1/LGALS9/PPIH/CFL1/JUN/POLR2L/CD28/RAD23A/NELFA/SP1/NELFB/SUPT5H/PPIA/ADARB1/CNOT7/NELFE/SUPT4H1/TMEM250
BP	GO:0031570	DNA integrity checkpoint	67/3433	163/16568	2.34e-09	9.95e-08	67	BRCA1/FOXN3/GTSE1/TOP2B/AURKA/WDR76/CLSPN/CDC45/CDC6/WAC/CDC5L/THOC5/E2F1/RBBP8/RGCC/NBN/DOT1L/FZR1/PRPF19/CDKN1B/CNOT2/MAPK14/SYF2/RPA2/CDK2/PRMT1/E2F8/TOP2A/PCNA/TAOK3/RNASEH2B/BRIP1/DNA2/CUL4A/PML/FANCI/TICRR/CARM1/TIPRL/DTL/INTS7/CNOT9/ATM/CHEK1/UBC/CENPJ/CCAR2/RPL26/MAPKAPK2/ABRAXAS1/PLK1/CDT1/FEM1B/CDK1/SETMAR/MUS81/PIDD1/CHEK2/FOXO4/MUC1/BRCC3/H2AFX/BLM/TFDP1/CNOT7/UBA52/PRKDC
BP	GO:0009408	response to heat	66/3433	160/16568	2.59e-09	1.09e-07	66	FKBP4/CREBBP/NUP160/NDC1/NUP133/PRKACA/MAP2K7/SEH1L/DNAJA1/NUP50/AAAS/NUP188/OSM/MAPK1/RAE1/RBBP7/MAPK3/DNAJB6/BAG1/RPS6KB1/NUP88/HSPA8/NUP98/PTGES3/NUP107/EIF2B4/HTRA2/RPA2/EIF2B2/NUP43/LRP11/HSPH1/NUP153/NUP85/DNAJB1/NUP210/RPA1/EIF2S1/NUPL2/NUP54/RPTOR/SOD1/AKT1/EIF2B5/CAMK2G/MKI67/HIKESHI/ATM/BAG3/RANBP2/NUP205/CCAR2/IER5/MAPKAPK2/NUP35/PSIP1/BAG5/MLST8/HSPA6/IRAK1/HSF1/TRPV2/POM121/MTOR/DAXX…
BP	GO:0048024	regulation of mRNA splicing, via spliceosome	39/3433	76/16568	3.25e-09	1.36e-07	39	THRAP3/SFSWAP/U2AF2/JMJD6/DAZAP1/SRPK1/RBFOX2/SNW1/FMR1/HNRNPL/SNRNP70/C1QBP/DDX5/HSPA8/PRPF19/NUP98/SRSF9/SRSF3/SRSF7/SRSF4/KHDRBS1/SMU1/SRSF6/SRPK2/TRA2B/NCBP1/MBNL2/EIF4A3/WTAP/HNRNPU/DYRK1A/SON/CELF5/MAGOH/CWC22/HNRNPK/SRSF10/HMX2/RNPS1
BP	GO:0070317	negative regulation of G0 to G1 transition	24/3433	36/16568	3.29e-09	1.37e-07	24	BRCA1/RAD51/EED/E2F1/RBBP8/RBBP7/EZH2/PHC1/RNF2/MAX/UXT/DAB2IP/CHEK1/PCGF6/RYBP/BMI1/E2F6/RRM2/SUZ12/EHMT1/FOXO4/TFDP1/RING1/EHMT2
BP	GO:1903321	negative regulation of protein modification by small protein conjugation or removal	62/3433	148/16568	3.8e-09	1.57e-07	62	CDC27/FYN/PSMC4/U2AF2/HMG20B/DNAJA1/PSMC5/ANAPC5/PSME1/ABL1/RASD2/PSMA3/PSME2/PSMA7/UBR5/SGTA/FZR1/PSMA2/SUFU/GTPBP4/PSMD3/FBXO5/PDCL3/PARK7/TNFAIP3/CDK2/PSMA1/CDC16/PER2/ARRB1/PML/ARRB2/RPL11/SPOPL/TAF1/OGT/UBC/ANAPC1/BUB3/BUB1B/PSMB4/MAD2L1/CDK5/PSMC3/BAG5/TRIM44/NXN/UBE2E1/CDK1/PRKCE/RPS7/RELA/PSMD1/ANAPC2/SVBP/PRMT3/ISG15/MTOR/PSMB8/PSMB10/UBA52/PINX1
BP	GO:0033260	nuclear DNA replication	29/3433	49/16568	4.62e-09	1.89e-07	29	UPF1/RTFDC1/RFC2/RAD51/POLD1/POLD3/CDC45/POLE2/POLA1/LIG1/POLD2/RFC5/GMNN/POLE4/RPA2/INO80/RPA1/PCNA/RFC3/ORC3/DNA2/PRIM2/POLE3/SLBP/CDT1/FEN1/POLE/CHEK2/PRIM1
BP	GO:0050792	regulation of viral process	73/3433	186/16568	5.13e-09	2.09e-07	73	CD4/POLR2B/CTDP1/NUCKS1/PABPC1/PPIE/SRPK1/POLR2E/SMARCB1/SNW1/VAPA/FMR1/TRIM35/ZC3HAV1/TRIM14/SMC3/PFN1/DDX5/HSPA8/SNX3/HDAC1/TARDBP/ZNF639/VAPB/STAU1/GTF2F1/TBC1D20/SMARCA4/ILF3/BST2/TRIM28/TOP2A/SRPK2/DHX9/CDK9/PML/IFITM3/POLR2K/NOTCH1/RRP1B/ADAR/IFI16/POLR2H/PSMC3/FAM111A/DDB1/LGALS9/TRIM8/BCL2/PPIH/CFL1/BANF1/JUN/POLR2L/CD28/RAD23A/NELFA/IFITM2/SP1/IFITM1/ISG15/NELFB/SUPT5H/PPIA/ADARB1/CNOT7/…
BP	GO:0007098	centrosome cycle	52/3433	117/16568	5.99e-09	2.42e-07	52	BRCA1/RANBP3/NDE1/TUBE1/WDR62/USP33/PCM1/XPO1/AURKA/RANBP1/NIN/KIF3B/CEP76/CCP110/CEP152/ARHGEF10/SSX2IP/NEK2/CDK2/STIL/CEP250/TUBGCP3/UXT/CEP85/HAUS8/ODF2/CDK5RAP2/HAUS2/KIF11/CEP131/PLK4/HAUS6/CHEK1/CENPJ/RANBP2/SASS6/CCNF/POC1A/PCLAF/PLK1/C2CD3/CHD3/CNTROB/CDK1/CKAP5/GEN1/XRCC2/DCTN1/NUP62/ARL2/HAUS3/RBM14
BP	GO:0006479	protein methylation	69/3433	173/16568	6.12e-09	2.44e-07	69	BRCA1/ARID4A/ARID4B/KMT2C/KDM4A/EED/RIF1/DNMT3B/SETD1A/SMARCB1/SNRPD3/SNW1/SUV39H1/CTCF/DOT1L/FBL/ETFB/RAB3D/EZH2/KDM4C/NSD2/HSPA8/PRDM4/ICMT/CHD5/WDR77/RLF/KMT2A/MYB/EEF2KMT/PHF19/FAM98A/PCMT1/SNRPB/PRMT1/ASH2L/DNMT1/BTG1/RTF1/CARM1/SETD7/KDM6A/OGT/NSD3/NTMT1/SUV39H2/PAXIP1/PAXBP1/GFI1/IWS1/PYGO2/WDR82/EEF2/MECP2/SETMAR/BEND3/SUZ12/EHMT1/SETD2/BCOR/SETD3/KMT5A/PRMT3/SMYD3/TET3/WDR5/CTR9/NELFE/EH…
BP	GO:0008213	protein alkylation	69/3433	173/16568	6.12e-09	2.44e-07	69	BRCA1/ARID4A/ARID4B/KMT2C/KDM4A/EED/RIF1/DNMT3B/SETD1A/SMARCB1/SNRPD3/SNW1/SUV39H1/CTCF/DOT1L/FBL/ETFB/RAB3D/EZH2/KDM4C/NSD2/HSPA8/PRDM4/ICMT/CHD5/WDR77/RLF/KMT2A/MYB/EEF2KMT/PHF19/FAM98A/PCMT1/SNRPB/PRMT1/ASH2L/DNMT1/BTG1/RTF1/CARM1/SETD7/KDM6A/OGT/NSD3/NTMT1/SUV39H2/PAXIP1/PAXBP1/GFI1/IWS1/PYGO2/WDR82/EEF2/MECP2/SETMAR/BEND3/SUZ12/EHMT1/SETD2/BCOR/SETD3/KMT5A/PRMT3/SMYD3/TET3/WDR5/CTR9/NELFE/EH…
BP	GO:0043484	regulation of RNA splicing	51/3433	114/16568	6.37e-09	2.52e-07	51	THRAP3/SFSWAP/U2AF2/JMJD6/DAZAP1/SRPK1/RBFOX2/SNW1/FMR1/PQBP1/HNRNPL/SNRNP70/C1QBP/DDX5/HSPA8/PRPF19/NUP98/SRSF9/SRSF3/SRSF7/SRSF4/PTBP3/KHDRBS1/SMU1/SRSF6/AHNAK/RBM38/RBM17/SRPK2/TRA2B/NCBP1/MBNL2/EIF4A3/HNRNPLL/PIK3R1/WTAP/CELF1/MBNL1/HNRNPU/DYRK1A/SON/RRP1B/CELF5/MAGOH/CWC22/HNRNPK/HNRNPF/CLK2/SRSF10/HMX2/RNPS1
BP	GO:0016574	histone ubiquitination	26/3433	42/16568	7.64e-09	3e-07	26	KDM1A/UBR2/HUWE1/KDM2B/WAC/UBR5/PHC1/RNF2/USP22/CDC73/DDB2/CDK9/PCGF6/RYBP/RNF168/LEO1/DDB1/BMI1/UBE2E1/UBE2N/SUZ12/PCGF5/BCOR/PCGF3/CTR9/RING1
BP	GO:0032508	DNA duplex unwinding	37/3433	72/16568	7.78e-09	3.04e-07	37	DDX11/RAD51/MCM6/XRCC5/DDX1/CDC45/MCM5/NBN/MCM4/ERCC2/GTF2H1/CHD4/RAD23B/INO80/TOP2A/CHD1L/IGHMBP2/DDB2/ANXA1/DHX9/BRIP1/HMGA1/DNA2/CUL4A/PARP1/UBC/RECQL4/WRN/MCM7/DDB1/CHD3/CHD2/RUVBL2/XRCC6/RAD54B/BLM/UBA52
BP	GO:2001020	regulation of response to DNA damage stimulus	69/3433	174/16568	8.11e-09	3.15e-07	69	KDM1A/BRCA1/ERCC1/DDX11/BID/BCLAF1/RAD51/FAM168A/XRCC1/RIF1/WDR76/ABL1/TFIP11/THOC5/FMR1/UBR5/DDX5/NSD2/FOXM1/RAD51AP1/TIMELESS/OGG1/NEK4/RPA2/TWIST1/DEK/CDKN2D/TRIM28/FIGNL1/PCNA/DHX9/RNASEH2B/CDK9/MYC/CUL4A/PML/PMAIP1/PARP1/ACKR3/ATM/CHEK1/CEBPG/PAXIP1/DYRK1A/CCAR2/RPL26/ABRAXAS1/PPP4R2/RNF168/SPIDR/HNRNPK/DDIAS/APBB1/NKX3-1/ING2/FEM1B/SETMAR/NPAS2/HIC1/UBE2N/SETD2/PTTG1IP/CHEK2/KMT5A/HSF1/MUC1…
BP	GO:0070316	regulation of G0 to G1 transition	25/3433	40/16568	1.12e-08	4.33e-07	25	BRCA1/RAD51/EED/E2F1/RBBP8/RBBP7/EZH2/PHC1/RNF2/MED1/MAX/UXT/DAB2IP/CHEK1/PCGF6/RYBP/BMI1/E2F6/RRM2/SUZ12/EHMT1/FOXO4/TFDP1/RING1/EHMT2
BP	GO:0045931	positive regulation of mitotic cell cycle	57/3433	135/16568	1.13e-08	4.35e-07	57	PAFAH1B1/RANBP3/CUL3/ASNS/SMARCD3/AURKA/CDC45/CDC6/ABL1/RANBP1/APEX1/CDC25B/RGCC/RPS6KB1/EIF4G1/CCND2/USP22/PCID2/DLGAP5/ANXA1/CDK4/ESPL1/NUMA1/NUSAP1/KIF20B/RB1/CUL4A/RPTOR/DTL/CDCA5/EIF4E/HNRNPU/RANBP2/PRKCA/TAL1/MAD2L1/NKX3-1/CDT1/MECP2/SIN3A/WNT10B/CDK1/PLRG1/MTBP/STAT5B/SPHK1/GEN1/CD28/RCC2/UBE2E2/PLCB1/HSF1/EIF4EBP1/SMC5/AIF1/NUP62/PHB2
BP	GO:0009896	positive regulation of catabolic process	141/3433	440/16568	1.15e-08	4.37e-07	141	CDC27/UPF1/PSMC4/SNX1/PIAS1/CLEC16A/CUL1/USP13/GNAI3/PABPC1/NSF/TNRC6C/ITCH/KEAP1/PSMC5/AURKA/KHSRP/ANAPC5/PSME1/EZR/HDAC6/WAC/XBP1/FBXO7/RHBDD3/SGSM3/PSMA3/SPTLC2/HIF1A/PSME2/PSMA7/TRIB3/CSNK2A1/CCDC22/FMR1/PIM2/MAPK3/OAZ1/SGTA/AKT2/FZR1/CDC37/GSK3A/ZC3HAV1/PSMA2/DVL1/PSMD3/CPT1A/CAMKK2/CDKN1B/USP5/FBXO5/QKI/RAB3GAP1/NFE2L2/PARK7/MFN2/STK11/TNFAIP3/FBXL5/PTK2B/TWIST1/RNF114/HNRNPR/PSMA1/CBFA2T3/…
BP	GO:1905269	positive regulation of chromatin organization	42/3433	88/16568	1.34e-08	5.05e-07	42	KDM1A/BRCA1/SREBF1/EED/SART3/RIF1/DNMT3B/SMARCB1/SNW1/RPS6KA5/FMR1/MAPK3/AKAP8/KAT2A/VEGFA/KMT2A/MYB/PHF19/TRIM28/DNMT1/KAT7/CDK9/ARRB1/RTF1/JDP2/OGT/ATM/PAXIP1/PAXBP1/CTBP1/TAL1/ING2/MECP2/SIN3A/TADA2B/UBE2N/RUVBL2/MUC1/MIER1/C6orf89/CTR9/NELFE
BP	GO:0031056	regulation of histone modification	55/3433	129/16568	1.35e-08	5.07e-07	55	KDM1A/BRCA1/KDM4A/SREBF1/EED/SART3/RIF1/DNMT3B/SMARCB1/SNW1/RPS6KA5/FMR1/MAPK3/CTCF/UBR5/AKAP8/KDM4C/MAPK8/KAT2A/VEGFA/KMT2A/MYB/SET/PHF19/TWIST1/DNMT1/KAT7/CDK9/ARRB1/RTF1/JDP2/SETD7/OGT/ATM/CHEK1/PAXIP1/SKI/PAXBP1/CTBP1/GFI1/IWS1/PYGO2/SETD5/ING2/MECP2/SIN3A/TADA2B/UBE2N/RUVBL2/BCOR/MUC1/NOC2L/C6orf89/CTR9/NELFE
BP	GO:0031023	microtubule organizing center organization	54/3433	126/16568	1.47e-08	5.48e-07	54	PAFAH1B1/BRCA1/RANBP3/NDE1/TUBE1/WDR62/USP33/PCM1/XPO1/AURKA/RANBP1/NIN/KIF3B/CEP76/CCP110/CEP152/ARHGEF10/SSX2IP/NEK2/CDK2/STIL/CEP250/TUBGCP3/UXT/CEP85/HAUS8/ODF2/CDK5RAP2/HAUS2/KIF11/CEP131/PLK4/HAUS6/CHEK1/CENPJ/RANBP2/SASS6/CCNF/CLASP2/POC1A/PCLAF/PLK1/C2CD3/CHD3/CNTROB/CDK1/CKAP5/GEN1/XRCC2/DCTN1/NUP62/ARL2/HAUS3/RBM14
BP	GO:0065004	protein-DNA complex assembly	77/3433	204/16568	1.5e-08	5.57e-07	77	PSMC4/CENPQ/PIAS1/RAD51/RNF4/SART3/KAT6A/PSMC5/CDC45/CABIN1/HIRA/CENPM/RBBP7/OIP5/ERCC2/ASF1B/GRWD1/GTF2H1/CAND1/ASF1A/GMNN/SENP6/CENPA/CENPF/RPA2/CREB1/UBN1/RAD23B/SET/HELLS/CENPL/HJURP/HP1BP3/HAT1/TAF4/CHD1L/RPA1/H3F3B/NASP/DDB2/ERCC5/ORC3/HEY2/ANP32B/KNL1/CENPO/RB1/CUL4A/ANP32E/PARP1/TAF1/UBC/CENPU/MIS18A/CHAF1B/H3F3A/HMGB2/PSMC3/CDT1/CHAF1A/DDB1/CENPX/WNT10B/ATF7IP/TRAPPC12/SWI5/SPTY2D1/BRF1/…
BP	GO:0072524	pyridine-containing compound metabolic process	68/3433	173/16568	1.58e-08	5.83e-07	68	CD38/NADK/NUP160/NDC1/MPC1/PFKP/PKM/NUP133/KCNAB2/ENO1/SEH1L/NUP50/AAAS/NUP188/HIF1A/PCK2/RAE1/PGK1/QPRT/OGDH/PNPO/NUP88/ALDOC/PDHX/NUP98/NUP107/GAPDH/TPI1/NUP43/NUP153/NUP85/CBFA2T3/PGLS/PDHA1/NUP210/LDHA/PSAT1/NT5E/NUPL2/NUP54/NCOR1/PGD/ARNT/MDH2/OGT/ALDOA/GPD1L/RANBP2/RPIA/NUP205/ADPGK/HK2/PDXK/G6PD/NUP35/TKT/DDIT4/PDHB/DCXR/PGAM1/TALDO1/IDH2/POM121/RPE/NUP62/NAXD/PDXP/EIF6
BP	GO:1902806	regulation of cell cycle G1/S phase transition	62/3433	153/16568	1.75e-08	6.4e-07	62	BID/ATP2B4/GTSE1/JADE1/AURKA/PSME1/CDC45/CDC6/FBXO7/APEX1/PSME2/E2F1/FAM83D/RGCC/EZH2/CDKN1B/CNOT2/PTPN6/EIF4G1/RPA2/KIF14/CCND2/CDK2/PRMT1/SMARCA4/INO80/E2F8/CDKN2D/PCNA/CDC73/ANXA1/RB1/CUL4A/PML/RPTOR/AKT1/CARM1/CTDSP1/CNOT9/CTDSPL/TAF1/ATM/UBC/ADAM17/CENPJ/RPL26/CDK1/PLRG1/BCL2/MTBP/CTDSP2/PIDD1/UBE2E2/PLCB1/CHEK2/MUC1/TFDP1/CNOT7/AIF1/PHB2/UBA52/PRKDC
BP	GO:0018022	peptidyl-lysine methylation	50/3433	114/16568	1.99e-08	7.25e-07	50	BRCA1/ARID4A/ARID4B/KMT2C/KDM4A/EED/RIF1/DNMT3B/SETD1A/SMARCB1/SNW1/SUV39H1/DOT1L/EZH2/KDM4C/NSD2/CHD5/RLF/KMT2A/MYB/EEF2KMT/PHF19/ASH2L/DNMT1/RTF1/SETD7/KDM6A/OGT/NSD3/SUV39H2/PAXIP1/GFI1/IWS1/PYGO2/WDR82/MECP2/SETMAR/BEND3/SUZ12/EHMT1/SETD2/BCOR/SETD3/KMT5A/SMYD3/TET3/WDR5/CTR9/NELFE/EHMT2
BP	GO:0031331	positive regulation of cellular catabolic process	127/3433	390/16568	2.15e-08	7.77e-07	127	CDC27/UPF1/PSMC4/PIAS1/CLEC16A/CUL1/USP13/GNAI3/PABPC1/TNRC6C/ITCH/KEAP1/PSMC5/AURKA/KHSRP/ANAPC5/PSME1/EZR/HDAC6/WAC/XBP1/FBXO7/PSMA3/SPTLC2/HIF1A/PSME2/PSMA7/TRIB3/CCDC22/FMR1/PIM2/MAPK3/SGTA/AKT2/FZR1/CDC37/ZC3HAV1/PSMA2/DVL1/PSMD3/CPT1A/CAMKK2/USP5/FBXO5/QKI/RAB3GAP1/NFE2L2/PARK7/MFN2/STK11/TNFAIP3/FBXL5/PTK2B/TWIST1/RNF114/HNRNPR/PSMA1/CBFA2T3/LDLR/CDC16/SNX9/TRIM22/EDEM1/UBQLN1/MAP3K7/PRR5L…
BP	GO:0050851	antigen receptor-mediated signaling pathway	78/3433	209/16568	2.16e-08	7.77e-07	78	CD38/CD4/FYN/PSMC4/WAS/PRKCH/CUL1/TAB2/PRKCQ/PAG1/PTPRC/LAT2/PSMC5/PSME1/EZR/ABL1/MAPK1/PSMA3/NFKBIA/PSME2/SLA2/PSMA7/CSK/IKBKB/CD79A/PSMA2/PLEKHA1/PSMD3/NFKB1/LPXN/PTPN6/ZAP70/STK11/LAX1/PLCG1/CCR7/IGLL1/PSMA1/RFTN1/VAV3/PTPN22/MAP3K7/TESPA1/BLK/PDPK1/PIK3R1/TNFRSF21/CD226/UBC/PLCL2/SPPL3/PSMB4/UBASH3A/TRAT1/SYK/PSMC3/PRKCB/CD300A/INPP5D/PIK3CD/BCL2/PRNP/KLHL6/RELA/PSMD1/GCSAM/PTPN2/UBE2N/CD28/L…
BP	GO:1903050	regulation of proteolysis involved in cellular protein catabolic process	90/3433	253/16568	2.71e-08	9.69e-07	90	CDC27/PSMC4/PIAS1/CLEC16A/CUL1/USP13/PRKACA/KEAP1/PSMC5/AURKA/ANAPC5/PSME1/WAC/XBP1/PSMA3/PSME2/PSMA7/TRIB3/CCDC22/FMR1/SGTA/FZR1/PSMA2/DVL1/SUFU/PSMD3/USP5/FBXO5/UBE3A/PDCL3/NFE2L2/PARK7/UCHL5/RAD23B/PTK2B/RNF114/PSMA1/CBFA2T3/CDC16/DDA1/EDEM1/UBAC2/UBQLN1/NUDT15/DAB2IP/PML/AKT1/RPL11/NKD2/GNA12/TLK2/TAF1/ALAD/UBC/RNF144A/ANAPC1/BUB3/BUB1B/RNF166/CCAR2/PSMB4/UBQLN4/RYBP/MAD2L1/PSMC3/BAG5/PLK1/PB…
BP	GO:0090305	nucleic acid phosphodiester bond hydrolysis	97/3433	279/16568	2.95e-08	1.05e-06	97	LAS1L/ELAC2/REV3L/ERCC1/TDP1/RFC2/POLD1/NTHL1/SMG6/CPSF1/EXOSC5/POLD3/REXO1/DDX1/DIS3/NOP14/APEX1/RBBP8/CSTF2/POLA1/POP1/ERCC2/RNASEH2A/POP4/POLD2/KPNB1/GTF2H1/RFC5/CNOT2/OGG1/NCBP2/SMG7/ERI3/RPA2/PPP1R8/DCLRE1B/CPSF3/RCL1/EXOSC8/PMS2/EXOSC9/RRP36/MGME1/DGCR8/KRI1/EXOSC2/CHD1L/RPA1/PCNA/TOE1/RFC3/DDB2/ERCC5/RNASEH2B/NCBP1/PNPT1/LRPPRC/DNA2/CUL4A/POLG/PARP1/FIP1L1/ABT1/UBC/PAN3/PELO/MOV10/TATDN2/C…
BP	GO:0032204	regulation of telomere maintenance	38/3433	78/16568	3.23e-08	1.14e-06	38	UPF1/ERCC1/PRKCQ/SMG6/XRCC1/MAP2K7/XRCC5/MAPKAPK5/TINF2/MAPK1/MAPK3/NBN/CCT4/NEK2/TCP1/DKC1/NAT10/CCT7/MYC/HNRNPD/NABP2/PML/PARP1/CCT6A/HMBOX1/ATM/NEK7/HNRNPU/CCT8/CCT3/GNL3/CCT2/EXOSC10/TNKS/CTC1/AURKB/SMG5/PINX1
BP	GO:0097193	intrinsic apoptotic signaling pathway	98/3433	284/16568	3.83e-08	1.34e-06	98	KDM1A/E2F2/PLAUR/BRCA1/BID/BCLAF1/CUL3/FNIP2/CUL1/TNFRSF1A/BCL3/NCK2/ENO1/MLH1/DNAJA1/PPP1R13B/ERP29/ABL1/XBP1/SNW1/HIF1A/TRIB3/E2F1/BMF/NBN/URI1/BBC3/CUL2/PPIF/DDX5/SLC9A3R1/TMEM109/HTRA2/STK25/NFE2L2/PARK7/TXNDC12/STK11/HSPH1/TNFRSF10B/SPOP/PLAGL2/TRAF2/ATF4/CHAC1/CDKN2D/FIGNL1/UBQLN1/DAB2IP/CUL4A/PML/PMAIP1/SOD1/AKT1/RPL11/TP53BP2/PARP1/ACKR3/ARL6IP5/PIK3R1/NONO/ATM/BCL2L11/CCAR2/RPL26/HIPK1/I…
BP	GO:0032201	telomere maintenance via semi-conservative replication	19/3433	27/16568	3.84e-08	1.34e-06	19	UPF1/RFC2/POLD1/POLD3/POLE2/POLA1/POLD2/RFC5/POLE4/RPA2/RPA1/PCNA/RFC3/DNA2/PRIM2/POLE3/FEN1/POLE/PRIM1
BP	GO:2000045	regulation of G1/S transition of mitotic cell cycle	57/3433	139/16568	3.95e-08	1.37e-06	57	BID/GTSE1/JADE1/AURKA/PSME1/CDC45/CDC6/FBXO7/APEX1/PSME2/E2F1/RGCC/EZH2/CDKN1B/CNOT2/PTPN6/EIF4G1/RPA2/KIF14/CCND2/CDK2/PRMT1/SMARCA4/INO80/E2F8/PCNA/CDC73/ANXA1/RB1/CUL4A/PML/RPTOR/AKT1/CARM1/CTDSP1/CNOT9/CTDSPL/ATM/UBC/ADAM17/CENPJ/RPL26/CDK1/PLRG1/BCL2/MTBP/CTDSP2/PIDD1/UBE2E2/PLCB1/CHEK2/MUC1/TFDP1/CNOT7/AIF1/UBA52/PRKDC
BP	GO:0006289	nucleotide-excision repair	49/3433	113/16568	4.29e-08	1.48e-06	49	LIG3/ERCC1/POLR2B/RFC2/POLD1/NTHL1/XRCC1/XAB2/POLD3/PPIE/POLR2E/RBBP8/UBE2I/ERCC2/LIG1/POLD2/NEIL3/PRPF19/GTF2H1/RFC5/COPS7A/OGG1/RPA2/RAD23B/CHD1L/RPA1/PCNA/RFC3/DDB2/ERCC5/CUL4A/COPS3/PARP1/POLR2K/UBC/NEIL2/MMS19/POLR2H/DDB1/POLE/POLR2L/UBE2N/RAD23A/SUMO3/TCEA1/SUMO2/HMGB1/HMGN1/UBA52
BP	GO:0007265	Ras protein signal transduction	112/3433	337/16568	4.33e-08	1.48e-06	112	ALS2/WAS/CUL3/TRIO/PSD/NGFR/ARFGEF1/RHOA/RASSF1/RASGRP2/CDC42/CELSR1/ARHGEF1/GNB1/DNM2/MAPKAPK5/ARHGAP4/ABL1/MYO9B/CYTH4/SGSM3/ARHGEF7/PPP2CB/ARHGEF10/ARHGEF18/RAPGEF1/SHOC2/KPNB1/CYTH1/ARHGEF17/MADD/FOXM1/RASAL1/ARHGDIB/RIPOR2/MAPK14/WASF1/ECT2/MAPKAPK3/PARK7/RHOU/MFN2/SSX2IP/KIF14/CTNNAL1/GNA13/GPSM2/CDK2/PREX1/RREB1/GPR18/RAP2A/PSD4/PLEKHG3/FGD3/RAP1B/PAK4/TRIM28/DNMT1/RAF1/ARHGEF11/KRAS/VAV3/…
BP	GO:0006612	protein targeting to membrane	64/3433	163/16568	4.34e-08	1.48e-06	64	FYN/SEC63/RPS5/RPL6/RPLP0/RPL3/MIEF1/SRP54/AKT2/RPS19/RPL18A/C2CD5/RPL24/RPS15/ICMT/RPL22/ITGB1BP1/PEX16/RPL21/VAMP7/RPL36/ATG4D/RPL35/RPS6/RPS24/RPL13A/RPL11/RPS8/SRP9/RPL32/RPL10/GOLGA7/RPL7/RPL7A/PARD3/ZFAND2B/DMTN/RPL8/RPL26/RPL29/SSR2/RPL9/CDK5/RAB8B/SRP68/RPSA/ATG4B/MTCL1/RPS9/RPS7/PRNP/RPL4/RPL15/CDK5R1/RPLP2/CIB1/RTP5/RPL12/RPS4X/RPL10A/PEX26/UBA52/RPL41/RPS18
BP	GO:1903362	regulation of cellular protein catabolic process	97/3433	281/16568	4.4e-08	1.49e-06	97	CDC27/PSMC4/PIAS1/CLEC16A/CUL1/USP13/PRKACA/KEAP1/PSMC5/AURKA/ANAPC5/PSME1/EZR/WAC/XBP1/PSMA3/PSME2/PSMA7/TRIB3/CCDC22/FMR1/SGTA/FZR1/PSMA2/DVL1/SUFU/PSMD3/USP5/FBXO5/UBE3A/PDCL3/NFE2L2/PARK7/UCHL5/TNFAIP3/FBXL5/RAD23B/PTK2B/RNF114/PSMA1/CBFA2T3/LDLR/CDC16/DDA1/EDEM1/UBAC2/UBQLN1/NUDT15/DAB2IP/UQCC2/PML/AKT1/RPL11/NKD2/GNA12/TLK2/MSN/TAF1/ALAD/UBC/RNF144A/ANAPC1/BUB3/BUB1B/RNF166/CCAR2/PSMB4/UBQL…
BP	GO:2000573	positive regulation of DNA biosynthetic process	33/3433	64/16568	4.47e-08	1.51e-06	33	RFC2/PRKCQ/MAP2K7/XRCC5/MAPKAPK5/MAPK1/RGCC/MAPK3/PTGES3/RFC5/CCT4/NEK2/TCP1/PTK2B/CHTF18/DKC1/RFC3/CCT7/DSCC1/MYC/HNRNPD/ARRB2/WRAP53/NVL/CCT6A/HMBOX1/ATM/NEK7/CCT8/CCT3/CCT2/TNKS/AURKB
BP	GO:0006614	SRP-dependent cotranslational protein targeting to membrane	42/3433	91/16568	4.52e-08	1.51e-06	42	SEC63/RPS5/RPL6/RPLP0/RPL3/SRP54/RPS19/RPL18A/RPL24/RPS15/RPL22/RPL21/RPL36/RPL35/RPS6/RPS24/RPL13A/RPL11/RPS8/SRP9/RPL32/RPL10/RPL7/RPL7A/ZFAND2B/RPL8/RPL26/RPL29/RPL9/SRP68/RPSA/RPS9/RPS7/RPL4/RPL15/RPLP2/RPL12/RPS4X/RPL10A/UBA52/RPL41/RPS18
BP	GO:0045023	G0 to G1 transition	25/3433	42/16568	4.58e-08	1.53e-06	25	BRCA1/RAD51/EED/E2F1/RBBP8/RBBP7/EZH2/PHC1/RNF2/MED1/MAX/UXT/DAB2IP/CHEK1/PCGF6/RYBP/BMI1/E2F6/RRM2/SUZ12/EHMT1/FOXO4/TFDP1/RING1/EHMT2
BP	GO:1901991	negative regulation of mitotic cell cycle phase transition	77/3433	209/16568	5.02e-08	1.66e-06	77	MAD1L1/BRCA1/PSMC4/FOXN3/CUL1/GTSE1/JADE1/PSMC5/AURKA/PSME1/CLSPN/FBXO7/PSMA3/PSME2/PSMA7/E2F1/RGCC/NBN/EZH2/PSMA2/PSMD3/CDKN1B/CNOT2/TTK/SYF2/CENPF/RPA2/CDK2/PCID2/PRMT1/SMARCA4/PSMA1/E2F8/PCNA/CDC73/TAOK3/RB1/PML/FANCI/TICRR/CARM1/CTDSP1/CNOT9/CTDSPL/ATM/UBC/CENPJ/ZFP36L2/BUB3/BUB1B/PSMB4/RPL26/MAD2L1/RAD21/PSMC3/PLK1/CDT1/BUB1/CDK1/BCL2/MUS81/PSMD1/CTDSP2/PIDD1/GEN1/AURKB/CHEK2/FOXO4/MUC1/BLM/…
BP	GO:0034504	protein localization to nucleus	119/3433	365/16568	5.53e-08	1.81e-06	119	FYN/RANBP3/SYNE2/INTS13/NGFR/IPO5/RHOA/POLR1A/NUP133/BCL3/GTSE1/KEAP1/XPO1/CHERP/OSBPL8/NUP50/NUP188/RANBP1/MAPK1/SUN2/PPM1A/NFKBIA/RAE1/CCDC22/FGF9/KPNA3/UBR5/TNPO2/JAK3/DNAJB6/TGFBR1/DVL1/BMPR1A/SUFU/KPNB1/NUP88/SLC9A3R1/NUP98/GPN3/NUP107/MAPK14/OGG1/ECT2/PIKFYVE/APC2/CCT4/PARK7/STK11/TCP1/CSE1L/NUP153/NUP85/MED1/GLIS2/PIN1/TRIM28/RAN/CCT7/KAT7/IL10/DAB2IP/TGS1/NUP54/G3BP2/PML/MBTPS1/WRAP53/AKT…
BP	GO:0018107	peptidyl-threonine phosphorylation	50/3433	117/16568	5.54e-08	1.81e-06	50	WNK1/PRKACA/CAD/MAPK1/VRK1/CSNK2A1/GSK3A/TGFBR1/MAPK8/CAMKK2/TTK/EIF4G1/STK11/PKN1/CAMK1/CAB39/PDPK1/RPTOR/AKT1/CALM2/DCAF1/TAF1/PARD3/CAMK2G/CHEK1/PRKCA/DYRK1A/DMTN/CALM3/TGFBR2/DCLK3/CDK5/PRKCB/PLK1/DDIT4/MAP2K1/CDK1/BCL2/OXSR1/GRK2/TNKS/SPHK1/CDK5R1/HASPIN/CAMK1D/TBK1/CHEK2/SBK1/STK39/MTOR
BP	GO:0018210	peptidyl-threonine modification	52/3433	124/16568	6.43e-08	2.09e-06	52	WNK1/PRKACA/CAD/MAPK1/VRK1/CSNK2A1/GSK3A/TGFBR1/MAPK8/CAMKK2/TTK/EIF4G1/STK11/PKN1/CAMK1/CAB39/PDPK1/RPTOR/AKT1/GALNT2/CALM2/DCAF1/TAF1/PARD3/CAMK2G/CHEK1/PRKCA/DYRK1A/DMTN/CALM3/TGFBR2/DCLK3/CDK5/PRKCB/PLK1/DDIT4/MAP2K1/CDK1/BCL2/OXSR1/GRK2/TNKS/GALNTL6/SPHK1/CDK5R1/HASPIN/CAMK1D/TBK1/CHEK2/SBK1/STK39/MTOR
BP	GO:0010498	proteasomal protein catabolic process	136/3433	432/16568	6.89e-08	2.23e-06	136	CDC27/POMT2/RNF216/PSMC4/UBR2/PIAS1/CUL3/CLEC16A/CUL1/USP13/RNF4/BTBD1/RNF126/PRKACA/TBX21/GTSE1/ITCH/KEAP1/PCNP/PSMC5/AURKA/ANAPC5/MAEA/PSME1/WAC/XBP1/PSMA3/PSME2/PSMA7/TRIB3/HM13/FMR1/UBE2I/UBXN8/PPP2CB/SGTA/FZR1/GSK3A/PSMA2/DVL1/ERLIN1/PSMD3/PRPF19/USP5/FBXO9/NFE2L2/PARK7/EDEM3/UCHL5/KIF14/FBXL5/RAD23B/SPOP/RNF114/NR1D1/PSMA1/CBFA2T3/CDC16/DDA1/UBE4B/BTBD2/EDEM1/UBAC2/UBQLN1/NUDT15/DAB2IP/DERL…
BP	GO:0042113	B cell activation	82/3433	229/16568	8e-08	2.57e-06	82	CD38/ERCC1/POU2F2/HMGB3/HDAC9/KLF6/BCL3/TCF3/TFRC/TBX21/MLH1/UNG/TPD52/RIF1/PTPRC/TXLNA/LAT2/PPP2R3C/ABL1/MFNG/XBP1/SLA2/ATP11C/NBN/LYL1/CD79A/JAK3/HDAC5/NSD2/PTPN6/ZAP70/ITGA4/CR2/TNFSF4/TNFAIP3/PTK2B/FLT3/LAX1/PKN1/PCID2/ZBTB1/IGLL1/BST2/VAV3/DOCK10/IL10/HSPD1/DCAF1/PIK3R1/TNFRSF21/ATM/ADAM17/ZFP36L2/CEBPG/PLCL2/SAMSN1/BATF/PAXIP1/TNFRSF13C/RNF168/SYK/PRKCB/CD320/CD300A/IL7R/INPP5D/MZB1/PIK3CD/…
BP	GO:0045930	negative regulation of mitotic cell cycle	98/3433	288/16568	8.34e-08	2.67e-06	98	MAD1L1/BRCA1/PSMC4/FOXN3/CUL1/NLE1/GTSE1/TOP2B/JADE1/PSMC5/AURKA/PSME1/CLSPN/ABL1/FBXO7/PSMA3/PSME2/PSMA7/E2F1/RGCC/TRIM35/NBN/EZH2/PSMA2/PSMD3/SLC9A3R1/CDKN1B/CNOT2/TTK/RPL24/SYF2/CENPF/RPA2/ZWINT/CDK2/MAD2L1BP/PCID2/PRMT1/SMARCA4/PSMA1/E2F8/TOP2A/PCNA/CDC73/TAOK3/IL10/RPS6/PNPT1/NABP2/RB1/PML/FANCI/TICRR/CARM1/CTDSP1/CNOT9/CTDSPL/ATM/CHEK1/UBC/CENPJ/ZFP36L2/BUB3/BUB1B/PSMB4/RPL26/MAD2L1/RAD21/P…
BP	GO:0006613	cotranslational protein targeting to membrane	43/3433	96/16568	9.2e-08	2.93e-06	43	SEC63/RPS5/RPL6/RPLP0/RPL3/SRP54/RPS19/RPL18A/RPL24/RPS15/RPL22/RPL21/RPL36/RPL35/RPS6/RPS24/RPL13A/RPL11/RPS8/SRP9/RPL32/RPL10/RPL7/RPL7A/ZFAND2B/RPL8/RPL26/RPL29/SSR2/RPL9/SRP68/RPSA/RPS9/RPS7/RPL4/RPL15/RPLP2/RPL12/RPS4X/RPL10A/UBA52/RPL41/RPS18
BP	GO:0051983	regulation of chromosome segregation	42/3433	93/16568	9.73e-08	3.08e-06	42	MAD1L1/CDC27/DDX11/TACC3/CUL3/PUM2/WAPL/CDC42/RAD18/CDC6/CSNK2A1/CTCF/TTK/ECT2/NEK2/CENPF/PCID2/DLGAP5/KNSTRN/ESPL1/NUMA1/RB1/KIF2C/CDCA5/MKI67/ATM/HNRNPU/BUB3/BUB1B/RACGAP1/SMC6/MAD2L1/RAD21/PLK1/CDT1/FEN1/BUB1/TNKS/GEN1/AURKB/RCC2/SMC5
BP	GO:0045727	positive regulation of translation	47/3433	109/16568	9.9e-08	3.12e-06	47	ELAVL1/BCL3/PABPC1/NCK2/MAPK1/POLDIP3/EIF3D/FMR1/RBM3/MAPK3/EIF3E/LARP4B/RPS6KB1/C1QBP/PASK/NSUN4/PTK2B/KHDRBS1/UPF3B/EIF5A/CDK4/ZC3H10/DHX9/UQCC2/HNRNPD/NCOR1/EIF4A3/BARHL2/RBMS3/EIF2B5/YTHDF1/CDC123/USP16/RPL26/EEF2/UPF3A/RPS9/TRMT10C/RPS6KB2/CD28/RXRA/NCOR2/RPS4X/MTOR/TNF/EIF6/MPV17L2
BP	GO:0007088	regulation of mitotic nuclear division	61/3433	156/16568	1.06e-07	3.33e-06	61	MAD1L1/CDC27/ANLN/TACC3/RANBP3/CUL3/CDC42/SMC1A/AURKA/CDC6/RANBP1/STAG2/RGCC/SMC3/PPP1R9B/CDKN1B/FBXO5/TTK/NEK2/CENPF/STAG1/MAD2L1BP/PCID2/DLGAP5/PIN1/PKMYT1/CDC16/CEP85/ESPL1/BORA/NUMA1/NUSAP1/KIF11/KIF20B/RB1/CDCA5/MKI67/ATM/CHEK1/HNRNPU/RANBP2/CCSAP/BUB3/BUB1B/NPM2/MAD2L1/RAD21/PLK1/CDT1/BUB1/MTBP/TNKS/GEN1/CD28/RCC1/CEP97/KNTC1/SMC5/NUP62/PHB2/PDXP
BP	GO:0061013	regulation of mRNA catabolic process	65/3433	170/16568	1.11e-07	3.46e-06	65	UPF1/PSMC4/THRAP3/PUM2/YBX1/ELAVL1/PABPC1/EXOSC5/TNRC6C/XPO1/DIS3/PSMC5/KHSRP/PSME1/PSMA3/ZC3H14/APEX1/PSME2/PSMA7/E2F1/FMR1/ZC3HAV1/PSMA2/PSMD3/HSPA8/MAPK14/QKI/EIF4G1/SET/EXOSC8/TARDBP/EXOSC9/HNRNPR/PCID2/PSMA1/EXOSC2/SYNCRIP/PRR5L/DHX9/PNPT1/HNRNPD/ANP32A/AKT1/SERBP1/UBC/NBAS/ZFP36L2/HNRNPU/PRKCA/PSMB4/MAPKAPK2/YWHAZ/PSMC3/YWHAB/EXOSC1/PSMD1/SAMD4B/MEX3D/SECISBP2/NANOS1/CNOT7/MTOR/PSMB8/PSMB10…
BP	GO:0031058	positive regulation of histone modification	38/3433	81/16568	1.15e-07	3.56e-06	38	KDM1A/BRCA1/SREBF1/EED/SART3/RIF1/DNMT3B/SMARCB1/SNW1/RPS6KA5/FMR1/MAPK3/AKAP8/KAT2A/VEGFA/KMT2A/MYB/PHF19/DNMT1/KAT7/CDK9/ARRB1/RTF1/JDP2/OGT/ATM/PAXIP1/PAXBP1/CTBP1/ING2/MECP2/TADA2B/UBE2N/RUVBL2/MUC1/C6orf89/CTR9/NELFE
BP	GO:0009314	response to radiation	135/3433	432/16568	1.25e-07	3.84e-06	135	KDM1A/CREBBP/BRCA1/ERCC1/PIAS1/RAD51/POLD1/NUCKS1/BCL3/ASNS/RAD18/SMC1A/MAP2K7/GNB1/SDF4/XRCC5/DNM2/RAD54L/GNA11/DNMT3B/HIF1A/YY1/ACTR5/FMR1/BMF/EEF1D/ERCC2/AKT2/CRTC1/BRAT1/MAPK8/TMEM109/PITPNM1/RAD51AP1/MAPK14/OGG1/ECT2/B4GALT2/STK11/KMT2A/CREB1/CCND2/DNMT3A/CAT/DBH/ZBTB1/ATF4/INO80/CDKN2D/JUND/UBE4B/NPHP4/FIGNL1/PCNA/KRAS/EIF2S1/BHLHE40/DDB2/ERCC5/ANXA1/REV1/NMT1/MYC/ARRB1/NABP2/PML/POLG/TICRR…
BP	GO:0043903	regulation of symbiosis, encompassing mutualism through parasitism	77/3433	213/16568	1.25e-07	3.85e-06	77	CD4/POLR2B/CTDP1/NUCKS1/PABPC1/PPIE/SRPK1/POLR2E/SMARCB1/CTSG/SNW1/VAPA/FMR1/TRIM35/ZC3HAV1/TRIM14/SMC3/PFN1/DDX5/HSPA8/GAPDH/SNX3/HDAC1/TARDBP/ZNF639/VAPB/STAU1/GTF2F1/TBC1D20/SMARCA4/ILF3/BST2/TRIM28/TOP2A/SRPK2/DHX9/IL10/CDK9/PML/IFITM3/POLR2K/NOTCH1/BCL2L11/RRP1B/ADAR/IFI16/POLR2H/PSMC3/FAM111A/DDB1/LGALS9/TRIM8/BCL2/PPIH/CFL1/BANF1/JUN/POLR2L/CD28/RAD23A/NELFA/IFITM2/SP1/IFITM1/ISG15/NELFB/S…
BP	GO:1901988	negative regulation of cell cycle phase transition	78/3433	217/16568	1.37e-07	4.18e-06	78	MAD1L1/BRCA1/PSMC4/FOXN3/CUL1/GTSE1/JADE1/PSMC5/AURKA/PSME1/CLSPN/FBXO7/PSMA3/PSME2/PSMA7/E2F1/RGCC/NBN/EZH2/PSMA2/PSMD3/CDKN1B/CNOT2/TTK/SYF2/CENPF/RPA2/CDK2/PCID2/PRMT1/SMARCA4/PSMA1/E2F8/CDKN2D/PCNA/CDC73/TAOK3/RB1/PML/FANCI/TICRR/CARM1/CTDSP1/CNOT9/CTDSPL/ATM/UBC/CENPJ/ZFP36L2/BUB3/BUB1B/PSMB4/RPL26/MAD2L1/RAD21/PSMC3/PLK1/CDT1/BUB1/CDK1/BCL2/MUS81/PSMD1/CTDSP2/PIDD1/GEN1/AURKB/CHEK2/FOXO4/MU…
BP	GO:0019079	viral genome replication	47/3433	110/16568	1.38e-07	4.2e-06	47	NUCKS1/PABPC1/CDC42/PPIE/SRPK1/SMARCB1/VAPA/FMR1/ZC3HAV1/DDX5/HSPA8/VAPB/STAU1/DEK/TBC1D20/ILF3/BST2/TRIM28/TOP2A/SRPK2/IFITM3/NOTCH1/UBP1/CTBP1/ADAR/IFI16/FAM111A/DDB1/ATG16L2/PCBP1/BCL2/PPIH/GRK2/BANF1/CD28/RAD23A/IFITM2/IFITM1/ISG15/SUPT5H/PPIA/ADARB1/CNOT7/TNF/PI4KA/APOBEC3D/APOBEC3C
BP	GO:0043414	macromolecule methylation	95/3433	280/16568	1.53e-07	4.62e-06	95	BRCA1/ARID4A/ARID4B/KMT2C/TARBP1/KDM4A/FTSJ1/MBD3/EED/RIF1/METTL2A/DNMT3B/SETD1A/TRMT2A/SMARCB1/SNRPD3/SNW1/SUV39H1/CTCF/DOT1L/FBL/ETFB/RAB3D/GSK3A/EZH2/KDM4C/FTSJ3/NSD2/HSPA8/PRDM4/ICMT/CHD5/WDR77/RLF/NSUN4/KMT2A/MYB/EEF2KMT/PHF19/DNMT3A/FAM98A/PCMT1/SNRPB/PRMT1/ASH2L/TRIM28/DNMT1/BTG1/MTO1/TGS1/RTF1/CARM1/PARP1/TRMT10A/SETD7/WTAP/KDM6A/OGT/NSD3/NTMT1/MTA2/SUV39H2/TDRD9/PAXIP1/MIS18A/PAXBP1/WDR4…
BP	GO:0019362	pyridine nucleotide metabolic process	64/3433	168/16568	1.62e-07	4.85e-06	64	CD38/NADK/NUP160/NDC1/MPC1/PFKP/PKM/NUP133/KCNAB2/ENO1/SEH1L/NUP50/AAAS/NUP188/HIF1A/PCK2/RAE1/PGK1/QPRT/OGDH/NUP88/ALDOC/PDHX/NUP98/NUP107/GAPDH/TPI1/NUP43/NUP153/NUP85/CBFA2T3/PGLS/PDHA1/NUP210/LDHA/NT5E/NUPL2/NUP54/NCOR1/PGD/ARNT/MDH2/OGT/ALDOA/GPD1L/RANBP2/RPIA/NUP205/ADPGK/HK2/G6PD/NUP35/TKT/DDIT4/PDHB/DCXR/PGAM1/TALDO1/IDH2/POM121/RPE/NUP62/NAXD/EIF6
BP	GO:0046496	nicotinamide nucleotide metabolic process	64/3433	168/16568	1.62e-07	4.85e-06	64	CD38/NADK/NUP160/NDC1/MPC1/PFKP/PKM/NUP133/KCNAB2/ENO1/SEH1L/NUP50/AAAS/NUP188/HIF1A/PCK2/RAE1/PGK1/QPRT/OGDH/NUP88/ALDOC/PDHX/NUP98/NUP107/GAPDH/TPI1/NUP43/NUP153/NUP85/CBFA2T3/PGLS/PDHA1/NUP210/LDHA/NT5E/NUPL2/NUP54/NCOR1/PGD/ARNT/MDH2/OGT/ALDOA/GPD1L/RANBP2/RPIA/NUP205/ADPGK/HK2/G6PD/NUP35/TKT/DDIT4/PDHB/DCXR/PGAM1/TALDO1/IDH2/POM121/RPE/NUP62/NAXD/EIF6
BP	GO:0006266	DNA ligation	17/3433	24/16568	1.77e-07	5.25e-06	17	LIG3/PARP3/RAD51/POLD1/XRCC1/POLD3/TFIP11/LIG1/POLD2/PARP2/TOP2A/PCNA/PARP1/PAXX/HMGB2/HMGB1/XRCC6
BP	GO:2001251	negative regulation of chromosome organization	51/3433	124/16568	1.8e-07	5.33e-06	51	MAD1L1/BRCA1/ERCC1/WAPL/KDM4A/SMG6/XRCC1/XRCC5/DNMT3B/TINF2/SMARCB1/NBN/UBR5/KDM4C/ASF1A/TTK/CENPF/SET/TWIST1/PCID2/DNMT1/TOP2A/H3F3B/NAT10/ESPL1/HMGA1/PARP1/ATM/HNRNPU/BUB3/ATAD2/BUB1B/SKI/CTBP1/H3F3A/MAD2L1/RAD21/PLK1/CDT1/MECP2/SIN3A/BUB1/SETMAR/EXOSC10/TNKS/GEN1/CTC1/BCOR/NOC2L/PHF2/PINX1
BP	GO:0043487	regulation of RNA stability	61/3433	158/16568	1.81e-07	5.33e-06	61	UPF1/PSMC4/THRAP3/PUM2/YBX1/ELAVL1/SMG6/PABPC1/EXOSC5/XPO1/DIS3/PSMC5/KHSRP/PSME1/PSMA3/ZC3H14/APEX1/PSME2/PSMA7/E2F1/FMR1/PSMA2/PSMD3/HSPA8/MAPK14/QKI/EIF4G1/SMG7/SET/EXOSC8/TARDBP/EXOSC9/HNRNPR/PCID2/PSMA1/EXOSC2/DKC1/SYNCRIP/DHX9/HNRNPD/ANP32A/AKT1/SERBP1/UBC/ZFP36L2/HNRNPU/PRKCA/PSMB4/MAPKAPK2/YWHAZ/PSMC3/YWHAB/EXOSC1/PSMD1/SAMD4B/MEX3D/MTOR/SMG5/PSMB8/PSMB10/UBA52
BP	GO:0042274	ribosomal small subunit biogenesis	34/3433	70/16568	1.86e-07	5.43e-06	34	UTP18/WDR3/RPS5/NOP14/SNU13/RPS19/BYSL/RPS15/RCL1/MPHOSPH10/RRP36/RIOK1/MRPS7/KRI1/NGDN/NOL11/NAT10/LTV1/RPS6/RPS24/RPS8/ABT1/NOM1/PDCD11/TSR1/RPSA/RPS7/RRS1/MRPS11/UTP11/TBL3/RRP7A/WDR46/PWP2
BP	GO:0009123	nucleoside monophosphate metabolic process	109/3433	334/16568	1.87e-07	5.46e-06	109	AK2/NADK/UQCRC1/BID/NDUFS1/NUP160/NDC1/PFKP/PKM/NUP133/ENO1/NT5C2/CAD/SEH1L/NUP50/AAAS/NUP188/ATP5D/NDUFB7/HIF1A/RAE1/PGK1/OGDH/PPIF/NUP88/ALDOC/HSPA8/NUP98/TCIRG1/NUP107/GAPDH/TPI1/COX7A2L/PARK7/AMPD2/ATP5F1/TJP2/NUP43/NUP153/NUP85/PAICS/PPAT/NDUFA5/DUT/DCTD/CBFA2T3/UCK1/MPP1/NUP210/FIGNL1/DLG4/AMPD3/LDHA/NT5E/ATP5G2/NUPL2/UQCC2/NUP54/NCOR1/ADCYAP1/UCK2/ARNT/PARP1/NDUFB11/OGT/PRPS1/NDUFB9/AK3/SL…
BP	GO:1903322	positive regulation of protein modification by small protein conjugation or removal	72/3433	197/16568	1.94e-07	5.63e-06	72	KDM1A/CDC27/BRCA1/PSMC4/PIAS1/PHF23/CUL1/SART3/PSMC5/FKBP1A/ANAPC5/PSME1/RASD2/PSMA3/PSME2/PSMA7/TRIB3/CCDC22/UBE2I/FZR1/PSMA2/PSMD3/FBXO5/UBE3A/GORASP1/MASTL/PTK2B/NMI/PIN1/PSMA1/CDC16/PTPN22/UBQLN1/CDK9/DERL1/ARRB1/RAB1A/ARRDC4/FANCI/ARRB2/ARNT/TBC1D7/TBC1D7-LOC100130357/DCUN1D2/UBC/ANAPC1/BUB3/BUB1B/PAXIP1/PSMB4/PEF1/GNL3/MAD2L1/PSMC3/PLK1/BMI1/CENPX/UBE2E1/CDK1/RNF139/PSMD1/SPHK1/ANAPC2/UBE2N…
BP	GO:0009185	ribonucleoside diphosphate metabolic process	50/3433	121/16568	1.99e-07	5.74e-06	50	AK2/NUP160/NDC1/PFKP/PKM/NUP133/ENO1/SEH1L/NUP50/AAAS/NUP188/HIF1A/RAE1/PGK1/OGDH/NUP88/ALDOC/NUP98/NUP107/GAPDH/TPI1/TJP2/NUP43/NUP153/NUP85/CBFA2T3/MPP1/NUP210/DLG4/AMPD3/LDHA/NUPL2/NUP54/NCOR1/ARNT/OGT/ALDOA/RANBP2/NUP205/ADPGK/HK2/NUP35/NUDT5/DDIT4/PGAM1/SCRIB/POM121/ENTPD4/NUP62/EIF6
BP	GO:0043087	regulation of GTPase activity	138/3433	448/16568	2.31e-07	6.63e-06	138	ALS2/PLXND1/PAFAH1B1/RABEP1/RANBP3/TBC1D22A/GDI2/IPO5/TBC1D22B/ARFGEF1/MYO9A/TBC1D25/RASGRP2/GNB5/ACAP1/ARHGAP15/ARHGEF1/SMAP2/ARHGAP4/MYO9B/RANBP1/TBC1D10A/SBF1/SGSM3/RANGAP1/RIN3/ARFGAP1/ARHGEF7/ARHGEF10/ANKRD27/AKT2/CHN2/EZH2/RAPGEF1/ARHGAP21/GIT1/RGS9/CORO1C/RASAL1/ARHGDIB/ACAP2/ECT2/APC2/RAB3GAP1/ITGB1BP1/PTK2B/TBC1D15/ARHGAP9/PREX1/TRIP10/MKKS/TBC1D20/AMOT/CCR7/FGD3/PIN1/SNX9/TBC1D5/ACAP3/R…
BP	GO:0032210	regulation of telomere maintenance via telomerase	28/3433	53/16568	2.4e-07	6.86e-06	28	PRKCQ/SMG6/MAP2K7/XRCC5/MAPKAPK5/TINF2/MAPK1/MAPK3/CCT4/NEK2/TCP1/DKC1/NAT10/CCT7/CCT6A/HMBOX1/ATM/NEK7/HNRNPU/CCT8/CCT3/CCT2/EXOSC10/TNKS/CTC1/AURKB/SMG5/PINX1
BP	GO:0007264	small GTPase mediated signal transduction	151/3433	500/16568	2.45e-07	6.96e-06	151	ALS2/WAS/CUL3/TRIO/GDI2/PSD/NGFR/ARFGEF1/MYO9A/RHOA/RASSF1/RASGRP2/CDC42/CELSR1/ARHGAP15/ARHGEF1/GNB1/DNM2/MAPKAPK5/ARHGAP4/SH2D3C/ABL1/MYO9B/CYTH4/RASD2/SGSM3/ARFRP1/ARHGEF7/PPP2CB/ARHGEF10/ARHGEF18/CHN2/RAPGEF1/ARHGAP21/SHOC2/KPNB1/CYTH1/ARHGEF17/MADD/FOXM1/RASAL1/ARHGDIB/RIPOR2/MAPK14/WASF1/ECT2/MAPKAPK3/PARK7/RHOU/MFN2/SSX2IP/KIF14/CTNNAL1/RHOQ/GNA13/GPSM2/ARL4A/ARHGAP9/CDK2/PREX1/RREB1/GPR18…
BP	GO:0006284	base-excision repair	24/3433	42/16568	2.5e-07	7.06e-06	24	LIG3/FAM168A/POLD1/NTHL1/XRCC1/UNG/HUWE1/APEX1/LIG1/NEIL3/OGG1/RPA2/PARP2/RPA1/HMGA1/DNA2/TDG/POLG/NEIL2/RECQL4/WRN/APEX2/POLE/HMGB1
BP	GO:0043161	proteasome-mediated ubiquitin-dependent protein catabolic process	121/3433	382/16568	2.51e-07	7.06e-06	121	CDC27/RNF216/PSMC4/UBR2/PIAS1/CUL3/CLEC16A/CUL1/RNF4/BTBD1/RNF126/TBX21/GTSE1/ITCH/KEAP1/PCNP/PSMC5/AURKA/ANAPC5/MAEA/PSME1/WAC/PSMA3/PSME2/PSMA7/TRIB3/UBE2I/UBXN8/PPP2CB/SGTA/FZR1/GSK3A/PSMA2/DVL1/ERLIN1/PSMD3/USP5/FBXO9/NFE2L2/PARK7/EDEM3/KIF14/FBXL5/RAD23B/SPOP/RNF114/PSMA1/CBFA2T3/CDC16/DDA1/UBE4B/BTBD2/EDEM1/UBQLN1/DERL1/ARRB1/CUL4A/PML/ARRB2/AKT1/RPL11/UBXN4/SPOPL/UBR3/NKD2/GNA12/TLK2/TAF1/…
BP	GO:0010506	regulation of autophagy	98/3433	294/16568	2.54e-07	7.12e-06	98	CLEC16A/PHF23/TAB2/USP13/LZTS1/U2AF2/GNAI3/KDM4A/TBC1D25/PRKACA/SREBF1/USP33/WBP11/SNX5/HDAC6/WAC/ABL1/XBP1/FBXO7/MTMR3/SPTLC2/HIF1A/SLC17A9/PIM2/MAPK3/KAT8/BMF/SNRNP70/CDC37/GSK3A/RHEB/MAPK8/KAT2A/CAMKK2/GAPDH/EIF4G1/PIKFYVE/HTRA2/WDR75/RAB3GAP1/PARK7/MFN2/ATP6V0B/STK11/VPS26A/ATG101/CAPNS1/ATP6V1E1/TRIM22/PTPN22/RAB33A/MAP3K7/CALCOCO2/ACTL6A/ATP6V1G1/RPTOR/TRIM65/AKT1/RALB/CISD2/TLK2/POLR3A/ATM…
BP	GO:0006333	chromatin assembly or disassembly	60/3433	156/16568	2.65e-07	7.41e-06	60	BAZ1B/CENPQ/SMARCD1/SMARCE1/SART3/SMARCD3/KAT6A/SMARCB1/CABIN1/HIRA/CENPM/RBBP7/CTCF/OIP5/ASF1B/GRWD1/SMARCD2/ASF1A/CENPA/PADI2/ARID1A/UBN1/SET/HELLS/CENPL/HJURP/HP1BP3/SMARCA4/HAT1/H3F3B/NASP/ANP32B/HMGA1/KNL1/CENPO/ANP32E/TLK2/MTA2/HIRIP3/CENPU/SUV39H2/MIS18A/CHAF1B/TAL1/H3F3A/HMGB2/CHAF1A/CENPX/CHD3/SMARCC1/SPTY2D1/SMYD3/NAP1L1/H2AFX/NOC2L/HMGB1/TLK1/DAXX/BRD2/NAP1L4
BP	GO:0097711	ciliary basal body-plasma membrane docking	42/3433	96/16568	2.88e-07	7.99e-06	42	PAFAH1B1/PRKACA/NDE1/PCM1/DYNLL1/MAPRE1/CEP76/CCP110/CEP152/PPP2R1A/NEK2/CNTRL/CEP250/TUBA4A/HAUS8/TUBG1/NPHP4/ODF2/CDK5RAP2/HAUS2/ACTR1A/NEDD1/CEP131/PLK4/HAUS6/CEP78/CENPJ/PCNT/PLK1/RAB8A/TUBA1A/C2CD3/CDK1/CKAP5/SSNA1/CEP97/TMEM216/TUBB4B/TUBB/DCTN1/CSNK1E/HAUS3
BP	GO:0034250	positive regulation of cellular amide metabolic process	52/3433	129/16568	2.94e-07	8.12e-06	52	ELAVL1/TNFRSF1A/BCL3/PABPC1/NCK2/MAPK1/POLDIP3/EIF3D/FMR1/RBM3/MAPK3/SMPD3/EIF3E/GSK3A/LARP4B/RPS6KB1/C1QBP/PASK/NFE2L2/NSUN4/PTK2B/KHDRBS1/UPF3B/EIF5A/CDK4/ZC3H10/DHX9/UQCC2/HNRNPD/NCOR1/EIF4A3/BARHL2/RBMS3/EIF2B5/YTHDF1/CDC123/USP16/RPL26/EEF2/UPF3A/RPS9/TRMT10C/RPS6KB2/CD28/RXRA/NCOR2/RPS4X/MTOR/CSNK1E/TNF/EIF6/MPV17L2
BP	GO:0006733	oxidoreduction coenzyme metabolic process	68/3433	185/16568	3.29e-07	9.04e-06	68	CD38/NADK/NUP160/NDC1/MPC1/PFKP/PKM/NUP133/KCNAB2/ENO1/SEH1L/NUP50/AAAS/NUP188/HIF1A/PCK2/RAE1/PGK1/QPRT/OGDH/NUP88/ALDOC/PDHX/NUP98/NUP107/GAPDH/TPI1/NUP43/NUP153/NUP85/CBFA2T3/PGLS/PDHA1/NUP210/LDHA/NT5E/NUPL2/NUP54/NCOR1/PGD/ARNT/MDH2/OGT/PDSS1/ALDOA/GPD1L/RANBP2/RPIA/NUP205/ADPGK/HK2/G6PD/FDXR/NUP35/COQ8A/TKT/COQ7/DDIT4/PDHB/DCXR/PGAM1/TALDO1/IDH2/POM121/RPE/NUP62/NAXD/EIF6
BP	GO:0051568	histone H3-K4 methylation	26/3433	48/16568	3.37e-07	9.22e-06	26	BRCA1/ARID4A/KMT2C/DNMT3B/SETD1A/SNW1/RLF/KMT2A/MYB/ASH2L/DNMT1/RTF1/KDM6A/OGT/PAXIP1/GFI1/PYGO2/WDR82/SETMAR/BEND3/BCOR/SETD3/TET3/WDR5/CTR9/NELFE
BP	GO:0009219	pyrimidine deoxyribonucleotide metabolic process	14/3433	18/16568	3.43e-07	9.34e-06	14	NTHL1/UNG/OGG1/NT5C/DUT/DCTD/CMPK2/TDG/NEIL2/DTYMK/TYMS/SHMT1/DCTPP1/NT5M
BP	GO:0032886	regulation of microtubule-based process	67/3433	182/16568	3.75e-07	1.01e-05	67	FKBP4/PAFAH1B1/BRCA1/TACC3/RANBP3/PARP3/RNF4/RASSF1/SMC1A/XPO1/AURKA/TPX2/HDAC6/ABL1/RANBP1/RAE1/MAPRE1/CEP76/STAG2/SMC3/SLAIN2/CDKN1B/SENP6/NEK2/STAG1/GPSM2/STIL/MKKS/CEP250/CAMSAP1/CEP85/CLIP1/CKAP2/BORA/CDK5RAP2/NUMA1/TRIM54/KIF11/TBCD/CEP131/PLK4/PRUNE1/CHEK1/BICD1/CENPJ/HNRNPU/RANBP2/CCSAP/CCNF/CLASP2/POC1A/MID1IP1/SKA3/HDGFL3/PLK1/MECP2/CNIH2/CDK5R1/GEN1/CEP97/SKA2/CIB1/STMN3/DCTN1/NUP62/AR…
BP	GO:2000278	regulation of DNA biosynthetic process	43/3433	100/16568	3.76e-07	1.01e-05	43	RFC2/PRKCQ/SMG6/MAP2K7/XRCC5/MAPKAPK5/TINF2/MAPK1/RGCC/MAPK3/PTGES3/RFC5/CCT4/NEK2/TCP1/PTK2B/CHTF18/DKC1/RFC3/NAT10/CCT7/DSCC1/MYC/HNRNPD/ARRB2/WRAP53/NVL/CCT6A/HMBOX1/ATM/NEK7/HNRNPU/CCT8/CCT3/CCT2/EXOSC10/TNKS/CTC1/AURKB/TFDP1/SMG5/CERS1/PINX1
BP	GO:0000077	DNA damage checkpoint	59/3433	154/16568	3.89e-07	1.04e-05	59	BRCA1/FOXN3/GTSE1/AURKA/WDR76/CLSPN/WAC/CDC5L/THOC5/E2F1/RBBP8/RGCC/NBN/DOT1L/FZR1/PRPF19/CDKN1B/CNOT2/MAPK14/SYF2/RPA2/CDK2/PRMT1/E2F8/PCNA/TAOK3/RNASEH2B/BRIP1/CUL4A/PML/FANCI/CARM1/TIPRL/DTL/INTS7/CNOT9/ATM/CHEK1/UBC/CENPJ/CCAR2/RPL26/MAPKAPK2/ABRAXAS1/PLK1/FEM1B/CDK1/MUS81/PIDD1/CHEK2/FOXO4/MUC1/BRCC3/H2AFX/BLM/TFDP1/CNOT7/UBA52/PRKDC
BP	GO:0006605	protein targeting	123/3433	393/16568	4.09e-07	1.1e-05	123	FYN/BID/SEC63/U2AF2/SREBF1/RPS5/STARD7/WBP11/HUWE1/RPL6/RPLP0/TIMM13/HPS4/TOMM22/FBXO7/RPL3/MIEF1/VTI1B/SRP54/SLC17A9/GDAP1/TIMM44/TIMM50/AKT2/RPS19/CDC37/RPL18A/GSK3A/KAT2A/GRPEL1/HSPA8/AIP/C2CD5/RPL24/PEX5L/RPS15/HTRA2/WDR75/TRAK2/FAM20B/ICMT/RPL22/RHOU/MFN2/ITGB1BP1/PEX16/RPL21/VAMP7/PLAGL2/RAC2/TOMM40/RPL36/ATG4D/TIMM10B/YWHAQ/TIMM10/ACTL6A/RPL35/RPS6/SORL1/SELENOI/RPS24/NUP54/SCARB2/SAE1/RPL…
BP	GO:0032984	macromolecular complex disassembly	99/3433	301/16568	4.49e-07	1.19e-05	99	UPF1/VTA1/CLEC16A/PHF23/CAPG/MRPS10/MRPS35/SMARCD1/TBC1D25/WDR1/SMARCE1/NSF/MRPS34/CAPZB/SMARCD3/ADD1/HDAC6/MRPS18A/SNAP29/SMARCB1/TFIP11/MRPL4/NAPA/GRWD1/MTPN/DVL1/SMARCD2/MRPL27/HSPA8/MRPL18/MRPS15/ARID1A/SET/MRPS14/MRPS2/MRPS7/DSTN/MRPS26/SMARCA4/MRPL34/C12orf65/MRPS25/EIF5A/DAP3/NES/UBQLN1/MICAL1/CKAP2/CALCOCO2/MYC/HMGA1/MRPL15/TRIM54/IGF1R/SH3GL1/KIF2C/SNAPIN/MRPS5/CHMP7/PELO/CCSAP/MRPL17/DM…
BP	GO:0046031	ADP metabolic process	44/3433	104/16568	4.8e-07	1.27e-05	44	AK2/NUP160/NDC1/PFKP/PKM/NUP133/ENO1/SEH1L/NUP50/AAAS/NUP188/HIF1A/RAE1/PGK1/OGDH/NUP88/ALDOC/NUP98/NUP107/GAPDH/TPI1/NUP43/NUP153/NUP85/CBFA2T3/NUP210/AMPD3/LDHA/NUPL2/NUP54/NCOR1/ARNT/OGT/ALDOA/RANBP2/NUP205/ADPGK/HK2/NUP35/DDIT4/PGAM1/POM121/NUP62/EIF6
BP	GO:0072599	establishment of protein localization to endoplasmic reticulum	44/3433	104/16568	4.8e-07	1.27e-05	44	SEC63/RPS5/RAB10/RPL6/RPLP0/RPL3/SRP54/RPS19/RPL18A/RPL24/RPS15/RAB3GAP1/RPL22/RPL21/RPL36/RPL35/RPS6/RPS24/RPL13A/RPL11/RPS8/SRP9/RPL32/RPL10/RPL7/RPL7A/ZFAND2B/RPL8/RPL26/RPL29/RPL9/SRP68/RPSA/RPS9/RPS7/RPL4/RPL15/RPLP2/RPL12/RPS4X/RPL10A/UBA52/RPL41/RPS18
BP	GO:0046777	protein autophosphorylation	81/3433	234/16568	4.87e-07	1.28e-05	81	FGR/FYN/WNK1/PRKACA/MKNK1/STK17B/CAD/AURKA/MAPKAPK5/TRPM7/ABL1/MKNK2/VRK1/SLA2/STK4/CSNK2A1/PIM2/FLT1/MAPK3/EEF2K/CSK/NBN/JAK3/CAMKK2/VEGFA/TTK/MAPKAPK3/ZAP70/PASK/STK25/NEK2/STK11/PTK2B/FLT3/TRIM24/RAP2A/MAP2K2/TRIM28/CSNK1G2/EIF2S1/TAOK3/BLK/RIPK1/PRKG2/IGF1R/ULK3/NTRK3/IQGAP1/PDPK1/SIK1/AKT1/CALM2/TAF1/CAMK2G/ATM/CAMK4/SLA/DYRK1A/CALM3/JAK1/MAPKAPK2/CDK5/SYK/MELK/EIF2AK3/MAP3K11/CLK2/JUN/AURKB…
BP	GO:0006470	protein dephosphorylation	85/3433	249/16568	5.05e-07	1.32e-05	85	PPP5C/CTDP1/PTPRU/MTMR1/PPP2R5A/PTPN18/PTPN23/PTPRC/DUSP12/FKBP1A/SBF1/MTMR3/CDKN3/PPM1A/CDC25B/RPRD1B/CPPED1/IKBKB/PPP2CB/VRK3/TIMM50/PPP2R1A/PALD1/PPP6R3/PPM1H/PTPN6/RNGTT/PTP4A1/PPM1G/PPP1R8/PPP6C/MASTL/PPP3CC/SYMPK/DLGAP5/PIN1/ARPP19/ILKAP/PTPRA/PTPN22/SSH2/PTPRF/TIPRL/ENSA/ACP1/PTPN7/CALM2/CTDSP1/CTDSPL/CAMK2G/PTPRK/UBASH3B/PTPRN2/SPPL3/PPP1R15B/CALM3/SSU72/DUSP7/PDP1/YWHAB/CD300A/PTPN9/MTM1…
BP	GO:0031398	positive regulation of protein ubiquitination	66/3433	180/16568	5.39e-07	1.4e-05	66	KDM1A/CDC27/BRCA1/PSMC4/PHF23/CUL1/PSMC5/FKBP1A/ANAPC5/PSME1/PSMA3/PSME2/PSMA7/TRIB3/CCDC22/FZR1/PSMA2/PSMD3/FBXO5/UBE3A/GORASP1/MASTL/PTK2B/NMI/PIN1/PSMA1/CDC16/PTPN22/UBQLN1/CDK9/DERL1/ARRB1/RAB1A/ARRDC4/FANCI/ARRB2/TBC1D7/TBC1D7-LOC100130357/DCUN1D2/UBC/ANAPC1/BUB3/BUB1B/PAXIP1/PSMB4/PEF1/MAD2L1/PSMC3/PLK1/BMI1/CENPX/UBE2E1/CDK1/RNF139/PSMD1/SPHK1/ANAPC2/UBE2N/MTA1/PTTG1IP/UBE2L3/CTR9/SMURF1/P…
BP	GO:0045069	regulation of viral genome replication	37/3433	82/16568	5.69e-07	1.47e-05	37	NUCKS1/PABPC1/PPIE/SRPK1/VAPA/FMR1/ZC3HAV1/DDX5/HSPA8/VAPB/STAU1/TBC1D20/ILF3/BST2/TRIM28/TOP2A/SRPK2/IFITM3/NOTCH1/ADAR/IFI16/FAM111A/DDB1/BCL2/PPIH/BANF1/CD28/RAD23A/IFITM2/IFITM1/ISG15/PPIA/ADARB1/CNOT7/TNF/APOBEC3D/APOBEC3C
BP	GO:0006096	glycolytic process	42/3433	98/16568	5.7e-07	1.47e-05	42	NUP160/NDC1/PFKP/PKM/NUP133/ENO1/SEH1L/NUP50/AAAS/NUP188/HIF1A/RAE1/PGK1/OGDH/NUP88/ALDOC/NUP98/NUP107/GAPDH/TPI1/NUP43/NUP153/NUP85/CBFA2T3/NUP210/LDHA/NUPL2/NUP54/NCOR1/ARNT/OGT/ALDOA/RANBP2/NUP205/ADPGK/HK2/NUP35/DDIT4/PGAM1/POM121/NUP62/EIF6
BP	GO:0000387	spliceosomal snRNP assembly	22/3433	38/16568	5.81e-07	1.49e-05	22	DDX20/CLNS1A/SART3/GEMIN2/SNRPD3/PRPF6/PRPF31/PRPF19/WDR77/PRPF3/SNRPC/SNRPD2/SNRPB/LSM4/AAR2/TGS1/SNRPG/SNUPN/SART1/GEMIN4/SNRPE/SRSF10
BP	GO:0033683	nucleotide-excision repair, DNA incision	22/3433	38/16568	5.81e-07	1.49e-05	22	ERCC1/RFC2/POLD1/NTHL1/POLD3/ERCC2/POLD2/GTF2H1/RFC5/OGG1/RPA2/CHD1L/RPA1/PCNA/RFC3/DDB2/ERCC5/CUL4A/PARP1/UBC/DDB1/UBA52
BP	GO:0000910	cytokinesis	53/3433	135/16568	6.12e-07	1.56e-05	53	TTC19/ANLN/CUL3/RHOA/CDC42/AURKA/KIF4A/CDC6/MYH9/CDC25B/KIF3B/CCP110/CSPP1/GIT1/RAB35/ECT2/ACTR3/CENPA/BIRC6/KIF14/ANXA11/CIT/SEPT6/PIN1/E2F8/SNX9/ARHGEF11/ESPL1/CKAP2/NUSAP1/KIF23/KIF20B/ARF1/PKP4/BIN3/INCENP/AHCTF1/RHOC/SON/ALKBH4/RACGAP1/KLHL21/WASHC5/SDCCAG3/PLK1/CNTROB/PRKCE/CFL1/AURKB/SETD2/PRC1/NUP62/PDXP
BP	GO:0043488	regulation of mRNA stability	57/3433	149/16568	6.43e-07	1.63e-05	57	UPF1/PSMC4/THRAP3/PUM2/YBX1/ELAVL1/PABPC1/EXOSC5/XPO1/DIS3/PSMC5/KHSRP/PSME1/PSMA3/ZC3H14/APEX1/PSME2/PSMA7/E2F1/FMR1/PSMA2/PSMD3/HSPA8/MAPK14/QKI/EIF4G1/SET/EXOSC8/TARDBP/EXOSC9/HNRNPR/PCID2/PSMA1/EXOSC2/SYNCRIP/DHX9/HNRNPD/ANP32A/AKT1/SERBP1/UBC/ZFP36L2/HNRNPU/PRKCA/PSMB4/MAPKAPK2/YWHAZ/PSMC3/YWHAB/EXOSC1/PSMD1/SAMD4B/MEX3D/MTOR/PSMB8/PSMB10/UBA52
BP	GO:0070972	protein localization to endoplasmic reticulum	50/3433	125/16568	6.51e-07	1.64e-05	50	SEC63/RPS5/RAB10/RPL6/RPLP0/RPL3/SRP54/VAPA/RPS19/RPL18A/RPL24/RPS15/RTN4/RAB3GAP1/RPL22/PEX16/RPL21/RPL36/UBAC2/KDELR2/RPL35/RPS6/RPS24/RPL13A/RPL11/RPS8/SRP9/RPL32/RPL10/RPL7/RPL7A/ZFAND2B/RPL8/RPL26/RPL29/RPL9/SRP68/RPSA/RPS9/RPS7/RPL4/RPL15/RPLP2/GPAA1/RPL12/RPS4X/RPL10A/UBA52/RPL41/RPS18
BP	GO:0045070	positive regulation of viral genome replication	20/3433	33/16568	6.87e-07	1.73e-05	20	NUCKS1/PABPC1/PPIE/SRPK1/VAPA/HSPA8/VAPB/STAU1/TBC1D20/TOP2A/SRPK2/NOTCH1/ADAR/DDB1/PPIH/CD28/RAD23A/PPIA/ADARB1/CNOT7
BP	GO:0050434	positive regulation of viral transcription	23/3433	41/16568	6.98e-07	1.75e-05	23	POLR2B/CTDP1/NUCKS1/POLR2E/SMARCB1/SNW1/PFN1/ZNF639/GTF2F1/SMARCA4/DHX9/CDK9/POLR2K/RRP1B/POLR2H/JUN/POLR2L/NELFA/SP1/NELFB/SUPT5H/NELFE/SUPT4H1
BP	GO:0007050	cell cycle arrest	84/3433	247/16568	7.03e-07	1.75e-05	84	BRCA1/CUL3/CUL1/RASSF1/PRR11/PRKACA/GTSE1/AURKA/ABL1/SGSM3/CDKN3/PPM1A/E2F1/RGCC/NBN/MED25/AKT2/RHEB/TGFBR1/CUL2/PPP1R9B/FOXM1/CDKN1B/CNOT2/PPM1G/STK11/KHDRBS1/CDKN2C/CDK2/IRF1/PRMT1/E2F8/CDKN2D/PCNA/CDK4/CAB39/CDK9/DAB2IP/MYC/PNPT1/KIF20B/BARD1/RB1/CUL4A/PML/RPTOR/CARM1/CNOT9/NOTCH1/TCF7L2/ATM/UBC/CDC123/CENPJ/TBRG1/RPL26/CDK5/DDIAS/CUL5/APBB1/NKX3-1/MLST8/MAP2K1/WNT10B/CDK1/SETMAR/PA2G4/SLC25A3…
BP	GO:0002429	immune response-activating cell surface receptor signaling pathway	104/3433	323/16568	7.3e-07	1.81e-05	104	FGR/CD38/CREBBP/CD4/FYN/PSMC4/WAS/PRKCH/CUL1/CYFIP2/TAB2/PRKCQ/CDC42/PRKACA/ACTB/PAG1/ICAM3/PTPRC/LAT2/PSMC5/PSME1/EZR/ABL1/MAPK1/PSMA3/RPS6KA5/NFKBIA/PSME2/SLA2/PSMA7/MAPK3/CSK/IKBKB/CD79A/PSMA2/RAPGEF1/PLEKHA1/PSMD3/ICAM2/NFKB1/LPXN/PTPN6/ZAP70/ACTR3/WIPF1/CR2/STK11/LAX1/PLCG1/CCR7/IGLL1/PSMA1/RFTN1/RAF1/KRAS/VAV3/PTPN22/MAP3K7/TESPA1/BLK/ABI1/PDPK1/VAV1/PIK3R1/TNFRSF21/CD226/UBC/PLCL2/ELMO1/SP…
BP	GO:0006757	ATP generation from ADP	42/3433	99/16568	7.93e-07	1.96e-05	42	NUP160/NDC1/PFKP/PKM/NUP133/ENO1/SEH1L/NUP50/AAAS/NUP188/HIF1A/RAE1/PGK1/OGDH/NUP88/ALDOC/NUP98/NUP107/GAPDH/TPI1/NUP43/NUP153/NUP85/CBFA2T3/NUP210/LDHA/NUPL2/NUP54/NCOR1/ARNT/OGT/ALDOA/RANBP2/NUP205/ADPGK/HK2/NUP35/DDIT4/PGAM1/POM121/NUP62/EIF6
BP	GO:0009135	purine nucleoside diphosphate metabolic process	48/3433	119/16568	8.1e-07	1.99e-05	48	AK2/NUP160/NDC1/PFKP/PKM/NUP133/ENO1/SEH1L/NUP50/AAAS/NUP188/HIF1A/RAE1/PGK1/OGDH/NUP88/ALDOC/NUP98/NUP107/GAPDH/TPI1/TJP2/NUP43/NUP153/NUP85/CBFA2T3/MPP1/NUP210/DLG4/AMPD3/LDHA/NUPL2/NUP54/NCOR1/ARNT/OGT/ALDOA/RANBP2/NUP205/ADPGK/HK2/NUP35/DDIT4/PGAM1/SCRIB/POM121/NUP62/EIF6
BP	GO:0009179	purine ribonucleoside diphosphate metabolic process	48/3433	119/16568	8.1e-07	1.99e-05	48	AK2/NUP160/NDC1/PFKP/PKM/NUP133/ENO1/SEH1L/NUP50/AAAS/NUP188/HIF1A/RAE1/PGK1/OGDH/NUP88/ALDOC/NUP98/NUP107/GAPDH/TPI1/TJP2/NUP43/NUP153/NUP85/CBFA2T3/MPP1/NUP210/DLG4/AMPD3/LDHA/NUPL2/NUP54/NCOR1/ARNT/OGT/ALDOA/RANBP2/NUP205/ADPGK/HK2/NUP35/DDIT4/PGAM1/SCRIB/POM121/NUP62/EIF6
BP	GO:0042787	protein ubiquitination involved in ubiquitin-dependent protein catabolic process	74/3433	211/16568	8.49e-07	2.07e-05	74	CDC27/PSMC4/CUL3/CUL1/BTBD1/RNF126/ITCH/HUWE1/PSMC5/AURKA/ANAPC5/MAEA/PSME1/FBXO7/PSMA3/PSME2/PSMA7/CCDC22/SGTA/FZR1/PSMA2/SUFU/CUL2/PSMD3/SMURF2/KLHL2/FBXO5/UBE3A/PDCL3/AREL1/KLHL29/PTK2B/SPOP/RBBP6/PSMA1/CDC16/UBE4B/BTBD2/CUL4A/PML/RPL11/SPOPL/TAF1/FBXO10/UBC/BTBD11/RNF144A/ANAPC1/RMND5A/BUB3/ELOC/BUB1B/UBE2Z/PSMB4/MAD2L1/PSMC3/ABTB2/CUL5/PLK1/DDB1/UBE2E1/CDK1/RNF139/FBXL14/RPS7/PSMD1/ANAPC2/AR…
BP	GO:0006296	nucleotide-excision repair, DNA incision, 5'-to lesion	21/3433	36/16568	8.85e-07	2.15e-05	21	ERCC1/RFC2/POLD1/NTHL1/POLD3/ERCC2/POLD2/GTF2H1/RFC5/RPA2/CHD1L/RPA1/PCNA/RFC3/DDB2/ERCC5/CUL4A/PARP1/UBC/DDB1/UBA52
BP	GO:0032388	positive regulation of intracellular transport	108/3433	340/16568	9.37e-07	2.27e-05	108	FGR/FYN/BID/U2AF2/IPO5/RHOA/CDC42/PRKACA/GTSE1/PTPN23/PCM1/STARD7/WBP11/CHERP/HUWE1/PPP1R13B/DYNLL1/EZR/MAPK1/HPS4/MIEF1/MLC1/PPM1A/SLC17A9/E2F1/BMF/UBR5/OAZ1/AKT2/GSK3A/TGFBR1/MAPK8/BMPR1A/KAT2A/EHD1/C2CD5/MAPK14/ECT2/NCBP2/HTRA2/WDR75/FAM20B/RHOU/ITGB1BP1/PPP3CC/KHDRBS1/VAMP7/MED1/TBC1D20/PLAGL2/YWHAH/RAC2/TRIM28/XPO4/CAMK1/EDEM1/YWHAQ/PRR5L/DHX9/NMT1/ACTL6A/ANP32B/NUMA1/SORL1/SELENOI/KIF20B/CE…
BP	GO:0006282	regulation of DNA repair	40/3433	93/16568	9.4e-07	2.27e-05	40	KDM1A/BRCA1/DDX11/RAD51/FAM168A/XRCC1/RIF1/TFIP11/UBR5/NSD2/FOXM1/RAD51AP1/TIMELESS/OGG1/RPA2/TWIST1/DEK/TRIM28/FIGNL1/PCNA/DHX9/CDK9/CUL4A/PML/PARP1/CHEK1/CEBPG/ABRAXAS1/PPP4R2/RNF168/SPIDR/APBB1/SETMAR/NPAS2/UBE2N/SETD2/HSF1/BRCC3/H2AFX/HMGB1
BP	GO:0032206	positive regulation of telomere maintenance	26/3433	50/16568	9.64e-07	2.31e-05	26	ERCC1/PRKCQ/MAP2K7/XRCC5/MAPKAPK5/MAPK1/MAPK3/NBN/CCT4/NEK2/TCP1/DKC1/CCT7/HNRNPD/NABP2/PML/CCT6A/HMBOX1/ATM/NEK7/CCT8/CCT3/GNL3/CCT2/TNKS/AURKB
BP	GO:0032606	type I interferon production	49/3433	123/16568	9.67e-07	2.31e-05	49	CREBBP/RNF216/ITCH/XRCC5/POLR2E/POLR3H/YY1/PQBP1/NFKB1/TNFAIP3/NMI/LRRFIP1/IRF1/PIN1/IRF5/TRAF3/PTPN22/DHX9/IL10/NLRC5/HSPD1/POLR2K/POLR3A/UBC/POLR3K/AZI2/IFI16/POLR2H/HMGB2/SYK/NLRC3/POLR3D/POLR1C/RELA/RNF26/POLR2L/SETD2/UBA7/NPLOC4/TBK1/TRAIP/IRAK1/TMEM173/POLR3C/ISG15/HMGB1/XRCC6/UBA52/PRKDC
BP	GO:0010390	histone monoubiquitination	17/3433	26/16568	1.04e-06	2.47e-05	17	KDM2B/WAC/RNF2/CDC73/DDB2/PCGF6/RYBP/RNF168/LEO1/DDB1/BMI1/UBE2E1/PCGF5/BCOR/PCGF3/CTR9/RING1
BP	GO:0060249	anatomical structure homeostasis	115/3433	368/16568	1.05e-06	2.49e-05	115	CD38/UPF1/ERCC1/NCDN/PARP3/RFC2/RAD51/POLD1/PRKCQ/SMG6/TFRC/XRCC1/ACTB/MAP2K7/POLD3/XRCC5/RIF1/ADD1/MAPKAPK5/FLT3LG/TINF2/MAPK1/TFIP11/POLE2/HIF1A/APEX1/POLA1/CORO1A/MAPK3/CSK/NBN/RAB3D/POLD2/PTGES3/RFC5/VEGFA/POLE4/CCT4/SMG7/NEK2/RPA2/STK11/KMT2A/TNFAIP3/DCLRE1B/TCP1/PTK2B/MKKS/RAC2/DKC1/NPHP4/RPA1/PCNA/RFC3/KRAS/P2RX4/NAT10/CCT7/MYC/DNA2/SMARCAL1/BARD1/HNRNPD/POC1B/NABP2/RB1/PML/WRAP53/SOD1/PAR…
BP	GO:0045047	protein targeting to ER	42/3433	100/16568	1.1e-06	2.59e-05	42	SEC63/RPS5/RPL6/RPLP0/RPL3/SRP54/RPS19/RPL18A/RPL24/RPS15/RPL22/RPL21/RPL36/RPL35/RPS6/RPS24/RPL13A/RPL11/RPS8/SRP9/RPL32/RPL10/RPL7/RPL7A/ZFAND2B/RPL8/RPL26/RPL29/RPL9/SRP68/RPSA/RPS9/RPS7/RPL4/RPL15/RPLP2/RPL12/RPS4X/RPL10A/UBA52/RPL41/RPS18
BP	GO:0006354	DNA-templated transcription, elongation	50/3433	127/16568	1.14e-06	2.68e-05	50	ZMYND11/POLR2B/CTDP1/POLR1A/POLR2E/THOC5/ERCC2/EZH2/UBTF/GTF2H1/NCBP2/POLR1B/GTF2F1/PCID2/MLLT1/TAF4/ADRM1/ELP3/CDC73/CDK9/NCBP1/RTF1/TAF1/POLR2K/TAF5/SSRP1/HNRNPU/ELOC/CCAR2/IWS1/POLR2H/RNF168/GTF2A1/TAF1D/TAF10/LEO1/POLR1C/TCEA2/POLR2L/SETD2/ALYREF/NELFA/TCEA1/NELFB/SUPT5H/LDB1/CTR9/NELFE/HMGN1/SUPT4H1
BP	GO:0006270	DNA replication initiation	23/3433	42/16568	1.24e-06	2.91e-05	23	MCM10/MCM6/CDC45/CDC6/MCM5/POLE2/POLA1/NBN/MCM4/MCM3/POLE4/CDK2/WRNIP1/MCM8/ORC3/TICRR/PRIM2/POLE3/MCM7/CDT1/CCNE2/POLE/PRIM1
BP	GO:0032259	methylation	108/3433	342/16568	1.28e-06	2.99e-05	108	METTL13/BRCA1/PRDM11/ARID4A/ARID4B/KMT2C/TARBP1/KDM4A/FTSJ1/MBD3/EED/RIF1/METTL2A/DNMT3B/SETD1A/TRMT2A/SMARCB1/SNRPD3/SNW1/NDUFAF5/AHCY/SUV39H1/CTCF/DOT1L/FBL/ETFB/RAB3D/GSK3A/EZH2/KDM4C/FTSJ3/NSD2/HSPA8/PRDM4/ICMT/CHD5/WDR77/MTR/RLF/NSUN4/KMT2A/MYB/EEF2KMT/PHF19/DNMT3A/FAM98A/PCMT1/SNRPB/PRMT1/ASH2L/TRIM28/DNMT1/BTG1/MTO1/TGS1/RTF1/CARM1/PARP1/TRMT10A/SETD7/WTAP/KDM6A/OGT/NSD3/NTMT1/MTA2/SUV39H2…
BP	GO:0032212	positive regulation of telomere maintenance via telomerase	20/3433	34/16568	1.34e-06	3.12e-05	20	PRKCQ/MAP2K7/XRCC5/MAPKAPK5/MAPK1/MAPK3/CCT4/NEK2/TCP1/DKC1/CCT7/CCT6A/HMBOX1/ATM/NEK7/CCT8/CCT3/CCT2/TNKS/AURKB
BP	GO:0006220	pyrimidine nucleotide metabolic process	24/3433	45/16568	1.38e-06	3.21e-05	24	NTHL1/UNG/CAD/ERH/OGG1/NT5C/DUT/DCTD/UCK1/CMPK2/TDG/UCK2/PRPS1/AK3/NEIL2/DCK/CMPK1/DTYMK/CTPS1/TYMS/SHMT1/DCTPP1/ENTPD4/NT5M
BP	GO:0043981	histone H4-K5 acetylation	1933-12-01	15/16568	1.49e-06	3.42e-05	12	PHF20/JADE2/JADE1/KAT8/KANSL3/KAT7/KANSL2/OGT/MEAF6/HCFC1/MCRS1/WDR5
BP	GO:0043982	histone H4-K8 acetylation	1933-12-01	15/16568	1.49e-06	3.42e-05	12	PHF20/JADE2/JADE1/KAT8/KANSL3/KAT7/KANSL2/OGT/MEAF6/HCFC1/MCRS1/WDR5
BP	GO:0006278	RNA-dependent DNA biosynthetic process	32/3433	69/16568	1.55e-06	3.55e-05	32	PRKCQ/SMG6/MAP2K7/XRCC5/MAPKAPK5/TINF2/MAPK1/MAPK3/PTGES3/CCT4/SMG7/NEK2/TCP1/DKC1/NAT10/CCT7/WRAP53/CCT6A/HMBOX1/ATM/NEK7/HNRNPU/CCT8/CCT3/CCT2/EXOSC10/TNKS/CTC1/AURKB/PPIA/SMG5/PINX1
BP	GO:0000245	spliceosomal complex assembly	28/3433	57/16568	1.66e-06	3.77e-05	28	LUC7L/SFSWAP/DDX1/GEMIN2/SRPK1/SNRPD3/PRPF6/SF3A2/PRPF19/SRSF9/SF3B1/SRSF6/SNRPC/SNRPD2/LSM4/SRPK2/NCBP1/SCAF11/SNRPG/SNRNP200/LUC7L2/CELF1/PSIP1/SF1/USP39/DDX23/SNRPE/SRSF10
BP	GO:1904356	regulation of telomere maintenance via telomere lengthening	29/3433	60/16568	1.66e-06	3.77e-05	29	PRKCQ/SMG6/MAP2K7/XRCC5/MAPKAPK5/TINF2/MAPK1/MAPK3/CCT4/NEK2/TCP1/DKC1/NAT10/CCT7/PARP1/CCT6A/HMBOX1/ATM/NEK7/HNRNPU/CCT8/CCT3/CCT2/EXOSC10/TNKS/CTC1/AURKB/SMG5/PINX1
BP	GO:0045732	positive regulation of protein catabolic process	87/3433	263/16568	1.68e-06	3.79e-05	87	CDC27/PSMC4/SNX1/PIAS1/CUL1/USP13/NSF/ITCH/KEAP1/PSMC5/AURKA/ANAPC5/PSME1/EZR/XBP1/RHBDD3/SGSM3/PSMA3/PSME2/PSMA7/TRIB3/CSNK2A1/CCDC22/FMR1/OAZ1/SGTA/FZR1/GSK3A/PSMA2/DVL1/PSMD3/CDKN1B/USP5/FBXO5/NFE2L2/TNFAIP3/FBXL5/PTK2B/RNF114/PSMA1/CBFA2T3/LDLR/CDC16/SNX9/EDEM1/UBQLN1/DAB2IP/UQCC2/SORL1/BARD1/AKT1/DTL/NKD2/MSN/TAF1/UBC/ADAM8/RNF144A/ANAPC1/BUB3/BUB1B/RNF166/PSMB4/MAD2L1/PACSIN3/PSMC3/PLK1/DDB…
BP	GO:0007093	mitotic cell cycle checkpoint	59/3433	160/16568	1.71e-06	3.84e-05	59	MAD1L1/BRCA1/FOXN3/GTSE1/TOP2B/AURKA/CLSPN/E2F1/RGCC/NBN/CDKN1B/CNOT2/TTK/RPL24/SYF2/CENPF/RPA2/ZWINT/CDK2/MAD2L1BP/PCID2/PRMT1/E2F8/TOP2A/PCNA/TAOK3/RPS6/NABP2/RB1/PML/FANCI/TICRR/CARM1/CNOT9/ATM/UBC/CENPJ/BUB3/BUB1B/RPL26/MAD2L1/PLK1/CDT1/BUB1/CDK1/SETMAR/MUS81/PIDD1/GEN1/AURKB/CHEK2/KNTC1/FOXO4/MUC1/BLM/TFDP1/CNOT7/UBA52/PRKDC
BP	GO:0032479	regulation of type I interferon production	48/3433	122/16568	1.89e-06	4.24e-05	48	CREBBP/RNF216/ITCH/XRCC5/POLR2E/POLR3H/YY1/PQBP1/NFKB1/TNFAIP3/NMI/LRRFIP1/IRF1/PIN1/IRF5/TRAF3/PTPN22/DHX9/IL10/NLRC5/HSPD1/POLR2K/POLR3A/UBC/POLR3K/IFI16/POLR2H/HMGB2/SYK/NLRC3/POLR3D/POLR1C/RELA/RNF26/POLR2L/SETD2/UBA7/NPLOC4/TBK1/TRAIP/IRAK1/TMEM173/POLR3C/ISG15/HMGB1/XRCC6/UBA52/PRKDC
BP	GO:0051438	regulation of ubiquitin-protein transferase activity	48/3433	122/16568	1.89e-06	4.24e-05	48	CDC27/PSMC4/CUL1/PSMC5/ANAPC5/PSME1/ABL1/PSMA3/PSME2/PSMA7/TRIB3/FZR1/PSMA2/PSMD3/FBXO5/GORASP1/PARK7/MASTL/CDK2/PIN1/PSMA1/CDC16/RAB1A/ARRDC4/RPL11/DCUN1D2/UBC/ANAPC1/BUB3/BUB1B/PSMB4/ZYG11B/MAD2L1/PSMC3/BAG5/PLK1/BMI1/FEM1B/UBE2E1/CDK1/RPS7/PSMD1/ANAPC2/UBE2N/UBE2L3/PSMB8/PSMB10/UBA52
BP	GO:1903312	negative regulation of mRNA metabolic process	34/3433	76/16568	2.06e-06	4.58e-05	34	THRAP3/SFSWAP/U2AF2/YBX1/ELAVL1/PABPC1/ZC3H14/E2F1/FMR1/C1QBP/SRSF9/MAPK14/SRSF7/SRSF4/TARDBP/SRSF6/SYNCRIP/DHX9/TRA2B/CDK9/BARD1/HNRNPD/NBAS/HNRNPU/DYRK1A/MAPKAPK2/HNRNPK/SECISBP2/SRSF10/SUPT5H/CTR9/MTOR/NELFE/RNPS1
BP	GO:0043393	regulation of protein binding	70/3433	201/16568	2.21e-06	4.92e-05	70	PLXND1/KDM1A/SPAG9/DDX11/BTBD1/CDC42/PRKACA/GTSE1/USP33/SMARCD3/ADD1/AURKA/FKBP1A/ABL1/MFNG/TFIP11/STK4/TRIB3/MAPRE1/PIM2/ARHGEF7/MAPK3/STK3/AES/TGFBR1/DVL1/MAPK8/GTPBP4/HDAC5/RIPOR2/ITGA4/PARK7/ITGB1BP1/TRAF2/PIN1/RAN/NES/EIF2S1/CAMK1/IL10/DAB2IP/DERL1/ARRB1/SORL1/TDG/ARRB2/CARM1/RPL11/PTPRF/SNAPIN/RALB/TAF1/TCF7L2/UBASH3B/PLCL2/TIAM1/SPPL3/CDK5/CTHRC1/PCBD1/PLK1/NKX3-1/TMC8/BCL2/PPP1CA/AURKB/RU…
BP	GO:0009132	nucleoside diphosphate metabolic process	53/3433	140/16568	2.27e-06	5.02e-05	53	AK2/NUP160/NDC1/PFKP/PKM/NUP133/ENO1/SEH1L/NUP50/AAAS/NUP188/HIF1A/RAE1/PGK1/OGDH/NUP88/ALDOC/NUP98/NUP107/GAPDH/TPI1/TJP2/NUP43/NUP153/NUP85/CBFA2T3/MPP1/NUP210/DLG4/AMPD3/CMPK2/LDHA/NUPL2/NUP54/NCOR1/ARNT/OGT/ALDOA/RANBP2/NUP205/ADPGK/HK2/CMPK1/NUP35/NUDT5/DDIT4/DTYMK/PGAM1/SCRIB/POM121/ENTPD4/NUP62/EIF6
BP	GO:0007004	telomere maintenance via telomerase	31/3433	67/16568	2.39e-06	5.27e-05	31	PRKCQ/SMG6/MAP2K7/XRCC5/MAPKAPK5/TINF2/MAPK1/MAPK3/PTGES3/CCT4/SMG7/NEK2/TCP1/DKC1/NAT10/CCT7/WRAP53/CCT6A/HMBOX1/ATM/NEK7/HNRNPU/CCT8/CCT3/CCT2/EXOSC10/TNKS/CTC1/AURKB/SMG5/PINX1
BP	GO:0002768	immune response-regulating cell surface receptor signaling pathway	110/3433	354/16568	2.41e-06	5.29e-05	110	FGR/CD38/CREBBP/CD4/FYN/PSMC4/WAS/PRKCH/CUL1/CYFIP2/TAB2/PRKCQ/CDC42/PRKACA/NFATC3/ACTB/PAG1/ICAM3/MAP2K7/PTPRC/LAT2/PSMC5/PSME1/EZR/ABL1/MAPK1/PSMA3/RPS6KA5/NFKBIA/PSME2/SLA2/PSMA7/MAPK3/CSK/IKBKB/CD79A/PSMA2/RAPGEF1/MAPK8/PLEKHA1/PSMD3/ICAM2/NFKB1/LPXN/PTPN6/ZAP70/ACTR3/WIPF1/CR2/STK11/LAX1/PLCG1/CCR7/IGLL1/PSMA1/NFATC1/RFTN1/RAF1/KRAS/VAV3/PTPN22/MAP3K7/TESPA1/BLK/ABI1/PDPK1/VAV1/PIK3R1/TNFRSF…
BP	GO:0031572	G2 DNA damage checkpoint	20/3433	35/16568	2.52e-06	5.52e-05	20	BRCA1/FOXN3/CLSPN/RBBP8/NBN/FZR1/SYF2/TAOK3/FANCI/DTL/ATM/CHEK1/MAPKAPK2/ABRAXAS1/PLK1/CDK1/MUS81/FOXO4/BRCC3/BLM
BP	GO:0046782	regulation of viral transcription	29/3433	61/16568	2.54e-06	5.52e-05	29	POLR2B/CTDP1/NUCKS1/POLR2E/SMARCB1/SNW1/TRIM14/PFN1/HDAC1/TARDBP/ZNF639/GTF2F1/SMARCA4/DHX9/CDK9/IFITM3/POLR2K/RRP1B/POLR2H/PSMC3/TRIM8/JUN/POLR2L/NELFA/SP1/NELFB/SUPT5H/NELFE/SUPT4H1
BP	GO:0043900	regulation of multi-organism process	116/3433	378/16568	2.54e-06	5.52e-05	116	CD4/RNF216/POLR2B/PUM2/TRAF3IP2/CTDP1/INTS13/NUCKS1/PABPC1/ITCH/PPIE/B4GALT1/AURKA/PPP2R3C/SRPK1/IL12RB1/POLR2E/SMARCB1/CTSG/SNW1/VAPA/FMR1/PQBP1/MAPK3/TRIM35/PPP2R1A/ZC3HAV1/TRIM14/SMC3/PFN1/C1QBP/DDX5/SMURF2/HSPA8/ARHGDIB/GAPDH/SNX3/FOXP1/HDAC1/TNFAIP3/TARDBP/ZNF639/PRDX4/VAPB/STAU1/GTF2F1/TBC1D20/SMARCA4/SPINK2/ILF3/BST2/TRIM28/TRAF3/TOP2A/SRPK2/DHX9/IL10/CDK9/PML/IFITM3/POLR2K/NOTCH1/TKFC/BCL…
BP	GO:0043966	histone H3 acetylation	28/3433	58/16568	2.58e-06	5.57e-05	28	BRCA1/JADE2/JADE1/KAT6A/SMARCB1/BRD1/KAT2A/POLE4/DR1/KMT2A/ELP3/MAP3K7/TAF5L/KAT7/POLE3/CHEK1/TADA1/BRPF1/CRTC2/YEATS2/MEAF6/TAF10/ING5/SIN3A/PER1/WDR5/LDB1/TRIM16
BP	GO:0051783	regulation of nuclear division	64/3433	180/16568	2.69e-06	5.79e-05	64	MAD1L1/CDC27/ANLN/TACC3/RANBP3/CUL3/CDC42/SMC1A/AURKA/CDC6/RANBP1/OSM/STAG2/RGCC/FZR1/SMC3/PPP1R9B/CDKN1B/FBXO5/TTK/NEK2/CENPF/STAG1/MAD2L1BP/PCID2/DLGAP5/PIN1/PKMYT1/CDC16/CEP85/ESPL1/BORA/NUMA1/NUSAP1/KIF11/KIF20B/RB1/CDCA5/MKI67/ATM/CHEK1/HNRNPU/RANBP2/CCSAP/BUB3/BUB1B/NPM2/MAD2L1/RAD21/PLK1/CDT1/BUB1/MTBP/TNKS/GEN1/CD28/RCC1/CEP97/PLCB1/KNTC1/SMC5/NUP62/PHB2/PDXP
BP	GO:0009161	ribonucleoside monophosphate metabolic process	101/3433	320/16568	2.87e-06	6.15e-05	101	AK2/NADK/UQCRC1/BID/NDUFS1/NUP160/NDC1/PFKP/PKM/NUP133/ENO1/NT5C2/CAD/SEH1L/NUP50/AAAS/NUP188/ATP5D/NDUFB7/HIF1A/RAE1/PGK1/OGDH/PPIF/NUP88/ALDOC/HSPA8/NUP98/TCIRG1/NUP107/GAPDH/TPI1/COX7A2L/PARK7/AMPD2/ATP5F1/TJP2/NUP43/NUP153/NUP85/PAICS/PPAT/NDUFA5/CBFA2T3/UCK1/MPP1/NUP210/FIGNL1/DLG4/AMPD3/LDHA/NT5E/ATP5G2/NUPL2/UQCC2/NUP54/NCOR1/ADCYAP1/UCK2/ARNT/PARP1/NDUFB11/OGT/PRPS1/NDUFB9/AK3/SLC25A25/AL…
BP	GO:0042769	DNA damage response, detection of DNA damage	21/3433	38/16568	2.96e-06	6.33e-05	21	RFC2/MRPS35/POLD1/RAD18/POLD3/DNAJA1/POLD2/RFC5/RPA2/MRPS26/RPA1/PCNA/RFC3/NEK1/CUL4A/DTL/PARP1/UBC/DDB1/MRPS11/UBA52
BP	GO:0050686	negative regulation of mRNA processing	18/3433	30/16568	3.08e-06	6.55e-05	18	SFSWAP/U2AF2/ZC3H14/C1QBP/SRSF9/SRSF7/SRSF4/SRSF6/TRA2B/CDK9/BARD1/DYRK1A/HNRNPK/SRSF10/SUPT5H/CTR9/NELFE/RNPS1
BP	GO:0051099	positive regulation of binding	61/3433	170/16568	3.25e-06	6.89e-05	61	PLXND1/KDM1A/PLAUR/DDX11/WAPL/USP33/ADD1/FKBP1A/ABL1/MFNG/EIF3D/STK4/TRIB3/MAPRE1/FMR1/ARHGEF7/STK3/EIF3E/ERCC2/MED25/EDF1/KAT2A/RIPOR2/GMNN/EIF4G1/PARK7/TWIST1/TRAF2/TRIM28/RARA/RAN/EIF2S1/DHX9/CDK9/NCBP1/DERL1/ARRB1/RB1/RPL11/PARP1/CALM2/RALB/CDCA5/TAF1/HMBOX1/TCF7L2/CEBPG/PLCL2/TIAM1/SPPL3/SKI/CALM3/PYGO2/HMGB2/CDK5/CTHRC1/CDT1/TMEM173/HSF1/HMGB1/PINX1
BP	GO:0045540	regulation of cholesterol biosynthetic process	22/3433	41/16568	3.33e-06	7.04e-05	22	NFYA/NFYC/IDI1/SREBF1/FDFT1/SCD/SEC14L2/SQLE/ERLIN1/KPNB1/SC5D/NFYB/POR/RAN/MBTPS1/SOD1/GGPS1/ABCG1/FASN/ELOVL6/SP1/SREBF2
BP	GO:0006283	transcription-coupled nucleotide-excision repair	32/3433	71/16568	3.35e-06	7.06e-05	32	LIG3/ERCC1/POLR2B/RFC2/POLD1/XRCC1/XAB2/POLD3/PPIE/POLR2E/ERCC2/LIG1/POLD2/PRPF19/GTF2H1/RFC5/COPS7A/RPA2/RPA1/PCNA/RFC3/ERCC5/CUL4A/COPS3/POLR2K/UBC/POLR2H/DDB1/POLR2L/TCEA1/HMGN1/UBA52
BP	GO:1903364	positive regulation of cellular protein catabolic process	69/3433	200/16568	3.8e-06	7.98e-05	69	CDC27/PSMC4/PIAS1/CUL1/USP13/KEAP1/PSMC5/AURKA/ANAPC5/PSME1/EZR/XBP1/PSMA3/PSME2/PSMA7/TRIB3/CCDC22/FMR1/SGTA/FZR1/PSMA2/DVL1/PSMD3/USP5/FBXO5/NFE2L2/TNFAIP3/FBXL5/PTK2B/RNF114/PSMA1/CBFA2T3/LDLR/CDC16/EDEM1/UBQLN1/DAB2IP/UQCC2/AKT1/NKD2/MSN/TAF1/UBC/RNF144A/ANAPC1/BUB3/BUB1B/RNF166/PSMB4/MAD2L1/PSMC3/PLK1/UBE2E1/CDK1/RNF139/PSMD1/ANAPC2/ARIH2/ZFAND2A/RAD23A/PTTG1IP/UBQLN2/SUMO2/SMURF1/PSMB8/PSMB…
BP	GO:0043547	positive regulation of GTPase activity	116/3433	381/16568	3.87e-06	8.1e-05	116	ALS2/RABEP1/RANBP3/TBC1D22A/GDI2/TBC1D22B/MYO9A/TBC1D25/RASGRP2/GNB5/ACAP1/ARHGAP15/ARHGEF1/SMAP2/ARHGAP4/MYO9B/RANBP1/TBC1D10A/SGSM3/RANGAP1/RIN3/ARFGAP1/ARHGEF7/ARHGEF10/ANKRD27/AKT2/CHN2/EZH2/RAPGEF1/ARHGAP21/GIT1/RGS9/CORO1C/RASAL1/ARHGDIB/ACAP2/ECT2/APC2/RAB3GAP1/PTK2B/TBC1D15/ARHGAP9/PREX1/TRIP10/TBC1D20/CCR7/PIN1/SNX9/TBC1D5/ACAP3/RAP1GAP2/ARHGEF11/AGAP3/VAV3/ARHGAP32/AGAP2/DOCK10/DAB2IP/A…
BP	GO:0050853	B cell receptor signaling pathway	25/3433	50/16568	3.95e-06	8.24e-05	25	CD38/PRKCH/PTPRC/LAT2/ABL1/MAPK1/CD79A/PLEKHA1/LPXN/PTPN6/IGLL1/RFTN1/VAV3/PTPN22/BLK/PLCL2/SYK/PRKCB/CD300A/PIK3CD/BCL2/KLHL6/GCSAM/LCK/SLC39A10
BP	GO:0010833	telomere maintenance via telomere lengthening	34/3433	78/16568	4.2e-06	8.73e-05	34	RAD51/PRKCQ/SMG6/MAP2K7/XRCC5/MAPKAPK5/TINF2/MAPK1/MAPK3/PTGES3/CCT4/SMG7/NEK2/DCLRE1B/TCP1/DKC1/NAT10/CCT7/WRAP53/PARP1/CCT6A/HMBOX1/ATM/NEK7/HNRNPU/CCT8/CCT3/CCT2/EXOSC10/TNKS/CTC1/AURKB/SMG5/PINX1
BP	GO:0006414	translational elongation	48/3433	125/16568	4.23e-06	8.75e-05	48	MRPS10/MRPS35/MRPS34/MRPS18A/EEF2K/EEF1D/MRPL4/MRPL27/MRPL18/MRPS15/MRPS14/MRPS2/MRPS7/MRPS26/MRPL34/C12orf65/MRPS25/EEFSEC/EIF5A/DAP3/DPH2/MRPL15/EIF4A3/SRP9/MRPS5/DPH7/USP16/MRPL17/MRPL16/EEF2/ZNF598/MRPL13/CHCHD1/MRPL48/RPLP2/TUFM/MRPL14/MRPS11/MRPS16/MRPL54/MRPL40/SECISBP2/MRPL21/MRPL42/MRPS18B/MRPL23/MRPL20/MRPS6
BP	GO:0009266	response to temperature stimulus	75/3433	223/16568	4.31e-06	8.89e-05	75	FKBP4/CREBBP/NUP160/NDC1/NUP133/PRKACA/MAP2K7/SEH1L/DNAJA1/NUP50/AAAS/NUP188/OSM/MAPK1/NFKBIA/RAE1/RBBP7/MAPK3/DNAJB6/BAG1/RPS6KB1/NUP88/HSPA8/NUP98/PTGES3/NUP107/EIF2B4/HTRA2/RPA2/EIF2B2/NUP43/LRP11/HSPH1/NUP153/NUP85/DNAJB1/NUP210/RPA1/EIF2S1/NUPL2/NUP54/ARRB2/RPTOR/SOD1/TRPM2/AKT1/HSPD1/EIF2B5/PLAC8/CAMK2G/MKI67/HIKESHI/ATM/BAG3/RANBP2/NUP205/CCAR2/NR2F6/IER5/MAPKAPK2/NUP35/PSIP1/BAG5/MLST8/EI…
BP	GO:0043470	regulation of carbohydrate catabolic process	33/3433	75/16568	4.52e-06	9.29e-05	33	NUP160/NDC1/NUP133/SEH1L/NUP50/AAAS/NUP188/HIF1A/RAE1/GSK3A/NUP88/NUP98/NUP107/NUP43/NUP153/NUP85/CBFA2T3/NUP210/NUPL2/NUP54/NCOR1/ARNT/OGT/RANBP2/NUP205/NUP35/DDIT4/PGAM1/HMGB1/POM121/NUP62/PPP1CB/EIF6
BP	GO:0051973	positive regulation of telomerase activity	20/3433	36/16568	4.57e-06	9.34e-05	20	PRKCQ/MAP2K7/XRCC5/MAPKAPK5/MAPK1/MAPK3/PTGES3/CCT4/NEK2/TCP1/DKC1/MYC/HNRNPD/WRAP53/NVL/HMBOX1/NEK7/CCT2/TNKS/AURKB
BP	GO:1904358	positive regulation of telomere maintenance via telomere lengthening	20/3433	36/16568	4.57e-06	9.34e-05	20	PRKCQ/MAP2K7/XRCC5/MAPKAPK5/MAPK1/MAPK3/CCT4/NEK2/TCP1/DKC1/CCT7/CCT6A/HMBOX1/ATM/NEK7/CCT8/CCT3/CCT2/TNKS/AURKB
BP	GO:0006297	nucleotide-excision repair, DNA gap filling	15/3433	23/16568	4.8e-06	9.76e-05	15	LIG3/RFC2/POLD1/XRCC1/POLD3/LIG1/POLD2/RFC5/RPA2/RPA1/PCNA/RFC3/UBC/POLE/UBA52
BP	GO:0035518	histone H2A monoubiquitination	1933-12-01	16/16568	4.82e-06	9.78e-05	12	KDM2B/RNF2/DDB2/PCGF6/RYBP/RNF168/DDB1/BMI1/PCGF5/BCOR/PCGF3/RING1
BP	GO:0009167	purine ribonucleoside monophosphate metabolic process	97/3433	308/16568	4.96e-06	0.000100078	97	AK2/NADK/UQCRC1/BID/NDUFS1/NUP160/NDC1/PFKP/PKM/NUP133/ENO1/NT5C2/SEH1L/NUP50/AAAS/NUP188/ATP5D/NDUFB7/HIF1A/RAE1/PGK1/OGDH/PPIF/NUP88/ALDOC/HSPA8/NUP98/TCIRG1/NUP107/GAPDH/TPI1/COX7A2L/PARK7/AMPD2/ATP5F1/TJP2/NUP43/NUP153/NUP85/PAICS/PPAT/NDUFA5/CBFA2T3/MPP1/NUP210/FIGNL1/DLG4/AMPD3/LDHA/NT5E/ATP5G2/NUPL2/UQCC2/NUP54/NCOR1/ADCYAP1/ARNT/PARP1/NDUFB11/OGT/PRPS1/NDUFB9/AK3/SLC25A25/ALDOA/NDUFC2/RAN…
BP	GO:2000058	regulation of protein ubiquitination involved in ubiquitin-dependent protein catabolic process	42/3433	105/16568	4.97e-06	0.000100078	42	CDC27/PSMC4/CUL1/PSMC5/ANAPC5/PSME1/PSMA3/PSME2/PSMA7/CCDC22/SGTA/FZR1/PSMA2/SUFU/PSMD3/FBXO5/UBE3A/PDCL3/PTK2B/PSMA1/CDC16/PML/RPL11/TAF1/UBC/ANAPC1/BUB3/BUB1B/PSMB4/MAD2L1/PSMC3/PLK1/UBE2E1/CDK1/RNF139/RPS7/PSMD1/ANAPC2/SMURF1/PSMB8/PSMB10/UBA52
BP	GO:0043902	positive regulation of multi-organism process	61/3433	172/16568	5.01e-06	0.000100459	61	CD4/POLR2B/PUM2/CTDP1/NUCKS1/PABPC1/PPIE/AURKA/SRPK1/POLR2E/SMARCB1/SNW1/VAPA/FMR1/MAPK3/SMC3/PFN1/C1QBP/SMURF2/HSPA8/GAPDH/ZNF639/VAPB/STAU1/GTF2F1/TBC1D20/SMARCA4/TOP2A/SRPK2/DHX9/CDK9/POLR2K/NOTCH1/BCL2L11/PRKCA/RRP1B/ADAR/POLR2H/DDB1/LGALS9/PPIH/CFL1/JUN/POLR2L/CD28/RAD23A/PRF1/PLCB1/TBK1/CIB1/NELFA/SP1/NELFB/SUPT5H/PPIA/ADARB1/UNC13B/CNOT7/NELFE/SUPT4H1/TMEM250
BP	GO:0010639	negative regulation of organelle organization	104/3433	336/16568	5.44e-06	0.000108368	104	MAD1L1/FKBP4/SLC25A5/LIG3/BRCA1/ERCC1/WAS/CLEC16A/PHF23/CAPG/MAP4/WAPL/KDM4A/ARFGEF1/SMG6/XRCC1/CAPZB/XRCC5/DNM2/ADD1/DNMT3B/TINF2/HDAC6/SMARCB1/OSM/MAPRE1/RGCC/CORO1A/CCP110/NBN/UBR5/ANKRD27/MTPN/KDM4C/PPIF/PFN1/VAT1/ASF1A/FBXO5/TTK/HTRA2/NEK2/CENPF/SET/TWIST1/MKKS/PCID2/GMFG/DNMT1/TOP2A/H3F3B/NAT10/ESPL1/CKAP2/CDK5RAP2/HMGA1/TRIM54/ARRB2/TBCD/AKT1/PARP1/TBC1D7/TBC1D7-LOC100130357/ATM/CHEK1/HNRN…
BP	GO:0006110	regulation of glycolytic process	30/3433	66/16568	5.44e-06	0.000108368	30	NUP160/NDC1/NUP133/SEH1L/NUP50/AAAS/NUP188/HIF1A/RAE1/NUP88/NUP98/NUP107/NUP43/NUP153/NUP85/CBFA2T3/NUP210/NUPL2/NUP54/NCOR1/ARNT/OGT/RANBP2/NUP205/NUP35/DDIT4/PGAM1/POM121/NUP62/EIF6
BP	GO:0019985	translesion synthesis	22/3433	42/16568	5.63e-06	0.000111365	22	REV3L/RFC2/NEXMIF/POLD1/POLD3/POLE2/POLD2/RFC5/RPA2/ZBTB1/POLN/RPA1/PCNA/RFC3/REV1/DTL/UBC/PCLAF/UBA7/NPLOC4/ISG15/UBA52
BP	GO:0006732	coenzyme metabolic process	108/3433	352/16568	5.63e-06	0.000111365	108	CD38/NADK/NUP160/NDC1/MPC1/MTHFD2/PFKP/PKM/COASY/ACSL4/NUP133/KCNAB2/ENO1/SEH1L/NUP50/AAAS/NUP188/ACOT7/SCD/TECR/SLC25A1/HIF1A/MTHFD1/PCK2/RAE1/AHCY/PGK1/QPRT/OGDH/PNPO/NUP88/ALDOC/PDHX/NUP98/NUP107/GAPDH/TPI1/SPR/DLST/ELOVL3/NUP43/MTHFD1L/AMD1/NUP153/NUP85/PANK2/CBFA2T3/PGLS/ACLY/PDHA1/NUP210/LDHA/NT5E/SUCLA2/NUPL2/FPGS/SLC5A6/NUP54/NCOR1/PGD/ARNT/MDH2/OGT/PDSS1/ALDOA/DLAT/GPD1L/RANBP2/RPIA/DBI/…
BP	GO:0009126	purine nucleoside monophosphate metabolic process	97/3433	309/16568	5.78e-06	0.000113959	97	AK2/NADK/UQCRC1/BID/NDUFS1/NUP160/NDC1/PFKP/PKM/NUP133/ENO1/NT5C2/SEH1L/NUP50/AAAS/NUP188/ATP5D/NDUFB7/HIF1A/RAE1/PGK1/OGDH/PPIF/NUP88/ALDOC/HSPA8/NUP98/TCIRG1/NUP107/GAPDH/TPI1/COX7A2L/PARK7/AMPD2/ATP5F1/TJP2/NUP43/NUP153/NUP85/PAICS/PPAT/NDUFA5/CBFA2T3/MPP1/NUP210/FIGNL1/DLG4/AMPD3/LDHA/NT5E/ATP5G2/NUPL2/UQCC2/NUP54/NCOR1/ADCYAP1/ARNT/PARP1/NDUFB11/OGT/PRPS1/NDUFB9/AK3/SLC25A25/ALDOA/NDUFC2/RAN…
BP	GO:1901992	positive regulation of mitotic cell cycle phase transition	28/3433	60/16568	5.93e-06	0.000116582	28	CUL3/SMARCD3/CDC45/CDC6/APEX1/EIF4G1/CCND2/DLGAP5/ANXA1/CDK4/ESPL1/RB1/CUL4A/RPTOR/DTL/CDCA5/CDT1/MECP2/SIN3A/WNT10B/CDK1/PLRG1/MTBP/RCC2/UBE2E2/PLCB1/AIF1/PHB2
BP	GO:0016578	histone deubiquitination	14/3433	21/16568	6.88e-06	0.000134281	14	SART3/ATXN7L3/KAT2A/ENY2/USP22/USP21/USP16/MYSM1/ATXN7/BAP1/USP49/TAF10/ASXL1/BRCC3
BP	GO:0071459	protein localization to chromosome, centromeric region	14/3433	21/16568	6.88e-06	0.000134281	14	CENPQ/CTCF/TTK/CENPA/KNL1/RB1/BUB1B/CDT1/CDK1/TRAPPC12/MTBP/HASPIN/AURKB/RCC2
BP	GO:1904353	regulation of telomere capping	16/3433	26/16568	6.94e-06	0.00013508	16	ERCC1/PRKCQ/SMG6/XRCC1/MAP2K7/MAPKAPK5/MAPK1/MAPK3/NBN/NEK2/HNRNPD/NABP2/ATM/NEK7/TNKS/AURKB
BP	GO:0006090	pyruvate metabolic process	50/3433	134/16568	6.98e-06	0.000135345	50	NUP160/NDC1/MPC1/PFKP/PKM/NUP133/ENO1/SEH1L/NUP50/AAAS/NUP188/HIF1A/PCK2/RAE1/PGK1/OGDH/NUP88/ALDOC/PDHX/NUP98/NUP107/GAPDH/TPI1/NUP43/GLO1/NUP153/NUP85/CBFA2T3/PDHA1/NUP210/LDHA/NUPL2/NUP54/NCOR1/ARNT/OGT/ALDOA/DLAT/RANBP2/NUP205/ADPGK/HK2/NUP35/PDP1/DDIT4/PDHB/PGAM1/POM121/NUP62/EIF6
BP	GO:0032543	mitochondrial translation	46/3433	120/16568	7.01e-06	0.00013556	46	MRPS10/MRPS35/MRPS34/NOA1/MRPS18A/MTG2/MRPL4/GARS/C1QBP/MRPL27/MRPL18/MRPS15/NSUN4/DARS2/MRPS14/MRPS2/MRPS7/MRPS26/MRPL34/C12orf65/MRPS25/DAP3/UQCC2/MRPL15/LRPPRC/MRPS5/RARS2/MRPL17/MRPL16/MRPL13/CHCHD1/TRMT10C/MRPL48/MRPL14/MRPS11/MRPS16/MRPL54/MRPL40/MRPL21/MRPL42/MRPS18B/MRPL23/MRPL20/MRPS6/MPV17L2/GATC
BP	GO:0010822	positive regulation of mitochondrion organization	60/3433	170/16568	7.1e-06	0.000136298	60	PLAUR/BID/U2AF2/STARD7/WBP11/HUWE1/PPP1R13B/DYNLL1/HDAC6/HPS4/FBXO7/MIEF1/DDHD1/HIF1A/SLC17A9/E2F1/BMF/BBC3/CDC37/GSK3A/MAPK8/PPIF/KAT2A/CAMKK2/HTRA2/WDR75/FAM20B/PARK7/RHOU/MFN2/PPP3CC/TNFSF10/PLAGL2/YWHAH/RAC2/YWHAQ/NMT1/ACTL6A/SELENOI/PMAIP1/SAE1/TP53BP2/POLR3A/BCL2L11/MIS18A/HK2/UBE2J2/U2AF1/BAP1/YWHAZ/YWHAB/BCL2/ATG13/BNIP3/ARIH2/UBE2L3/TFDP1/SMURF1/SREBF2/WDR46
BP	GO:0018105	peptidyl-serine phosphorylation	91/3433	287/16568	7.1e-06	0.000136298	91	PRKCH/FNIP2/ATP2B4/PRKCQ/CDC42/NCK2/PRKACA/MKNK1/AURKA/MAPKAPK5/CLSPN/MKNK2/OSM/MAPK1/VRK1/RPS6KA5/STK4/MAPK3/IKBKB/VRK3/AKT2/GSK3A/TGFBR1/MAPK8/CAMKK2/CREBL2/MAPK14/STK38/VEGFA/TTK/MAPKAPK3/EIF4G1/PARK7/STK11/MASTL/PKN1/CDK2/MAP2K2/RAF1/CSNK1G2/CAMK1/CAB39/RIPK1/ARRB1/PRKG2/NTRK3/PDPK1/ARRB2/RPTOR/AKT1/CNOT9/TLK2/TAF1/CAMK2G/ATM/CAMK4/GPD1L/STK32B/PRKCA/PLCL2/DYRK1A/DMTN/MAPKAPK2/IL24/TGFBR2/DCL…
BP	GO:0051249	regulation of lymphocyte activation	120/3433	402/16568	7.61e-06	0.000145621	120	MAD1L1/CD38/CD4/FYN/CD6/HMGB3/PRKCQ/CDC42/NCK2/TFRC/TBX21/MLH1/UNG/PAG1/ITCH/RIF1/PTPRC/SIRPG/FLT3LG/PPP2R3C/DHPS/IL12RB1/ABL1/XBP1/FBXO7/RHBDD3/SLA2/ATP11C/CORO1A/CSK/JAK3/MAP3K8/ZMIZ1/NSD2/CD5/PTPN6/RIPOR2/ZAP70/IGFBP2/CD2/TNFSF4/TNFAIP3/MYB/HSPH1/TMEM131L/LAX1/CD244/PKN1/IRF1/PCID2/CCR7/ZBTB1/TRAF2/IGLL1/RAC2/RARA/FLOT2/VAV3/PTPN22/ANXA1/DTX1/MAP3K7/TESPA1/IL10/SIT1/PDPK1/VAV1/SOD1/AKT1/SOX13/…
BP	GO:0051056	regulation of small GTPase mediated signal transduction	96/3433	307/16568	7.7e-06	0.000147013	96	ALS2/CUL3/TRIO/GDI2/PSD/ARFGEF1/MYO9A/RHOA/CDC42/ARHGAP15/ARHGEF1/DNM2/ARHGAP4/ABL1/MYO9B/CYTH4/SGSM3/ARHGEF7/PPP2CB/ARHGEF10/ARHGEF18/CHN2/RAPGEF1/ARHGAP21/SHOC2/CYTH1/ARHGEF17/MADD/FOXM1/RASAL1/ARHGDIB/RIPOR2/ECT2/RHOU/MFN2/SSX2IP/KIF14/RHOQ/GNA13/ARHGAP9/PREX1/GPR18/PSD4/TRIP10/AMOT/PLEKHG3/FGD3/RAC2/RAF1/RAP1GAP2/ARHGEF11/KRAS/VAV3/ARHGAP32/DAB2IP/ARRB1/LPAR6/RHOF/GPR65/ARHGAP17/ARHGDIA/VAV1/…
BP	GO:0042273	ribosomal large subunit biogenesis	30/3433	67/16568	7.91e-06	0.0001504	30	LAS1L/MRTO4/NLE1/RPL6/PES1/SNU13/RPL3/FTSJ3/PAK1IP1/RPL24/RPF1/GTF3A/DHX30/RPL35/RSL24D1/WDR12/RPL11/RPL7L1/RPL10/RPL7/RPL7A/RPL26/RSL1D1/RRS1/NOC2L/RPL12/SDAD1/RPL10A/EIF6/MRPL20
BP	GO:0016572	histone phosphorylation	20/3433	37/16568	8.02e-06	0.00015202	20	BAZ1B/AURKA/VRK1/RPS6KA5/FMR1/MAPK3/AKAP8/TWIST1/PKN1/CDK2/CDK9/DCAF1/CCNA2/ATM/CHEK1/PRKCA/PRKCB/CDK1/HASPIN/AURKB
BP	GO:0050852	T cell receptor signaling pathway	59/3433	167/16568	8.13e-06	0.000153734	59	CD4/FYN/PSMC4/WAS/CUL1/TAB2/PRKCQ/PAG1/PTPRC/PSMC5/PSME1/EZR/MAPK1/PSMA3/NFKBIA/PSME2/PSMA7/CSK/IKBKB/PSMA2/PSMD3/NFKB1/PTPN6/ZAP70/STK11/PLCG1/CCR7/PSMA1/RFTN1/PTPN22/MAP3K7/TESPA1/PDPK1/PIK3R1/TNFRSF21/CD226/UBC/SPPL3/PSMB4/UBASH3A/TRAT1/PSMC3/CD300A/INPP5D/PIK3CD/PRNP/RELA/PSMD1/PTPN2/UBE2N/CD28/LCK/ADA/CD247/CD3E/PSMB8/PSMB10/DENND1B/UBA52
BP	GO:1903578	regulation of ATP metabolic process	37/3433	90/16568	8.5e-06	0.00016008	37	NUP160/NDC1/NUP133/ENO1/SEH1L/NUP50/AAAS/NUP188/HIF1A/RAE1/PPIF/NUP88/NUP98/NUP107/PARK7/NUP43/NUP153/NUP85/CBFA2T3/NUP210/NUPL2/UQCC2/NUP54/NCOR1/ARNT/PARP1/OGT/RANBP2/NUP205/NUP35/DDIT4/CDK1/PGAM1/SLC25A33/POM121/NUP62/EIF6
BP	GO:0030099	myeloid cell differentiation	111/3433	367/16568	8.65e-06	0.000162378	111	CREBBP/PAFAH1B1/CD4/HMGB3/ARID4A/KMT2C/SBNO2/PRKCQ/TFE3/JMJD6/CDC42/WDR1/TFRC/TNRC6C/KAT6A/ADD1/TESC/MAEA/SETD1A/THOC5/RBFOX2/MYH9/HIF1A/DHRS2/NFKBIA/KAT8/ERCC2/RPS19/JAK3/SH3PXD2A/SLC11A2/PTPN6/MAPK14/VEGFA/FOXP1/HDAC1/KMT2A/CREB1/FOXO3/TJP2/PTBP3/GPR68/PTK2B/GLO1/MED1/CCR7/PRMT1/ASH2L/CBFA2T3/ZBTB46/RARA/H3F3B/TSPAN2/CDC73/ABI1/MYC/RPS6/RIPK1/RB1/CUL4A/PML/ARNT/PARP1/TCTA/PIK3R1/PIP4K2A/FLI1/CA…
BP	GO:0006360	transcription from RNA polymerase I promoter	28/3433	61/16568	8.81e-06	0.00016482	28	DHX33/DDX11/POLR1A/POLR2E/SMARCB1/MAPK3/ERCC2/TFAM/UBTF/GTF2H1/NCL/WDR75/TTF1/POLR1B/MED1/SMARCA4/ATF4/NOL11/TAF1/POLR2K/WDR43/POLR2H/TAF1D/MARS/POLR1C/EIF2AK3/POLR2L/MTOR
BP	GO:0140053	mitochondrial gene expression	50/3433	135/16568	8.87e-06	0.000165572	50	ELAC2/MRPS10/MRPS35/MRPS34/NOA1/MRPS18A/MTG2/MRPL4/GARS/TFAM/C1QBP/MRPL27/MRPL18/MRPS15/NSUN4/DARS2/MRPS14/MRPS2/MRPS7/MRPS26/MRPL34/C12orf65/MRPS25/DAP3/UQCC2/MRPL15/LRPPRC/MRPS5/RARS2/MRPL17/MRPL16/SLC25A33/MRPL13/CHCHD1/TRMT10C/MRPL48/MRPL14/MRPS11/MRPS16/MRPL54/MRPL40/MRPL21/MRPL42/MRPS18B/MRPL23/FASTKD5/MRPL20/MRPS6/MPV17L2/GATC
BP	GO:2001022	positive regulation of response to DNA damage stimulus	33/3433	77/16568	9e-06	0.000166336	33	BRCA1/DDX11/BCLAF1/FAM168A/XRCC1/RIF1/FMR1/DDX5/FOXM1/TIMELESS/TRIM28/PCNA/DHX9/MYC/PMAIP1/PARP1/ATM/CEBPG/PAXIP1/CCAR2/RPL26/ABRAXAS1/RNF168/SPIDR/APBB1/NKX3-1/SETMAR/NPAS2/HIC1/UBE2N/BRCC3/H2AFX/HMGB1
BP	GO:0051567	histone H3-K9 methylation	17/3433	29/16568	9.03e-06	0.000166336	17	BRCA1/ARID4A/ARID4B/KDM4A/RIF1/DNMT3B/SMARCB1/SUV39H1/KDM4C/MYB/DNMT1/SETD7/SUV39H2/MECP2/BEND3/EHMT1/EHMT2
BP	GO:1900739	regulation of protein insertion into mitochondrial membrane involved in apoptotic signaling pathway	17/3433	29/16568	9.03e-06	0.000166336	17	BID/PPP1R13B/DYNLL1/E2F1/BMF/MAPK8/PPP3CC/YWHAH/YWHAQ/NMT1/PMAIP1/TP53BP2/BCL2L11/YWHAZ/YWHAB/BCL2/TFDP1
BP	GO:1900740	positive regulation of protein insertion into mitochondrial membrane involved in apoptotic signaling pathway	17/3433	29/16568	9.03e-06	0.000166336	17	BID/PPP1R13B/DYNLL1/E2F1/BMF/MAPK8/PPP3CC/YWHAH/YWHAQ/NMT1/PMAIP1/TP53BP2/BCL2L11/YWHAZ/YWHAB/BCL2/TFDP1
BP	GO:0046939	nucleotide phosphorylation	46/3433	121/16568	9.06e-06	0.000166422	46	AK2/NUP160/NDC1/PFKP/PKM/NUP133/ENO1/SEH1L/NUP50/AAAS/NUP188/HIF1A/RAE1/PGK1/OGDH/NUP88/ALDOC/NUP98/NUP107/GAPDH/TPI1/NUP43/NUP153/NUP85/CBFA2T3/NUP210/CMPK2/LDHA/NUPL2/NUP54/NCOR1/ARNT/OGT/ALDOA/RANBP2/NUP205/ADPGK/HK2/CMPK1/NUP35/DDIT4/DTYMK/PGAM1/POM121/NUP62/EIF6
BP	GO:0022406	membrane docking	58/3433	164/16568	9.32e-06	0.000170729	58	PAFAH1B1/EXOC5/PRKACA/NDE1/PCM1/RAB10/DYNLL1/EZR/SNAP29/VTI1B/MAPRE1/CEP76/CCP110/CEP152/PPP2R1A/STX2/SNX3/NEK2/CNTRL/PEX16/CEP250/TUBA4A/HAUS8/TUBG1/NPHP4/STX6/ODF2/CDK5RAP2/HAUS2/ACTR1A/NEDD1/RAB15/CEP131/PLK4/RALB/MSN/HAUS6/CEP78/CENPJ/PCNT/RAB8B/PLK1/RAB8A/TUBA1A/C2CD3/CDK1/RAB37/CKAP5/SSNA1/CEP97/SCFD2/TMEM216/TUBB4B/TUBB/UNC13B/DCTN1/CSNK1E/HAUS3
BP	GO:0051972	regulation of telomerase activity	23/3433	46/16568	9.58e-06	0.00017477	23	PRKCQ/SMG6/MAP2K7/XRCC5/MAPKAPK5/MAPK1/MAPK3/PTGES3/CCT4/NEK2/TCP1/DKC1/MYC/HNRNPD/WRAP53/NVL/HMBOX1/NEK7/CCT2/TNKS/AURKB/CERS1/PINX1
BP	GO:0006301	postreplication repair	25/3433	52/16568	9.64e-06	0.000174943	25	REV3L/BRCA1/RFC2/NEXMIF/POLD1/RAD18/POLD3/POLE2/POLD2/RFC5/RPA2/ZBTB1/POLN/RPA1/PCNA/RFC3/REV1/DTL/UBC/PCLAF/UBE2N/UBA7/NPLOC4/ISG15/UBA52
BP	GO:0030490	maturation of SSU-rRNA	25/3433	52/16568	9.64e-06	0.000174943	25	UTP18/WDR3/NOP14/SNU13/RPS19/BYSL/RCL1/MPHOSPH10/RRP36/RIOK1/KRI1/NGDN/NOL11/NAT10/RPS24/RPS8/ABT1/PDCD11/TSR1/RPSA/RRS1/MRPS11/TBL3/WDR46/PWP2
BP	GO:0000466	maturation of 5.8S rRNA from tricistronic rRNA transcript (SSU-rRNA, 5.8S rRNA, LSU-rRNA)	13/3433	19/16568	9.68e-06	0.00017501	13	NOP14/PES1/FTSJ3/RCL1/EXOSC8/EXOSC9/KRI1/EXOSC2/WDR12/ABT1/PDCD11/RPSA/RRS1
BP	GO:0016311	dephosphorylation	123/3433	416/16568	9.74e-06	0.000175554	123	PPP5C/INPP4A/CTDP1/WNK1/PTPRU/RIMBP2/MTMR1/PPP2R5A/INPP5A/SMG6/PTPN18/PTPN23/NT5C2/SYNJ2/PTPRC/DUSP12/FKBP1A/SBF1/MTMR3/CDKN3/ITPK1/PPM1A/APEX1/PCIF1/CDC25B/RPRD1B/CPPED1/IKBKB/MTMR9/PPP2CB/VRK3/URI1/TIMM50/PLPPR2/PPP2R1A/PALD1/PPP6R3/PPM1H/PTPN6/RNGTT/PTP4A1/PPM1G/SMG7/PPP1R8/UBN1/PPP6C/MASTL/PPP3CC/MPHOSPH10/NT5C/SYMPK/DLGAP5/PIN1/PKMYT1/ARPP19/ILKAP/PTPRA/PTPN22/LPIN1/NT5E/KNL1/IQGAP1/SSH2/NT5…
BP	GO:0043620	regulation of DNA-templated transcription in response to stress	45/3433	118/16568	1.03e-05	0.000184563	45	CREBBP/PSMC4/BCLAF1/CREB3L3/NCK2/PSMC5/GCN1/PSME1/PSMA3/HIF1A/PSME2/PSMA7/PSMA2/CUL2/PSMD3/VEGFA/NFE2L2/RPS6KA1/ATF4/PSMA1/DNAJB1/VHL/ARNT/LIMD1/TAF1/NOTCH1/CHEK1/UBC/BAG3/ELOC/PSMB4/PSMC3/RGS14/SIN3A/CEBPB/RELA/PSMD1/RPS6KA3/JUN/HIGD1A/HSF1/MUC1/PSMB8/PSMB10/UBA52
BP	GO:0051984	positive regulation of chromosome segregation	15/3433	24/16568	1.03e-05	0.000185268	15	DDX11/CUL3/RAD18/CDC6/DLGAP5/ESPL1/NUMA1/RB1/HNRNPU/SMC6/RAD21/CDT1/FEN1/RCC2/SMC5
BP	GO:0009262	deoxyribonucleotide metabolic process	18/3433	32/16568	1.09e-05	0.000194668	18	NTHL1/UNG/OGG1/NT5C/DUT/DCTD/CMPK2/NUDT15/TDG/NEIL2/RRM1/DTYMK/RRM2/TYMS/SHMT1/DCTPP1/ADA/NT5M
BP	GO:0098781	ncRNA transcription	40/3433	101/16568	1.1e-05	0.000195603	40	DDX11/POU2F2/POLR2B/INTS13/SRRT/POLR2E/SMARCB1/RPRD1B/INTS9/INTS10/SPIN1/NCBP2/NCL/GTF3C2/GTF3A/GTF3C4/POLR1B/GTF2F1/INTS11/SMARCA4/ICE2/NOL11/CDK9/NCBP1/NABP2/POU2F1/INTS7/POLR2K/TAF5/NIFK/RPRD2/POLR2H/INTS1/SNAPC3/GTF2A1/MARS/POLR2L/BRF1/SP1/MTOR
BP	GO:0043044	ATP-dependent chromatin remodeling	30/3433	68/16568	1.14e-05	0.000201711	30	CENPQ/MBD3/SMARCE1/ACTB/SMARCB1/CENPM/RBBP7/OIP5/SMARCD2/CHD4/CENPA/CHD5/HDAC1/ARID1A/CENPL/HJURP/SMARCA4/NASP/ACTL6A/ANP32B/KNL1/CENPO/ANP32E/MTA2/CENPU/MIS18A/CENPX/SMARCC1/SPTY2D1/PTMA
BP	GO:0006165	nucleoside diphosphate phosphorylation	44/3433	115/16568	1.16e-05	0.000205037	44	NUP160/NDC1/PFKP/PKM/NUP133/ENO1/SEH1L/NUP50/AAAS/NUP188/HIF1A/RAE1/PGK1/OGDH/NUP88/ALDOC/NUP98/NUP107/GAPDH/TPI1/NUP43/NUP153/NUP85/CBFA2T3/NUP210/CMPK2/LDHA/NUPL2/NUP54/NCOR1/ARNT/OGT/ALDOA/RANBP2/NUP205/ADPGK/HK2/CMPK1/NUP35/DDIT4/PGAM1/POM121/NUP62/EIF6
BP	GO:1903749	positive regulation of establishment of protein localization to mitochondrion	44/3433	115/16568	1.16e-05	0.000205037	44	BID/U2AF2/STARD7/WBP11/HUWE1/PPP1R13B/DYNLL1/HPS4/SLC17A9/E2F1/BMF/GSK3A/MAPK8/KAT2A/HTRA2/WDR75/FAM20B/RHOU/PPP3CC/PLAGL2/YWHAH/RAC2/YWHAQ/NMT1/ACTL6A/SELENOI/PMAIP1/SAE1/TP53BP2/POLR3A/BCL2L11/MIS18A/UBE2J2/U2AF1/BAP1/YWHAZ/YWHAB/BCL2/ATG13/ARIH2/UBE2L3/TFDP1/SREBF2/WDR46
BP	GO:0042770	signal transduction in response to DNA damage	46/3433	122/16568	1.17e-05	0.000205037	46	KDM1A/BRCA1/BID/BCL3/GTSE1/AURKA/CDC5L/ABL1/E2F1/RGCC/NBN/DDX5/PRPF19/FOXM1/CDKN1B/CNOT2/MAPK14/FOXO3/TWIST1/CDK2/PRMT1/E2F8/PCNA/PML/PMAIP1/CARM1/CNOT9/ATM/UBC/CENPJ/BATF/PAXIP1/DYRK1A/RPL26/CDK1/KAT5/HIC1/PIDD1/PTTG1IP/CHEK2/KMT5A/MUC1/TFDP1/CNOT7/UBA52/PRKDC
BP	GO:0018209	peptidyl-serine modification	95/3433	306/16568	1.19e-05	0.000208477	95	PRKCH/FNIP2/ATP2B4/PRKCQ/CDC42/NCK2/PRKACA/MKNK1/AURKA/MAPKAPK5/CLSPN/MKNK2/OSM/MAPK1/VRK1/RPS6KA5/STK4/MAPK3/IKBKB/VRK3/AKT2/GSK3A/TGFBR1/MAPK8/CAMKK2/CREBL2/MAPK14/STK38/VEGFA/TTK/MAPKAPK3/EIF4G1/PARK7/STK11/MASTL/PKN1/CDK2/MAP2K2/PARP2/RAF1/CSNK1G2/CAMK1/CAB39/RIPK1/ARRB1/PRKG2/NTRK3/PDPK1/ARRB2/RPTOR/AKT1/GALNT2/PARP1/CNOT9/TLK2/TAF1/NTMT1/CAMK2G/ATM/CAMK4/GPD1L/STK32B/PRKCA/PLCL2/DYRK1A/DMTN…
BP	GO:0006303	double-strand break repair via nonhomologous end joining	29/3433	65/16568	1.21e-05	0.000211805	29	BRCA1/ERCC1/XRCC1/MLH1/XRCC5/RIF1/TFIP11/POLA1/NBN/NSD2/PRPF19/DCLRE1B/C7orf49/DEK/BARD1/PAXX/ATM/PAXIP1/ABRAXAS1/RNF168/ATP23/SETMAR/KAT5/UBE2N/HSF1/BRCC3/H2AFX/XRCC6/PRKDC
BP	GO:1903313	positive regulation of mRNA metabolic process	29/3433	65/16568	1.21e-05	0.000211805	29	UPF1/THRAP3/PABPC1/DAZAP1/TNRC6C/KHSRP/SNW1/SNRNP70/ZC3HAV1/HSPA8/PRPF19/NUP98/QKI/NCBP2/HNRNPR/CDC73/PRR5L/TRA2B/NCBP1/PNPT1/HNRNPD/EIF4A3/ZFP36L2/LEO1/MEX3D/HSF1/NANOS1/HMX2/CNOT7
BP	GO:0051299	centrosome separation	1933-12-01	17/16568	1.33e-05	0.000231115	12	RANBP3/NDE1/AURKA/RANBP1/KIF3B/NEK2/CEP85/KIF11/CHEK1/RANBP2/CNTROB/NUP62
BP	GO:0006446	regulation of translational initiation	32/3433	75/16568	1.37e-05	0.00023719	32	NCK2/DDX1/FMR1/EIF3E/EIF3B/EIF4H/RPS6KB1/NCBP2/EIF4G1/EIF2B4/EIF2B2/KHDRBS1/ATF4/RARA/EIF2S1/NCBP1/RPL13A/EIF2B5/EIF4EBP2/YTHDF1/CDC123/EIF4A2/EIF5B/PPP1R15B/EIF2AK3/PPP1CA/EIF1/RPS6KB2/EIF3K/RXRA/EIF4EBP1/TNF
BP	GO:0051443	positive regulation of ubiquitin-protein transferase activity	40/3433	102/16568	1.45e-05	0.000250389	40	CDC27/PSMC4/CUL1/PSMC5/ANAPC5/PSME1/PSMA3/PSME2/PSMA7/TRIB3/FZR1/PSMA2/PSMD3/FBXO5/GORASP1/MASTL/PIN1/PSMA1/CDC16/RAB1A/ARRDC4/DCUN1D2/UBC/ANAPC1/BUB3/BUB1B/PSMB4/MAD2L1/PSMC3/PLK1/BMI1/UBE2E1/CDK1/PSMD1/ANAPC2/UBE2N/UBE2L3/PSMB8/PSMB10/UBA52
BP	GO:0043254	regulation of protein complex assembly	114/3433	383/16568	1.47e-05	0.000252716	114	FKBP4/ERCC1/PSMC4/WAS/BID/BCLAF1/CAPG/FNIP2/RNF4/ARFGEF1/CDC42/NCK2/CAPZB/PSMC5/ADD1/HDAC6/ABL1/TFIP11/PPM1A/MAPRE1/CORO1A/PIEZO1/BMF/ERCC2/MED25/ANKRD27/NAPA/MTPN/PFN1/SLAIN2/HSPA8/GTF2H1/CDKN1B/CAND1/WASF1/SENP6/VEGFA/EIF4G1/ACTR3/PARK7/RPA2/KIF14/CREB1/PTK2B/TWIST1/HJURP/PREX1/MKKS/NCLN/CCR7/SNX9/CAMSAP1/GMFG/CLIP1/CHD1L/RAF1/RPA1/XAF1/DDB2/ERCC5/HEY2/LCP1/DAB2IP/ARPC5L/FCHSD2/NUMA1/SORL1/SMAD…
BP	GO:0010212	response to ionizing radiation	53/3433	148/16568	1.48e-05	0.000253293	53	KDM1A/BRCA1/ERCC1/RAD51/NUCKS1/XRCC5/DNM2/RAD54L/DNMT3B/EEF1D/BRAT1/TMEM109/RAD51AP1/MAPK14/ECT2/STK11/CCND2/DNMT3A/INO80/FIGNL1/ANXA1/MYC/NABP2/PML/POLG/TICRR/INTS7/PARP1/FANCD2/TLK2/ALAD/ATM/PAXIP1/RPL26/ABRAXAS1/IFI16/RNF168/SPIDR/WRN/BCL2/KAT5/NET1/SWI5/CLK2/MTA1/CHEK2/HSF1/BRCC3/H2AFX/XRCC6/XRCC2/BLM/PRKDC
BP	GO:0035601	protein deacylation	42/3433	109/16568	1.49e-05	0.000253293	42	KDM1A/ARID4A/HDAC9/ARID4B/HDAC7/HMG20B/MBD3/SREBF1/HDAC6/RBBP7/AKAP8/ABHD17B/MAPK8/HDAC5/CHD4/VEGFA/HDAC1/LYPLA1/ABHD17A/PER2/NEK3/JDP2/MTA2/DYRK1A/SKI/CCAR2/CTBP1/HDAC11/SAP30/PHB/FNTA/ING2/SIN3A/CHD3/TBL1XR1/PER1/MTA1/NOTUM/MORF4L1/MIER1/C6orf89/RBM14
BP	GO:0000726	non-recombinational repair	31/3433	72/16568	1.49e-05	0.000253293	31	BRCA1/ERCC1/XRCC1/MLH1/XRCC5/RIF1/TFIP11/RBBP8/POLA1/NBN/NSD2/PRPF19/OGG1/DCLRE1B/C7orf49/DEK/BARD1/PAXX/ATM/PAXIP1/ABRAXAS1/RNF168/ATP23/SETMAR/KAT5/UBE2N/HSF1/BRCC3/H2AFX/XRCC6/PRKDC
BP	GO:1901989	positive regulation of cell cycle phase transition	31/3433	72/16568	1.49e-05	0.000253293	31	CUL3/SMARCD3/CDC45/CDC6/APEX1/CDC25B/FAM83D/EIF4G1/CCND2/DLGAP5/CDC73/ANXA1/CDK4/ESPL1/RB1/CUL4A/RPTOR/DTL/CDCA5/CDT1/MECP2/SIN3A/WNT10B/CDK1/PLRG1/MTBP/RCC2/UBE2E2/PLCB1/AIF1/PHB2
BP	GO:0043467	regulation of generation of precursor metabolites and energy	46/3433	123/16568	1.49e-05	0.000253293	46	NUP160/NDC1/NUP133/NOA1/SEH1L/NUP50/AAAS/NUP188/HIF1A/RAE1/AKT2/GSK3A/PPIF/NUP88/NUP98/NUP107/PASK/PARK7/NUP43/NUP153/NUP85/CBFA2T3/NUP210/NUPL2/UQCC2/PNPT1/NUP54/NCOR1/AKT1/ARNT/OGT/RANBP2/NUP205/NUP35/DDIT4/CDK1/PGAM1/SLC25A33/BNIP3/IRS2/HMGB1/POM121/MTOR/NUP62/PPP1CB/EIF6
BP	GO:0045943	positive regulation of transcription from RNA polymerase I promoter	14/3433	22/16568	1.53e-05	0.000258932	14	DHX33/DDX11/SMARCB1/UBTF/NCL/WDR75/SMARCA4/ATF4/NOL11/TAF1/WDR43/MARS/EIF2AK3/MTOR
BP	GO:0000724	double-strand break repair via homologous recombination	41/3433	106/16568	1.68e-05	0.000284035	41	KDM1A/LIG3/BRCA1/RAD51/NUCKS1/XRCC1/RIF1/RAD54L/CDC45/YY1/RBBP8/NBN/RAD51AP1/RPA2/MCM8/INO80/POLN/RPA1/FIGNL1/NABP2/PARP1/MMS22L/ATM/CHEK1/TONSL/RECQL4/SMC6/PPP4R2/SPIDR/WRN/FEN1/MUS81/SWI5/UBE2N/GEN1/SETD2/MORF4L1/XRCC2/RAD54B/BLM/SMC5
BP	GO:0030521	androgen receptor signaling pathway	29/3433	66/16568	1.74e-05	0.00029303	29	FKBP4/BRCA1/PIAS1/THRAP3/RNF4/DNAJA1/HDAC6/BUD31/DDX5/RWDD1/UBE3A/FOXP1/PARK7/HDAC1/ARID1A/MED1/SMARCA4/RAN/MED4/RB1/ARRB2/TAF1/MED30/NKX3-1/PHB/KAT5/MED16/MED14/DAXX
BP	GO:0006999	nuclear pore organization	1933-11-01	15/16568	1.76e-05	0.000295894	11	NDC1/NUP133/SEH1L/NUP98/NUP107/RTN4/NUP153/NUP54/AHCTF1/NUP205/NUP35
BP	GO:0043624	cellular protein complex disassembly	66/3433	197/16568	1.82e-05	0.000303838	66	UPF1/CAPG/MRPS10/MRPS35/WDR1/NSF/MRPS34/CAPZB/ADD1/HDAC6/MRPS18A/MRPL4/NAPA/MTPN/MRPL27/HSPA8/MRPL18/MRPS15/MRPS14/MRPS2/MRPS7/DSTN/MRPS26/MRPL34/C12orf65/MRPS25/EIF5A/DAP3/NES/MICAL1/CKAP2/MRPL15/TRIM54/SH3GL1/KIF2C/MRPS5/CCSAP/MRPL17/DMTN/CLASP2/APEH/ABCE1/MID1IP1/HDGFL3/MRPL16/MRPL13/CHCHD1/CFL1/MRPL48/GAK/MRPL14/MRPS11/MRPS16/MRPL54/CIB1/MRPL40/KIF18B/MRPL21/STMN3/MRPL42/MRPS18B/MRPL23/PDXP/M…
BP	GO:0002181	cytoplasmic translation	28/3433	63/16568	1.87e-05	0.000311425	28	FTSJ1/RPL6/EIF3D/FMR1/EIF4H/EIF3A/RWDD1/EIF4G1/RPL22/RPL36/DPH2/DHX9/TICRR/RPL13A/RPL7L1/RPL7/DPH7/EIF3M/RPL8/RPL26/RPL29/RPL9/EEF2/RPS7/RPL4/RPL15/RPLP2/EIF4EBP1
BP	GO:0098732	macromolecule deacylation	42/3433	110/16568	1.93e-05	0.000320939	42	KDM1A/ARID4A/HDAC9/ARID4B/HDAC7/HMG20B/MBD3/SREBF1/HDAC6/RBBP7/AKAP8/ABHD17B/MAPK8/HDAC5/CHD4/VEGFA/HDAC1/LYPLA1/ABHD17A/PER2/NEK3/JDP2/MTA2/DYRK1A/SKI/CCAR2/CTBP1/HDAC11/SAP30/PHB/FNTA/ING2/SIN3A/CHD3/TBL1XR1/PER1/MTA1/NOTUM/MORF4L1/MIER1/C6orf89/RBM14
BP	GO:0006356	regulation of transcription from RNA polymerase I promoter	18/3433	33/16568	1.93e-05	0.000320939	18	DHX33/DDX11/SMARCB1/TFAM/UBTF/NCL/WDR75/MED1/SMARCA4/ATF4/NOL11/TAF1/POLR2K/WDR43/MARS/EIF2AK3/POLR2L/MTOR
BP	GO:0034728	nucleosome organization	51/3433	142/16568	1.95e-05	0.000322015	51	CENPQ/SMARCD1/SMARCE1/SART3/SMARCD3/KAT6A/SMARCB1/CABIN1/HIRA/CENPM/RBBP7/CTCF/OIP5/ASF1B/GRWD1/SMARCD2/ASF1A/CENPA/CHD5/ARID1A/UBN1/SET/CENPL/HJURP/HP1BP3/SMARCA4/HAT1/H3F3B/NASP/ANP32B/HMGA1/KNL1/CENPO/ANP32E/CENPU/MIS18A/CHAF1B/H3F3A/HMGB2/CHAF1A/CENPX/SMARCC1/SPTY2D1/SETD2/SMYD3/NAP1L1/PTMA/H2AFX/DAXX/BRD2/NAP1L4
BP	GO:0042255	ribosome assembly	27/3433	60/16568	1.99e-05	0.000327872	27	MRTO4/NLE1/RPS5/RPL6/RPL3/RPS19/C1QBP/RPL24/RPS15/RPF1/NSUN4/MRPS7/DHX30/RSL24D1/RPL11/ABT1/RPL10/TSR1/RPSA/RRS1/MRPS11/RRP7A/RPL12/PWP2/EIF6/MRPL20/MPV17L2
BP	GO:0051186	cofactor metabolic process	122/3433	418/16568	2.05e-05	0.000337279	122	CD38/NADK/NUP160/AKR7A2/NDC1/MPC1/MTHFD2/PFKP/PKM/COASY/ACSL4/NUP133/KCNAB2/ENO1/SEH1L/NUP50/AAAS/NUP188/NUBP2/ACOT7/SCD/TECR/SLC25A1/HIF1A/MTHFD1/PCK2/RAE1/AHCY/PGK1/NARFL/HMOX2/QPRT/OGDH/PNPO/NUP88/ALDOC/PDHX/NUP98/SLC11A2/NUP107/GAPDH/TPI1/TMEM14C/SPR/DLST/ELOVL3/NUP43/MTHFD1L/AMD1/NUP153/NUP85/PANK2/CBFA2T3/PGLS/ACLY/PDHA1/NUP210/LDHA/ISCA1/NT5E/ISCU/SUCLA2/NUPL2/FPGS/SLC5A6/NUP54/NCOR1/PGD/A…
BP	GO:0022616	DNA strand elongation	15/3433	25/16568	2.09e-05	0.000341891	15	PARP3/NUCKS1/POLA1/NBN/RNASEH2A/LIG1/POLD2/DCLRE1B/PARP2/PCNA/RFC3/DNA2/PARP1/FEN1/POLE
BP	GO:0061842	microtubule organizing center localization	15/3433	25/16568	2.09e-05	0.000341891	15	PAFAH1B1/SYNE2/INTS13/ASPM/NDE1/AURKA/EZR/SUN2/NIN/GPSM2/RANBP2/ARPC5/SUN1/KIF5B/SPOUT1
BP	GO:0090307	mitotic spindle assembly	26/3433	57/16568	2.1e-05	0.000342581	26	RHOA/SMC1A/TPX2/BIRC5/KIF4A/MYBL2/KIF3B/STAG2/ARHGEF10/BCCIP/SMC3/KPNB1/NEK2/STAG1/TUBGCP3/KIF23/KIF11/HNRNPU/CCSAP/RACGAP1/PLK1/AURKB/CEP97/CHEK2/MZT1/KIFC1
BP	GO:1903747	regulation of establishment of protein localization to mitochondrion	47/3433	128/16568	2.11e-05	0.000343327	47	BID/U2AF2/SREBF1/STARD7/WBP11/DNAJA1/HUWE1/PPP1R13B/DYNLL1/HPS4/SLC17A9/E2F1/BMF/GSK3A/MAPK8/KAT2A/HTRA2/WDR75/FAM20B/RHOU/HSPH1/PPP3CC/PLAGL2/YWHAH/RAC2/YWHAQ/NMT1/ACTL6A/SELENOI/PMAIP1/SAE1/TP53BP2/POLR3A/BCL2L11/MIS18A/UBE2J2/U2AF1/BAP1/YWHAZ/YWHAB/BCL2/ATG13/ARIH2/UBE2L3/TFDP1/SREBF2/WDR46
BP	GO:0000462	maturation of SSU-rRNA from tricistronic rRNA transcript (SSU-rRNA, 5.8S rRNA, LSU-rRNA)	19/3433	36/16568	2.13e-05	0.000343327	19	UTP18/NOP14/RPS19/BYSL/RCL1/RRP36/KRI1/NGDN/RPS24/RPS8/ABT1/PDCD11/TSR1/RPSA/RRS1/MRPS11/TBL3/WDR46/PWP2
BP	GO:0018023	peptidyl-lysine trimethylation	19/3433	36/16568	2.13e-05	0.000343327	19	ARID4A/ARID4B/KDM4A/SMARCB1/SUV39H1/KDM4C/KMT2A/EEF2KMT/RTF1/OGT/SUV39H2/IWS1/WDR82/MECP2/BEND3/SETD2/SETD3/TET3/CTR9
BP	GO:0051444	negative regulation of ubiquitin-protein transferase activity	34/3433	83/16568	2.13e-05	0.000343327	34	CDC27/PSMC4/PSMC5/ANAPC5/PSME1/ABL1/PSMA3/PSME2/PSMA7/FZR1/PSMA2/PSMD3/FBXO5/PARK7/CDK2/PSMA1/CDC16/RPL11/UBC/ANAPC1/BUB3/BUB1B/PSMB4/MAD2L1/PSMC3/BAG5/UBE2E1/CDK1/RPS7/PSMD1/ANAPC2/PSMB8/PSMB10/UBA52
BP	GO:1903052	positive regulation of proteolysis involved in cellular protein catabolic process	62/3433	183/16568	2.18e-05	0.000350975	62	CDC27/PSMC4/PIAS1/CUL1/USP13/KEAP1/PSMC5/AURKA/ANAPC5/PSME1/XBP1/PSMA3/PSME2/PSMA7/TRIB3/CCDC22/FMR1/SGTA/FZR1/PSMA2/DVL1/PSMD3/USP5/FBXO5/NFE2L2/PTK2B/RNF114/PSMA1/CBFA2T3/CDC16/EDEM1/UBQLN1/DAB2IP/AKT1/NKD2/TAF1/UBC/RNF144A/ANAPC1/BUB3/BUB1B/RNF166/PSMB4/MAD2L1/PSMC3/PLK1/UBE2E1/CDK1/RNF139/PSMD1/ANAPC2/ARIH2/ZFAND2A/RAD23A/UBQLN2/SUMO2/SMURF1/PSMB8/PSMB10/CSNK1E/UBA52/ECSCR
BP	GO:0000725	recombinational repair	41/3433	107/16568	2.19e-05	0.000350975	41	KDM1A/LIG3/BRCA1/RAD51/NUCKS1/XRCC1/RIF1/RAD54L/CDC45/YY1/RBBP8/NBN/RAD51AP1/RPA2/MCM8/INO80/POLN/RPA1/FIGNL1/NABP2/PARP1/MMS22L/ATM/CHEK1/TONSL/RECQL4/SMC6/PPP4R2/SPIDR/WRN/FEN1/MUS81/SWI5/UBE2N/GEN1/SETD2/MORF4L1/XRCC2/RAD54B/BLM/SMC5
BP	GO:0006244	pyrimidine nucleotide catabolic process	1933-10-01	13/16568	2.21e-05	0.000354464	10	NTHL1/UNG/OGG1/NT5C/DUT/TDG/NEIL2/DCTPP1/ENTPD4/NT5M
BP	GO:0032506	cytokinetic process	13/3433	20/16568	2.24e-05	0.000357395	13	RHOA/MYH9/ANXA11/SNX9/KIF23/KIF20B/ARF1/BIN3/ALKBH4/RACGAP1/CNTROB/AURKB/NUP62
BP	GO:0070202	regulation of establishment of protein localization to chromosome	1933-09-01	11/16568	2.55e-05	0.000403062	9	CCT4/TCP1/DKC1/CCT7/WRAP53/CCT6A/CCT8/SPIDR/CCT2
BP	GO:1904816	positive regulation of protein localization to chromosome, telomeric region	1933-09-01	11/16568	2.55e-05	0.000403062	9	CCT4/TCP1/DKC1/CCT7/WRAP53/CCT6A/CCT8/GNL3/CCT2
BP	GO:1905214	regulation of RNA binding	1933-09-01	11/16568	2.55e-05	0.000403062	9	NUCKS1/EIF3D/FMR1/EIF3E/EIF4G1/CDK9/NCBP1/EIF4A3/CARM1
BP	GO:0051193	regulation of cofactor metabolic process	35/3433	87/16568	2.57e-05	0.000404791	35	NUP160/NDC1/NUP133/SEH1L/NUP50/AAAS/NUP188/HIF1A/RAE1/NUP88/PDHX/NUP98/NUP107/NUP43/NUP153/NUP85/CBFA2T3/PDHA1/NUP210/NUPL2/NUP54/NCOR1/ARNT/OGT/DLAT/RANBP2/NUP205/NUP35/PDP1/DDIT4/PDHB/PGAM1/POM121/NUP62/EIF6
BP	GO:0051196	regulation of coenzyme metabolic process	35/3433	87/16568	2.57e-05	0.000404791	35	NUP160/NDC1/NUP133/SEH1L/NUP50/AAAS/NUP188/HIF1A/RAE1/NUP88/PDHX/NUP98/NUP107/NUP43/NUP153/NUP85/CBFA2T3/PDHA1/NUP210/NUPL2/NUP54/NCOR1/ARNT/OGT/DLAT/RANBP2/NUP205/NUP35/PDP1/DDIT4/PDHB/PGAM1/POM121/NUP62/EIF6
BP	GO:0000083	regulation of transcription involved in G1/S transition of mitotic cell cycle	16/3433	28/16568	2.59e-05	0.000406	16	CDC45/CDC6/E2F1/POLA1/FBXO5/PCNA/RB1/NPAT/GFI1/CDT1/E2F6/RRM2/KLF11/TYMS/TFDP1/DHFR
BP	GO:0009394	2'-deoxyribonucleotide metabolic process	16/3433	28/16568	2.59e-05	0.000406	16	NTHL1/UNG/OGG1/NT5C/DUT/DCTD/CMPK2/NUDT15/TDG/NEIL2/DTYMK/TYMS/SHMT1/DCTPP1/ADA/NT5M
BP	GO:0051493	regulation of cytoskeleton organization	129/3433	449/16568	2.73e-05	0.000426784	129	FKBP4/PAFAH1B1/BRCA1/TACC3/WAS/RANBP3/PARP3/CAPG/RNF4/ARFGEF1/RHOA/RASSF1/CDC42/NCK2/WDR1/SMC1A/CELSR1/CAPZB/XPO1/ADD1/AURKA/TPX2/HDAC6/ABL1/RANBP1/MAPK1/RAE1/MAPRE1/CEP76/STAG2/RGCC/CORO1A/MAPK3/ARHGEF10/MTPN/TGFBR1/SMC3/PFN1/SLAIN2/CDKN1B/ARHGDIB/WASF1/SENP6/ACTR3/NEK2/STAG1/ITGB1BP1/RHOQ/SORBS3/PTK2B/GPSM2/CIT/STIL/PREX1/MKKS/DSTN/CEP250/CCR7/BST2/CAMSAP1/CEP85/GMFG/CLIP1/NES/CKAP2/BORA/CDK5RA…
BP	GO:0070646	protein modification by small protein removal	92/3433	300/16568	2.75e-05	0.00042866	92	BRCA1/PSMC4/USP13/RHOA/ACTB/SART3/USP33/ITCH/KEAP1/ATXN7L3/PSMC5/USP48/PSME1/CLSPN/PSMA3/HIF1A/YY1/NFKBIA/PSME2/PSMA7/ACTR5/USP31/CCP110/USP42/PSMA2/TGFBR1/PSMD3/KAT2A/SMURF2/COPS7A/USP5/SNX3/SENP6/USP34/PARK7/UCHL5/TNFAIP3/RAD23B/ENY2/USP22/TRAF2/INO80/PSMA1/ADRM1/TRAF3/USPL1/DDB2/MAP3K7/ACTL6A/MYC/RIPK1/STAMBPL1/BARD1/COPS3/ARRB2/FOXK2/USP21/ASXL2/CCNA2/OGT/UBC/USP12/USP16/PSMB4/USP41/USP24/MYS…
BP	GO:0006368	transcription elongation from RNA polymerase II promoter	39/3433	101/16568	2.8e-05	0.00043489	39	ZMYND11/POLR2B/CTDP1/POLR2E/ERCC2/EZH2/GTF2H1/NCBP2/GTF2F1/PCID2/MLLT1/TAF4/ADRM1/ELP3/CDC73/CDK9/NCBP1/RTF1/TAF1/POLR2K/TAF5/SSRP1/HNRNPU/ELOC/IWS1/POLR2H/RNF168/GTF2A1/TAF10/LEO1/POLR2L/SETD2/NELFA/TCEA1/NELFB/SUPT5H/CTR9/NELFE/SUPT4H1
BP	GO:0006275	regulation of DNA replication	43/3433	115/16568	2.81e-05	0.000434994	43	LIG3/RFC2/WAPL/NUCKS1/CDC42/SMC1A/CDC6/STAG2/NBN/PPP2R1A/GTPBP4/SMC3/RFC5/GMNN/CACYBP/PDS5A/RBBP6/ATF1/CDK2/WRNIP1/TTF1/CHTF18/INO80/E2F8/PCNA/RFC3/DHX9/DSCC1/DNA2/IGF1R/TICRR/NPM2/SHC1/CDT1/CDK1/ESCO2/JUN/CTC1/CHEK2/NF2/BLM/PDGFA/EHMT2
BP	GO:0032481	positive regulation of type I interferon production	31/3433	74/16568	2.87e-05	0.000444157	31	CREBBP/XRCC5/POLR2E/POLR3H/PQBP1/NFKB1/LRRFIP1/IRF1/IRF5/PTPN22/DHX9/HSPD1/POLR2K/POLR3A/POLR3K/IFI16/POLR2H/HMGB2/SYK/POLR3D/POLR1C/RELA/POLR2L/SETD2/TBK1/IRAK1/TMEM173/POLR3C/HMGB1/XRCC6/PRKDC
BP	GO:0009411	response to UV	48/3433	133/16568	2.92e-05	0.000449878	48	KDM1A/CREBBP/ERCC1/POLD1/BCL3/RAD18/MAP2K7/SDF4/YY1/ACTR5/FMR1/BMF/ERCC2/MAPK8/STK11/CAT/ZBTB1/ATF4/INO80/CDKN2D/UBE4B/PCNA/EIF2S1/DDB2/ERCC5/REV1/MYC/PML/AKT1/DTL/PIK3R1/TAF1/CHEK1/PTPRK/CCAR2/RPL26/WRN/PCLAF/DDB1/PBK/FEN1/BCL2/RELA/AURKB/RUVBL2/NOC2L/HMGN1/CERS1
BP	GO:0061136	regulation of proteasomal protein catabolic process	57/3433	166/16568	2.97e-05	0.000457388	57	PSMC4/PIAS1/CLEC16A/USP13/PRKACA/KEAP1/PSMC5/AURKA/PSME1/WAC/XBP1/PSME2/TRIB3/FMR1/SGTA/DVL1/USP5/NFE2L2/PARK7/UCHL5/RAD23B/RNF114/CBFA2T3/DDA1/EDEM1/UBAC2/UBQLN1/NUDT15/DAB2IP/AKT1/RPL11/NKD2/GNA12/TLK2/TAF1/ALAD/RNF144A/RNF166/CCAR2/UBQLN4/RYBP/PSMC3/BAG5/PLK1/PBK/WNT10B/MTM1/SMARCC1/ARIH2/ZFAND2A/RAD23A/UBQLN2/SUMO2/FHIT/UBE2J1/CSNK1E/ECSCR
BP	GO:0000460	maturation of 5.8S rRNA	17/3433	31/16568	3e-05	0.000459625	17	LAS1L/NOP14/PES1/FTSJ3/RPF1/RCL1/EXOSC8/EXOSC9/KRI1/EXOSC2/WDR12/ABT1/PDCD11/RPSA/EXOSC10/RRS1/EIF6
BP	GO:0001844	protein insertion into mitochondrial membrane involved in apoptotic signaling pathway	17/3433	31/16568	3e-05	0.000459625	17	BID/PPP1R13B/DYNLL1/E2F1/BMF/MAPK8/PPP3CC/YWHAH/YWHAQ/NMT1/PMAIP1/TP53BP2/BCL2L11/YWHAZ/YWHAB/BCL2/TFDP1
BP	GO:0140056	organelle localization by membrane tethering	54/3433	155/16568	3.02e-05	0.000460602	54	PAFAH1B1/EXOC5/PRKACA/NDE1/PCM1/RAB10/DYNLL1/SNAP29/VTI1B/MAPRE1/CEP76/CCP110/CEP152/PPP2R1A/STX2/NEK2/CNTRL/CEP250/TUBA4A/HAUS8/TUBG1/NPHP4/STX6/ODF2/CDK5RAP2/HAUS2/ACTR1A/NEDD1/RAB15/CEP131/PLK4/RALB/HAUS6/CEP78/CENPJ/PCNT/RAB8B/PLK1/RAB8A/TUBA1A/C2CD3/CDK1/RAB37/CKAP5/SSNA1/CEP97/SCFD2/TMEM216/TUBB4B/TUBB/UNC13B/DCTN1/CSNK1E/HAUS3
BP	GO:1904666	regulation of ubiquitin protein ligase activity	36/3433	91/16568	3.05e-05	0.000464407	36	CDC27/PSMC4/CUL1/PSMC5/ANAPC5/PSME1/PSMA3/PSME2/PSMA7/FZR1/PSMA2/PSMD3/FBXO5/GORASP1/MASTL/CDK2/PSMA1/CDC16/RAB1A/RPL11/UBC/ANAPC1/BUB3/BUB1B/PSMB4/MAD2L1/PSMC3/PLK1/UBE2E1/CDK1/RPS7/PSMD1/ANAPC2/PSMB8/PSMB10/UBA52
BP	GO:0016579	protein deubiquitination	88/3433	285/16568	3.07e-05	0.00046623	88	BRCA1/PSMC4/USP13/RHOA/ACTB/SART3/USP33/ITCH/KEAP1/ATXN7L3/PSMC5/USP48/PSME1/CLSPN/PSMA3/HIF1A/YY1/NFKBIA/PSME2/PSMA7/ACTR5/USP31/CCP110/USP42/PSMA2/TGFBR1/PSMD3/KAT2A/SMURF2/USP5/SNX3/USP34/PARK7/UCHL5/TNFAIP3/RAD23B/ENY2/USP22/TRAF2/INO80/PSMA1/ADRM1/TRAF3/DDB2/MAP3K7/ACTL6A/MYC/RIPK1/STAMBPL1/BARD1/ARRB2/FOXK2/USP21/ASXL2/CCNA2/OGT/UBC/USP12/USP16/PSMB4/USP41/USP24/MYSM1/ABRAXAS1/ATXN7/BAP1/RN…
BP	GO:0051439	regulation of ubiquitin-protein ligase activity involved in mitotic cell cycle	30/3433	71/16568	3.16e-05	0.000477819	30	CDC27/PSMC4/PSMC5/ANAPC5/PSME1/PSMA3/PSME2/PSMA7/FZR1/PSMA2/PSMD3/FBXO5/CDK2/PSMA1/CDC16/UBC/ANAPC1/BUB3/BUB1B/PSMB4/MAD2L1/PSMC3/PLK1/UBE2E1/CDK1/PSMD1/ANAPC2/PSMB8/PSMB10/UBA52
BP	GO:0006352	DNA-templated transcription, initiation	72/3433	223/16568	3.18e-05	0.000479578	72	CREBBP/E2F2/PSMC4/BCLAF1/POLR2B/THRAP3/POLR1A/NOTCH3/PSMC5/POLR2E/MED15/POLR3H/SNW1/MAPK3/MAZ/ERCC2/MED25/MED26/TFAM/UBTF/GTF2H1/CAND1/PPARD/E2F3/NRBP1/CREB1/TWIST1/ZNF45/RUNX2/TTF1/GTF3C4/POLR1B/GTF2F1/MED1/NR1D1/TAF4/TRIM28/RARA/CDK4/HEY2/MED4/CDK9/RORC/TAF1/POLR2K/NOTCH1/TAF5/PAXIP1/MED8/NR2F6/POLR2H/MED30/GTF2A1/PSMC3/TAF1D/TAF10/WNT10B/CDK1/POLR1C/ATF7IP/ESRRA/MED16/NR2C2/JUN/POLR2L/MED14/BR…
BP	GO:0002757	immune response-activating signal transduction	134/3433	471/16568	3.22e-05	0.000484422	134	FGR/CD38/CREBBP/CD4/FYN/PSMC4/WAS/PRKCH/CUL1/CYFIP2/TAB2/PUM2/PRKCQ/CDC42/PRKACA/ACTB/PAG1/ICAM3/ITCH/PTPRC/LAT2/PSMC5/PSME1/EZR/ABL1/MAPK1/PSMA3/LGMN/RPS6KA5/NFKBIA/PSME2/SLA2/PSMA7/MAPK3/CSK/IKBKB/CD79A/PSMA2/RAPGEF1/PLEKHA1/PSMD3/C1QBP/ICAM2/NFKB1/LPXN/PTPN6/MAPKAPK3/ZAP70/ACTR3/WIPF1/CR2/STK11/TNFAIP3/LAX1/PLCG1/IRF1/CCR7/NR1D1/IGLL1/PSMA1/TRAF3/RFTN1/RAF1/KRAS/VAV3/PTPN22/UBQLN1/MAP3K7/TESPA…
BP	GO:0006271	DNA strand elongation involved in DNA replication	1933-12-01	18/16568	3.23e-05	0.000484422	12	PARP3/POLA1/RNASEH2A/LIG1/POLD2/PARP2/PCNA/RFC3/DNA2/PARP1/FEN1/POLE
BP	GO:0046112	nucleobase biosynthetic process	1933-12-01	18/16568	3.23e-05	0.000484422	12	CAD/MTHFD1/MTHFD1L/PAICS/PPAT/PRPS1/CMPK1/GMPS/HPRT1/SHMT1/ADA/MTOR
BP	GO:0031060	regulation of histone methylation	25/3433	55/16568	3.24e-05	0.000484478	25	BRCA1/KDM4A/EED/RIF1/DNMT3B/SMARCB1/SNW1/CTCF/KDM4C/KMT2A/MYB/PHF19/DNMT1/RTF1/SETD7/OGT/PAXIP1/PAXBP1/GFI1/IWS1/PYGO2/MECP2/BCOR/CTR9/NELFE
BP	GO:0006323	DNA packaging	59/3433	174/16568	3.31e-05	0.000494197	59	NCAPD2/CENPQ/PHF23/WAPL/SART3/KAT6A/SRPK1/CABIN1/HIRA/CENPM/RBBP7/CTCF/OIP5/ASF1B/AKAP8/GRWD1/NCAPG/ASF1A/CENPA/CHD5/UBN1/SET/HELLS/CENPL/NCAPH/HJURP/HP1BP3/HAT1/TOP2A/H3F3B/NASP/SMC2/ANP32B/HMGA1/NUSAP1/KNL1/CENPO/ANP32E/CDCA5/NCAPG2/NCAPD3/CENPU/MIS18A/CHAF1B/H3F3A/HMGB2/CHAF1A/DFFB/CENPX/CDK1/SPTY2D1/SMYD3/NAP1L1/H2AFX/NOC2L/HMGB1/DAXX/BRD2/NAP1L4
BP	GO:0048872	homeostasis of number of cells	74/3433	231/16568	3.34e-05	0.000496702	74	ARID4A/JMJD6/NLE1/SART3/ADD1/MAEA/FLT3LG/PPP2R3C/ABL1/SETD1A/RBFOX2/HIF1A/MTHFD1/CORO1A/ERCC2/RPS19/JAK3/EZH2/SLC11A2/MAPK14/VEGFA/KMT2A/TNFAIP3/FOXO3/PTBP3/FLT3/PKN1/MED1/CCR7/PRMT1/KRAS/AMPD3/ANXA1/DOCK10/SIT1/RPS6/RPS24/RB1/PMAIP1/SOD1/AKT1/ARNT/UBAP2L/ADAM17/BCL2L11/CEBPG/DMTN/TNFRSF13C/PKNOX1/G6PD/ADAR/TAL1/BAP1/HMGB2/IL7R/INPP5D/LGALS9/RAC3/KLF13/ASXL1/PIK3CD/BCL2/SP3/STAT5B/CD7/PTPN2/SPNS2…
BP	GO:0043241	protein complex disassembly	84/3433	270/16568	3.41e-05	0.000505291	84	UPF1/VTA1/CLEC16A/PHF23/CAPG/MRPS10/MRPS35/TBC1D25/WDR1/NSF/MRPS34/CAPZB/ADD1/HDAC6/MRPS18A/SNAP29/MRPL4/NAPA/MTPN/DVL1/MRPL27/HSPA8/MRPL18/MRPS15/MRPS14/MRPS2/MRPS7/DSTN/MRPS26/MRPL34/C12orf65/MRPS25/EIF5A/DAP3/NES/UBQLN1/MICAL1/CKAP2/CALCOCO2/MRPL15/TRIM54/IGF1R/SH3GL1/KIF2C/SNAPIN/MRPS5/CHMP7/CCSAP/MRPL17/DMTN/UBQLN4/CLASP2/FYCO1/APEH/ABCE1/MID1IP1/HDGFL3/MRPL16/DDIT4/MRPL13/PPP1CA/CHCHD1/CFL1…
BP	GO:0061647	histone H3-K9 modification	20/3433	40/16568	3.63e-05	0.000537756	20	BRCA1/ARID4A/ARID4B/KDM4A/RIF1/DNMT3B/SMARCB1/SUV39H1/KDM4C/KMT2A/MYB/DNMT1/SETD7/CHEK1/SUV39H2/CRTC2/MECP2/BEND3/EHMT1/EHMT2
BP	GO:0006336	DNA replication-independent nucleosome assembly	21/3433	43/16568	3.67e-05	0.000539563	21	CENPQ/CABIN1/HIRA/CENPM/RBBP7/OIP5/ASF1B/ASF1A/CENPA/UBN1/CENPL/HJURP/HAT1/H3F3B/NASP/KNL1/CENPO/CENPU/MIS18A/H3F3A/CENPX
BP	GO:0032784	regulation of DNA-templated transcription, elongation	21/3433	43/16568	3.67e-05	0.000539563	21	ZMYND11/THOC5/EZH2/GTF2F1/CDC73/RTF1/HNRNPU/ELOC/CCAR2/IWS1/RNF168/LEO1/TCEA2/ALYREF/NELFB/SUPT5H/LDB1/CTR9/NELFE/HMGN1/SUPT4H1
BP	GO:0000732	strand displacement	15/3433	26/16568	3.99e-05	0.000586111	15	BRCA1/RAD51/RBBP8/NBN/RAD51AP1/BRIP1/DNA2/BARD1/ATM/WRN/KAT5/EXO1/RMI1/XRCC2/BLM
BP	GO:0006476	protein deacetylation	38/3433	99/16568	4.12e-05	0.000602894	38	KDM1A/ARID4A/HDAC9/ARID4B/HDAC7/HMG20B/MBD3/SREBF1/HDAC6/RBBP7/AKAP8/MAPK8/HDAC5/CHD4/VEGFA/HDAC1/PER2/NEK3/JDP2/MTA2/DYRK1A/SKI/CCAR2/CTBP1/HDAC11/SAP30/PHB/FNTA/ING2/SIN3A/CHD3/TBL1XR1/PER1/MTA1/MORF4L1/MIER1/C6orf89/RBM14
BP	GO:0009416	response to light stimulus	90/3433	295/16568	4.14e-05	0.000605385	90	KDM1A/CREBBP/ERCC1/PIAS1/POLD1/BCL3/ASNS/RAD18/MAP2K7/GNB1/SDF4/DNM2/GNA11/HIF1A/YY1/ACTR5/FMR1/BMF/ERCC2/AKT2/CRTC1/MAPK8/PITPNM1/OGG1/B4GALT2/STK11/KMT2A/CREB1/CAT/DBH/ZBTB1/ATF4/INO80/CDKN2D/JUND/UBE4B/NPHP4/PCNA/KRAS/EIF2S1/BHLHE40/DDB2/ERCC5/REV1/NMT1/MYC/ARRB1/PML/POLG/COPS3/SIK1/AKT1/DTL/PIK3R1/TAF1/CHEK1/CACNA2D4/PTPRK/CCAR2/NR2F6/RPL26/METAP1/CDK5/WRN/NETO1/PCLAF/GNGT2/DDB1/PBK/FEN1/FNTA…
BP	GO:0031647	regulation of protein stability	77/3433	244/16568	4.16e-05	0.000606505	77	CREBBP/CCDC88C/USP13/ISOC2/CDC42/SREBF1/GTSE1/USP33/AURKA/TESC/HDAC6/MAPK1/HPS4/XBP1/FBXO7/TELO2/STK4/PIM2/STK3/CDC37/DVL1/GTPBP4/PFN1/KAT2A/HSPA8/PTGES3/CREBL2/GAPDH/RTN4/CCT4/PARK7/P3H1/CREB1/TCP1/TRIM24/NCLN/PIN1/FLOT2/KRAS/VHL/CDC73/CCT7/DPM2/DERL1/RPL11/HSPD1/PIK3R1/CCT6A/TAF1/GOLGA7/BAG3/TBRG1/CCT8/CCAR2/CCT3/NAA15/PEX2/CCT2/TRIM44/PLK1/PHB/CDKN2AIP/WNT10B/RNF139/BCL2/RPS7/PRNP/HCFC1/NAA16/…
BP	GO:1903706	regulation of hemopoiesis	121/3433	420/16568	4.19e-05	0.000609367	121	CREBBP/CD4/PSMC4/HMGB3/KMT2C/PRKCQ/TFE3/TCF3/TBX21/TNRC6C/ITCH/PSMC5/TESC/FLT3LG/PSME1/PPP2R3C/IL12RB1/ABL1/SETD1A/XBP1/FBXO7/RBFOX2/PSMA3/HIF1A/NFKBIA/PSME2/PSMA7/ATP11C/JAK3/PSMA2/ZMIZ1/PSMD3/PTPN6/MAPK14/FOXP1/ZAP70/NFE2L2/HDAC1/CD2/TNFSF4/KMT2A/CREB1/MYB/FOXO3/TJP2/GPR68/PTK2B/TMEM131L/IRF1/MED1/PCID2/PRMT1/ZBTB1/PSMA1/ASH2L/ZBTB46/RARA/H3F3B/CDC73/ANXA1/DTX1/TESPA1/MYC/RIPK1/RB1/CUL4A/TCF12/…
BP	GO:0009141	nucleoside triphosphate metabolic process	96/3433	319/16568	4.22e-05	0.000612709	96	NADK/UQCRC1/BID/NDUFS1/NUP160/NDC1/GNAI3/PFKP/PKM/NUP133/ENO1/SEH1L/NUP50/AAAS/NUP188/ATP5D/NDUFB7/HIF1A/RAE1/PGK1/OGDH/PPIF/NUP88/ALDOC/HSPA8/NUP98/TCIRG1/NUP107/GAPDH/TPI1/COX7A2L/PARK7/ATP5F1/RHOQ/NUP43/NUP153/NUP85/NDUFA5/DUT/CBFA2T3/UCK1/NUP210/FIGNL1/AMPD3/CMPK2/LDHA/ATP5G2/NUDT15/NUPL2/UQCC2/NUP54/NCOR1/ADCYAP1/UCK2/ARNT/PARP1/NDUFB11/OGT/NDUFB9/AK3/SLC25A25/ALDOA/NDUFC2/RANBP2/NUP205/ADPG…
BP	GO:0002244	hematopoietic progenitor cell differentiation	57/3433	168/16568	4.38e-05	0.000633885	57	ANLN/PSMC4/EML1/KCNAB2/TCF3/ITCH/XRCC5/PTPRC/PSMC5/PSME1/ABL1/SETD1A/PSMA3/PSME2/PSMA7/ARHGEF7/SMPD3/NARFL/ERCC2/ARMC6/PSMA2/PSMD3/PTPN6/NFE2L2/PRRC2C/KMT2A/MYB/FLT3/ZBTB1/PSMA1/TOP2A/H3F3B/C12orf29/TCF12/NOTCH1/UBC/AGPAT5/BATF/SSBP3/PSMB4/ADAR/TAL1/H3F3A/PSMC3/EEF2/SIN3A/ESCO2/BCL2/CHD2/PSMD1/RRS1/ZNF784/LDB1/PSMB8/PSMB10/UBA52/PRKDC
BP	GO:0002521	leukocyte differentiation	134/3433	474/16568	4.46e-05	0.000643294	134	PAFAH1B1/CD4/POU2F2/HMGB3/HDAC9/SBNO2/KLF6/TFE3/BCL3/JMJD6/CDC42/TCF3/TFRC/TBX21/TPD52/TCF7/PTPRC/TESC/FLT3LG/PPP2R3C/IL12RB1/ABL1/MFNG/PATZ1/XBP1/FBXO7/THOC5/MYH9/DHRS2/ATP11C/LYL1/CD79A/JAK3/TNFSF8/SH3PXD2A/ZMIZ1/HDAC5/PTPN6/MAPK14/VEGFA/FOXP1/ZAP70/ITGA4/CD2/CR2/TNFSF4/STK11/CREB1/MYB/TJP2/GPR68/PTK2B/TMEM131L/FLT3/LY9/PREX1/GLO1/RUNX2/GPR18/IRF1/MED1/PCID2/CCR7/ZBTB1/CBFA2T3/ZBTB46/RARA/TSPAN…
BP	GO:0010256	endomembrane system organization	114/3433	392/16568	4.47e-05	0.000643294	114	ALS2/PAFAH1B1/VTA1/SYT7/NUP160/PI4K2B/SYNE2/NDC1/VMP1/INTS13/TRAM2/ARFGEF1/NUP133/CDC42/MPP5/DNM2/RAB10/SEH1L/OSBPL8/NUP50/AAAS/NUP188/MAPK1/SUN2/PACSIN2/VRK1/RAE1/UBL4A/ARHGEF7/MAPK3/AKT2/PPP2R1A/SEC23IP/ARHGAP21/NUP88/NUP98/BIN2/PARP11/STX2/NUP107/SNX3/GORASP1/RTN4/STK25/RAB3GAP1/TMED5/CREB1/ATL2/NUP43/TARDBP/CIT/VAPB/NUP153/NUP85/TBC1D20/MAP2K2/ATP8B3/SNX9/RBSN/NUP210/LPIN1/STX6/TMEM127/VPS36/…
BP	GO:0007100	mitotic centrosome separation	1933-11-01	16/16568	4.58e-05	0.00065729	11	RANBP3/NDE1/AURKA/RANBP1/KIF3B/NEK2/CEP85/KIF11/CHEK1/RANBP2/NUP62
BP	GO:0002694	regulation of leukocyte activation	132/3433	466/16568	4.59e-05	0.00065729	132	FGR/MAD1L1/CD38/CD4/FYN/CD6/HMGB3/PRKCQ/CDC42/NCK2/TFRC/TBX21/MLH1/UNG/PAG1/ITCH/RIF1/PTPRC/SIRPG/FLT3LG/PPP2R3C/UNC13D/DHPS/IL12RB1/ABL1/XBP1/FBXO7/RHBDD3/SLA2/ATP11C/CORO1A/CSK/JAK3/MAP3K8/ZMIZ1/NSD2/CD5/PTPN6/RIPOR2/ZAP70/IGFBP2/CD2/TNFSF4/TNFAIP3/MYB/HSPH1/TMEM131L/LAX1/CD244/PKN1/VAMP7/IRF1/PCID2/CCR7/ZBTB1/TRAF2/ADGRE2/IGLL1/RAC2/LDLR/RARA/FLOT2/PRAM1/VAV3/PTPN22/ANXA1/DTX1/MAP3K7/TESPA1/IL…
BP	GO:0006914	autophagy	131/3433	462/16568	4.65e-05	0.000663081	131	VTA1/CLEC16A/PHF23/TAB2/USP13/LZTS1/VMP1/U2AF2/GNAI3/KDM4A/TBC1D25/PRKACA/SREBF1/USP33/WBP11/DYNLL1/SNX5/HDAC6/WAC/ABL1/SNAP29/TOMM22/XBP1/FBXO7/MTMR3/SPTLC2/HIF1A/SLC17A9/CSNK2A1/PIM2/MAPK3/KAT8/BMF/SNRNP70/CDC37/GSK3A/RHEB/MAPK8/KAT2A/HSPA8/TCIRG1/CAMKK2/GAPDH/EIF4G1/PIKFYVE/HTRA2/WDR75/RAB3GAP1/PARK7/MFN2/ATP6V0B/CTSD/STK11/VPS26A/ATG101/CAPNS1/TOMM40/ATG4D/ATP6V1E1/TBC1D5/TRIM22/PTPN22/RAB33A…
BP	GO:0061919	process utilizing autophagic mechanism	131/3433	462/16568	4.65e-05	0.000663081	131	VTA1/CLEC16A/PHF23/TAB2/USP13/LZTS1/VMP1/U2AF2/GNAI3/KDM4A/TBC1D25/PRKACA/SREBF1/USP33/WBP11/DYNLL1/SNX5/HDAC6/WAC/ABL1/SNAP29/TOMM22/XBP1/FBXO7/MTMR3/SPTLC2/HIF1A/SLC17A9/CSNK2A1/PIM2/MAPK3/KAT8/BMF/SNRNP70/CDC37/GSK3A/RHEB/MAPK8/KAT2A/HSPA8/TCIRG1/CAMKK2/GAPDH/EIF4G1/PIKFYVE/HTRA2/WDR75/RAB3GAP1/PARK7/MFN2/ATP6V0B/CTSD/STK11/VPS26A/ATG101/CAPNS1/TOMM40/ATG4D/ATP6V1E1/TBC1D5/TRIM22/PTPN22/RAB33A…
BP	GO:0031440	regulation of mRNA 3'-end processing	13/3433	21/16568	4.76e-05	0.000676805	13	PAPOLA/ZC3H14/NCBP2/CDC73/CDK9/NCBP1/BARD1/LEO1/AHCYL1/HSF1/SUPT5H/CTR9/NELFE
BP	GO:0016575	histone deacetylation	34/3433	86/16568	5.09e-05	0.000720938	34	KDM1A/ARID4A/HDAC9/ARID4B/HDAC7/HMG20B/MBD3/SREBF1/HDAC6/RBBP7/AKAP8/MAPK8/HDAC5/CHD4/VEGFA/HDAC1/PER2/JDP2/MTA2/SKI/CTBP1/HDAC11/SAP30/PHB/ING2/SIN3A/CHD3/TBL1XR1/PER1/MTA1/MORF4L1/MIER1/C6orf89/RBM14
BP	GO:0070126	mitochondrial translational termination	34/3433	86/16568	5.09e-05	0.000720938	34	MRPS10/MRPS35/MRPS34/MRPS18A/MRPL4/MRPL27/MRPL18/MRPS15/MRPS14/MRPS2/MRPS7/MRPS26/MRPL34/C12orf65/MRPS25/DAP3/MRPL15/MRPS5/MRPL17/MRPL16/MRPL13/CHCHD1/MRPL48/MRPL14/MRPS11/MRPS16/MRPL54/MRPL40/MRPL21/MRPL42/MRPS18B/MRPL23/MRPL20/MRPS6
BP	GO:0006298	mismatch repair	17/3433	32/16568	5.17e-05	0.000730553	17	ERCC1/MSH4/POLD1/MLH1/POLD3/ABL1/RNASEH2A/LIG1/POLD2/RPA2/PMS2/RPA1/PCNA/TDG/EXO1/SETD2/HMGB1
BP	GO:0006415	translational termination	38/3433	100/16568	5.33e-05	0.000747906	38	UPF1/MRPS10/MRPS35/MRPS34/MRPS18A/MRPL4/MRPL27/MRPL18/MRPS15/MRPS14/MRPS2/MRPS7/MRPS26/MRPL34/C12orf65/MRPS25/EIF5A/DAP3/MRPL15/MRPS5/MRPL17/APEH/ABCE1/MRPL16/MRPL13/CHCHD1/MRPL48/MRPL14/MRPS11/MRPS16/MRPL54/MRPL40/MRPL21/MRPL42/MRPS18B/MRPL23/MRPL20/MRPS6
BP	GO:0042110	T cell activation	129/3433	455/16568	5.33e-05	0.000747906	129	MAD1L1/ITGAL/CD4/FYN/CD6/WAS/PRKCQ/BCL3/JMJD6/CDC42/NCK2/TFRC/TBX21/PAG1/APBB1IP/ITCH/TCF7/PTPRC/FKBP1A/SIRPG/DHPS/IL12RB1/ABL1/PATZ1/XBP1/MYH9/SLA2/ELF4/CORO1A/CSK/JAK3/TNFSF8/MAP3K8/ZMIZ1/CD5/PTPN6/RIPOR2/TREML2/CCND3/FOXP1/ZAP70/IGFBP2/CD2/TNFSF4/STK11/MYB/HSPH1/TMEM131L/LAX1/CD244/LY9/PREX1/RUNX2/GPR18/IRF1/CCR7/ZBTB1/TRAF2/RAC2/RARA/FLOT2/PTPN22/ANXA1/DTX1/MAP3K7/TESPA1/LCP1/IL10/SIT1/RPS6/P…
BP	GO:1904667	negative regulation of ubiquitin protein ligase activity	31/3433	76/16568	5.34e-05	0.000747906	31	CDC27/PSMC4/PSMC5/ANAPC5/PSME1/PSMA3/PSME2/PSMA7/FZR1/PSMA2/PSMD3/FBXO5/CDK2/PSMA1/CDC16/RPL11/UBC/ANAPC1/BUB3/BUB1B/PSMB4/MAD2L1/PSMC3/UBE2E1/CDK1/RPS7/PSMD1/ANAPC2/PSMB8/PSMB10/UBA52
BP	GO:0072655	establishment of protein localization to mitochondrion	62/3433	188/16568	5.45e-05	0.000761575	62	BID/U2AF2/SREBF1/STARD7/WBP11/DNAJA1/HUWE1/PPP1R13B/DYNLL1/TIMM13/HPS4/TOMM22/FBXO7/SLC17A9/E2F1/BMF/GDAP1/TIMM44/TIMM50/GSK3A/MAPK8/KAT2A/GRPEL1/AIP/HTRA2/WDR75/FAM20B/RHOU/MFN2/HSPH1/PPP3CC/PLAGL2/YWHAH/RAC2/TOMM40/TIMM10B/YWHAQ/TIMM10/NMT1/ACTL6A/SELENOI/PMAIP1/AKT1/SAE1/TP53BP2/HSPD1/POLR3A/BCL2L11/MIS18A/HK2/UBE2J2/U2AF1/BAP1/YWHAZ/YWHAB/BCL2/ATG13/ARIH2/UBE2L3/TFDP1/SREBF2/WDR46
BP	GO:0045739	positive regulation of DNA repair	22/3433	47/16568	5.49e-05	0.000766209	22	BRCA1/DDX11/FAM168A/XRCC1/RIF1/FOXM1/TIMELESS/TRIM28/PCNA/DHX9/PARP1/CEBPG/ABRAXAS1/RNF168/SPIDR/APBB1/SETMAR/NPAS2/UBE2N/BRCC3/H2AFX/HMGB1
BP	GO:0006458	'de novo' protein folding	18/3433	35/16568	5.51e-05	0.000766271	18	FKBP1A/HSPA8/CCT4/HSPE1/TCP1/HSPH1/MKKS/DNAJB1/CCT7/HSPD1/CCT6A/CCT8/CCT3/FYCO1/CCT2/GAK/HSPA14/ERO1A
BP	GO:0034724	DNA replication-independent nucleosome organization	21/3433	44/16568	5.65e-05	0.000784316	21	CENPQ/CABIN1/HIRA/CENPM/RBBP7/OIP5/ASF1B/ASF1A/CENPA/UBN1/CENPL/HJURP/HAT1/H3F3B/NASP/KNL1/CENPO/CENPU/MIS18A/H3F3A/CENPX
BP	GO:0090224	regulation of spindle organization	19/3433	38/16568	5.68e-05	0.000786774	19	TACC3/PARP3/RNF4/SMC1A/TPX2/RAE1/STAG2/SMC3/SENP6/STAG1/GPSM2/BORA/NUMA1/HNRNPU/CCSAP/PLK1/CEP97/DCTN1/NUP62
BP	GO:1904668	positive regulation of ubiquitin protein ligase activity	33/3433	83/16568	5.72e-05	0.000789543	33	CDC27/PSMC4/CUL1/PSMC5/ANAPC5/PSME1/PSMA3/PSME2/PSMA7/FZR1/PSMA2/PSMD3/FBXO5/GORASP1/MASTL/PSMA1/CDC16/RAB1A/UBC/ANAPC1/BUB3/BUB1B/PSMB4/MAD2L1/PSMC3/PLK1/UBE2E1/CDK1/PSMD1/ANAPC2/PSMB8/PSMB10/UBA52
BP	GO:0006513	protein monoubiquitination	27/3433	63/16568	5.74e-05	0.000789543	27	CUL3/CUL1/RNF126/RAD18/UBE2T/HUWE1/KDM2B/WAC/RNF2/UBE4B/CDC73/DDB2/DTL/PCGF6/PEF1/RYBP/RNF168/LEO1/ZNF598/DDB1/BMI1/UBE2E1/PCGF5/BCOR/PCGF3/CTR9/RING1
BP	GO:1902930	regulation of alcohol biosynthetic process	27/3433	63/16568	5.74e-05	0.000789543	27	NFYA/NFYC/IDI1/SREBF1/FDFT1/SCD/SEC14L2/SQLE/ERLIN1/KPNB1/NFKB1/SC5D/NFYB/PTK2B/CD244/POR/RAN/MBTPS1/SOD1/GGPS1/ABCG1/GFI1/FASN/ELOVL6/SP1/SREBF2/TNF
BP	GO:0031109	microtubule polymerization or depolymerization	35/3433	90/16568	5.95e-05	0.000816405	35	FKBP4/RANBP9/NDE1/HDAC6/ABL1/NIN/MAPRE1/SLAIN2/CDKN1B/FBXO5/TUBGCP3/CAMSAP1/CLIP1/TUBG1/CKAP2/NUMA1/TRIM54/TBCD/KIF2C/PRUNE1/CENPJ/CCSAP/CLASP2/MID1IP1/SKA3/HDGFL3/MECP2/CKAP5/SKA2/CIB1/KIF18B/STMN3/DCTN1/MZT1/ARL2
BP	GO:0071478	cellular response to radiation	56/3433	166/16568	6.09e-05	0.000833504	56	KDM1A/CREBBP/ERCC1/RAD51/POLD1/NUCKS1/GNB1/XRCC5/DNM2/YY1/ACTR5/FMR1/BMF/EEF1D/AKT2/TMEM109/RAD51AP1/MAPK14/ECT2/STK11/CCND2/ZBTB1/ATF4/INO80/FIGNL1/PCNA/EIF2S1/DDB2/NMT1/MYC/INTS7/PIK3R1/TLK2/TAF1/ATM/CHEK1/PTPRK/RPL26/IFI16/METAP1/SPIDR/WRN/DDB1/PBK/FNTA/NET1/SWI5/AURKB/RUVBL2/CHEK2/HSF1/H2AFX/NOC2L/XRCC6/BLM/CERS1
BP	GO:0008334	histone mRNA metabolic process	14/3433	24/16568	6.14e-05	0.000834556	14	UPF1/SNRPD3/NCBP2/CPSF3/SNRPB/NCBP1/SSB/ZNF473/SNRPG/ATM/SLBP/EXOSC10/LSM1/SNRPE
BP	GO:0033522	histone H2A ubiquitination	14/3433	24/16568	6.14e-05	0.000834556	14	UBR2/KDM2B/UBR5/RNF2/DDB2/PCGF6/RYBP/RNF168/DDB1/BMI1/PCGF5/BCOR/PCGF3/RING1
BP	GO:0051642	centrosome localization	14/3433	24/16568	6.14e-05	0.000834556	14	PAFAH1B1/SYNE2/INTS13/ASPM/NDE1/AURKA/EZR/SUN2/NIN/GPSM2/RANBP2/SUN1/KIF5B/SPOUT1
BP	GO:0045862	positive regulation of proteolysis	111/3433	383/16568	6.54e-05	0.000886632	111	CDC27/PSMC4/BID/PIAS1/CUL1/CYFIP2/USP13/NGFR/ENO1/GRAMD4/SART3/KEAP1/PSMC5/AURKA/ANAPC5/PSME1/TBC1D10A/XBP1/MYH9/PSMA3/PSME2/PSMA7/TRIB3/CCDC22/FMR1/MAPK3/SGTA/FZR1/PSMA2/DVL1/PSMD3/P2RX1/USP5/FBXO5/MAPK14/HTRA2/HSPE1/NFE2L2/CASP8AP2/TNFRSF10B/PTK2B/TNFSF10/RNF114/TRAF2/CLN6/PSMA1/CBFA2T3/CDC16/SNX9/ADRM1/F12/EDEM1/UBQLN1/DAB2IP/ANP32B/MYC/RIPK1/MTCH1/ARRB1/PML/PMAIP1/AKT1/HSPD1/ARL6IP5/NKD2/TAF1…
BP	GO:0051436	negative regulation of ubiquitin-protein ligase activity involved in mitotic cell cycle	29/3433	70/16568	6.57e-05	0.000888832	29	CDC27/PSMC4/PSMC5/ANAPC5/PSME1/PSMA3/PSME2/PSMA7/FZR1/PSMA2/PSMD3/FBXO5/CDK2/PSMA1/CDC16/UBC/ANAPC1/BUB3/BUB1B/PSMB4/MAD2L1/PSMC3/UBE2E1/CDK1/PSMD1/ANAPC2/PSMB8/PSMB10/UBA52
BP	GO:0051251	positive regulation of lymphocyte activation	81/3433	263/16568	6.86e-05	0.00092601	81	CD38/CD4/FYN/CD6/PRKCQ/CDC42/NCK2/TFRC/TBX21/MLH1/UNG/RIF1/PTPRC/SIRPG/FLT3LG/PPP2R3C/DHPS/IL12RB1/XBP1/ATP11C/CORO1A/CSK/JAK3/MAP3K8/ZMIZ1/NSD2/CD5/PTPN6/ZAP70/IGFBP2/TNFSF4/MYB/HSPH1/CD244/PCID2/CCR7/ZBTB1/TRAF2/IGLL1/RARA/FLOT2/VAV3/ANXA1/MAP3K7/TESPA1/PDPK1/VAV1/AKT1/HSPD1/PIK3R1/ADAM8/FAM49B/PAXIP1/TNFRSF14/TNFRSF13C/TGFBR2/SYK/TMIGD2/CD320/CCDC88B/IL7R/INPP5D/LGALS9/BCL2/STAT5B/SART1/ATAD5/…
BP	GO:0090670	RNA localization to Cajal body	1933-12-01	19/16568	7.12e-05	0.000951838	12	CCT4/TCP1/DKC1/CCT7/WRAP53/SHQ1/CCT6A/CCT8/CCT3/CCT2/EXOSC10/RUVBL2
BP	GO:0090671	telomerase RNA localization to Cajal body	1933-12-01	19/16568	7.12e-05	0.000951838	12	CCT4/TCP1/DKC1/CCT7/WRAP53/SHQ1/CCT6A/CCT8/CCT3/CCT2/EXOSC10/RUVBL2
BP	GO:0090672	telomerase RNA localization	1933-12-01	19/16568	7.12e-05	0.000951838	12	CCT4/TCP1/DKC1/CCT7/WRAP53/SHQ1/CCT6A/CCT8/CCT3/CCT2/EXOSC10/RUVBL2
BP	GO:0090685	RNA localization to nucleus	1933-12-01	19/16568	7.12e-05	0.000951838	12	CCT4/TCP1/DKC1/CCT7/WRAP53/SHQ1/CCT6A/CCT8/CCT3/CCT2/EXOSC10/RUVBL2
BP	GO:0050685	positive regulation of mRNA processing	15/3433	27/16568	7.26e-05	0.000969151	15	THRAP3/DAZAP1/SNW1/SNRNP70/HSPA8/PRPF19/NUP98/NCBP2/CDC73/TRA2B/NCBP1/EIF4A3/LEO1/HSF1/HMX2
BP	GO:0046578	regulation of Ras protein signal transduction	67/3433	209/16568	7.49e-05	0.000997752	67	ALS2/CUL3/TRIO/PSD/ARFGEF1/ARHGEF1/DNM2/ABL1/MYO9B/CYTH4/SGSM3/ARHGEF7/PPP2CB/ARHGEF10/ARHGEF18/RAPGEF1/SHOC2/CYTH1/ARHGEF17/MADD/FOXM1/RASAL1/ARHGDIB/RIPOR2/ECT2/MFN2/SSX2IP/KIF14/PREX1/GPR18/PSD4/PLEKHG3/FGD3/RAF1/ARHGEF11/KRAS/VAV3/DAB2IP/ARRB1/LPAR6/GPR65/ARHGDIA/VAV1/ARHGEF19/IQSEC1/OGT/NOTCH1/OBSCN/FGD5/TIAM1/ABR/ARHGEF3/F2RL2/ARF6/ROBO1/SCAI/NET1/GPR35/P2RY8/SPATA13/RASA3/BCR/STMN3/DENND4B…
BP	GO:0070125	mitochondrial translational elongation	33/3433	84/16568	7.57e-05	0.00100513	33	MRPS10/MRPS35/MRPS34/MRPS18A/MRPL4/MRPL27/MRPL18/MRPS15/MRPS14/MRPS2/MRPS7/MRPS26/MRPL34/MRPS25/DAP3/MRPL15/MRPS5/MRPL17/MRPL16/MRPL13/CHCHD1/MRPL48/MRPL14/MRPS11/MRPS16/MRPL54/MRPL40/MRPL21/MRPL42/MRPS18B/MRPL23/MRPL20/MRPS6
BP	GO:0002200	somatic diversification of immune receptors	27/3433	64/16568	7.98e-05	0.00105605	27	ERCC1/TCF3/TFRC/TBX21/MLH1/UNG/RIF1/TCF7/NBN/NSD2/TNFSF4/PMS2/CTNNBL1/IL10/HSPD1/DCAF1/ATM/BATF/PAXIP1/ADAR/RNF168/HMGB2/EXO1/ATAD5/CD28/HMGB1/PRKDC
BP	GO:0032465	regulation of cytokinesis	27/3433	64/16568	7.98e-05	0.00105605	27	CUL3/RHOA/CDC42/AURKA/CDC6/CDC25B/KIF3B/CCP110/CSPP1/GIT1/ECT2/BIRC6/KIF14/CIT/PIN1/E2F8/KIF23/KIF20B/PKP4/RACGAP1/KLHL21/SDCCAG3/PRKCE/AURKB/SETD2/NUP62/PDXP
BP	GO:0019692	deoxyribose phosphate metabolic process	16/3433	30/16568	8.09e-05	0.00106706	16	NTHL1/UNG/OGG1/NT5C/DUT/DCTD/CMPK2/NUDT15/TDG/NEIL2/DTYMK/TYMS/SHMT1/DCTPP1/ADA/NT5M
BP	GO:0009113	purine nucleobase biosynthetic process	1933-09-01	12/16568	8.3e-05	0.00108975	9	MTHFD1/MTHFD1L/PAICS/PPAT/PRPS1/GMPS/HPRT1/SHMT1/ADA
BP	GO:0009223	pyrimidine deoxyribonucleotide catabolic process	1933-09-01	12/16568	8.3e-05	0.00108975	9	NTHL1/UNG/OGG1/NT5C/DUT/TDG/NEIL2/DCTPP1/NT5M
BP	GO:0051100	negative regulation of binding	51/3433	149/16568	8.35e-05	0.00109426	51	KDM1A/SPAG9/DDX11/WAPL/GTSE1/USP33/AURKA/BTAF1/TFIP11/NFKBIA/MAPRE1/E2F1/PIM2/MAPK3/AES/DVL1/MAPK8/GTPBP4/RIPOR2/ITGA4/PARK7/NEK2/ITGB1BP1/PIN1/PER2/NES/EIF2S1/CAMK1/HEY2/IL10/SORL1/TDG/ARRB2/EIF4A3/CARM1/PTPRF/RALB/GZMA/TAF1/IFI16/HEY1/NKX3-1/TMC8/SIN3A/PPP1CA/TNKS/JUN/AURKB/RUVBL2/SUMO3/CSNK1E
BP	GO:0016233	telomere capping	21/3433	45/16568	8.54e-05	0.00111399	21	ERCC1/PRKCQ/SMG6/XRCC1/MAP2K7/MAPKAPK5/TINF2/MAPK1/TFIP11/MAPK3/NBN/NEK2/DCLRE1B/HNRNPD/NABP2/ATM/NEK7/TNKS/CTC1/AURKB/PRKDC
BP	GO:0030330	DNA damage response, signal transduction by p53 class mediator	40/3433	109/16568	8.54e-05	0.00111399	40	KDM1A/BRCA1/BCL3/GTSE1/AURKA/E2F1/RGCC/NBN/DDX5/FOXM1/CDKN1B/CNOT2/FOXO3/TWIST1/CDK2/PRMT1/E2F8/PCNA/PML/PMAIP1/CARM1/CNOT9/ATM/UBC/CENPJ/BATF/PAXIP1/DYRK1A/RPL26/CDK1/KAT5/HIC1/PIDD1/PTTG1IP/CHEK2/KMT5A/MUC1/TFDP1/CNOT7/UBA52
BP	GO:0051204	protein insertion into mitochondrial membrane	17/3433	33/16568	8.62e-05	0.00112208	17	BID/PPP1R13B/DYNLL1/E2F1/BMF/MAPK8/PPP3CC/YWHAH/YWHAQ/NMT1/PMAIP1/TP53BP2/BCL2L11/YWHAZ/YWHAB/BCL2/TFDP1
BP	GO:0002377	immunoglobulin production	36/3433	95/16568	8.85e-05	0.0011503	36	ERCC1/POU2F2/TRAF3IP2/TCF3/TFRC/TBX21/MLH1/UNG/RIF1/PTPRC/XBP1/NBN/NSD2/TNFSF4/LAX1/PMS2/PKN1/TRAF2/CTNNBL1/IL10/GALNT2/HSPD1/ATM/BATF/PAXIP1/RNF168/TMIGD2/IL7R/MZB1/EXO1/ATAD5/CD28/TNFRSF4/HLA-E/TNF/PRKDC
BP	GO:0033045	regulation of sister chromatid segregation	29/3433	71/16568	8.93e-05	0.00115691	29	MAD1L1/CDC27/DDX11/TACC3/CUL3/WAPL/CDC6/CTCF/TTK/CENPF/PCID2/DLGAP5/ESPL1/NUMA1/RB1/CDCA5/ATM/HNRNPU/BUB3/BUB1B/MAD2L1/RAD21/PLK1/CDT1/FEN1/BUB1/TNKS/GEN1/SMC5
BP	GO:0070585	protein localization to mitochondrion	62/3433	191/16568	9.14e-05	0.00118221	62	BID/U2AF2/SREBF1/STARD7/WBP11/DNAJA1/HUWE1/PPP1R13B/DYNLL1/TIMM13/HPS4/TOMM22/FBXO7/SLC17A9/E2F1/BMF/GDAP1/TIMM44/TIMM50/GSK3A/MAPK8/KAT2A/GRPEL1/AIP/HTRA2/WDR75/FAM20B/RHOU/MFN2/HSPH1/PPP3CC/PLAGL2/YWHAH/RAC2/TOMM40/TIMM10B/YWHAQ/TIMM10/NMT1/ACTL6A/SELENOI/PMAIP1/AKT1/SAE1/TP53BP2/HSPD1/POLR3A/BCL2L11/MIS18A/HK2/UBE2J2/U2AF1/BAP1/YWHAZ/YWHAB/BCL2/ATG13/ARIH2/UBE2L3/TFDP1/SREBF2/WDR46
BP	GO:0034599	cellular response to oxidative stress	82/3433	269/16568	9.17e-05	0.00118362	82	PPP5C/GUCY1B3/PDE8A/DNM2/GSTP1/HDAC6/ABL1/MAPK1/FBXO7/TXN2/HIF1A/APEX1/DHRS2/ADNP2/MAPK3/GSR/EZH2/MAPK8/PLEKHA1/PPIF/CAMKK2/RWDD1/NCOA7/ECT2/HTRA2/STK25/NFE2L2/PARK7/MTR/TNFAIP3/MYB/FOXO3/HSPH1/CAT/CDK2/STAU1/TRAF2/ATF4/PCNA/UBQLN1/ANXA1/PRR5L/RIPK1/PNPT1/HNRNPD/PML/SOD1/TRPM2/AKT1/ARNT/PARP1/PYCR2/FANCD2/ARL6IP5/CCNA2/NONO/PTPRK/G6PD/MELK/PRDX3/BAG5/SIN3A/CDK1/BCL2/CYCS/RELA/NET1/ATP2A2/BNIP3/JU…
BP	GO:0050864	regulation of B cell activation	41/3433	113/16568	9.4e-05	0.00121092	41	CD38/HMGB3/TFRC/TBX21/MLH1/UNG/RIF1/PTPRC/PPP2R3C/XBP1/SLA2/ATP11C/NSD2/PTPN6/TNFSF4/TNFAIP3/PKN1/PCID2/IGLL1/VAV3/IL10/TNFRSF21/ATM/ZFP36L2/SAMSN1/PAXIP1/TNFRSF13C/SYK/CD320/CD300A/INPP5D/MZB1/BCL2/STAT5B/TBC1D10C/ATAD5/CD28/IRS2/TNFRSF4/ADA/SLC39A10
BP	GO:0000470	maturation of LSU-rRNA	13/3433	22/16568	9.42e-05	0.00121098	13	LAS1L/PES1/SNU13/FTSJ3/RPF1/RPL35/WDR12/RPL7L1/RPL7/RPL7A/RSL1D1/RPL10A/EIF6
BP	GO:0006367	transcription initiation from RNA polymerase II promoter	58/3433	176/16568	9.53e-05	0.00122176	58	CREBBP/E2F2/PSMC4/POLR2B/THRAP3/NOTCH3/PSMC5/POLR2E/MED15/SNW1/MAZ/ERCC2/MED25/MED26/GTF2H1/CAND1/PPARD/E2F3/NRBP1/CREB1/ZNF45/RUNX2/GTF2F1/MED1/NR1D1/TAF4/TRIM28/RARA/CDK4/HEY2/MED4/CDK9/RORC/TAF1/POLR2K/NOTCH1/TAF5/PAXIP1/MED8/NR2F6/POLR2H/MED30/GTF2A1/PSMC3/TAF10/WNT10B/CDK1/ATF7IP/ESRRA/MED16/NR2C2/POLR2L/MED14/RXRA/HMGB1/TEAD4/NCOA6/RXRB
BP	GO:0070203	regulation of establishment of protein localization to telomere	1933-08-01	10/16568	0.000101263	0.00129259	8	CCT4/TCP1/DKC1/CCT7/WRAP53/CCT6A/CCT8/CCT2
BP	GO:1990173	protein localization to nucleoplasm	1933-08-01	10/16568	0.000101263	0.00129259	8	CCT4/TCP1/CCT7/WRAP53/CCT6A/CCT8/CCT3/CCT2
BP	GO:1904355	positive regulation of telomere capping	1933-11-01	17/16568	0.000105357	0.00134192	11	PRKCQ/MAP2K7/MAPKAPK5/MAPK1/MAPK3/NEK2/HNRNPD/NABP2/NEK7/TNKS/AURKB
BP	GO:0051304	chromosome separation	30/3433	75/16568	0.000107307	0.00136085	30	MAD1L1/CDC27/NCAPD2/TACC3/CUL3/MLH1/TOP2B/CDC6/CSNK2A1/PPP2R1A/TTK/CENPF/PCID2/DLGAP5/TOP2A/ESPL1/NUMA1/RB1/ATM/NCAPD3/BUB3/BUB1B/MAD2L1/RAD21/PLK1/CDT1/BUB1/CENPX/MUS81/GEN1
BP	GO:0051437	positive regulation of ubiquitin-protein ligase activity involved in regulation of mitotic cell cycle transition	30/3433	75/16568	0.000107307	0.00136085	30	CDC27/PSMC4/CUL1/PSMC5/ANAPC5/PSME1/PSMA3/PSME2/PSMA7/FZR1/PSMA2/PSMD3/FBXO5/PSMA1/CDC16/UBC/ANAPC1/BUB3/BUB1B/PSMB4/MAD2L1/PSMC3/PLK1/UBE2E1/CDK1/PSMD1/ANAPC2/PSMB8/PSMB10/UBA52
BP	GO:0071479	cellular response to ionizing radiation	27/3433	65/16568	0.000109845	0.00139002	27	KDM1A/RAD51/NUCKS1/XRCC5/DNM2/EEF1D/TMEM109/RAD51AP1/MAPK14/ECT2/CCND2/INO80/FIGNL1/INTS7/TLK2/ATM/RPL26/IFI16/SPIDR/WRN/NET1/SWI5/CHEK2/HSF1/H2AFX/XRCC6/BLM
BP	GO:0035065	regulation of histone acetylation	23/3433	52/16568	0.000111631	0.00140353	23	BRCA1/SMARCB1/RPS6KA5/MAPK3/CTCF/KAT2A/KMT2A/SET/TWIST1/KAT7/ARRB1/CHEK1/PAXIP1/CTBP1/IWS1/PYGO2/SETD5/MECP2/SIN3A/TADA2B/RUVBL2/MUC1/NOC2L
BP	GO:0090181	regulation of cholesterol metabolic process	23/3433	52/16568	0.000111631	0.00140353	23	NFYA/NFYC/IDI1/SREBF1/FDFT1/SCD/SEC14L2/SQLE/ERLIN1/KPNB1/SC5D/NFYB/POR/LDLR/RAN/MBTPS1/SOD1/GGPS1/ABCG1/FASN/ELOVL6/SP1/SREBF2
BP	GO:1903146	regulation of autophagy of mitochondrion	23/3433	52/16568	0.000111631	0.00140353	23	CLEC16A/U2AF2/SREBF1/WBP11/HDAC6/FBXO7/HIF1A/SLC17A9/CDC37/GSK3A/KAT2A/CAMKK2/HTRA2/WDR75/PARK7/MFN2/ACTL6A/POLR3A/HK2/U2AF1/BNIP3/SMURF1/SREBF2
BP	GO:0010972	negative regulation of G2/M transition of mitotic cell cycle	34/3433	89/16568	0.000114139	0.001432	34	BRCA1/PSMC4/FOXN3/CUL1/PSMC5/AURKA/PSME1/CLSPN/PSMA3/PSME2/PSMA7/NBN/PSMA2/PSMD3/SYF2/PSMA1/TAOK3/FANCI/TICRR/ATM/UBC/PSMB4/RAD21/PSMC3/CDK1/MUS81/PSMD1/AURKB/FOXO4/BLM/PSMB8/PSMB10/UBA52/PINX1
BP	GO:0051321	meiotic cell cycle	74/3433	239/16568	0.000114728	0.0014363	74	NCAPD2/ERCC1/UBR2/RAD51/MSH4/NDC1/WAPL/ASPM/STAG3/SMC1A/MLH1/TOP2B/SMC1B/RAD54L/AURKA/OSM/SUN2/MYH9/CDC25B/RBBP8/STAG2/PIM2/NBN/FZR1/PPP2R1A/SPIN1/SMC3/FBXO5/TTK/ACTR3/NEK2/MASTL/NCAPH/MND1/CDK2/CKS2/KLHDC3/TUBGCP3/TUBG1/PSMC3IP/TOP2A/FIGNL1/ESPL1/BRIP1/SMC2/NUMA1/P3H4/FANCD2/MKI67/ATM/DSN1/NCAPD3/BUB3/TDRD9/BUB1B/NPM2/LEMD2/RAD21/SUN1/WASHC5/PLK1/ING2/BUB1/CENPX/CDK1/MUS81/EXO1/CCNE2/HORMAD2/PLC…
BP	GO:0033157	regulation of intracellular protein transport	109/3433	380/16568	0.00011893	0.00148573	109	FYN/U2AF2/IPO5/RHOA/BCL3/CDC42/PRKACA/SREBF1/GTSE1/PCM1/KEAP1/XPO1/STARD7/WBP11/CHERP/HUWE1/MAPK1/HPS4/MIEF1/RANGAP1/PPM1A/NFKBIA/SLC17A9/CCDC22/UBR5/OAZ1/AKT2/GSK3A/TGFBR1/BMPR1A/SUFU/KAT2A/SLC9A3R1/C2CD5/MAPK14/OGG1/ECT2/APC2/HTRA2/WDR75/FAM20B/PARK7/RHOU/ITGB1BP1/VAMP7/THOC2/MED1/PLAGL2/RAC2/TRIM28/XPO4/CAMK1/EDEM1/UBAC2/PRR5L/LCP1/ACTL6A/IL10/DAB2IP/ANP32B/SORL1/SELENOI/KIF20B/BARD1/NUP54/G3B…
BP	GO:1901983	regulation of protein acetylation	26/3433	62/16568	0.000121256	0.00151158	26	BRCA1/SMARCB1/RPS6KA5/MAPK3/CTCF/KAT2A/PARK7/KMT2A/SET/TWIST1/CAMK1/KAT7/ARRB1/CHEK1/PAXIP1/CTBP1/IWS1/PYGO2/SETD5/MECP2/SIN3A/KAT5/TADA2B/RUVBL2/MUC1/NOC2L
BP	GO:0007099	centriole replication	15/3433	28/16568	0.0001265	0.00156786	15	BRCA1/WDR62/CEP76/CCP110/CEP152/CDK2/STIL/CDK5RAP2/PLK4/CENPJ/SASS6/C2CD3/CNTROB/NUP62/RBM14
BP	GO:0031145	anaphase-promoting complex-dependent catabolic process	31/3433	79/16568	0.00012651	0.00156786	31	CDC27/PSMC4/CUL3/PSMC5/AURKA/ANAPC5/PSME1/PSMA3/PSME2/PSMA7/FZR1/PSMA2/PSMD3/PSMA1/CDC16/UBC/ANAPC1/BUB3/BUB1B/PSMB4/MAD2L1/PSMC3/PLK1/UBE2E1/CDK1/PSMD1/ANAPC2/AURKB/PSMB8/PSMB10/UBA52
BP	GO:1990090	cellular response to nerve growth factor stimulus	21/3433	46/16568	0.000126574	0.00156786	21	CDC5L/E2F1/CORO1A/EEF2K/RAPGEF1/KAT2A/EHD1/RAB35/WASF1/UBE3A/ACAP2/CREB1/FOXO3/PDPK1/EIF4A3/AKT1/RPL8/EEF2/BPTF/CIB1/CSNK1E
BP	GO:0032091	negative regulation of protein binding	35/3433	93/16568	0.00012947	0.00160035	35	KDM1A/SPAG9/DDX11/GTSE1/USP33/AURKA/TFIP11/MAPRE1/PIM2/MAPK3/AES/DVL1/MAPK8/GTPBP4/RIPOR2/ITGA4/PARK7/ITGB1BP1/PIN1/NES/EIF2S1/CAMK1/IL10/SORL1/TDG/ARRB2/CARM1/PTPRF/RALB/NKX3-1/TMC8/PPP1CA/AURKB/RUVBL2/CSNK1E
BP	GO:0030098	lymphocyte differentiation	95/3433	324/16568	0.000134251	0.00165257	95	CD4/POU2F2/HMGB3/HDAC9/KLF6/BCL3/JMJD6/TCF3/TBX21/TPD52/TCF7/PTPRC/FLT3LG/PPP2R3C/IL12RB1/ABL1/MFNG/PATZ1/XBP1/FBXO7/ATP11C/LYL1/CD79A/JAK3/TNFSF8/ZMIZ1/HDAC5/PTPN6/FOXP1/ZAP70/ITGA4/CD2/CR2/TNFSF4/STK11/MYB/PTK2B/TMEM131L/FLT3/LY9/PREX1/RUNX2/GPR18/IRF1/PCID2/CCR7/ZBTB1/RARA/PTPN22/ANXA1/DTX1/TESPA1/DOCK10/IL10/RPS6/VAV1/SOD1/RORC/SOX13/FANCD2/DCAF1/PIK3R1/ZEB1/ATM/ADAM8/ADAM17/CAMK4/ZFP36L2/CEB…
BP	GO:0051656	establishment of organelle localization	124/3433	443/16568	0.000134259	0.00165257	124	FGR/MAD1L1/PAFAH1B1/PAX6/SYT7/SYT13/CENPQ/CUL3/MAP4/SYNE2/CDC42/NDE1/NSF/MLH1/PCM1/KIF22/DNM2/XPO1/SEH1L/LAT2/EZR/UNC13D/SNAP29/SUN2/MYH9/HIF1A/DNAJC5/KIF3B/FAM83D/FMR1/NAPA/SEC23IP/ARHGAP21/KPNB1/NUP88/SLC9A3R1/PPP6R3/STX2/GORASP1/ACTR3/CENPA/ITGA4/RPS15/STK25/RAB3GAP1/TRAK2/RIMS3/CENPF/KIF14/LRMP/PPP6C/GPSM2/VAMP7/MKKS/TBC1D20/UXT/DLGAP5/RAP1B/ADGRE2/RAC2/SYT5/ACTN4/RAN/CDCA8/ESPL1/LTV1/CDK5RAP…
BP	GO:1905477	positive regulation of protein localization to membrane	40/3433	111/16568	0.000134985	0.00165557	40	FYN/BID/PRKCH/PPP1R13B/DYNLL1/EZR/MIEF1/E2F1/BMF/AKT2/MAPK8/C2CD5/ITGB1BP1/PLS1/PPP3CC/YWHAH/YWHAQ/LRP4/NMT1/PDPK1/PMAIP1/AKT1/TP53BP2/NKD2/PIK3R1/BCL2L11/CDK5/YWHAZ/ARF6/YWHAB/MTCL1/KIF5B/PRKCE/BCL2/PRNP/DPP10/CDK5R1/RHOG/CIB1/TFDP1
BP	GO:0008608	attachment of spindle microtubules to kinetochore	16/3433	31/16568	0.000135068	0.00165557	16	MAD1L1/CDC42/SEH1L/ECT2/NEK2/KNSTRN/KNL1/RB1/KIF2C/DSN1/HNRNPU/BUB3/RACGAP1/CDT1/AURKB/RCC2
BP	GO:0001701	in utero embryonic development	92/3433	312/16568	0.000136348	0.00166778	92	ALS2/PSMC4/APBA2/CUL3/YBX1/MBD3/NLE1/XAB2/KEAP1/ADD1/MAPK1/MYH9/HIF1A/STK4/RBBP8/NBN/STK3/ERCC2/DNAJB6/TGFBR1/KDM4C/APBA1/BMPR1A/ZMIZ1/KAT2A/PRPF19/CNOT2/BYSL/VEGFA/SF3B6/BIRC6/MFN2/SYF2/NEK2/GNA13/RBBP6/TWIST1/STIL/PLCG1/THOC2/MED1/CITED1/EIF2S2/AMOT/E2F8/TRIM28/MGAT1/NASP/HEY2/RNASEH2B/NMT1/IL10/HS6ST1/RTF1/CUL4A/COPS3/AKT1/PLK4/ARNT/VASH2/UBR3/RPL7L1/GNA12/NCAPG2/KDM6A/NOTCH1/MBNL1/MED21/BCL2L…
BP	GO:0009615	response to virus	90/3433	304/16568	0.000137416	0.00167733	90	FGR/RNF216/ZMYND11/IFNGR1/PUM2/TRAF3IP2/BCL3/TBX21/NCBP3/ENO1/EXOSC5/ITCH/DDX1/PTPRC/AGBL5/UNC13D/IL12RB1/POLR3H/FMR1/PIM2/PQBP1/IKBKB/URI1/HNRNPUL1/ZC3HAV1/PSMA2/C1QBP/OAS2/MAPK14/ODC1/TNFSF4/TNFAIP3/IFIT3/IRF1/GTF2F1/IRF5/ILF3/BST2/TRAF3/TRIM22/DHX9/HMGA1/PML/NLRC5/PMAIP1/IFITM3/ARF1/POLR3A/TKFC/BCL2L11/IFNAR2/IFNGR2/SPON2/RRP1B/ADAR/ABCF3/POLR3K/IFI16/DDX21/TRIM44/FAM111A/DDIT4/IRF2/POLR3D/LGA…
BP	GO:1901030	positive regulation of mitochondrial outer membrane permeabilization involved in apoptotic signaling pathway	18/3433	37/16568	0.000139699	0.00170165	18	BID/PPP1R13B/DYNLL1/E2F1/BMF/GSK3A/MAPK8/PPP3CC/YWHAH/YWHAQ/NMT1/PMAIP1/TP53BP2/BCL2L11/YWHAZ/YWHAB/BCL2/TFDP1
BP	GO:0050000	chromosome localization	30/3433	76/16568	0.000142491	0.00173206	30	MAD1L1/CENPQ/CUL3/NDE1/MLH1/KIF22/SEH1L/FAM83D/KPNB1/NUP98/ACTR3/CENPF/KIF14/DLGAP5/CDCA8/NUMA1/KIF2C/CDCA5/CHMP7/ATM/HNRNPU/LEMD2/SUN1/CDT1/TRAPPC12/CHMP6/RRS1/NUP62/KIFC1/PINX1
BP	GO:0031498	chromatin disassembly	1933-12-01	20/16568	0.000144311	0.00173975	12	SMARCD1/SMARCE1/SMARCD3/SMARCB1/GRWD1/SMARCD2/PADI2/ARID1A/SET/SMARCA4/HMGA1/SMARCC1
BP	GO:0032986	protein-DNA complex disassembly	1933-12-01	20/16568	0.000144311	0.00173975	12	SMARCD1/SMARCE1/SMARCD3/SMARCB1/GRWD1/SMARCD2/ARID1A/SET/SMARCA4/MYC/HMGA1/SMARCC1
BP	GO:0042276	error-prone translesion synthesis	1933-12-01	20/16568	0.000144311	0.00173975	12	REV3L/RFC2/NEXMIF/POLE2/RFC5/RPA2/RPA1/PCNA/RFC3/REV1/UBC/UBA52
BP	GO:0048025	negative regulation of mRNA splicing, via spliceosome	1933-12-01	20/16568	0.000144311	0.00173975	12	SFSWAP/U2AF2/C1QBP/SRSF9/SRSF7/SRSF4/SRSF6/TRA2B/DYRK1A/HNRNPK/SRSF10/RNPS1
BP	GO:2000134	negative regulation of G1/S transition of mitotic cell cycle	36/3433	97/16568	0.000145173	0.00174654	36	GTSE1/JADE1/AURKA/FBXO7/E2F1/RGCC/EZH2/CDKN1B/CNOT2/RPA2/CDK2/PRMT1/SMARCA4/E2F8/PCNA/CDC73/RB1/PML/CARM1/CTDSP1/CNOT9/CTDSPL/ATM/UBC/CENPJ/RPL26/CDK1/BCL2/CTDSP2/PIDD1/CHEK2/MUC1/TFDP1/CNOT7/UBA52/PRKDC
BP	GO:1903902	positive regulation of viral life cycle	24/3433	56/16568	0.000145914	0.00175187	24	CD4/NUCKS1/PABPC1/PPIE/SRPK1/VAPA/FMR1/SMC3/HSPA8/VAPB/STAU1/TBC1D20/TOP2A/SRPK2/NOTCH1/ADAR/DDB1/LGALS9/PPIH/CD28/RAD23A/PPIA/ADARB1/CNOT7
BP	GO:2000060	positive regulation of protein ubiquitination involved in ubiquitin-dependent protein catabolic process	34/3433	90/16568	0.000147314	0.00176177	34	CDC27/PSMC4/CUL1/PSMC5/ANAPC5/PSME1/PSMA3/PSME2/PSMA7/CCDC22/FZR1/PSMA2/PSMD3/FBXO5/PTK2B/PSMA1/CDC16/UBC/ANAPC1/BUB3/BUB1B/PSMB4/MAD2L1/PSMC3/PLK1/UBE2E1/CDK1/RNF139/PSMD1/ANAPC2/SMURF1/PSMB8/PSMB10/UBA52
BP	GO:0031334	positive regulation of protein complex assembly	70/3433	225/16568	0.00014734	0.00176177	70	ERCC1/PSMC4/WAS/BID/BCLAF1/FNIP2/NCK2/PSMC5/HDAC6/CORO1A/PIEZO1/BMF/ERCC2/MED25/PFN1/SLAIN2/GTF2H1/CDKN1B/CAND1/WASF1/VEGFA/EIF4G1/ACTR3/RPA2/CREB1/PTK2B/TWIST1/CCR7/SNX9/GMFG/CLIP1/CHD1L/RPA1/DDB2/ERCC5/LCP1/ARPC5L/NUMA1/CUL4A/PMAIP1/ARF1/PARP1/IQGAP2/MSN/TAF1/BCL2L11/GBP5/RHOC/PAXIP1/TAL1/ARPC5/SPIDR/ARF6/PSMC3/CDT1/MLST8/DDB1/MECP2/WNT10B/PRKCE/BAIAP2/JUN/CDC42EP4/FAF1/EVL/UNC13B/MTOR/DCTN1/AR…
BP	GO:0006695	cholesterol biosynthetic process	27/3433	66/16568	0.00014952	0.00177695	27	NFYA/NFYC/IDI1/SREBF1/FDFT1/SCD/SEC14L2/SQLE/ERLIN1/KPNB1/SC5D/ACAT2/NFYB/POR/ACLY/RAN/MBTPS1/SOD1/LBR/GGPS1/ABCG1/G6PD/FASN/ELOVL6/SP1/INSIG1/SREBF2
BP	GO:0072401	signal transduction involved in DNA integrity checkpoint	27/3433	66/16568	0.00014952	0.00177695	27	GTSE1/AURKA/CDC5L/E2F1/RGCC/PRPF19/CDKN1B/CNOT2/CDK2/PRMT1/E2F8/PCNA/PML/CARM1/CNOT9/ATM/UBC/CENPJ/RPL26/CDK1/PIDD1/CHEK2/MUC1/TFDP1/CNOT7/UBA52/PRKDC
BP	GO:0072422	signal transduction involved in DNA damage checkpoint	27/3433	66/16568	0.00014952	0.00177695	27	GTSE1/AURKA/CDC5L/E2F1/RGCC/PRPF19/CDKN1B/CNOT2/CDK2/PRMT1/E2F8/PCNA/PML/CARM1/CNOT9/ATM/UBC/CENPJ/RPL26/CDK1/PIDD1/CHEK2/MUC1/TFDP1/CNOT7/UBA52/PRKDC
BP	GO:0018027	peptidyl-lysine dimethylation	1933-10-01	15/16568	0.000153806	0.00181684	10	SMARCB1/SUV39H1/KMT2A/SETD7/SUV39H2/SETMAR/EHMT1/SETD2/SETD3/EHMT2
BP	GO:0051571	positive regulation of histone H3-K4 methylation	1933-10-01	15/16568	0.000153806	0.00181684	10	BRCA1/DNMT3B/SNW1/KMT2A/MYB/DNMT1/RTF1/PAXIP1/CTR9/NELFE
BP	GO:1904874	positive regulation of telomerase RNA localization to Cajal body	1933-10-01	15/16568	0.000153806	0.00181684	10	CCT4/TCP1/DKC1/CCT7/SHQ1/CCT6A/CCT8/CCT3/CCT2/RUVBL2
BP	GO:0044774	mitotic DNA integrity checkpoint	39/3433	108/16568	0.000154664	0.00182329	39	FOXN3/GTSE1/TOP2B/AURKA/CLSPN/E2F1/RGCC/NBN/CDKN1B/CNOT2/SYF2/RPA2/CDK2/PRMT1/E2F8/TOP2A/PCNA/TAOK3/PML/FANCI/TICRR/CARM1/CNOT9/ATM/UBC/CENPJ/RPL26/CDK1/SETMAR/MUS81/PIDD1/CHEK2/FOXO4/MUC1/BLM/TFDP1/CNOT7/UBA52/PRKDC
BP	GO:0050867	positive regulation of cell activation	90/3433	305/16568	0.000155913	0.00183433	90	FGR/CD38/CD4/FYN/CD6/PRKCQ/CDC42/NCK2/TFRC/TBX21/MLH1/UNG/RIF1/PTPRC/SIRPG/FLT3LG/PPP2R3C/DHPS/IL12RB1/XBP1/ATP11C/CORO1A/CSK/JAK3/MAP3K8/ZMIZ1/NSD2/CD5/PTPN6/ZAP70/IGFBP2/CD2/TNFSF4/RPS6KA1/MYB/HSPH1/CD244/VAMP7/PCID2/CCR7/ZBTB1/TRAF2/IGLL1/RARA/FLOT2/VAV3/ANXA1/MAP3K7/TESPA1/IL10/PDPK1/VAV1/AKT1/HSPD1/PIK3R1/CD226/ADAM8/FAM49B/PAXIP1/TNFRSF14/DMTN/TNFRSF13C/ITGB2/TGFBR2/SYK/TMIGD2/CD320/CCDC88B…
BP	GO:1903900	regulation of viral life cycle	45/3433	130/16568	0.000158216	0.00185769	45	CD4/NUCKS1/PABPC1/PPIE/SRPK1/VAPA/FMR1/TRIM35/ZC3HAV1/SMC3/DDX5/HSPA8/SNX3/VAPB/STAU1/TBC1D20/ILF3/BST2/TRIM28/TOP2A/SRPK2/PML/IFITM3/NOTCH1/ADAR/IFI16/FAM111A/DDB1/LGALS9/TRIM8/BCL2/PPIH/BANF1/CD28/RAD23A/IFITM2/IFITM1/ISG15/PPIA/ADARB1/CNOT7/TNF/TRIM26/APOBEC3D/APOBEC3C
BP	GO:1902807	negative regulation of cell cycle G1/S phase transition	37/3433	101/16568	0.000161119	0.00188799	37	GTSE1/JADE1/AURKA/FBXO7/E2F1/RGCC/EZH2/CDKN1B/CNOT2/RPA2/CDK2/PRMT1/SMARCA4/E2F8/CDKN2D/PCNA/CDC73/RB1/PML/CARM1/CTDSP1/CNOT9/CTDSPL/ATM/UBC/CENPJ/RPL26/CDK1/BCL2/CTDSP2/PIDD1/CHEK2/MUC1/TFDP1/CNOT7/UBA52/PRKDC
BP	GO:0043618	regulation of transcription from RNA polymerase II promoter in response to stress	40/3433	112/16568	0.000168475	0.00197025	40	CREBBP/PSMC4/CREB3L3/NCK2/PSMC5/GCN1/PSME1/PSMA3/HIF1A/PSME2/PSMA7/PSMA2/CUL2/PSMD3/VEGFA/NFE2L2/ATF4/PSMA1/DNAJB1/VHL/ARNT/LIMD1/TAF1/NOTCH1/CHEK1/UBC/BAG3/ELOC/PSMB4/PSMC3/SIN3A/CEBPB/PSMD1/JUN/HIGD1A/HSF1/MUC1/PSMB8/PSMB10/UBA52
BP	GO:0051569	regulation of histone H3-K4 methylation	13/3433	23/16568	0.000175679	0.00205041	13	BRCA1/DNMT3B/SNW1/KMT2A/MYB/DNMT1/RTF1/PAXIP1/GFI1/PYGO2/BCOR/CTR9/NELFE
BP	GO:1905475	regulation of protein localization to membrane	51/3433	153/16568	0.000177785	0.00206675	51	FYN/BID/PRKCH/GOPC/PPP2R5A/PPP1R13B/DYNLL1/EZR/MIEF1/VTI1B/CSNK2A1/E2F1/CSK/BMF/AKT2/MAPK8/C2CD5/ITGB1BP1/RHOQ/PLS1/PPP3CC/LYPLA1/VAMP7/YWHAH/YWHAQ/LRP4/NMT1/PDPK1/PMAIP1/AKT1/TP53BP2/NKD2/PIK3R1/BCL2L11/APPL1/DMTN/AP2M1/CDK5/YWHAZ/ARF6/YWHAB/MTCL1/KIF5B/PRKCE/BCL2/PRNP/DPP10/CDK5R1/RHOG/CIB1/TFDP1
BP	GO:2001242	regulation of intrinsic apoptotic signaling pathway	51/3433	153/16568	0.000177785	0.00206675	51	KDM1A/PLAUR/BID/BCLAF1/NCK2/ENO1/DNAJA1/ERP29/XBP1/HIF1A/BMF/URI1/PPIF/SLC9A3R1/HTRA2/NFE2L2/PARK7/TXNDC12/HSPH1/SPOP/PLAGL2/CDKN2D/FIGNL1/UBQLN1/PMAIP1/SOD1/AKT1/RPL11/PARP1/ACKR3/NONO/BCL2L11/CCAR2/RPL26/HNRNPK/DDIAS/BAG5/PLEKHF1/NKX3-1/ING2/BCL2/RPS7/EIF2AK3/PTPN2/PRKRA/LCK/PTTG1IP/MUC1/NOC2L/PTPN1/NDUFS3
BP	GO:0030522	intracellular receptor signaling pathway	84/3433	282/16568	0.00018034	0.00209202	84	FKBP4/PPP5C/BRCA1/PIAS1/THRAP3/TAB2/PUM2/RNF4/SREBF1/ITCH/DNAJA1/HDAC6/RBFOX2/SNW1/NFKBIA/SLA2/UBE2I/IKBKB/UBR5/BUD31/EZH2/C1QBP/DDX5/CNOT2/RWDD1/PPARD/UBE3A/FOXP1/PARK7/HDAC1/PADI2/ARID1A/TNFAIP3/TWIST1/TRIM24/DDX54/MED1/NR1D1/SMARCA4/YWHAH/ACTN4/RARA/RAN/PTPN22/MAP3K7/MED4/RB1/PML/ARRB2/CARM1/RORC/ARNT/PARP1/ASXL2/CNOT9/TAF1/TKFC/UBC/NR2F6/DHRS3/MED30/NKX3-1/PHB/KCTD6/ASXL1/KAT5/RELA/ESRRA/MED1…
BP	GO:0007159	leukocyte cell-cell adhesion	102/3433	355/16568	0.000180673	0.00209202	102	MAD1L1/ITGAL/CD4/FYN/CD6/PRKCQ/CDC42/NCK2/TFRC/TBX21/PAG1/ITCH/PTPRC/SIRPG/EZR/DHPS/IL12RB1/ABL1/XBP1/CORO1A/CSK/TSTA3/JAK3/MAP3K8/ZMIZ1/CD5/PTPN6/RIPOR2/ZAP70/ITGA4/IGFBP2/CD2/TNFSF4/MYB/HSPH1/TMEM131L/LAX1/CD244/IRF1/CCR7/ZBTB1/TRAF2/RAC2/RARA/FLOT2/PTPN22/ANXA1/DTX1/NT5E/MAP3K7/TESPA1/IL10/SIT1/ITGB7/PDPK1/VAV1/SOD1/AKT1/SOX13/HSPD1/FANCD2/PIK3R1/TNFRSF21/MSN/GNRH1/ZEB1/FERMT3/ADAM8/CAMK4/FAM4…
BP	GO:0001824	blastocyst development	25/3433	60/16568	0.000183963	0.00212591	25	PSMC4/CUL3/NLE1/XAB2/RBBP8/NBN/TGFBR1/KDM4C/PRPF19/CNOT2/BYSL/SF3B6/MFN2/NEK2/THOC2/NASP/RTF1/RPL7L1/NCAPG2/MED21/PSMC3/SP3/RRP7A/ADA/CTR9
BP	GO:0072527	pyrimidine-containing compound metabolic process	30/3433	77/16568	0.000187645	0.00216419	30	TKTL1/NTHL1/UNG/CAD/MAPK1/ERH/OGG1/NT5C/DUT/DCTD/UCK1/CMPK2/NT5E/TDG/UCK2/PRPS1/AK3/NEIL2/DCK/CMPK1/TK1/DTYMK/CTPS1/TYMS/SHMT1/DCTPP1/ENTPD4/MTOR/NT5M/APOBEC3C
BP	GO:1902750	negative regulation of cell cycle G2/M phase transition	34/3433	91/16568	0.00018889	0.00217428	34	BRCA1/PSMC4/FOXN3/CUL1/PSMC5/AURKA/PSME1/CLSPN/PSMA3/PSME2/PSMA7/NBN/PSMA2/PSMD3/SYF2/PSMA1/TAOK3/FANCI/TICRR/ATM/UBC/PSMB4/RAD21/PSMC3/CDK1/MUS81/PSMD1/AURKB/FOXO4/BLM/PSMB8/PSMB10/UBA52/PINX1
BP	GO:0043312	neutrophil degranulation	132/3433	480/16568	0.000193106	0.00221154	132	FGR/ITGAL/PLAUR/GDI2/ATP11B/ACAA1/PKM/RHOA/ATP11A/KCNAB2/AP1M1/XRCC5/PTPRC/PPIE/GSTP1/RAB10/B4GALT1/HUWE1/DYNLL1/UNC13D/SNAP29/MAPK1/CTSG/DNAJC5/SIRPB1/VAPA/CPPED1/HMOX2/GSDMD/RETN/RAB3D/PDAP1/PSMA2/PSMD3/P2RX1/KPNB1/VAT1/ALDOC/NFKB1/HSPA8/TCIRG1/BIN2/CAND1/PTPN6/MAPK14/ACTR1B/CD58/PADI2/CTSD/LRMP/RAB14/CAT/PRDX4/ARHGAP9/VAMP7/CD93/RAP1B/SLC44A2/CRACR2A/BST2/GMFG/CAP1/ACLY/PRAM1/AMPD3/OSTF1/CAB39…
BP	GO:0002262	myeloid cell homeostasis	45/3433	131/16568	0.00019326	0.00221154	45	ARID4A/JMJD6/ADD1/MAEA/SETD1A/RBFOX2/HIF1A/MTHFD1/ERCC2/RPS19/JAK3/SLC11A2/MAPK14/VEGFA/FOXO3/PTBP3/MED1/PRMT1/AMPD3/ANXA1/RPS6/RPS24/RB1/SOD1/ARNT/ADAM17/BCL2L11/CEBPG/DMTN/PKNOX1/G6PD/ADAR/TAL1/BAP1/HMGB2/INPP5D/KLF13/PIK3CD/SP3/STAT5B/PTPN2/IKZF1/ISG15/HMGB1/LDB1
BP	GO:0090501	RNA phosphodiester bond hydrolysis	45/3433	131/16568	0.00019326	0.00221154	45	LAS1L/ELAC2/SMG6/CPSF1/EXOSC5/DIS3/NOP14/APEX1/CSTF2/POP1/RNASEH2A/POP4/CNOT2/NCBP2/SMG7/PPP1R8/CPSF3/RCL1/EXOSC8/EXOSC9/RRP36/DGCR8/KRI1/EXOSC2/TOE1/RNASEH2B/NCBP1/PNPT1/FIP1L1/ABT1/PAN3/MOV10/CPSF4/POLR3K/TSR1/RPSA/FEN1/TSEN34/EXOSC10/POP7/EXO1/RRS1/TSEN54/CNOT7/SMG5
BP	GO:0030010	establishment of cell polarity	42/3433	120/16568	0.000195827	0.00223655	42	PAFAH1B1/PAX6/MAP4/ARFGEF1/MYO9A/RHOA/CDC42/MPP5/NDE1/MARK3/RAB10/MYH9/CYTH1/SLC9A3R1/RIPOR2/PTK7/FRMD4B/CENPA/STK11/PTK2B/GPSM2/AMOT/CCR7/RAP1B/FLOT2/ARHGEF11/NEK3/CDK5RAP2/NUMA1/KIF20B/MSN/PARD3/FRMD4A/ARF6/AMOTL1/WEE1/CFL1/FAM89B/SCRIB/SAPCD2/MYO18A/DCTN1
BP	GO:0034508	centromere complex assembly	20/3433	44/16568	0.000196221	0.00223669	20	CENPQ/RNF4/CENPM/RBBP7/OIP5/SENP6/CENPA/CENPF/HELLS/CENPL/HJURP/H3F3B/KNL1/CENPO/RB1/CENPU/MIS18A/H3F3A/CENPX/TRAPPC12
BP	GO:0072395	signal transduction involved in cell cycle checkpoint	27/3433	67/16568	0.000201473	0.00228308	27	GTSE1/AURKA/CDC5L/E2F1/RGCC/PRPF19/CDKN1B/CNOT2/CDK2/PRMT1/E2F8/PCNA/PML/CARM1/CNOT9/ATM/UBC/CENPJ/RPL26/CDK1/PIDD1/CHEK2/MUC1/TFDP1/CNOT7/UBA52/PRKDC
BP	GO:1902653	secondary alcohol biosynthetic process	27/3433	67/16568	0.000201473	0.00228308	27	NFYA/NFYC/IDI1/SREBF1/FDFT1/SCD/SEC14L2/SQLE/ERLIN1/KPNB1/SC5D/ACAT2/NFYB/POR/ACLY/RAN/MBTPS1/SOD1/LBR/GGPS1/ABCG1/G6PD/FASN/ELOVL6/SP1/INSIG1/SREBF2
BP	GO:0009199	ribonucleoside triphosphate metabolic process	88/3433	299/16568	0.000202081	0.00228308	88	NADK/UQCRC1/BID/NDUFS1/NUP160/NDC1/GNAI3/PFKP/PKM/NUP133/ENO1/SEH1L/NUP50/AAAS/NUP188/ATP5D/NDUFB7/HIF1A/RAE1/PGK1/OGDH/PPIF/NUP88/ALDOC/HSPA8/NUP98/TCIRG1/NUP107/GAPDH/TPI1/COX7A2L/PARK7/ATP5F1/RHOQ/NUP43/NUP153/NUP85/NDUFA5/CBFA2T3/UCK1/NUP210/FIGNL1/AMPD3/LDHA/ATP5G2/NUPL2/UQCC2/NUP54/NCOR1/ADCYAP1/UCK2/ARNT/PARP1/NDUFB11/OGT/NDUFB9/AK3/SLC25A25/ALDOA/NDUFC2/RANBP2/NUP205/ADPGK/HK2/NUP35/NUDT5…
BP	GO:0002562	somatic diversification of immune receptors via germline recombination within a single locus	24/3433	57/16568	0.00020294	0.00228308	24	ERCC1/TCF3/TFRC/TBX21/MLH1/UNG/RIF1/TCF7/NBN/NSD2/TNFSF4/IL10/HSPD1/DCAF1/ATM/BATF/PAXIP1/RNF168/HMGB2/EXO1/ATAD5/CD28/HMGB1/PRKDC
BP	GO:0016444	somatic cell DNA recombination	24/3433	57/16568	0.00020294	0.00228308	24	ERCC1/TCF3/TFRC/TBX21/MLH1/UNG/RIF1/TCF7/NBN/NSD2/TNFSF4/IL10/HSPD1/DCAF1/ATM/BATF/PAXIP1/RNF168/HMGB2/EXO1/ATAD5/CD28/HMGB1/PRKDC
BP	GO:0061640	cytoskeleton-dependent cytokinesis	24/3433	57/16568	0.00020294	0.00228308	24	ANLN/RHOA/KIF4A/ECT2/ACTR3/CENPA/CIT/SNX9/CKAP2/NUSAP1/KIF23/KIF20B/ARF1/BIN3/RHOC/SON/ALKBH4/RACGAP1/WASHC5/PLK1/CNTROB/CFL1/AURKB/NUP62
BP	GO:0002696	positive regulation of leukocyte activation	87/3433	295/16568	0.000203018	0.00228308	87	FGR/CD38/CD4/FYN/CD6/PRKCQ/CDC42/NCK2/TFRC/TBX21/MLH1/UNG/RIF1/PTPRC/SIRPG/FLT3LG/PPP2R3C/DHPS/IL12RB1/XBP1/ATP11C/CORO1A/CSK/JAK3/MAP3K8/ZMIZ1/NSD2/CD5/PTPN6/ZAP70/IGFBP2/CD2/TNFSF4/MYB/HSPH1/CD244/VAMP7/PCID2/CCR7/ZBTB1/TRAF2/IGLL1/RARA/FLOT2/VAV3/ANXA1/MAP3K7/TESPA1/IL10/PDPK1/VAV1/AKT1/HSPD1/PIK3R1/CD226/ADAM8/FAM49B/PAXIP1/TNFRSF14/TNFRSF13C/ITGB2/TGFBR2/SYK/TMIGD2/CD320/CCDC88B/IL7R/INPP5D/…
BP	GO:0006378	mRNA polyadenylation	19/3433	41/16568	0.000206461	0.00231735	19	PABPC1/CPSF1/PAPOLA/ZC3H14/CSTF2/CPSF3/SYMPK/CDC73/CDK9/PNPT1/FIP1L1/SSU72/CPSF4/LEO1/AHCYL1/HSF1/SUPT5H/CTR9/NELFE
BP	GO:0032434	regulation of proteasomal ubiquitin-dependent protein catabolic process	40/3433	113/16568	0.000209262	0.0023443	40	PIAS1/CLEC16A/KEAP1/AURKA/WAC/TRIB3/SGTA/DVL1/USP5/NFE2L2/PARK7/RAD23B/RNF114/CBFA2T3/DDA1/UBQLN1/AKT1/RPL11/NKD2/GNA12/TLK2/TAF1/RNF144A/RNF166/CCAR2/UBQLN4/RYBP/BAG5/PLK1/PBK/WNT10B/MTM1/SMARCC1/ARIH2/ZFAND2A/RAD23A/UBQLN2/SUMO2/FHIT/CSNK1E
BP	GO:0002283	neutrophil activation involved in immune response	132/3433	481/16568	0.00021271	0.00237837	132	FGR/ITGAL/PLAUR/GDI2/ATP11B/ACAA1/PKM/RHOA/ATP11A/KCNAB2/AP1M1/XRCC5/PTPRC/PPIE/GSTP1/RAB10/B4GALT1/HUWE1/DYNLL1/UNC13D/SNAP29/MAPK1/CTSG/DNAJC5/SIRPB1/VAPA/CPPED1/HMOX2/GSDMD/RETN/RAB3D/PDAP1/PSMA2/PSMD3/P2RX1/KPNB1/VAT1/ALDOC/NFKB1/HSPA8/TCIRG1/BIN2/CAND1/PTPN6/MAPK14/ACTR1B/CD58/PADI2/CTSD/LRMP/RAB14/CAT/PRDX4/ARHGAP9/VAMP7/CD93/RAP1B/SLC44A2/CRACR2A/BST2/GMFG/CAP1/ACLY/PRAM1/AMPD3/OSTF1/CAB39…
BP	GO:0043928	exonucleolytic nuclear-transcribed mRNA catabolic process involved in deadenylation-dependent decay	16/3433	32/16568	0.00021839	0.00241962	16	EXOSC5/DIS3/LSM5/DDX6/EXOSC8/EXOSC9/LSM7/LSM4/EXOSC2/NT5C3B/PATL1/LSM3/EXOSC1/LSM1/CNOT7/LSM2
BP	GO:0060236	regulation of mitotic spindle organization	17/3433	35/16568	0.000218697	0.00241962	17	TACC3/PARP3/SMC1A/TPX2/RAE1/STAG2/SMC3/STAG1/GPSM2/BORA/NUMA1/HNRNPU/CCSAP/PLK1/CEP97/DCTN1/NUP62
BP	GO:1904814	regulation of protein localization to chromosome, telomeric region	1933-09-01	13/16568	0.00021978	0.00241962	9	CCT4/TCP1/DKC1/CCT7/WRAP53/CCT6A/CCT8/GNL3/CCT2
BP	GO:0006337	nucleosome disassembly	1933-11-01	18/16568	0.000220116	0.00241962	11	SMARCD1/SMARCE1/SMARCD3/SMARCB1/GRWD1/SMARCD2/ARID1A/SET/SMARCA4/HMGA1/SMARCC1
BP	GO:0009264	deoxyribonucleotide catabolic process	1933-11-01	18/16568	0.000220116	0.00241962	11	NTHL1/UNG/OGG1/NT5C/DUT/NUDT15/TDG/NEIL2/DCTPP1/ADA/NT5M
BP	GO:0034501	protein localization to kinetochore	1933-11-01	18/16568	0.000220116	0.00241962	11	CENPQ/TTK/KNL1/BUB1B/CDT1/CDK1/TRAPPC12/MTBP/HASPIN/AURKB/RCC2
BP	GO:0043153	entrainment of circadian clock by photoperiod	1933-11-01	18/16568	0.000220116	0.00241962	11	CRTC1/BHLHE40/PML/SIK1/NR2F6/PPP1CA/RBM4B/PER1/MTA1/PPP1CC/PPP1CB
BP	GO:0043984	histone H4-K16 acetylation	1933-11-01	18/16568	0.000220116	0.00241962	11	BRCA1/PHF20/KAT8/KANSL3/KMT2A/KANSL2/OGT/HCFC1/MCRS1/MSL1/WDR5
BP	GO:1904872	regulation of telomerase RNA localization to Cajal body	1933-11-01	18/16568	0.000220116	0.00241962	11	CCT4/TCP1/DKC1/CCT7/SHQ1/CCT6A/CCT8/CCT3/CCT2/EXOSC10/RUVBL2
BP	GO:0002446	neutrophil mediated immunity	135/3433	494/16568	0.000220898	0.00242368	135	FGR/ITGAL/PLAUR/GDI2/ATP11B/ACAA1/PKM/RHOA/ATP11A/KCNAB2/WDR1/AP1M1/XRCC5/PTPRC/PPIE/GSTP1/RAB10/B4GALT1/HUWE1/DYNLL1/UNC13D/SNAP29/MAPK1/CTSG/DNAJC5/SIRPB1/VAPA/CPPED1/HMOX2/GSDMD/RETN/RAB3D/PDAP1/PSMA2/PSMD3/P2RX1/KPNB1/VAT1/ALDOC/NFKB1/HSPA8/TCIRG1/BIN2/CAND1/PTPN6/MAPK14/ACTR1B/CD58/PADI2/CTSD/LRMP/RAB14/CAT/PRDX4/ARHGAP9/VAMP7/CD93/RAP1B/SLC44A2/CRACR2A/BST2/GMFG/CAP1/ACLY/PRAM1/AMPD3/OSTF1/…
BP	GO:0010821	regulation of mitochondrion organization	69/3433	224/16568	0.000226532	0.00247777	69	SLC25A5/LIG3/PLAUR/BID/CLEC16A/U2AF2/SREBF1/STARD7/WBP11/HUWE1/PPP1R13B/DYNLL1/HDAC6/HPS4/FBXO7/MIEF1/DDHD1/HIF1A/SLC17A9/E2F1/BMF/BBC3/CDC37/GSK3A/MAPK8/PPIF/KAT2A/VAT1/CAMKK2/HTRA2/WDR75/FAM20B/PARK7/RHOU/MFN2/PPP3CC/TNFSF10/PLAGL2/YWHAH/RAC2/YWHAQ/NMT1/ACTL6A/SELENOI/ARRB2/PMAIP1/AKT1/SAE1/TP53BP2/POLR3A/BCL2L11/MIS18A/HK2/UBE2J2/U2AF1/BAP1/YWHAZ/YWHAB/BCL2/ATG13/BNIP3/ARIH2/UBE2L3/TFDP1/SMURF…
BP	GO:0051348	negative regulation of transferase activity	102/3433	357/16568	0.000226674	0.00247777	102	CDC27/PSMC4/WNK1/PPP2R5A/PTPRC/GSTP1/DNAJA1/PSMC5/RTRAF/TESC/ANAPC5/PSME1/ABL1/GADD45B/FBXO7/PSMA3/PSME2/PSMA7/TRIB3/CSK/FZR1/PPP2R1A/GSK3A/PSMA2/DVL1/PSMD3/CORO1C/CDKN1B/PTPN6/FBXO5/STK38/PARK7/TNFAIP3/ITGB1BP1/LAX1/CDKN2C/PKN1/CDK2/PREX1/PSMA1/CDKN2D/CDC16/MLLT1/CEP85/GMFG/SH3BP5/PTPN22/TAOK3/DAB2IP/SORL1/RB1/IGF1R/PDPK1/RPTOR/AKT1/RPL11/UBC/ANAPC1/HNRNPU/UBASH3B/BUB3/BUB1B/EIF4A2/PSMB4/ZFYVE28…
BP	GO:0051170	nuclear import	86/3433	292/16568	0.000231153	0.00252202	86	RANBP3/DDX20/IPO5/RHOA/NUP133/BCL3/KEAP1/CHERP/GEMIN2/NUP50/NUP188/RANBP1/SNRPD3/MAPK1/PPM1A/NFKBIA/RAE1/CCDC22/FGF9/KPNA3/UBR5/TNPO2/JAK3/TGFBR1/BMPR1A/SUFU/KPNB1/NUP88/SLC9A3R1/NUP98/GPN3/NUP107/MAPK14/OGG1/ECT2/APC2/CSE1L/NUP153/NUP85/MED1/SNRPD2/SNRPB/TRIM28/RAN/IL10/DAB2IP/TGS1/NUP54/G3BP2/PML/MBTPS1/AKT1/PARP1/SNRPG/PIK3R1/HIKESHI/BAG3/RANBP2/SPPL3/TONSL/NUP35/SYK/LGALS9/SNUPN/CDK1/TBC1D10C…
BP	GO:0045088	regulation of innate immune response	115/3433	411/16568	0.000234567	0.00255452	115	FGR/CREBBP/FYN/PSMC4/IFNGR1/PIAS1/CUL1/TAB2/PUM2/PRKACA/ICAM3/ITCH/XRCC5/PSMC5/PSME1/PSMA3/LGMN/RPS6KA5/NFKBIA/PSME2/PSMA7/PQBP1/IKBKB/RPS19/CDC37/PSMA2/PSMD3/C1QBP/ICAM2/NFKB1/PTPN6/MAPKAPK3/TNFAIP3/PSPC1/NMI/IRF1/MED1/NR1D1/PSMA1/TRAF3/RFTN1/RAF1/KRAS/PTPN22/UBQLN1/MAP3K7/DHX9/DAB2IP/CNPY3/RIPK1/NLRC5/PDPK1/ARRB2/VAV1/HSPD1/NONO/TKFC/CD226/UBC/ADAM8/CD96/GBP5/PIK3AP1/IFNAR2/IFNGR2/PSMB4/ITGB2/A…
BP	GO:2001233	regulation of apoptotic signaling pathway	106/3433	374/16568	0.000240704	0.00261648	106	KDM1A/SLC25A5/FYN/PLAUR/BRCA1/ZMYND11/BID/GCLM/BCLAF1/NCK2/NLE1/ENO1/GSTP1/DNAJA1/PPP1R13B/DYNLL1/ERP29/OSM/XBP1/HIF1A/STK4/E2F1/BMF/STK3/URI1/BBC3/PPP2R1A/GSK3A/TGFBR1/MAPK8/PPIF/RPS6KB1/SLC9A3R1/MADD/HTRA2/BIRC6/NFE2L2/PARK7/TXNDC12/TNFAIP3/HSPH1/TNFRSF10B/PPP3CC/SPOP/TNFSF10/DBH/PLAGL2/TRAF2/YWHAH/CDKN2D/TRAF7/RAF1/FIGNL1/YWHAQ/UBQLN1/ITM2C/NMT1/DAB2IP/RIPK1/PML/ARRB2/PMAIP1/SOD1/AKT1/RPL11/TP…
BP	GO:0016073	snRNA metabolic process	32/3433	85/16568	0.000245292	0.00266142	32	POU2F2/POLR2B/INTS13/EXOSC5/SRRT/POLR2E/RPRD1B/INTS9/INTS10/NCBP2/EXOSC8/EXOSC9/GTF2F1/INTS11/ICE2/EXOSC2/DKC1/TOE1/CDK9/NCBP1/NABP2/POU2F1/INTS7/POLR2K/TAF5/RPRD2/POLR2H/INTS1/SNAPC3/GTF2A1/POLR2L/SP1
BP	GO:0045815	positive regulation of gene expression, epigenetic	25/3433	61/16568	0.000250939	0.00271766	25	BAZ1B/ARID1B/SMARCD1/POLR1A/ACTB/POLR2E/KAT2A/ASF1A/SF3B1/PADI2/ARID1A/DEK/POLR1B/H3F3B/HMGA1/POLR2K/CHEK1/ATAD2/H3F3A/POLR2H/DDX21/TAF1D/POLR1C/POLR2L/PHF2
BP	GO:0045814	negative regulation of gene expression, epigenetic	37/3433	103/16568	0.000254299	0.00274896	37	UBR2/MBD3/EED/RIF1/DNMT3B/CDC45/HIRA/SUV39H1/RBBP7/DOT1L/H2AFV/EZH2/HDAC5/ASF1A/HDAC1/ARID1A/PHF19/DNMT3A/HELLS/HAT1/TRIM28/DNMT1/H3F3B/HMGA1/AEBP2/ATAD2/H3F3A/H2AFZ/BMI1/MECP2/SIN3A/BEND3/SUZ12/MORF4L1/H2AFX/PHF2/MIER1
BP	GO:0016241	regulation of macroautophagy	52/3433	159/16568	0.000263312	0.00284115	52	CLEC16A/PHF23/LZTS1/GNAI3/TBC1D25/PRKACA/SNX5/HDAC6/WAC/MTMR3/SPTLC2/HIF1A/PIM2/MAPK3/CDC37/RHEB/MAPK8/GAPDH/PIKFYVE/HTRA2/RAB3GAP1/MFN2/ATP6V0B/VPS26A/ATG101/CAPNS1/ATP6V1E1/RAB33A/MAP3K7/CALCOCO2/ATP6V1G1/RPTOR/AKT1/RALB/PIP4K2A/VPS26B/UBQLN4/FYCO1/CDK5/MLST8/MTM1/ATP6V0E2/RAB1B/ATG13/BNIP3/CDK5R1/TBK1/UBQLN2/SUPT5H/SMURF1/MTOR/ATP6V1E2
BP	GO:0046034	ATP metabolic process	79/3433	265/16568	0.000268421	0.00289096	79	NADK/UQCRC1/BID/NDUFS1/NUP160/NDC1/PFKP/PKM/NUP133/ENO1/SEH1L/NUP50/AAAS/NUP188/ATP5D/NDUFB7/HIF1A/RAE1/PGK1/OGDH/PPIF/NUP88/ALDOC/HSPA8/NUP98/TCIRG1/NUP107/GAPDH/TPI1/COX7A2L/PARK7/ATP5F1/NUP43/NUP153/NUP85/NDUFA5/CBFA2T3/NUP210/FIGNL1/AMPD3/LDHA/ATP5G2/NUPL2/UQCC2/NUP54/NCOR1/ADCYAP1/ARNT/PARP1/NDUFB11/OGT/NDUFB9/SLC25A25/ALDOA/NDUFC2/RANBP2/NUP205/ADPGK/HK2/NUP35/NUDT5/ATP5C1/ATP5L/NDUFV1/DDIT…
BP	GO:0071168	protein localization to chromatin	1933-12-01	21/16568	0.000273269	0.00293776	12	WAPL/EZH2/RB1/CARM1/CDCA5/CHMP7/LEMD2/RAD21/PLK1/ESCO2/SETD2/RUVBL2
BP	GO:0051303	establishment of chromosome localization	29/3433	75/16568	0.00027778	0.00298079	29	MAD1L1/CENPQ/CUL3/NDE1/MLH1/KIF22/SEH1L/FAM83D/KPNB1/ACTR3/CENPF/KIF14/DLGAP5/CDCA8/NUMA1/KIF2C/CDCA5/CHMP7/ATM/HNRNPU/LEMD2/SUN1/CDT1/TRAPPC12/CHMP6/RRS1/NUP62/KIFC1/PINX1
BP	GO:0071156	regulation of cell cycle arrest	39/3433	111/16568	0.000297372	0.0031852	39	BRCA1/PRKACA/GTSE1/AURKA/E2F1/RGCC/MED25/AKT2/FOXM1/CDKN1B/CNOT2/CDK2/PRMT1/E2F8/PCNA/CDK4/CDK9/DAB2IP/PML/CARM1/CNOT9/ATM/UBC/CENPJ/RPL26/CDK5/CDK1/SETMAR/SLC25A33/CRLF3/CDK5R1/PIDD1/CHEK2/FOXO4/MUC1/EVI2B/TFDP1/CNOT7/UBA52
BP	GO:0019042	viral latency	1933-08-01	11/16568	0.00030342	0.00323814	8	NUCKS1/XRCC5/HMGA1/PSIP1/HCFC1/BANF1/PPIA/XRCC6
BP	GO:0051103	DNA ligation involved in DNA repair	1933-08-01	11/16568	0.00030342	0.00323814	8	LIG3/PARP3/XRCC1/PARP2/PARP1/PAXX/HMGB2/HMGB1
BP	GO:0042119	neutrophil activation	133/3433	489/16568	0.000304572	0.00324452	133	FGR/ITGAL/PLAUR/GDI2/ATP11B/ACAA1/PKM/RHOA/ATP11A/KCNAB2/AP1M1/XRCC5/PTPRC/PPIE/GSTP1/RAB10/B4GALT1/HUWE1/DYNLL1/UNC13D/SNAP29/MAPK1/CTSG/DNAJC5/SIRPB1/VAPA/CPPED1/HMOX2/GSDMD/RETN/RAB3D/PDAP1/PSMA2/PSMD3/P2RX1/KPNB1/VAT1/ALDOC/NFKB1/HSPA8/TCIRG1/BIN2/CAND1/PTPN6/MAPK14/ACTR1B/CD58/PADI2/CTSD/LRMP/RAB14/CAT/PRDX4/ARHGAP9/PREX1/VAMP7/CD93/RAP1B/SLC44A2/CRACR2A/BST2/GMFG/CAP1/ACLY/PRAM1/AMPD3/OSTF1…
BP	GO:0038093	Fc receptor signaling pathway	58/3433	183/16568	0.000306935	0.00326376	58	FGR/FYN/PSMC4/WAS/CUL1/CYFIP2/TAB2/PRKCQ/CDC42/NFATC3/ACTB/MAP2K7/LAT2/PSMC5/PSME1/ABL1/MAPK1/PSMA3/NFKBIA/PSME2/PSMA7/MAPK3/IKBKB/PSMA2/RAPGEF1/MAPK8/PSMD3/NFKB1/ACTR3/WIPF1/PLCG1/PSMA1/NFATC1/KRAS/VAV3/MAP3K7/ABI1/PDPK1/VAV1/PIK3R1/UBC/ELMO1/PSMB4/SHC1/ARPC5/SYK/PSMC3/PRKCE/WIPF2/RELA/PSMD1/BAIAP2/JUN/UBE2N/CD247/PSMB8/PSMB10/UBA52
BP	GO:0051310	metaphase plate congression	23/3433	55/16568	0.000308635	0.0032759	23	MAD1L1/CENPQ/CUL3/MLH1/KIF22/SEH1L/FAM83D/KPNB1/CENPF/KIF14/CDCA8/NUMA1/KIF2C/CDCA5/CHMP7/HNRNPU/CDT1/TRAPPC12/CHMP6/RRS1/NUP62/KIFC1/PINX1
BP	GO:0046640	regulation of alpha-beta T cell proliferation	13/3433	24/16568	0.000310746	0.0032864	13	ITCH/ZAP70/TNFSF4/CD244/IRF1/TNFRSF14/TGFBR2/SYK/LGALS9/CD28/CD55/CD3E/HLA-E
BP	GO:0052312	modulation of transcription in other organism involved in symbiotic interaction	13/3433	24/16568	0.000310746	0.0032864	13	CTDP1/NUCKS1/SMARCB1/SNW1/HDAC1/TARDBP/ZNF639/SMARCA4/NTRK3/RRP1B/PSMC3/JUN/SP1
BP	GO:0006839	mitochondrial transport	87/3433	299/16568	0.000331737	0.0034928	87	SLC25A5/BID/U2AF2/SREBF1/SLC25A3/STARD7/WBP11/HUWE1/PPP1R13B/DYNLL1/ATP5D/TIMM13/SLC25A1/HPS4/TOMM22/FBXO7/SLC17A9/E2F1/BMF/GDAP1/TIMM44/TIMM50/GSK3A/MAPK8/PPIF/SLC25A11/KAT2A/GRPEL1/CPT1A/AIP/MRPL18/HTRA2/WDR75/FAM20B/ATP5F1/RHOU/MFN2/PPP3CC/PLAGL2/YWHAH/RAC2/TOMM40/TIMM10B/YWHAQ/TIMM10/ATP5G2/NMT1/ACTL6A/SELENOI/PNPT1/PMAIP1/SAE1/TP53BP2/HSPD1/SLC25A26/SLC25A37/SLC25A25/POLR3A/BCL2L11/SLC25A28/…
BP	GO:0071375	cellular response to peptide hormone stimulus	87/3433	299/16568	0.000331737	0.0034928	87	FYN/HDAC9/ARID1B/NGFR/PRKCQ/PKM/NUCKS1/PRKACA/SREBF1/GNB1/GSTP1/RAB10/OSBPL8/CDC6/CDC5L/MAPK1/XBP1/RANGAP1/APEX1/TRIB3/MAPK3/EEF2K/CSK/AKT2/JAK3/GSK3A/RPS6KB1/HDAC5/NFKB1/TCIRG1/C2CD5/CCND3/NFE2L2/ATP6V0B/CREB1/RHOQ/ADCY7/NCOA5/MAX/RAP1B/POR/PPAT/ATP6V1E1/PTPRA/LPIN1/CDK4/BRIP1/ATP6V1G1/ADCY3/IGF1R/PDPK1/AKT1/PARP1/CCNA2/SRD5A1/PIK3R1/OGT/EIF4EBP2/PDE3B/APPL1/SHC1/PRKCB/MARS/RAB8A/GNG4/AHCYL1/MZB…
BP	GO:0046633	alpha-beta T cell proliferation	14/3433	27/16568	0.000333306	0.0034928	14	ITCH/ELF4/ZAP70/TNFSF4/CD244/IRF1/TNFRSF14/TGFBR2/SYK/LGALS9/CD28/CD55/CD3E/HLA-E
BP	GO:0070198	protein localization to chromosome, telomeric region	14/3433	27/16568	0.000333306	0.0034928	14	XRCC5/TINF2/CCT4/TCP1/DKC1/CCT7/NABP2/WRAP53/CCT6A/CCT8/GNL3/CCT2/TNKS/PINX1
BP	GO:0046931	pore complex assembly	1933-10-01	16/16568	0.00033384	0.0034928	10	NDC1/GSDMD/NUP98/NUP107/RTN4/NUP153/AHCTF1/NUP205/CCT8/CCT3
BP	GO:0071428	rRNA-containing ribonucleoprotein complex export from nucleus	1933-10-01	16/16568	0.00033384	0.0034928	10	XPO1/NUP88/RPS15/RAN/LTV1/ABCE1/RPSA/RRS1/SDAD1/EIF6
BP	GO:0032467	positive regulation of cytokinesis	17/3433	36/16568	0.000334858	0.0034972	17	CUL3/RHOA/CDC42/CDC6/CDC25B/KIF3B/CSPP1/ECT2/KIF14/CIT/KIF23/KIF20B/PKP4/RACGAP1/PRKCE/AURKB/NUP62
BP	GO:0051298	centrosome duplication	25/3433	62/16568	0.000338563	0.00352961	25	BRCA1/NDE1/WDR62/USP33/XPO1/CEP76/CCP110/CEP152/ARHGEF10/CDK2/STIL/TUBGCP3/CDK5RAP2/CEP131/PLK4/CENPJ/SASS6/CCNF/POC1A/C2CD3/CNTROB/CKAP5/GEN1/NUP62/RBM14
BP	GO:2000779	regulation of double-strand break repair	22/3433	52/16568	0.000340201	0.00353779	22	KDM1A/DDX11/RAD51/RIF1/TFIP11/UBR5/NSD2/FOXM1/RAD51AP1/TIMELESS/OGG1/RPA2/TWIST1/DEK/FIGNL1/PML/CHEK1/PPP4R2/SPIDR/SETMAR/SETD2/HSF1
BP	GO:0007030	Golgi organization	38/3433	108/16568	0.00034184	0.00353779	38	PI4K2B/VMP1/ARFGEF1/CDC42/DNM2/MAPK1/VRK1/ARHGEF7/MAPK3/SEC23IP/ARHGAP21/GORASP1/STK25/TMED5/ATL2/CIT/TBC1D20/MAP2K2/ATP8B3/RBSN/STX6/RAB1A/SURF4/USP6NL/HIKESHI/VPS51/CLASP2/YWHAZ/BAG5/MAP2K1/CDK1/TMED10/TRAPPC12/UBXN2A/GAK/NPLOC4/ATL3/MYO18A
BP	GO:0031062	positive regulation of histone methylation	16/3433	33/16568	0.000342821	0.00353779	16	BRCA1/EED/RIF1/DNMT3B/SNW1/KMT2A/MYB/PHF19/DNMT1/RTF1/OGT/PAXIP1/PAXBP1/MECP2/CTR9/NELFE
BP	GO:0070670	response to interleukin-4	16/3433	33/16568	0.000342821	0.00353779	16	KEAP1/TCF7/XBP1/RPL3/CORO1A/JAK3/TUBA1B/CITED1/CDK4/PML/ALAD/IL24/FASN/STAT5B/PTPN2/IMPDH2
BP	GO:1902808	positive regulation of cell cycle G1/S phase transition	16/3433	33/16568	0.000342821	0.00353779	16	CDC45/CDC6/APEX1/FAM83D/EIF4G1/CCND2/CDC73/ANXA1/CUL4A/RPTOR/PLRG1/MTBP/UBE2E2/PLCB1/AIF1/PHB2
BP	GO:1900180	regulation of protein localization to nucleus	67/3433	219/16568	0.00034297	0.00353779	67	FYN/NGFR/IPO5/RHOA/POLR1A/BCL3/GTSE1/KEAP1/CHERP/MAPK1/PPM1A/NFKBIA/CCDC22/UBR5/TGFBR1/BMPR1A/SUFU/SLC9A3R1/MAPK14/OGG1/ECT2/APC2/CCT4/PARK7/STK11/TCP1/MED1/GLIS2/PIN1/TRIM28/CCT7/KAT7/IL10/DAB2IP/NUP54/G3BP2/MBTPS1/AKT1/PARP1/PIK3R1/CCT6A/BAG3/CCT8/SPPL3/TONSL/CCT3/DCLK3/CCT2/PLK1/LGALS9/SIN3A/CDK1/TRIM8/EIF2AK3/TBC1D10C/SPHK1/FAM89B/DMAP1/TMEM173/FAF1/NF2/MCRS1/MTOR/NFKBIL1/NUP62/TNF/PINX1
BP	GO:0000288	nuclear-transcribed mRNA catabolic process, deadenylation-dependent decay	29/3433	76/16568	0.000361256	0.00371986	29	PABPC1/MLH1/EXOSC5/TNRC6C/DIS3/LSM5/DDX6/CNOT2/EIF4G1/EXOSC8/EXOSC9/LSM7/LSM4/EXOSC2/EIF4A3/NT5C3B/CNOT9/EIF4E/ZFP36L2/PAN3/EIF4A2/PATL1/LSM3/EXOSC1/LSM1/SAMD4B/NANOS1/CNOT7/LSM2
BP	GO:1990089	response to nerve growth factor	21/3433	49/16568	0.000373102	0.0038351	21	CDC5L/E2F1/CORO1A/EEF2K/RAPGEF1/KAT2A/EHD1/RAB35/WASF1/UBE3A/ACAP2/CREB1/FOXO3/PDPK1/EIF4A3/AKT1/RPL8/EEF2/BPTF/CIB1/CSNK1E
BP	GO:0007569	cell aging	34/3433	94/16568	0.000383573	0.00393582	34	ERCC1/KAT6A/MAPKAPK5/ABL1/FZR1/BMPR1A/ZMIZ1/FOXM1/RWDD1/MAPK14/NEK4/TWIST1/KRAS/HMGA1/PNPT1/PML/ULK3/SOD1/ATM/CHEK1/SMC6/WRN/ING2/MAP2K1/CDK1/RSL1D1/BCL2/CTC1/CHEK2/H2AFX/MTOR/SMC5/NUP62/PRKDC
BP	GO:0017038	protein import	92/3433	321/16568	0.000399669	0.00409381	92	RANBP3/IPO5/RHOA/NUP133/BCL3/KEAP1/CHERP/NUP50/NUP188/TIMM13/RANBP1/MAPK1/TOMM22/PPM1A/NFKBIA/RAE1/CCDC22/FGF9/KPNA3/UBR5/TIMM44/TIMM50/TNPO2/JAK3/TGFBR1/BMPR1A/SUFU/KPNB1/NUP88/SLC9A3R1/GRPEL1/HSPA8/NUP98/GPN3/NUP107/MAPK14/OGG1/ECT2/PEX5L/APC2/PEX16/CSE1L/NUP153/NUP85/MED1/TOMM40/TRIM28/RAN/TIMM10/IL10/DAB2IP/TGS1/NUP54/G3BP2/PML/MBTPS1/AKT1/PARP1/HSPD1/PIK3R1/HIKESHI/BAG3/RANBP2/SPPL3/TONSL/NU…
BP	GO:1901028	regulation of mitochondrial outer membrane permeabilization involved in apoptotic signaling pathway	20/3433	46/16568	0.000406718	0.00415874	20	SLC25A5/BID/PPP1R13B/DYNLL1/E2F1/BMF/GSK3A/MAPK8/PPP3CC/YWHAH/YWHAQ/NMT1/PMAIP1/TP53BP2/BCL2L11/YWHAZ/YWHAB/BCL2/TFDP1/SLC35F6
BP	GO:0090630	activation of GTPase activity	30/3433	80/16568	0.000408824	0.00417299	30	TBC1D22A/TBC1D22B/TBC1D25/TBC1D10A/SGSM3/ARHGEF10/AKT2/CORO1C/ECT2/APC2/PTK2B/TBC1D15/CCR7/TBC1D5/GPR65/NTRK3/SGSM2/TBC1D7/TBC1D7-LOC100130357/USP6NL/RABGAP1L/TIAM1/TBC1D2B/TBC1D10B/TBC1D10C/RHOG/RCC2/SCRIB/SIPA1L1/TBC1D8
BP	GO:0009144	purine nucleoside triphosphate metabolic process	87/3433	301/16568	0.000420647	0.00428621	87	NADK/UQCRC1/BID/NDUFS1/NUP160/NDC1/GNAI3/PFKP/PKM/NUP133/ENO1/SEH1L/NUP50/AAAS/NUP188/ATP5D/NDUFB7/HIF1A/RAE1/PGK1/OGDH/PPIF/NUP88/ALDOC/HSPA8/NUP98/TCIRG1/NUP107/GAPDH/TPI1/COX7A2L/PARK7/ATP5F1/RHOQ/NUP43/NUP153/NUP85/NDUFA5/CBFA2T3/NUP210/FIGNL1/AMPD3/LDHA/ATP5G2/NUDT15/NUPL2/UQCC2/NUP54/NCOR1/ADCYAP1/ARNT/PARP1/NDUFB11/OGT/NDUFB9/AK3/SLC25A25/ALDOA/NDUFC2/RANBP2/NUP205/ADPGK/HK2/NUP35/NUDT5/AT…
BP	GO:2000756	regulation of peptidyl-lysine acetylation	23/3433	56/16568	0.000422047	0.00429301	23	BRCA1/SMARCB1/RPS6KA5/MAPK3/CTCF/KAT2A/KMT2A/SET/TWIST1/KAT7/ARRB1/CHEK1/PAXIP1/CTBP1/IWS1/PYGO2/SETD5/MECP2/SIN3A/TADA2B/RUVBL2/MUC1/NOC2L
BP	GO:0046386	deoxyribose phosphate catabolic process	1933-11-01	19/16568	0.000424936	0.00430744	11	NTHL1/UNG/OGG1/NT5C/DUT/NUDT15/TDG/NEIL2/DCTPP1/ADA/NT5M
BP	GO:0048026	positive regulation of mRNA splicing, via spliceosome	1933-11-01	19/16568	0.000424936	0.00430744	11	THRAP3/DAZAP1/SNW1/SNRNP70/HSPA8/PRPF19/NUP98/TRA2B/NCBP1/EIF4A3/HMX2
BP	GO:0036230	granulocyte activation	133/3433	493/16568	0.000439169	0.00444403	133	FGR/ITGAL/PLAUR/GDI2/ATP11B/ACAA1/PKM/RHOA/ATP11A/KCNAB2/AP1M1/XRCC5/PTPRC/PPIE/GSTP1/RAB10/B4GALT1/HUWE1/DYNLL1/UNC13D/SNAP29/MAPK1/CTSG/DNAJC5/SIRPB1/VAPA/CPPED1/HMOX2/GSDMD/RETN/RAB3D/PDAP1/PSMA2/PSMD3/P2RX1/KPNB1/VAT1/ALDOC/NFKB1/HSPA8/TCIRG1/BIN2/CAND1/PTPN6/MAPK14/ACTR1B/CD58/PADI2/CTSD/LRMP/RAB14/CAT/PRDX4/ARHGAP9/PREX1/VAMP7/CD93/RAP1B/SLC44A2/CRACR2A/BST2/GMFG/CAP1/ACLY/PRAM1/AMPD3/OSTF1…
BP	GO:0043631	RNA polyadenylation	19/3433	43/16568	0.000440136	0.00444614	19	PABPC1/CPSF1/PAPOLA/ZC3H14/CSTF2/CPSF3/SYMPK/CDC73/CDK9/PNPT1/FIP1L1/SSU72/CPSF4/LEO1/AHCYL1/HSF1/SUPT5H/CTR9/NELFE
BP	GO:0072431	signal transduction involved in mitotic G1 DNA damage checkpoint	25/3433	63/16568	0.00045201	0.00455039	25	GTSE1/AURKA/E2F1/RGCC/CDKN1B/CNOT2/CDK2/PRMT1/E2F8/PCNA/PML/CARM1/CNOT9/ATM/UBC/CENPJ/RPL26/CDK1/PIDD1/CHEK2/MUC1/TFDP1/CNOT7/UBA52/PRKDC
BP	GO:1902400	intracellular signal transduction involved in G1 DNA damage checkpoint	25/3433	63/16568	0.00045201	0.00455039	25	GTSE1/AURKA/E2F1/RGCC/CDKN1B/CNOT2/CDK2/PRMT1/E2F8/PCNA/PML/CARM1/CNOT9/ATM/UBC/CENPJ/RPL26/CDK1/PIDD1/CHEK2/MUC1/TFDP1/CNOT7/UBA52/PRKDC
BP	GO:0050863	regulation of T cell activation	89/3433	310/16568	0.000463011	0.00465314	89	MAD1L1/CD4/FYN/CD6/PRKCQ/CDC42/NCK2/TFRC/TBX21/PAG1/ITCH/PTPRC/SIRPG/DHPS/IL12RB1/ABL1/XBP1/CORO1A/CSK/JAK3/MAP3K8/ZMIZ1/CD5/PTPN6/RIPOR2/ZAP70/IGFBP2/CD2/TNFSF4/MYB/HSPH1/TMEM131L/LAX1/CD244/IRF1/CCR7/ZBTB1/TRAF2/RAC2/RARA/FLOT2/PTPN22/ANXA1/DTX1/MAP3K7/TESPA1/IL10/SIT1/PDPK1/VAV1/SOD1/AKT1/SOX13/HSPD1/FANCD2/PIK3R1/TNFRSF21/GNRH1/ZEB1/ADAM8/CAMK4/FAM49B/TNFRSF14/TNFRSF13C/ZBTB7B/TGFBR2/SYK/TMIG…
BP	GO:0006109	regulation of carbohydrate metabolic process	55/3433	174/16568	0.000465696	0.00466413	55	NUP160/NDC1/NUP133/DUSP12/SEH1L/MAEA/NUP50/AAAS/NUP188/HIF1A/RAE1/AKT2/GSK3A/NUP88/KAT2A/NFKB1/NUP98/NUP107/PASK/NUP43/PTK2B/CD244/NUP153/NUP85/NR1D1/ARPP19/CBFA2T3/NUP210/NUPL2/NUP54/NCOR1/PMAIP1/SIK1/AKT1/RORC/ARNT/OGT/RANBP2/NUP205/NUP35/DDIT4/PRKCE/PGAM1/PTPN2/MLXIP/CLK2/IRS2/HMGB1/POM121/WDR5/SDHAF3/MTOR/NUP62/PPP1CB/EIF6
BP	GO:2001235	positive regulation of apoptotic signaling pathway	55/3433	174/16568	0.000465696	0.00466413	55	PLAUR/BID/BCLAF1/NCK2/PPP1R13B/DYNLL1/OSM/STK4/E2F1/BMF/STK3/BBC3/PPP2R1A/GSK3A/TGFBR1/MAPK8/PPIF/SLC9A3R1/HTRA2/PARK7/TNFRSF10B/PPP3CC/SPOP/TNFSF10/PLAGL2/TRAF2/YWHAH/TRAF7/YWHAQ/ITM2C/NMT1/DAB2IP/RIPK1/PML/PMAIP1/SOD1/RPL11/TP53BP2/BCL2L11/DEDD2/RPL26/YWHAZ/PLEKHF1/YWHAB/NKX3-1/LGALS9/BCL2/RPS7/PTPN2/BNIP3/PIDD1/PRKRA/LCK/FAF1/TFDP1
BP	GO:0046605	regulation of centrosome cycle	22/3433	53/16568	0.000468911	0.00468831	22	BRCA1/RANBP3/XPO1/AURKA/RANBP1/CEP76/NEK2/STIL/CEP250/CEP85/CDK5RAP2/KIF11/CEP131/PLK4/CHEK1/CENPJ/RANBP2/CCNF/POC1A/GEN1/NUP62/RBM14
BP	GO:0009205	purine ribonucleoside triphosphate metabolic process	85/3433	294/16568	0.000481916	0.00481013	85	NADK/UQCRC1/BID/NDUFS1/NUP160/NDC1/GNAI3/PFKP/PKM/NUP133/ENO1/SEH1L/NUP50/AAAS/NUP188/ATP5D/NDUFB7/HIF1A/RAE1/PGK1/OGDH/PPIF/NUP88/ALDOC/HSPA8/NUP98/TCIRG1/NUP107/GAPDH/TPI1/COX7A2L/PARK7/ATP5F1/RHOQ/NUP43/NUP153/NUP85/NDUFA5/CBFA2T3/NUP210/FIGNL1/AMPD3/LDHA/ATP5G2/NUPL2/UQCC2/NUP54/NCOR1/ADCYAP1/ARNT/PARP1/NDUFB11/OGT/NDUFB9/AK3/SLC25A25/ALDOA/NDUFC2/RANBP2/NUP205/ADPGK/HK2/NUP35/NUDT5/ATP5C1/AT…
BP	GO:0009112	nucleobase metabolic process	17/3433	37/16568	0.000500742	0.00496776	17	KDM1A/CAD/MAPK1/MTHFD1/MTHFD1L/PAICS/PPAT/UCK1/UCK2/PRPS1/CMPK1/GMPS/HPRT1/TYMS/SHMT1/ADA/MTOR
BP	GO:0038095	Fc-epsilon receptor signaling pathway	41/3433	121/16568	0.000501422	0.00496776	41	PSMC4/CUL1/TAB2/PRKCQ/NFATC3/MAP2K7/LAT2/PSMC5/PSME1/MAPK1/PSMA3/NFKBIA/PSME2/PSMA7/MAPK3/IKBKB/PSMA2/MAPK8/PSMD3/NFKB1/PLCG1/PSMA1/NFATC1/KRAS/VAV3/MAP3K7/PDPK1/VAV1/PIK3R1/UBC/PSMB4/SHC1/SYK/PSMC3/RELA/PSMD1/JUN/UBE2N/PSMB8/PSMB10/UBA52
BP	GO:0000054	ribosomal subunit export from nucleus	1933-09-01	14/16568	0.000501949	0.00496776	9	XPO1/NUP88/RPS15/RAN/LTV1/ABCE1/RRS1/SDAD1/EIF6
BP	GO:0033750	ribosome localization	1933-09-01	14/16568	0.000501949	0.00496776	9	XPO1/NUP88/RPS15/RAN/LTV1/ABCE1/RRS1/SDAD1/EIF6
BP	GO:0036124	histone H3-K9 trimethylation	1933-09-01	14/16568	0.000501949	0.00496776	9	ARID4A/ARID4B/KDM4A/SMARCB1/SUV39H1/KDM4C/SUV39H2/MECP2/BEND3
BP	GO:0033047	regulation of mitotic sister chromatid segregation	24/3433	60/16568	0.000508295	0.0050221	24	MAD1L1/CDC27/TACC3/CUL3/CDC6/TTK/CENPF/PCID2/DLGAP5/ESPL1/NUMA1/RB1/ATM/HNRNPU/BUB3/BUB1B/MAD2L1/RAD21/PLK1/CDT1/BUB1/TNKS/GEN1/SMC5
BP	GO:0000291	nuclear-transcribed mRNA catabolic process, exonucleolytic	16/3433	34/16568	0.000523803	0.00514927	16	EXOSC5/DIS3/LSM5/DDX6/EXOSC8/EXOSC9/LSM7/LSM4/EXOSC2/NT5C3B/PATL1/LSM3/EXOSC1/LSM1/CNOT7/LSM2
BP	GO:0030261	chromosome condensation	16/3433	34/16568	0.000523803	0.00514927	16	NCAPD2/PHF23/WAPL/AKAP8/NCAPG/NCAPH/TOP2A/H3F3B/SMC2/NUSAP1/CDCA5/NCAPG2/NCAPD3/H3F3A/DFFB/CDK1
BP	GO:0045005	DNA-dependent DNA replication maintenance of fidelity	16/3433	34/16568	0.000523803	0.00514927	16	DDX11/RAD51/POLD1/NUCKS1/PCNA/CDK9/SMARCAL1/MMS22L/TONSL/WRN/CENPX/SETMAR/MUS81/POLE/ALYREF/BLM
BP	GO:0033119	negative regulation of RNA splicing	13/3433	25/16568	0.000525038	0.00515276	13	SFSWAP/U2AF2/C1QBP/SRSF9/SRSF7/SRSF4/PTBP3/SRSF6/TRA2B/DYRK1A/HNRNPK/SRSF10/RNPS1
BP	GO:0070911	global genome nucleotide-excision repair	15/3433	31/16568	0.000538196	0.00526426	15	ERCC1/UBE2I/ERCC2/GTF2H1/RAD23B/CHD1L/DDB2/CUL4A/PARP1/UBC/DDB1/UBE2N/SUMO3/SUMO2/UBA52
BP	GO:0098534	centriole assembly	15/3433	31/16568	0.000538196	0.00526426	15	BRCA1/WDR62/CEP76/CCP110/CEP152/CDK2/STIL/CDK5RAP2/PLK4/CENPJ/SASS6/C2CD3/CNTROB/NUP62/RBM14
BP	GO:0000281	mitotic cytokinesis	20/3433	47/16568	0.000571365	0.00556084	20	ANLN/RHOA/KIF4A/ECT2/CENPA/CIT/SNX9/CKAP2/NUSAP1/KIF23/KIF20B/ARF1/BIN3/RHOC/SON/RACGAP1/PLK1/CNTROB/CFL1/NUP62
BP	GO:0007091	metaphase/anaphase transition of mitotic cell cycle	20/3433	47/16568	0.000571365	0.00556084	20	MAD1L1/CDC27/TACC3/CUL3/CDC6/TTK/CENPF/PCID2/DLGAP5/ESPL1/RB1/ATM/BUB3/BUB1B/MAD2L1/RAD21/PLK1/CDT1/BUB1/GEN1
BP	GO:0051205	protein insertion into membrane	20/3433	47/16568	0.000571365	0.00556084	20	BID/TRAM2/PPP1R13B/DYNLL1/E2F1/UBL4A/BMF/MAPK8/PPP3CC/YWHAH/YWHAQ/NMT1/PMAIP1/TP53BP2/BCL2L11/YWHAZ/YWHAB/BCL2/RTP5/TFDP1
BP	GO:0030183	B cell differentiation	40/3433	118/16568	0.000577697	0.00561315	40	POU2F2/HMGB3/HDAC9/KLF6/BCL3/TCF3/TPD52/PPP2R3C/ABL1/MFNG/XBP1/ATP11C/LYL1/CD79A/JAK3/HDAC5/PTPN6/ITGA4/CR2/PTK2B/FLT3/PCID2/ZBTB1/DOCK10/IL10/DCAF1/PIK3R1/ATM/ADAM17/ZFP36L2/CEBPG/PLCL2/SYK/INPP5D/BCL2/SP3/STAT5B/PTPN2/ADA/PRKDC
BP	GO:0071383	cellular response to steroid hormone stimulus	75/3433	255/16568	0.000584942	0.00567413	75	FKBP4/PPP5C/BRCA1/PIAS1/THRAP3/RNF4/GSTP1/DNAJA1/DNMT3B/HDAC6/RBFOX2/UBE2I/UBR5/URI1/BUD31/RPS6KB1/DDX5/CNOT2/RWDD1/PPARD/UBE3A/FOXP1/PARK7/HDAC1/PADI2/ARID1A/FOXO3/FLT3/DDX54/MED1/NR1D1/SMARCA4/YWHAH/RARA/RAN/ANXA1/MED4/RB1/ADCYAP1/ARRB2/CARM1/RORC/PARP1/CNOT9/RPL32/SRD5A1/TAF1/EIF4E/ZFP36L2/HNRNPU/NR2F6/PGRMC2/HEY1/MED30/NKX3-1/PHB/DDIT4/KCTD6/PAQR8/KAT5/ESRRA/MED16/NR2C2/PER1/MED14/SMYD3/NR2F2…
BP	GO:0030518	intracellular steroid hormone receptor signaling pathway	45/3433	137/16568	0.000593189	0.00574462	45	FKBP4/PPP5C/BRCA1/PIAS1/THRAP3/RNF4/DNAJA1/HDAC6/RBFOX2/UBE2I/UBR5/BUD31/DDX5/CNOT2/RWDD1/UBE3A/FOXP1/PARK7/HDAC1/PADI2/ARID1A/DDX54/MED1/SMARCA4/YWHAH/RAN/MED4/RB1/ARRB2/CARM1/PARP1/CNOT9/TAF1/MED30/NKX3-1/PHB/KCTD6/KAT5/MED16/PER1/MED14/NCOA6/DAXX/PHB2/RBM14
BP	GO:0072413	signal transduction involved in mitotic cell cycle checkpoint	25/3433	64/16568	0.00059743	0.00575714	25	GTSE1/AURKA/E2F1/RGCC/CDKN1B/CNOT2/CDK2/PRMT1/E2F8/PCNA/PML/CARM1/CNOT9/ATM/UBC/CENPJ/RPL26/CDK1/PIDD1/CHEK2/MUC1/TFDP1/CNOT7/UBA52/PRKDC
BP	GO:1902402	signal transduction involved in mitotic DNA damage checkpoint	25/3433	64/16568	0.00059743	0.00575714	25	GTSE1/AURKA/E2F1/RGCC/CDKN1B/CNOT2/CDK2/PRMT1/E2F8/PCNA/PML/CARM1/CNOT9/ATM/UBC/CENPJ/RPL26/CDK1/PIDD1/CHEK2/MUC1/TFDP1/CNOT7/UBA52/PRKDC
BP	GO:1902403	signal transduction involved in mitotic DNA integrity checkpoint	25/3433	64/16568	0.00059743	0.00575714	25	GTSE1/AURKA/E2F1/RGCC/CDKN1B/CNOT2/CDK2/PRMT1/E2F8/PCNA/PML/CARM1/CNOT9/ATM/UBC/CENPJ/RPL26/CDK1/PIDD1/CHEK2/MUC1/TFDP1/CNOT7/UBA52/PRKDC
BP	GO:0016126	sterol biosynthetic process	27/3433	71/16568	0.000604809	0.00581868	27	NFYA/NFYC/IDI1/SREBF1/FDFT1/SCD/SEC14L2/SQLE/ERLIN1/KPNB1/SC5D/ACAT2/NFYB/POR/ACLY/RAN/MBTPS1/SOD1/LBR/GGPS1/ABCG1/G6PD/FASN/ELOVL6/SP1/INSIG1/SREBF2
BP	GO:0042326	negative regulation of phosphorylation	121/3433	446/16568	0.000617265	0.00592878	121	PAFAH1B1/PAX6/RANBP9/PPP5C/ZMYND11/WNK1/PPP2R5A/NCK2/ITCH/PTPRC/GSTP1/DNAJA1/RTRAF/FKBP1A/DYNLL1/TESC/EZR/ABL1/GADD45B/FBXO7/TRIB3/CSK/VRK3/PPP2R1A/RAPGEF1/DVL1/EIF3A/PPIF/SLC9A3R1/CORO1C/FOXM1/CDKN1B/PTPN6/STK38/EIF4G1/PARK7/TNFAIP3/ITGB1BP1/HSPH1/TARDBP/LAX1/TWIST1/CDKN2C/PKN1/PREX1/PIN1/CDKN2D/CBFA2T3/MLLT1/CEP85/GMFG/SH3BP5/PTPN22/TAOK3/PRR5L/MICAL1/DAB2IP/MYC/ARRB1/SORL1/SMAD6/RB1/IGF1R/NTRK…
BP	GO:0090329	regulation of DNA-dependent DNA replication	19/3433	44/16568	0.000625512	0.00599816	19	LIG3/RFC2/SMC1A/STAG2/NBN/SMC3/RFC5/GMNN/CDK2/WRNIP1/CHTF18/INO80/E2F8/RFC3/DSCC1/TICRR/CDT1/CHEK2/BLM
BP	GO:0050854	regulation of antigen receptor-mediated signaling pathway	22/3433	54/16568	0.000638058	0.00608857	22	PRKCH/PTPRC/EZR/LPXN/PTPN6/CCR7/PTPN22/TESPA1/BLK/CD226/PLCL2/UBASH3A/TRAT1/PRKCB/CD300A/PRNP/RELA/GCSAM/PTPN2/LCK/ADA/SLC39A10
BP	GO:0097345	mitochondrial outer membrane permeabilization	22/3433	54/16568	0.000638058	0.00608857	22	SLC25A5/BID/PPP1R13B/DYNLL1/E2F1/BMF/GSK3A/MAPK8/PPP3CC/YWHAH/YWHAQ/NMT1/PMAIP1/TP53BP2/BCL2L11/YWHAZ/YWHAB/BCL2/BNIP3/TFDP1/SLC35F6/RTL10
BP	GO:1905818	regulation of chromosome separation	22/3433	54/16568	0.000638058	0.00608857	22	MAD1L1/CDC27/TACC3/CUL3/CDC6/CSNK2A1/TTK/CENPF/PCID2/DLGAP5/ESPL1/NUMA1/RB1/ATM/BUB3/BUB1B/MAD2L1/RAD21/PLK1/CDT1/BUB1/GEN1
BP	GO:0030218	erythrocyte differentiation	35/3433	100/16568	0.000642075	0.00611693	35	ARID4A/JMJD6/ADD1/MAEA/SETD1A/RBFOX2/HIF1A/ERCC2/RPS19/JAK3/SLC11A2/MAPK14/VEGFA/FOXO3/PTBP3/MED1/PRMT1/RPS6/RB1/ARNT/CEBPG/DMTN/PKNOX1/G6PD/ADAR/TAL1/HMGB2/INPP5D/KLF13/SP3/STAT5B/PTPN2/IKZF1/ISG15/LDB1
BP	GO:0036010	protein localization to endosome	1933-10-01	17/16568	0.000660245	0.00627983	10	EZR/PACSIN2/ABHD17B/RAB35/ACAP2/ABHD17A/SORL1/MSN/ARF6/SCRIB
BP	GO:0032869	cellular response to insulin stimulus	59/3433	192/16568	0.00066246	0.00628369	59	HDAC9/NGFR/PRKCQ/PKM/NUCKS1/SREBF1/GSTP1/RAB10/OSBPL8/XBP1/TRIB3/EEF2K/AKT2/GSK3A/RPS6KB1/HDAC5/TCIRG1/C2CD5/CCND3/ATP6V0B/RHOQ/NCOA5/PPAT/ATP6V1E1/PTPRA/LPIN1/CDK4/ATP6V1G1/IGF1R/PDPK1/AKT1/PARP1/SRD5A1/PIK3R1/OGT/EIF4EBP2/PDE3B/APPL1/SHC1/PRKCB/MARS/RAB8A/MZB1/ATP6V0E2/SLC25A33/RELA/ESRRA/SMARCC1/PTPN2/UCP2/BAIAP2/FOXO4/TUSC5/SP1/IRS2/EIF4EBP1/PTPN1/ATP6V1E2/PRKDC
BP	GO:0006091	generation of precursor metabolites and energy	122/3433	451/16568	0.000662796	0.00628369	122	UQCRC1/BID/NDUFS1/NUP160/AKR7A2/NDC1/CS/PFKP/PHKA1/PKM/PYGM/NUP133/ENO1/NOA1/SEH1L/PHGDH/NUP50/XYLB/AAAS/NUP188/ATP5D/NDUFB7/HIF1A/RAE1/PGK1/TSTA3/GSR/AKT2/ETFB/GSK3A/OGDH/NRF1/PPIF/NUP88/ALDOC/NUP98/NUP107/GAPDH/TPI1/PPARD/PASK/COX7A2L/PARK7/SDHB/DLST/NUP43/CAT/NUP153/NUP85/PANK2/NR1D1/POR/NDUFA5/CBFA2T3/PDHA1/NUP210/PER2/LDHA/SUCLA2/NUPL2/MYC/UQCC2/PNPT1/NUP54/NCOR1/AKT1/SH3BGRL3/ARNT/DEGS1/SRD…
BP	GO:0050871	positive regulation of B cell activation	28/3433	75/16568	0.000682119	0.00645643	28	CD38/TFRC/TBX21/MLH1/UNG/RIF1/PTPRC/PPP2R3C/XBP1/ATP11C/NSD2/TNFSF4/PCID2/IGLL1/VAV3/PAXIP1/TNFRSF13C/SYK/CD320/INPP5D/BCL2/STAT5B/ATAD5/CD28/IRS2/TNFRSF4/ADA/SLC39A10
BP	GO:0009301	snRNA transcription	26/3433	68/16568	0.000688082	0.0064919	26	POU2F2/POLR2B/INTS13/SRRT/POLR2E/RPRD1B/INTS9/INTS10/NCBP2/GTF2F1/INTS11/ICE2/CDK9/NCBP1/NABP2/POU2F1/INTS7/POLR2K/TAF5/RPRD2/POLR2H/INTS1/SNAPC3/GTF2A1/POLR2L/SP1
BP	GO:0042795	snRNA transcription from RNA polymerase II promoter	26/3433	68/16568	0.000688082	0.0064919	26	POU2F2/POLR2B/INTS13/SRRT/POLR2E/RPRD1B/INTS9/INTS10/NCBP2/GTF2F1/INTS11/ICE2/CDK9/NCBP1/NABP2/POU2F1/INTS7/POLR2K/TAF5/RPRD2/POLR2H/INTS1/SNAPC3/GTF2A1/POLR2L/SP1
BP	GO:0071158	positive regulation of cell cycle arrest	31/3433	86/16568	0.000726728	0.00683937	31	BRCA1/PRKACA/GTSE1/AURKA/E2F1/RGCC/MED25/CDKN1B/CNOT2/CDK2/PRMT1/E2F8/PCNA/DAB2IP/PML/CARM1/CNOT9/ATM/UBC/CENPJ/RPL26/CDK1/CRLF3/CDK5R1/PIDD1/CHEK2/FOXO4/MUC1/TFDP1/CNOT7/UBA52
BP	GO:0034101	erythrocyte homeostasis	37/3433	108/16568	0.000727245	0.00683937	37	ARID4A/JMJD6/ADD1/MAEA/SETD1A/RBFOX2/HIF1A/ERCC2/RPS19/JAK3/SLC11A2/MAPK14/VEGFA/FOXO3/PTBP3/MED1/PRMT1/AMPD3/RPS6/RPS24/RB1/ARNT/CEBPG/DMTN/PKNOX1/G6PD/ADAR/TAL1/HMGB2/INPP5D/KLF13/SP3/STAT5B/PTPN2/IKZF1/ISG15/LDB1
BP	GO:0042542	response to hydrogen peroxide	41/3433	123/16568	0.000729949	0.0068538	41	PPP5C/PDE8A/HDAC6/ABL1/APEX1/PPP2CB/EZH2/PLEKHA1/PPIF/UBE3A/ECT2/STK25/NFE2L2/PARK7/TNFAIP3/MYB/FOXO3/HSPH1/PTK2B/CAT/PCNA/LDHA/ANXA1/RIPK1/SOD1/TRPM2/PPP1R15B/PRDX3/EEF2/CDK1/BCL2/RELA/NET1/BNIP3/JUN/PYCR1/HSF1/KPNA4/ADA/MAP3K5/PSAP
BP	GO:0016052	carbohydrate catabolic process	55/3433	177/16568	0.000737926	0.00691465	55	TKTL1/NUP160/NDC1/PFKP/PHKA1/PKM/PYGM/NUP133/ENO1/SEH1L/NUP50/XYLB/AAAS/NUP188/HIF1A/RAE1/PGK1/GSK3A/OGDH/NUP88/ALDOC/NUP98/NUP107/GAPDH/TPI1/NUP43/NUP153/NUP85/CBFA2T3/NUP210/LDHA/NUPL2/NUP54/NCOR1/ARNT/OGT/TKFC/ALDOA/RANBP2/NUP205/ADPGK/HK2/NEU3/NUP35/NUDT5/DDIT4/GLYCTK/DCXR/PGAM1/HMGB1/POM121/RPE/NUP62/PPP1CB/EIF6
BP	GO:0006979	response to oxidative stress	112/3433	410/16568	0.00073879	0.00691465	112	ALS2/CD38/PPP5C/ERCC1/GCLM/GUCY1B3/XRCC1/PDE8A/IPCEF1/DNM2/GSTP1/HDAC6/ABL1/MAPK1/FBXO7/TXN2/HIF1A/APEX1/DHRS2/ADNP2/MAPK3/HMOX2/GSR/PPP2CB/ERCC2/EZH2/PDLIM1/MAPK8/PLEKHA1/PPIF/CAMKK2/STX2/RWDD1/NCOA7/OGG1/UBE3A/ECT2/HTRA2/STK25/NFE2L2/PARK7/MTR/TNFAIP3/MYB/FOXO3/HSPH1/PTK2B/CAT/CDK2/STAU1/CCR7/TRAF2/ATF4/PXDN/PCNA/LDHA/UBQLN1/ANXA1/PRR5L/RIPK1/PNPT1/HNRNPD/PML/SOD1/TRPM2/AKT1/ARNT/PARP1/PYCR2/FA…
BP	GO:0045089	positive regulation of innate immune response	95/3433	339/16568	0.000740079	0.00691567	95	CREBBP/FYN/PSMC4/CUL1/TAB2/PUM2/PRKACA/ICAM3/ITCH/XRCC5/PSMC5/PSME1/PSMA3/LGMN/RPS6KA5/NFKBIA/PSME2/PSMA7/PQBP1/IKBKB/RPS19/PSMA2/PSMD3/C1QBP/ICAM2/NFKB1/MAPKAPK3/TNFAIP3/PSPC1/IRF1/MED1/NR1D1/PSMA1/TRAF3/RFTN1/RAF1/KRAS/PTPN22/UBQLN1/MAP3K7/DHX9/DAB2IP/CNPY3/RIPK1/NLRC5/PDPK1/ARRB2/VAV1/HSPD1/NONO/TKFC/CD226/UBC/ADAM8/GBP5/PIK3AP1/PSMB4/ITGB2/GFI1/MAPKAPK2/IFI16/HMGB2/CTSB/SYK/PSMC3/CD300A/POLR3…
BP	GO:0000212	meiotic spindle organization	1933-08-01	12/16568	0.000744351	0.00693347	8	ASPM/AURKA/MYH9/PPP2R1A/FBXO5/TUBG1/ESPL1/WASHC5
BP	GO:0000244	spliceosomal tri-snRNP complex assembly	1933-08-01	12/16568	0.000744351	0.00693347	8	DDX20/SART3/PRPF6/PRPF31/PRPF19/PRPF3/AAR2/SRSF10
BP	GO:0007163	establishment or maintenance of cell polarity	56/3433	181/16568	0.000746089	0.00693863	56	PAFAH1B1/PAX6/MAP4/SYNE2/ARFGEF1/MYO9A/RHOA/CDC42/WDR1/MPP5/NDE1/MARK3/LRCH4/RAB10/MYH9/CYTH1/SLC9A3R1/RIPOR2/PTK7/FRMD4B/ACTR3/CENPA/STK25/STK11/PTK2B/GPSM2/AMOT/CCR7/RAP1B/CAP1/DLG4/FLOT2/ARHGEF11/NEK3/CDK5RAP2/NUMA1/KIF20B/KIF2C/MSN/PARD3/FRMD4A/ARPC5/CLASP2/ARF6/AMOTL1/WEE1/MTCL1/CLIC4/CFL1/CKAP5/FAM89B/SCRIB/SAPCD2/MYO18A/SPN/DCTN1
BP	GO:1902686	mitochondrial outer membrane permeabilization involved in programmed cell death	23/3433	58/16568	0.0007618	0.00707351	23	SLC25A5/BID/PPP1R13B/DYNLL1/E2F1/BMF/GSK3A/MAPK8/PPIF/PPP3CC/YWHAH/YWHAQ/NMT1/PMAIP1/TP53BP2/BCL2L11/YWHAZ/YWHAB/BCL2/BNIP3/TFDP1/SLC35F6/RTL10
BP	GO:0051101	regulation of DNA binding	38/3433	112/16568	0.000767233	0.00709661	38	KDM1A/PLAUR/WAPL/BCL3/NFKBIA/E2F1/ERCC2/DOT1L/EDF1/MAPK8/KAT2A/PARK7/NEK2/TWIST1/HJURP/TRIM28/PER2/HEY2/RB1/PARP1/CALM2/GZMA/CDCA5/TAF1/CEBPG/SKI/CALM3/IFI16/HMGB2/HEY1/TAF10/CDT1/SIN3A/TNKS/JUN/SUMO3/HMGB1/PINX1
BP	GO:0006293	nucleotide-excision repair, preincision complex stabilization	1933-11-01	20/16568	0.000767922	0.00709661	11	ERCC1/ERCC2/GTF2H1/RPA2/CHD1L/RPA1/DDB2/ERCC5/CUL4A/PARP1/DDB1
BP	GO:0006295	nucleotide-excision repair, DNA incision, 3'-to lesion	1933-11-01	20/16568	0.000767922	0.00709661	11	ERCC1/ERCC2/GTF2H1/RPA2/CHD1L/RPA1/DDB2/ERCC5/CUL4A/PARP1/DDB1
BP	GO:0030217	T cell differentiation	66/3433	221/16568	0.000777505	0.00717386	66	CD4/BCL3/JMJD6/TBX21/TCF7/PTPRC/IL12RB1/ABL1/PATZ1/XBP1/JAK3/TNFSF8/ZMIZ1/FOXP1/ZAP70/CD2/TNFSF4/STK11/MYB/TMEM131L/LY9/PREX1/RUNX2/GPR18/IRF1/CCR7/ZBTB1/RARA/PTPN22/ANXA1/DTX1/TESPA1/RPS6/VAV1/SOD1/RORC/SOX13/FANCD2/ZEB1/ADAM8/ADAM17/CAMK4/ZFP36L2/BATF/PKNOX1/ZBTB7B/TGFBR2/SYK/IL7R/LGALS9/PIK3CD/BCL2/SP3/STAT5B/PTPN2/SART1/FZD8/CD28/LCK/TNFRSF18/HMGB1/SEMA4A/ADA/SPN/CD3E/PRKDC
BP	GO:0044783	G1 DNA damage checkpoint	27/3433	72/16568	0.000779046	0.00717678	27	GTSE1/AURKA/WAC/E2F1/RGCC/CDKN1B/CNOT2/RPA2/CDK2/PRMT1/E2F8/PCNA/PML/CARM1/CNOT9/ATM/UBC/CENPJ/RPL26/CDK1/PIDD1/CHEK2/MUC1/TFDP1/CNOT7/UBA52/PRKDC
BP	GO:0031497	chromatin assembly	43/3433	131/16568	0.000787442	0.00724274	43	CENPQ/SART3/KAT6A/CABIN1/HIRA/CENPM/RBBP7/CTCF/OIP5/ASF1B/GRWD1/ASF1A/CENPA/UBN1/SET/HELLS/CENPL/HJURP/HP1BP3/HAT1/H3F3B/NASP/ANP32B/HMGA1/KNL1/CENPO/ANP32E/CENPU/MIS18A/CHAF1B/H3F3A/HMGB2/CHAF1A/CENPX/SPTY2D1/SMYD3/NAP1L1/H2AFX/NOC2L/HMGB1/DAXX/BRD2/NAP1L4
BP	GO:0044784	metaphase/anaphase transition of cell cycle	20/3433	48/16568	0.000790642	0.00726077	20	MAD1L1/CDC27/TACC3/CUL3/CDC6/TTK/CENPF/PCID2/DLGAP5/ESPL1/RB1/ATM/BUB3/BUB1B/MAD2L1/RAD21/PLK1/CDT1/BUB1/GEN1
BP	GO:0000469	cleavage involved in rRNA processing	1933-12-01	23/16568	0.000828905	0.00756473	12	LAS1L/NOP14/RCL1/EXOSC8/EXOSC9/RRP36/KRI1/EXOSC2/ABT1/TSR1/RPSA/RRS1
BP	GO:0043628	ncRNA 3'-end processing	1933-12-01	23/16568	0.000828905	0.00756473	12	ELAC2/EXOSC5/FBL/EXOSC8/EXOSC9/EXOSC2/DKC1/TOE1/SSB/INTS7/INTS1/RPSA
BP	GO:0043921	modulation by host of viral transcription	1933-12-01	23/16568	0.000828905	0.00756473	12	CTDP1/NUCKS1/SMARCB1/SNW1/HDAC1/TARDBP/ZNF639/SMARCA4/RRP1B/PSMC3/JUN/SP1
BP	GO:0052472	modulation by host of symbiont transcription	1933-12-01	23/16568	0.000828905	0.00756473	12	CTDP1/NUCKS1/SMARCB1/SNW1/HDAC1/TARDBP/ZNF639/SMARCA4/RRP1B/PSMC3/JUN/SP1
BP	GO:0031297	replication fork processing	14/3433	29/16568	0.000846352	0.00770298	14	DDX11/RAD51/NUCKS1/PCNA/CDK9/SMARCAL1/MMS22L/TONSL/WRN/CENPX/SETMAR/MUS81/ALYREF/BLM
BP	GO:1990823	response to leukemia inhibitory factor	33/3433	94/16568	0.00085072	0.00770298	33	SLC25A5/PAX6/GCLM/BCLAF1/MPC1/SBNO2/PFKP/TFRC/EED/XRCC5/RIF1/MYNN/XBP1/GNPNAT1/MYBL2/NCL/SRSF7/CACYBP/SRM/PADI2/CREB1/NFYB/DTX1/MRPL15/PML/HNRNPU/EIF4A2/HK2/LAPTM5/B3GNT2/UBXN2A/SHMT1/SOX1
BP	GO:1990830	cellular response to leukemia inhibitory factor	33/3433	94/16568	0.00085072	0.00770298	33	SLC25A5/PAX6/GCLM/BCLAF1/MPC1/SBNO2/PFKP/TFRC/EED/XRCC5/RIF1/MYNN/XBP1/GNPNAT1/MYBL2/NCL/SRSF7/CACYBP/SRM/PADI2/CREB1/NFYB/DTX1/MRPL15/PML/HNRNPU/EIF4A2/HK2/LAPTM5/B3GNT2/UBXN2A/SHMT1/SOX1
BP	GO:0032435	negative regulation of proteasomal ubiquitin-dependent protein catabolic process	13/3433	26/16568	0.000851943	0.00770298	13	CLEC16A/WAC/SGTA/PARK7/RPL11/TLK2/CCAR2/RYBP/BAG5/PBK/MTM1/SMARCC1/FHIT
BP	GO:0034243	regulation of transcription elongation from RNA polymerase II promoter	13/3433	26/16568	0.000851943	0.00770298	13	ZMYND11/EZH2/GTF2F1/CDC73/RTF1/HNRNPU/ELOC/RNF168/LEO1/NELFB/CTR9/NELFE/SUPT4H1
BP	GO:1900087	positive regulation of G1/S transition of mitotic cell cycle	13/3433	26/16568	0.000851943	0.00770298	13	CDC45/CDC6/APEX1/EIF4G1/CCND2/ANXA1/CUL4A/RPTOR/PLRG1/MTBP/UBE2E2/PLCB1/AIF1
BP	GO:1903046	meiotic cell cycle process	56/3433	182/16568	0.000863806	0.00779821	56	NCAPD2/ERCC1/UBR2/RAD51/MSH4/NDC1/WAPL/ASPM/STAG3/MLH1/TOP2B/AURKA/OSM/MYH9/CDC25B/PIM2/FZR1/PPP2R1A/FBXO5/TTK/ACTR3/MASTL/NCAPH/MND1/CKS2/KLHDC3/TUBG1/PSMC3IP/TOP2A/FIGNL1/ESPL1/BRIP1/SMC2/P3H4/FANCD2/ATM/DSN1/NCAPD3/TDRD9/BUB1B/NPM2/LEMD2/RAD21/SUN1/WASHC5/PLK1/ING2/BUB1/CENPX/MUS81/CCNE2/HORMAD2/PLCB1/HSF1/XRCC2/RAD54B
BP	GO:0010501	RNA secondary structure unwinding	19/3433	45/16568	0.000874409	0.00786968	19	DDX20/DDX1/DDX18/DDX24/DDX49/DDX50/DDX5/DDX6/DDX55/DDX54/DDX39A/DHX9/DDX56/EIF4A3/EIF4A2/DDX21/DDX23/DDX51/DDX42
BP	GO:0044380	protein localization to cytoskeleton	19/3433	45/16568	0.000874409	0.00786968	19	PCM1/AURKA/MAPRE1/FAM83D/ABHD17B/DVL1/TTK/STIL/CEP250/ABHD17A/NUMA1/KIF20B/NEDD1/CEP131/BICD1/HNRNPU/KLHL21/C2CD3/NUP62
BP	GO:0006977	DNA damage response, signal transduction by p53 class mediator resulting in cell cycle arrest	24/3433	62/16568	0.00088786	0.00797849	24	GTSE1/AURKA/E2F1/RGCC/CDKN1B/CNOT2/CDK2/PRMT1/E2F8/PCNA/PML/CARM1/CNOT9/ATM/UBC/CENPJ/RPL26/CDK1/PIDD1/CHEK2/MUC1/TFDP1/CNOT7/UBA52
BP	GO:0001933	negative regulation of protein phosphorylation	111/3433	408/16568	0.000909947	0.00816444	111	PAFAH1B1/PAX6/RANBP9/PPP5C/ZMYND11/WNK1/NCK2/ITCH/PTPRC/GSTP1/DNAJA1/RTRAF/FKBP1A/TESC/EZR/ABL1/GADD45B/FBXO7/TRIB3/CSK/VRK3/PPP2R1A/RAPGEF1/DVL1/EIF3A/SLC9A3R1/CORO1C/FOXM1/CDKN1B/PTPN6/STK38/EIF4G1/PARK7/TNFAIP3/ITGB1BP1/HSPH1/TARDBP/LAX1/TWIST1/CDKN2C/PKN1/PREX1/PIN1/CDKN2D/MLLT1/CEP85/GMFG/SH3BP5/PTPN22/TAOK3/PRR5L/MICAL1/DAB2IP/MYC/ARRB1/SORL1/SMAD6/RB1/IGF1R/NTRK3/PDPK1/NCOR1/ARRB2/RPTOR/AK…
BP	GO:0006606	protein import into nucleus	78/3433	271/16568	0.000925451	0.00829085	78	RANBP3/IPO5/RHOA/NUP133/BCL3/KEAP1/CHERP/NUP50/NUP188/RANBP1/MAPK1/PPM1A/NFKBIA/RAE1/CCDC22/FGF9/KPNA3/UBR5/TNPO2/JAK3/TGFBR1/BMPR1A/SUFU/KPNB1/NUP88/SLC9A3R1/NUP98/GPN3/NUP107/MAPK14/OGG1/ECT2/APC2/CSE1L/NUP153/NUP85/MED1/TRIM28/RAN/IL10/DAB2IP/TGS1/NUP54/G3BP2/PML/MBTPS1/AKT1/PARP1/PIK3R1/HIKESHI/BAG3/RANBP2/SPPL3/TONSL/NUP35/SYK/LGALS9/SNUPN/CDK1/TBC1D10C/SPHK1/FAM89B/JUN/DMAP1/PTTG1IP/TMEM173…
BP	GO:0043434	response to peptide hormone	110/3433	404/16568	0.000928315	0.00829272	110	FYN/HDAC9/ARID1B/NGFR/PRKCQ/PKM/NUCKS1/PRKACA/SREBF1/GNB1/GSTP1/RAB10/HADHA/OSBPL8/CDC6/CDC5L/MAPK1/XBP1/RANGAP1/APEX1/TRIB3/MAPK3/EEF2K/CSK/RETN/AKT2/JAK3/GSK3A/RPS6KB1/HDAC5/NFKB1/TCIRG1/CDKN1B/C2CD5/CCND3/EIF2B4/NFE2L2/CACYBP/SRSF4/SLC2A1/ATP6V0B/CREB1/EIF2B2/RHOQ/ADCY7/CAT/TNFSF10/NCOA5/SRSF6/CITED1/MAX/RAP1B/POR/PPAT/JUND/ATP6V1E1/PTPRA/LPIN1/ANXA1/CDK4/BRIP1/IL10/ATP6V1G1/ADCY3/PNPT1/IGF1R/…
BP	GO:0006334	nucleosome assembly	38/3433	113/16568	0.00092849	0.00829272	38	CENPQ/SART3/KAT6A/CABIN1/HIRA/CENPM/RBBP7/OIP5/ASF1B/GRWD1/ASF1A/CENPA/UBN1/SET/CENPL/HJURP/HP1BP3/HAT1/H3F3B/NASP/ANP32B/KNL1/CENPO/ANP32E/CENPU/MIS18A/CHAF1B/H3F3A/HMGB2/CHAF1A/CENPX/SPTY2D1/SMYD3/NAP1L1/H2AFX/DAXX/BRD2/NAP1L4
BP	GO:0046651	lymphocyte proliferation	76/3433	263/16568	0.000943749	0.00841617	76	MAD1L1/CD38/CD4/FYN/CD6/PRKCQ/NCK2/TFRC/ITCH/PTPRC/FKBP1A/DHPS/IL12RB1/ABL1/ELF4/CORO1A/CD79A/JAK3/PTPN6/CCND3/ZAP70/IGFBP2/CR2/TNFSF4/HELLS/TMEM131L/FLT3/CD244/PKN1/IRF1/RAC2/VAV3/PTPN22/ANXA1/IL10/RPS6/HSPD1/TNFRSF21/MSN/GNRH1/ATM/PLCL2/TNFRSF14/TNFRSF13C/AZI2/TGFBR2/SYK/HPRT1/TMIGD2/CD320/CD300A/CCDC88B/IL7R/INPP5D/LGALS9/MZB1/BCL2/CTPS1/PRNP/CEBPB/STAT5B/ATAD5/IMPDH2/CD28/TBK1/IRS2/TNFRSF4/HM…
BP	GO:0031100	animal organ regeneration	29/3433	80/16568	0.000957937	0.00852971	29	PTPRU/PKM/GSTP1/AURKA/NFKBIA/CSNK2A1/EZH2/FLT3/MED1/PPAT/PCNA/LPIN1/CDK4/LCP1/IL10/FPGS/PNPT1/ANXA3/RPL32/CCNA2/PRPS1/NOTCH1/MKI67/TGFBR2/CDK1/CEBPB/UCP2/TYMS/IGF2R
BP	GO:0072698	protein localization to microtubule cytoskeleton	18/3433	42/16568	0.000961661	0.00854988	18	PCM1/AURKA/MAPRE1/FAM83D/ABHD17B/DVL1/TTK/STIL/CEP250/ABHD17A/NUMA1/KIF20B/NEDD1/CEP131/BICD1/HNRNPU/C2CD3/NUP62
BP	GO:0051306	mitotic sister chromatid separation	21/3433	52/16568	0.000963231	0.00855086	21	MAD1L1/CDC27/TACC3/CUL3/CDC6/PPP2R1A/TTK/CENPF/PCID2/DLGAP5/ESPL1/RB1/ATM/BUB3/BUB1B/MAD2L1/RAD21/PLK1/CDT1/BUB1/GEN1
BP	GO:1903037	regulation of leukocyte cell-cell adhesion	91/3433	325/16568	0.000971789	0.00861379	91	MAD1L1/CD4/FYN/CD6/PRKCQ/CDC42/NCK2/TFRC/TBX21/PAG1/ITCH/PTPRC/SIRPG/DHPS/IL12RB1/ABL1/XBP1/CORO1A/CSK/JAK3/MAP3K8/ZMIZ1/CD5/PTPN6/RIPOR2/ZAP70/ITGA4/IGFBP2/CD2/TNFSF4/MYB/HSPH1/TMEM131L/LAX1/CD244/IRF1/CCR7/ZBTB1/TRAF2/RAC2/RARA/FLOT2/PTPN22/ANXA1/DTX1/MAP3K7/TESPA1/IL10/SIT1/PDPK1/VAV1/SOD1/AKT1/SOX13/HSPD1/FANCD2/PIK3R1/TNFRSF21/GNRH1/ZEB1/ADAM8/CAMK4/FAM49B/TNFRSF14/TNFRSF13C/ZBTB7B/TGFBR2/SY…
BP	GO:0048511	rhythmic process	88/3433	313/16568	0.00101745	0.00899635	88	NFYA/CREBBP/THRAP3/MSH4/NGFR/SREBF1/GNA11/CSNK2A1/AHCY/SUV39H1/RETN/DBP/CRTC1/EZH2/MAPK8/PLEKHA1/RAI1/DDX5/CPT1A/TIMELESS/VEGFA/UBE3A/EIF2B4/HDAC1/KMT2A/CREB1/FOXO3/EIF2B2/PSPC1/TWIST1/HNRNPR/NR1D1/ATF4/JUND/TAF4/TOP2A/PER2/PCNA/BHLHE40/ANXA1/CDK4/DHX9/ARRB1/HNRNPD/PML/NTRK3/NCOR1/ADCYAP1/ARRB2/SOD1/SIK1/RORC/EIF2B5/SRD5A1/NONO/OGT/GNRH1/ATM/SUV39H2/HNRNPU/ADAMTS1/DYRK1A/CCAR2/NR2F6/CDK5/ENOX2/SI…
BP	GO:0007076	mitotic chromosome condensation	1933-09-01	15/16568	0.00102416	0.00899635	9	NCAPD2/PHF23/AKAP8/NCAPG/NCAPH/SMC2/NUSAP1/CDCA5/NCAPD3
BP	GO:0009129	pyrimidine nucleoside monophosphate metabolic process	1933-09-01	15/16568	0.00102416	0.00899635	9	CAD/DUT/DCTD/UCK1/UCK2/CMPK1/TYMS/SHMT1/NT5M
BP	GO:0019321	pentose metabolic process	1933-09-01	15/16568	0.00102416	0.00899635	9	XYLB/PGD/RPIA/G6PD/TKT/NUDT5/DCXR/TALDO1/RPE
BP	GO:0048308	organelle inheritance	1933-09-01	15/16568	0.00102416	0.00899635	9	MAPK1/VRK1/MAPK3/STK25/MAP2K2/RBSN/YWHAZ/MAP2K1/CDK1
BP	GO:0070200	establishment of protein localization to telomere	1933-09-01	15/16568	0.00102416	0.00899635	9	CCT4/TCP1/DKC1/CCT7/NABP2/WRAP53/CCT6A/CCT8/CCT2
BP	GO:0090316	positive regulation of intracellular protein transport	75/3433	260/16568	0.00107167	0.00939961	75	FYN/U2AF2/IPO5/RHOA/CDC42/PRKACA/GTSE1/PCM1/STARD7/WBP11/CHERP/HUWE1/MAPK1/HPS4/MIEF1/PPM1A/SLC17A9/UBR5/OAZ1/AKT2/GSK3A/TGFBR1/BMPR1A/KAT2A/C2CD5/MAPK14/ECT2/HTRA2/WDR75/FAM20B/RHOU/ITGB1BP1/MED1/PLAGL2/RAC2/TRIM28/XPO4/CAMK1/EDEM1/PRR5L/ACTL6A/ANP32B/SORL1/SELENOI/KIF20B/CEP131/SAE1/PARP1/PIK3R1/POLR3A/TCF7L2/BAG3/SPPL3/MIS18A/UBE2J2/U2AF1/PCNT/BAP1/CDK5/MTCL1/LGALS9/CDK1/KIF5B/PRNP/ATG13/SPHK1…
BP	GO:0010452	histone H3-K36 methylation	1933-07-01	10/16568	0.0010783	0.00942946	7	NSD2/PAXIP1/IWS1/SETMAR/SETD2/BCOR/SETD3
BP	GO:0051292	nuclear pore complex assembly	1933-07-01	10/16568	0.0010783	0.00942946	7	NDC1/NUP98/NUP107/RTN4/NUP153/AHCTF1/NUP205
BP	GO:1902110	positive regulation of mitochondrial membrane permeability involved in apoptotic process	22/3433	56/16568	0.00113955	0.00995025	22	SLC25A5/BID/PPP1R13B/DYNLL1/E2F1/BMF/GSK3A/MAPK8/PPP3CC/YWHAH/YWHAQ/NMT1/PMAIP1/TP53BP2/BCL2L11/YWHAZ/YWHAB/BCL2/BNIP3/TFDP1/SLC35F6/RTL10
BP	GO:0007266	Rho protein signal transduction	55/3433	180/16568	0.00114362	0.00997093	55	ALS2/WAS/CUL3/TRIO/NGFR/RHOA/CDC42/CELSR1/ARHGEF1/ARHGAP4/ABL1/MYO9B/ARHGEF7/ARHGEF10/ARHGEF18/ARHGEF17/ARHGDIB/RIPOR2/ECT2/CTNNAL1/GNA13/PREX1/GPR18/PLEKHG3/FGD3/PAK4/RAF1/ARHGEF11/VAV3/ARRB1/LPAR6/GPR65/ARHGDIA/VAV1/ARHGEF19/GNA12/OBSCN/FGD5/TIAM1/ABR/ARHGEF3/F2RL2/ROBO1/CFL1/SCAI/NET1/RHOG/GPR35/CDC42EP4/P2RY8/SPATA13/BCR/PHACTR4/ADGRG1/ARHGEF25
BP	GO:0046785	microtubule polymerization	24/3433	63/16568	0.00115608	0.0100496	24	FKBP4/RANBP9/NDE1/ABL1/NIN/MAPRE1/SLAIN2/CDKN1B/FBXO5/TUBGCP3/CAMSAP1/CLIP1/TUBG1/NUMA1/TBCD/PRUNE1/CENPJ/CLASP2/HDGFL3/MECP2/CKAP5/DCTN1/MZT1/ARL2
BP	GO:1901607	alpha-amino acid biosynthetic process	24/3433	63/16568	0.00115608	0.0100496	24	ATP2B4/ALDH18A1/BCAT1/ASNS/CAD/SEPHS1/PHGDH/MTHFD1/AHCY/PARK7/MTR/PSAT1/GLUL/ASNSD1/PYCR2/ENOPH1/GLUD1/APIP/SHMT1/SEPHS2/SHMT2/ADI1/PYCR1/DHFR
BP	GO:0050870	positive regulation of T cell activation	61/3433	204/16568	0.00116084	0.0100761	61	CD4/FYN/CD6/PRKCQ/CDC42/NCK2/TFRC/PTPRC/SIRPG/DHPS/IL12RB1/XBP1/CORO1A/CSK/JAK3/MAP3K8/ZMIZ1/CD5/PTPN6/ZAP70/IGFBP2/TNFSF4/MYB/HSPH1/CD244/CCR7/ZBTB1/TRAF2/RARA/FLOT2/ANXA1/MAP3K7/TESPA1/PDPK1/VAV1/AKT1/HSPD1/PIK3R1/ADAM8/FAM49B/TNFRSF14/TNFRSF13C/TGFBR2/SYK/TMIGD2/CCDC88B/IL7R/LGALS9/STAT5B/SART1/CD28/LCK/HMGB1/CD55/CD47/ADA/SPN/CD247/CD3E/AIF1/HLA-E
BP	GO:0032943	mononuclear cell proliferation	76/3433	265/16568	0.00119114	0.0103238	76	MAD1L1/CD38/CD4/FYN/CD6/PRKCQ/NCK2/TFRC/ITCH/PTPRC/FKBP1A/DHPS/IL12RB1/ABL1/ELF4/CORO1A/CD79A/JAK3/PTPN6/CCND3/ZAP70/IGFBP2/CR2/TNFSF4/HELLS/TMEM131L/FLT3/CD244/PKN1/IRF1/RAC2/VAV3/PTPN22/ANXA1/IL10/RPS6/HSPD1/TNFRSF21/MSN/GNRH1/ATM/PLCL2/TNFRSF14/TNFRSF13C/AZI2/TGFBR2/SYK/HPRT1/TMIGD2/CD320/CD300A/CCDC88B/IL7R/INPP5D/LGALS9/MZB1/BCL2/CTPS1/PRNP/CEBPB/STAT5B/ATAD5/IMPDH2/CD28/TBK1/IRS2/TNFRSF4/HM…
BP	GO:0050810	regulation of steroid biosynthetic process	29/3433	81/16568	0.00120095	0.0103934	29	NFYA/DDX20/NFYC/IDI1/SREBF1/FDFT1/SCD/SEC14L2/SQLE/ERLIN1/KPNB1/NFKB1/SC5D/NFYB/NR1D1/POR/RAN/MBTPS1/SOD1/GGPS1/ABCG1/GFI1/SF1/FASN/ELOVL6/SP1/INSIG1/SREBF2/TNF
BP	GO:0009124	nucleoside monophosphate biosynthetic process	32/3433	92/16568	0.0012078	0.0104291	32	AK2/PKM/ENO1/CAD/ATP5D/TCIRG1/AMPD2/ATP5F1/PAICS/PPAT/DUT/DCTD/UCK1/AMPD3/ATP5G2/UCK2/PARP1/PRPS1/ALDOA/DCK/CMPK1/GMPS/ATP5C1/HPRT1/ATP5L/TK1/TYMS/SHMT1/IMPDH2/CYC1/ADA/ADSL
BP	GO:0006349	regulation of gene expression by genetic imprinting	1933-10-01	18/16568	0.00121041	0.0104291	10	BRCA1/ARID4A/ARID4B/EED/CTCF/GSK3A/DNMT3A/MECP2/PCGF5/PCGF3
BP	GO:0007095	mitotic G2 DNA damage checkpoint	1933-10-01	18/16568	0.00121041	0.0104291	10	FOXN3/NBN/SYF2/TAOK3/FANCI/ATM/CDK1/MUS81/FOXO4/BLM
BP	GO:0032868	response to insulin	71/3433	245/16568	0.00125166	0.0107687	71	HDAC9/NGFR/PRKCQ/PKM/NUCKS1/SREBF1/GSTP1/RAB10/HADHA/OSBPL8/XBP1/TRIB3/EEF2K/RETN/AKT2/GSK3A/RPS6KB1/HDAC5/TCIRG1/C2CD5/CCND3/SRSF4/SLC2A1/ATP6V0B/RHOQ/CAT/TNFSF10/NCOA5/SRSF6/CITED1/MAX/PPAT/ATP6V1E1/PTPRA/LPIN1/CDK4/IL10/ATP6V1G1/IGF1R/PDPK1/AKT1/PARP1/SRD5A1/PIK3R1/OGT/EIF4EBP2/PDE3B/APPL1/SHC1/PRKCB/MARS/RAB8A/MZB1/ATP6V0E2/SLC25A33/RELA/ESRRA/SMARCC1/PTPN2/UCP2/BAIAP2/FOXO4/TUSC5/SP1/IRS2/EI…
BP	GO:0034644	cellular response to UV	27/3433	74/16568	0.00126217	0.0108432	27	KDM1A/CREBBP/ERCC1/POLD1/YY1/ACTR5/FMR1/BMF/STK11/ZBTB1/ATF4/INO80/PCNA/EIF2S1/DDB2/MYC/PIK3R1/TAF1/CHEK1/PTPRK/RPL26/DDB1/PBK/AURKB/RUVBL2/NOC2L/CERS1
BP	GO:0010458	exit from mitosis	14/3433	30/16568	0.00128667	0.0110135	14	ANLN/CTDP1/RGCC/PPP1R9B/CDKN1B/RPL24/MAD2L1BP/CDCA5/CHMP7/NPM2/CLASP2/PPP2R2D/KNTC1/PHB2
BP	GO:0071353	cellular response to interleukin-4	14/3433	30/16568	0.00128667	0.0110135	14	KEAP1/TCF7/XBP1/RPL3/CORO1A/JAK3/TUBA1B/CDK4/PML/ALAD/IL24/FASN/PTPN2/IMPDH2
BP	GO:0016445	somatic diversification of immunoglobulins	21/3433	53/16568	0.00128763	0.0110135	21	ERCC1/TCF3/TFRC/TBX21/MLH1/UNG/RIF1/NBN/NSD2/TNFSF4/PMS2/CTNNBL1/IL10/HSPD1/BATF/PAXIP1/RNF168/EXO1/ATAD5/CD28/PRKDC
BP	GO:0002312	B cell activation involved in immune response	25/3433	67/16568	0.00130391	0.0111365	25	ERCC1/BCL3/TFRC/TBX21/MLH1/UNG/RIF1/ABL1/MFNG/XBP1/NBN/NSD2/TNFSF4/PTK2B/DOCK10/IL10/HSPD1/PLCL2/BATF/PAXIP1/RNF168/EXO1/ATAD5/CD28/ADA
BP	GO:0007063	regulation of sister chromatid cohesion	1933-11-01	21/16568	0.00131204	0.0111495	11	DDX11/WAPL/CTCF/ESPL1/RB1/CDCA5/RAD21/FEN1/BUB1/TNKS/SMC5
BP	GO:0035162	embryonic hemopoiesis	1933-11-01	21/16568	0.00131204	0.0111495	11	FLT3LG/THOC5/HIF1A/STK4/STK3/SH2B3/VEGFA/KMT2A/MED1/TAL1/TGFBR2
BP	GO:0050857	positive regulation of antigen receptor-mediated signaling pathway	1933-11-01	21/16568	0.00131204	0.0111495	11	PRKCH/PTPRC/CCR7/TESPA1/CD226/TRAT1/PRKCB/RELA/LCK/ADA/SLC39A10
BP	GO:0031110	regulation of microtubule polymerization or depolymerization	23/3433	60/16568	0.00131643	0.0111495	23	FKBP4/HDAC6/ABL1/MAPRE1/SLAIN2/CDKN1B/CAMSAP1/CLIP1/CKAP2/NUMA1/TRIM54/TBCD/PRUNE1/CLASP2/MID1IP1/SKA3/HDGFL3/MECP2/SKA2/CIB1/STMN3/DCTN1/ARL2
BP	GO:0035794	positive regulation of mitochondrial membrane permeability	23/3433	60/16568	0.00131643	0.0111495	23	SLC25A5/BID/PPP1R13B/DYNLL1/E2F1/BMF/GSK3A/MAPK8/PPIF/PPP3CC/YWHAH/YWHAQ/NMT1/PMAIP1/TP53BP2/BCL2L11/YWHAZ/YWHAB/BCL2/BNIP3/TFDP1/SLC35F6/RTL10
BP	GO:1903039	positive regulation of leukocyte cell-cell adhesion	63/3433	213/16568	0.00131686	0.0111495	63	CD4/FYN/CD6/PRKCQ/CDC42/NCK2/TFRC/PTPRC/SIRPG/DHPS/IL12RB1/XBP1/CORO1A/CSK/JAK3/MAP3K8/ZMIZ1/CD5/PTPN6/ZAP70/ITGA4/IGFBP2/TNFSF4/MYB/HSPH1/CD244/CCR7/ZBTB1/TRAF2/RARA/FLOT2/ANXA1/MAP3K7/TESPA1/PDPK1/VAV1/AKT1/HSPD1/PIK3R1/ADAM8/FAM49B/TNFRSF14/TNFRSF13C/TGFBR2/SYK/TMIGD2/CCDC88B/IL7R/LGALS9/STAT5B/SART1/CD28/LCK/HMGB1/CD55/CD47/ADA/SPN/CD247/CD3E/AIF1/HLA-E/TNF
BP	GO:0043401	steroid hormone mediated signaling pathway	57/3433	189/16568	0.0013251	0.0112031	57	FKBP4/PPP5C/BRCA1/PIAS1/THRAP3/RNF4/DNAJA1/HDAC6/RBFOX2/UBE2I/UBR5/BUD31/DDX5/CNOT2/RWDD1/PPARD/UBE3A/FOXP1/PARK7/HDAC1/PADI2/ARID1A/DDX54/MED1/NR1D1/SMARCA4/YWHAH/RARA/RAN/MED4/RB1/ARRB2/CARM1/RORC/PARP1/CNOT9/TAF1/NR2F6/PGRMC2/MED30/NKX3-1/PHB/KCTD6/PAQR8/KAT5/ESRRA/MED16/NR2C2/PER1/MED14/NR2F2/RXRA/NCOA6/DAXX/RXRB/PHB2/RBM14
BP	GO:0044818	mitotic G2/M transition checkpoint	13/3433	27/16568	0.00133353	0.011242	13	BRCA1/FOXN3/CLSPN/NBN/SYF2/TAOK3/FANCI/TICRR/ATM/CDK1/MUS81/FOXO4/BLM
BP	GO:0071514	genetic imprinting	13/3433	27/16568	0.00133353	0.011242	13	BRCA1/RTFDC1/ARID4A/ARID4B/EED/CTCF/GSK3A/DNMT3A/TRIM28/MECP2/PCGF5/PCGF3/CTR9
BP	GO:0009649	entrainment of circadian clock	1933-12-01	24/16568	0.00134706	0.0113397	12	GNA11/CRTC1/BHLHE40/PML/SIK1/NR2F6/PPP1CA/RBM4B/PER1/MTA1/PPP1CC/PPP1CB
BP	GO:0006304	DNA modification	34/3433	100/16568	0.00135661	0.0114037	34	BRCA1/NTHL1/MBD3/UNG/EXOSC5/DNMT3B/ALKBH5/ASCC2/APEX1/CTCF/GSK3A/EZH2/OGG1/RLF/KMT2A/DNMT3A/TRIM28/DNMT1/ASCC1/TDG/PARP1/MTA2/NEIL2/TDRD9/MIS18A/GATAD2A/ATF7IP/DMAP1/BEND3/EHMT1/TET3/EHMT2/APOBEC3D/APOBEC3C
BP	GO:1901653	cellular response to peptide	94/3433	341/16568	0.00138834	0.0116537	94	FYN/DDX11/HDAC9/ARID1B/NGFR/PRKCQ/PKM/NUCKS1/PRKACA/SREBF1/GNB1/GSTP1/RAB10/OSBPL8/CDC6/CDC5L/MAPK1/XBP1/RANGAP1/APEX1/TRIB3/MAPK3/EEF2K/CSK/AKT2/JAK3/GSK3A/RPS6KB1/HDAC5/NFKB1/TCIRG1/TIMELESS/C2CD5/CCND3/NFE2L2/ATP6V0B/CREB1/FOXO3/RHOQ/ADCY7/NCOA5/MAX/RAP1B/POR/PPAT/ATP6V1E1/PTPRA/PTPN22/LPIN1/CDK4/BRIP1/ATP6V1G1/ADCY3/IGF1R/PDPK1/AKT1/PARP1/CCNA2/SRD5A1/PIK3R1/OGT/EIF4EBP2/PDE3B/APPL1/SHC1/CDK5…
BP	GO:0034614	cellular response to reactive oxygen species	46/3433	146/16568	0.00139716	0.011679	46	PPP5C/GUCY1B3/PDE8A/DNM2/HDAC6/ABL1/MAPK1/APEX1/MAPK3/EZH2/MAPK8/PLEKHA1/PPIF/CAMKK2/ECT2/STK25/NFE2L2/PARK7/MTR/TNFAIP3/MYB/FOXO3/HSPH1/CDK2/TRAF2/PCNA/ANXA1/RIPK1/HNRNPD/SOD1/TRPM2/AKT1/CCNA2/PTPRK/PRDX3/CDK1/RELA/NET1/BNIP3/JUN/PYCR1/HSF1/MAP3K5/PSAP/DHFR/TNF
BP	GO:0000209	protein polyubiquitination	81/3433	287/16568	0.00139733	0.011679	81	CDC27/UBE3C/RNF216/BRCA1/PSMC4/UBR2/CUL3/CUL1/RNF4/RNF126/UBE2T/ITCH/HUWE1/PSMC5/ANAPC5/PSME1/HDAC6/FBXO7/PSMA3/PSME2/PSMA7/UBR5/FZR1/PSMA2/PSMD3/SMURF2/PRPF19/FBXO9/LNPEP/UBE3A/TNFAIP3/FBXL5/FBXW2/RBBP6/NMI/RNF114/TRAF2/PSMA1/CDC16/UBE4B/UBE2G1/PTPN22/DDB2/TPP2/BARD1/PELI2/DTL/TAF1/FBXO10/UBC/RNF144A/ANAPC1/RNF166/PSMB4/UBE2J2/CCNF/RNF168/PSMC3/TRIM44/RNF187/UBE2E1/RNF139/BCL2/FBXL14/THOP1/TNKS/…
BP	GO:0007568	aging	81/3433	287/16568	0.00139733	0.011679	81	ERCC1/GCLM/SEC63/MBD3/SREBF1/KAT6A/RAD54L/MAPKAPK5/ABL1/APEX1/ERCC2/RETN/FZR1/GSK3A/BMPR1A/ZMIZ1/RPS6KB1/FOXM1/RWDD1/MAPK14/OGG1/NEK4/HTRA2/IGFBP2/NFE2L2/CACYBP/CREB1/FOXO3/RPN2/DNMT3A/CAT/TWIST1/JUND/EIF5A/KRAS/EIF2S1/IL10/HMGA1/PNPT1/PML/ULK3/POLG/SOD1/AKT1/CARM1/EIF2B5/CISD2/GNRH1/ATM/CHEK1/ITGB2/SMC6/TGFBR2/WRN/EEF2/ING2/INPP5D/MAP2K1/SIN3A/CDK1/RSL1D1/BCL2/PRNP/RELA/CNP/UCP2/TYMS/JUN/CTC1/AU…
BP	GO:0070661	leukocyte proliferation	79/3433	279/16568	0.00143685	0.0119922	79	MAD1L1/CD38/CD4/FYN/CD6/PRKCQ/NCK2/TFRC/ITCH/PTPRC/GSTP1/FKBP1A/FLT3LG/DHPS/IL12RB1/ABL1/ELF4/CORO1A/CD79A/JAK3/PTPN6/CCND3/ZAP70/IGFBP2/CR2/TNFSF4/TNFAIP3/HELLS/TMEM131L/FLT3/CD244/PKN1/IRF1/RAC2/VAV3/PTPN22/ANXA1/IL10/RPS6/HSPD1/TNFRSF21/MSN/GNRH1/ATM/PLCL2/TNFRSF14/TNFRSF13C/AZI2/TGFBR2/SYK/HPRT1/TMIGD2/CD320/CD300A/CCDC88B/IL7R/INPP5D/LGALS9/MZB1/BCL2/CTPS1/PRNP/CEBPB/STAT5B/ATAD5/IMPDH2/CD28…
BP	GO:1902115	regulation of organelle assembly	48/3433	154/16568	0.00143896	0.0119927	48	BRCA1/PHF23/MAP4/SYNE2/RNF4/SMC1A/DNM2/DYNLL1/EZR/MTMR3/CEP76/STAG2/CCP110/SMC3/CNOT2/SENP6/PIKFYVE/RAB3GAP1/STAG1/GPSM2/STIL/RAB33A/LCP1/CDK5RAP2/NUMA1/PLK4/RALB/TBC1D7/TBC1D7-LOC100130357/MSN/PIP4K2A/CENPJ/PAN3/HNRNPU/CCSAP/PLK1/ATXN2L/TAPT1/MTM1/TRAPPC12/RAB1B/CEP97/SEPT9/IFT140/UBQLN2/NUP62/TNF/RBM14
BP	GO:0031571	mitotic G1 DNA damage checkpoint	26/3433	71/16568	0.00144848	0.0120309	26	GTSE1/AURKA/E2F1/RGCC/CDKN1B/CNOT2/RPA2/CDK2/PRMT1/E2F8/PCNA/PML/CARM1/CNOT9/ATM/UBC/CENPJ/RPL26/CDK1/PIDD1/CHEK2/MUC1/TFDP1/CNOT7/UBA52/PRKDC
BP	GO:0044819	mitotic G1/S transition checkpoint	26/3433	71/16568	0.00144848	0.0120309	26	GTSE1/AURKA/E2F1/RGCC/CDKN1B/CNOT2/RPA2/CDK2/PRMT1/E2F8/PCNA/PML/CARM1/CNOT9/ATM/UBC/CENPJ/RPL26/CDK1/PIDD1/CHEK2/MUC1/TFDP1/CNOT7/UBA52/PRKDC
BP	GO:0010965	regulation of mitotic sister chromatid separation	20/3433	50/16568	0.00145176	0.0120309	20	MAD1L1/CDC27/TACC3/CUL3/CDC6/TTK/CENPF/PCID2/DLGAP5/ESPL1/RB1/ATM/BUB3/BUB1B/MAD2L1/RAD21/PLK1/CDT1/BUB1/GEN1
BP	GO:0036297	interstrand cross-link repair	20/3433	50/16568	0.00145176	0.0120309	20	ERCC1/RAD51/NUCKS1/UBE2T/RAD51AP1/FANCE/RPA2/DCLRE1B/POLN/FAAP24/RPA1/FANCI/FANCD2/UBC/RNF168/CENPX/MUS81/FAAP100/FANCG/UBA52
BP	GO:0140013	meiotic nuclear division	52/3433	170/16568	0.00149399	0.0123634	52	ERCC1/UBR2/RAD51/MSH4/NDC1/WAPL/ASPM/STAG3/MLH1/TOP2B/AURKA/OSM/CDC25B/PIM2/FZR1/PPP2R1A/FBXO5/TTK/ACTR3/MASTL/NCAPH/MND1/CKS2/KLHDC3/PSMC3IP/TOP2A/FIGNL1/ESPL1/BRIP1/SMC2/P3H4/FANCD2/ATM/DSN1/TDRD9/BUB1B/NPM2/LEMD2/RAD21/SUN1/WASHC5/PLK1/ING2/BUB1/CENPX/MUS81/CCNE2/HORMAD2/PLCB1/HSF1/XRCC2/RAD54B
BP	GO:0009263	deoxyribonucleotide biosynthetic process	1933-08-01	13/16568	0.00158366	0.0130686	8	DUT/DCTD/CMPK2/RRM1/DTYMK/RRM2/TYMS/SHMT1
BP	GO:0045898	regulation of RNA polymerase II transcriptional preinitiation complex assembly	1933-08-01	13/16568	0.00158366	0.0130686	8	PSMC4/PSMC5/CAND1/CREB1/PSMC3/WNT10B/ATF7IP/HMGB1
BP	GO:0016447	somatic recombination of immunoglobulin gene segments	19/3433	47/16568	0.00163249	0.0134337	19	ERCC1/TCF3/TFRC/TBX21/MLH1/UNG/RIF1/NBN/NSD2/TNFSF4/IL10/HSPD1/BATF/PAXIP1/RNF168/EXO1/ATAD5/CD28/PRKDC
BP	GO:1905268	negative regulation of chromatin organization	19/3433	47/16568	0.00163249	0.0134337	19	BRCA1/KDM4A/DNMT3B/SMARCB1/UBR5/KDM4C/ASF1A/SET/TWIST1/DNMT1/HMGA1/ATAD2/SKI/CTBP1/MECP2/SIN3A/BCOR/NOC2L/PHF2
BP	GO:0044773	mitotic DNA damage checkpoint	34/3433	101/16568	0.00164437	0.0135124	34	FOXN3/GTSE1/AURKA/E2F1/RGCC/NBN/CDKN1B/CNOT2/SYF2/RPA2/CDK2/PRMT1/E2F8/PCNA/TAOK3/PML/FANCI/CARM1/CNOT9/ATM/UBC/CENPJ/RPL26/CDK1/MUS81/PIDD1/CHEK2/FOXO4/MUC1/BLM/TFDP1/CNOT7/UBA52/PRKDC
BP	GO:0050821	protein stabilization	47/3433	151/16568	0.00165374	0.0135704	47	USP13/GTSE1/USP33/TESC/HPS4/TELO2/STK4/PIM2/STK3/CDC37/DVL1/GTPBP4/PFN1/PTGES3/CREBL2/GAPDH/RTN4/CCT4/PARK7/P3H1/CREB1/TCP1/PIN1/FLOT2/VHL/CCT7/RPL11/HSPD1/PIK3R1/CCT6A/TAF1/GOLGA7/BAG3/TBRG1/CCT8/CCT3/NAA15/CCT2/TRIM44/PHB/WNT10B/RPS7/HCFC1/NAA16/PRKRA/CHEK2/PHB2
BP	GO:0006383	transcription from RNA polymerase III promoter	21/3433	54/16568	0.00170099	0.0139386	21	BRCA1/ZNF76/POLR2E/POLR3H/GTF3C2/GTF3A/GTF3C4/ICE2/RPTOR/POLR2K/POLR3A/POLR3K/POLR2H/SNAPC3/POLR3D/POLR1C/POLR2L/MAF1/BRF1/POLR3C/MTOR
BP	GO:0035023	regulation of Rho protein signal transduction	41/3433	128/16568	0.00174479	0.0142577	41	ALS2/CUL3/TRIO/ARHGEF1/ABL1/MYO9B/ARHGEF7/ARHGEF10/ARHGEF18/ARHGEF17/ARHGDIB/RIPOR2/ECT2/PREX1/GPR18/PLEKHG3/FGD3/RAF1/ARHGEF11/VAV3/ARRB1/LPAR6/GPR65/ARHGDIA/VAV1/ARHGEF19/OBSCN/FGD5/TIAM1/ABR/ARHGEF3/F2RL2/ROBO1/SCAI/NET1/GPR35/P2RY8/SPATA13/BCR/ADGRG1/ARHGEF25
BP	GO:0046165	alcohol biosynthetic process	41/3433	128/16568	0.00174479	0.0142577	41	NFYA/NFYC/IDI1/SREBF1/FDFT1/SCD/SEC14L2/SPTLC2/SQLE/ISYNA1/ERLIN1/KPNB1/NFKB1/SC5D/SPR/PARK7/ACAT2/NFYB/PTK2B/CD244/DBH/POR/ACLY/RAN/MBTPS1/SOD1/LBR/GGPS1/NUS1/ABCG1/G6PD/GFI1/PCBD1/FASN/ELOVL6/SPHK1/SP1/INSIG1/SREBF2/DHFR/TNF
BP	GO:0030865	cortical cytoskeleton organization	15/3433	34/16568	0.00176666	0.0144163	15	PAFAH1B1/WDR1/PPP2R3C/EZR/IKBKB/RHOQ/PLS1/TLN1/KIF23/FMNL2/RACGAP1/CDK5/ARF6/FMNL1/TNF
BP	GO:0060218	hematopoietic stem cell differentiation	32/3433	94/16568	0.00180654	0.0147212	32	PSMC4/TCF3/ITCH/XRCC5/PSMC5/PSME1/ABL1/SETD1A/PSMA3/PSME2/PSMA7/ERCC2/PSMA2/PSMD3/NFE2L2/KMT2A/MYB/PSMA1/H3F3B/TCF12/UBC/BATF/PSMB4/TAL1/H3F3A/PSMC3/CHD2/PSMD1/LDB1/PSMB8/PSMB10/UBA52
BP	GO:0009303	rRNA transcription	14/3433	31/16568	0.00190306	0.0154463	14	DDX11/SMARCB1/SPIN1/NCL/GTF3C2/GTF3A/GTF3C4/POLR1B/SMARCA4/NOL11/NIFK/MARS/BRF1/MTOR
BP	GO:0033120	positive regulation of RNA splicing	14/3433	31/16568	0.00190306	0.0154463	14	THRAP3/U2AF2/DAZAP1/SNW1/SNRNP70/HSPA8/PRPF19/NUP98/TRA2B/NCBP1/EIF4A3/HNRNPLL/PIK3R1/HMX2
BP	GO:0006457	protein folding	64/3433	220/16568	0.00190344	0.0154463	64	FKBP4/GNAI3/NFYC/GNB5/GNB1/PPIE/DNAJA1/PDRG1/FKBP1A/ERP29/LTBP4/FKBP5/CSNK2A1/SNRNP70/CDC37/DNAJB6/BAG1/PPIF/RGS9/GRPEL1/HSPA8/AIP/PTGES3/GNAI2/CCT4/PDCL3/HSPE1/TBCE/P3H1/RAD23B/TCP1/HSPH1/PRDX4/MKKS/GNAZ/DNAJB1/CCT7/DERL1/PPIG/TMX1/TBCD/PDIA6/HSPD1/CCT6A/UBC/BAG3/RANBP2/CCT8/CCT3/FYCO1/HSPA4L/BAG5/CCT2/PPIH/HSPA6/SPHK1/GAK/RUVBL2/GNG2/HSPA14/PPIA/ERO1A/UBA52/TXNDC5
BP	GO:0043923	positive regulation by host of viral transcription	1933-09-01	16/16568	0.00191172	0.0154921	9	CTDP1/NUCKS1/SMARCB1/SNW1/ZNF639/SMARCA4/RRP1B/JUN/SP1
BP	GO:0000380	alternative mRNA splicing, via spliceosome	20/3433	51/16568	0.00192927	0.0156127	20	KDM1A/THRAP3/SFSWAP/RBFOX2/FMR1/PQBP1/HNRNPL/DDX5/SMU1/SRSF6/RBM17/DHX9/TRA2B/MBNL2/WTAP/HNRNPU/DYRK1A/CELF5/MAGOH/RNPS1
BP	GO:0000027	ribosomal large subunit assembly	13/3433	28/16568	0.00202117	0.0162889	13	MRTO4/NLE1/RPL6/RPL3/RPL24/RPF1/DHX30/RSL24D1/RPL11/RPL10/RRS1/RPL12/MRPL20
BP	GO:0006294	nucleotide-excision repair, preincision complex assembly	13/3433	28/16568	0.00202117	0.0162889	13	ERCC2/GTF2H1/RPA2/RAD23B/CHD1L/RPA1/DDB2/ERCC5/CUL4A/PARP1/UBC/DDB1/UBA52
BP	GO:0090162	establishment of epithelial cell polarity	13/3433	28/16568	0.00202117	0.0162889	13	MYO9A/RHOA/CDC42/MPP5/CYTH1/SLC9A3R1/PTK7/FRMD4B/MSN/PARD3/FRMD4A/ARF6/MYO18A
BP	GO:0032844	regulation of homeostatic process	121/3433	460/16568	0.00207916	0.0167194	121	CD38/UPF1/CD4/FYN/ERCC1/GCLM/PTGER3/PRKCQ/SMG6/MAP4K4/PRKACA/TFRC/XRCC1/MAP2K7/XRCC5/PTPRC/P2RX5/CHERP/FKBP1A/MAPKAPK5/PPP2R3C/TINF2/ABL1/SETD1A/SMARCB1/MAPK1/RBFOX2/HIF1A/CDK16/CORO1A/MAPK3/CSK/NBN/JPH1/PTPN6/MAPK14/EIF4G1/SLC30A3/CCT4/PASK/NEK2/TNFAIP3/FOXO3/GPR68/TCP1/ENY2/PTK2B/ITPR2/PLCG1/MED1/RALY/CCR7/NR1D1/PRMT1/SMARCA4/LDLR/DKC1/ANXA1/P2RX4/NAT10/CCT7/MYC/ARRB1/HNRNPD/NABP2/PML/PDPK1/TRP…
BP	GO:0046641	positive regulation of alpha-beta T cell proliferation	1933-10-01	19/16568	0.00208315	0.0167194	10	ZAP70/TNFSF4/CD244/TGFBR2/SYK/LGALS9/CD28/CD55/CD3E/HLA-E
BP	GO:1903599	positive regulation of autophagy of mitochondrion	1933-10-01	19/16568	0.00208315	0.0167194	10	HDAC6/FBXO7/HIF1A/CDC37/CAMKK2/PARK7/MFN2/HK2/BNIP3/SMURF1
BP	GO:0040001	establishment of mitotic spindle localization	1933-12-01	25/16568	0.00210586	0.0168555	12	PAFAH1B1/PAX6/NDE1/KPNB1/CENPA/GPSM2/ESPL1/CDK5RAP2/NUMA1/NUSAP1/SAPCD2/DCTN1
BP	GO:0090169	regulation of spindle assembly	1933-12-01	25/16568	0.00210586	0.0168555	12	RNF4/SMC1A/STAG2/SMC3/SENP6/STAG1/GPSM2/NUMA1/HNRNPU/CCSAP/PLK1/CEP97
BP	GO:0051302	regulation of cell division	43/3433	137/16568	0.00212808	0.0170101	43	PAX6/CUL3/YBX1/ASPM/RHOA/CDC42/AURKA/CDC6/OSM/CDC25B/KIF3B/FGF9/CCP110/CSPP1/GIT1/VEGFA/ECT2/BIRC6/KIF14/ITGB1BP1/CAT/CIT/PIN1/E2F8/MYC/KIF23/KIF20B/PKP4/RACGAP1/TAL1/KLHL21/SDCCAG3/NKX3-1/PRKCE/AURKB/SETD2/CIB1/EVI2B/KIF18B/BLM/PDGFA/NUP62/PDXP
BP	GO:0009648	photoperiodism	1933-11-01	22/16568	0.00213599	0.0170269	11	CRTC1/BHLHE40/PML/SIK1/NR2F6/PPP1CA/RBM4B/PER1/MTA1/PPP1CC/PPP1CB
BP	GO:0045947	negative regulation of translational initiation	1933-11-01	22/16568	0.00213599	0.0170269	11	FMR1/EIF3E/EIF2B4/ATF4/RARA/EIF2S1/RPL13A/EIF2B5/EIF4EBP2/EIF2AK3/EIF4EBP1
BP	GO:1905710	positive regulation of membrane permeability	23/3433	62/16568	0.00218615	0.0174031	23	SLC25A5/BID/PPP1R13B/DYNLL1/E2F1/BMF/GSK3A/MAPK8/PPIF/PPP3CC/YWHAH/YWHAQ/NMT1/PMAIP1/TP53BP2/BCL2L11/YWHAZ/YWHAB/BCL2/BNIP3/TFDP1/SLC35F6/RTL10
BP	GO:1903051	negative regulation of proteolysis involved in cellular protein catabolic process	21/3433	55/16568	0.00222186	0.0176634	21	CLEC16A/WAC/SGTA/SUFU/PDCL3/PARK7/UBAC2/PML/RPL11/TLK2/TAF1/ALAD/CCAR2/RYBP/BAG5/PBK/MTM1/RPS7/SMARCC1/FHIT/UBE2J1
BP	GO:0016236	macroautophagy	78/3433	279/16568	0.00224133	0.0177939	78	VTA1/CLEC16A/PHF23/LZTS1/GNAI3/TBC1D25/PRKACA/DYNLL1/SNX5/HDAC6/WAC/SNAP29/TOMM22/MTMR3/SPTLC2/HIF1A/CSNK2A1/PIM2/MAPK3/CDC37/RHEB/MAPK8/TCIRG1/GAPDH/PIKFYVE/HTRA2/RAB3GAP1/MFN2/ATP6V0B/VPS26A/ATG101/CAPNS1/TOMM40/ATG4D/ATP6V1E1/TBC1D5/RAB33A/UBQLN1/MAP3K7/VPS36/CALCOCO2/ATP6V1G1/RAB1A/RPTOR/WDR45B/AKT1/SNAPIN/RALB/EI24/PIP4K2A/UBC/VPS26B/VPS37A/UBQLN4/FYCO1/CDK5/MLST8/VPS37C/ATG16L2/ATG4B/MTM1/A…
BP	GO:0009048	dosage compensation by inactivation of X chromosome	1933-07-01	11/16568	0.00243433	0.019248	7	UPF1/BRCA1/HNRNPU/EXOSC10/EIF1/PCGF5/PCGF3
BP	GO:0009162	deoxyribonucleoside monophosphate metabolic process	1933-07-01	11/16568	0.00243433	0.019248	7	DUT/DCTD/DCK/TK1/TYMS/SHMT1/NT5M
BP	GO:0046602	regulation of mitotic centrosome separation	1933-07-01	11/16568	0.00243433	0.019248	7	RANBP3/RANBP1/NEK2/CEP85/KIF11/CHEK1/RANBP2
BP	GO:1901216	positive regulation of neuron death	27/3433	77/16568	0.00246268	0.0194459	27	FYN/CDC42/PPP1R13B/ABL1/MYBL2/GSK3A/MYB/FOXO3/PIN1/ATF4/UBE2M/EIF2S1/SRPK2/TP53BP2/PARP1/ATM/BCL2L11/CDK5/DDIT4/PRNP/MAP3K11/CDK5R1/JUN/MAP3K5/MTOR/DAXX/ITGA1
BP	GO:0030071	regulation of mitotic metaphase/anaphase transition	18/3433	45/16568	0.00246679	0.0194521	18	MAD1L1/CUL3/CDC6/TTK/CENPF/PCID2/DLGAP5/ESPL1/RB1/ATM/BUB3/BUB1B/MAD2L1/RAD21/PLK1/CDT1/BUB1/GEN1
BP	GO:0016358	dendrite development	60/3433	206/16568	0.00250523	0.0196827	60	PAFAH1B1/FYN/ARID1B/LZTS1/ACSL4/CDC42/NCK2/CHRNA3/HDAC6/RBFOX2/FMR1/PQBP1/EEF2K/ANKRD27/CRTC1/GSK3A/EZH2/DVL1/SLC11A2/UBE3A/GORASP1/STRN/TRAK2/STK11/KLF7/PREX1/VAMP7/RAP2A/YWHAH/PAK4/DLG4/CAMK1/LRP4/CAPRIN1/DOCK10/ABI1/DAB2IP/IQGAP1/CARM1/ARF1/TIAM1/SHANK1/CDK5/ARF6/HPRT1/MECP2/CFL1/BAIAP2/ANAPC2/CDK5R1/TRAK1/CAMK1D/SS18L1/SEMA4D/TRAPPC4/SIPA1L1/MTOR/CD3E/LST1/CUX1
BP	GO:0070059	intrinsic apoptotic signaling pathway in response to endoplasmic reticulum stress	22/3433	59/16568	0.00250598	0.0196827	22	NCK2/ERP29/XBP1/TRIB3/PARK7/TXNDC12/TNFRSF10B/SPOP/TRAF2/ATF4/CHAC1/DAB2IP/PML/PMAIP1/BCL2L11/BCL2/EIF2AK3/CEBPB/PTPN2/PTPN1/MAP3K5/ERO1A
BP	GO:1905898	positive regulation of response to endoplasmic reticulum stress	15/3433	35/16568	0.00250611	0.0196827	15	USP13/NCK2/XBP1/SGTA/NFE2L2/SPOP/EDEM1/UBQLN1/DAB2IP/PMAIP1/PIK3R1/BCL2L11/PTPN2/UBQLN2/PTPN1
BP	GO:0198738	cell-cell signaling by wnt	123/3433	471/16568	0.00252042	0.0197422	123	PSMC4/CCDC88C/CUL3/CUL1/PTPRU/TLE2/ASPM/RHOA/CDC42/NLE1/CELSR1/PTPN23/JADE1/GNB1/TNRC6C/TCF7/PSMC5/ANKRD10/PSME1/LRRFIP2/ABL1/PSMA3/PPM1A/PSME2/STK4/PSMA7/CSNK2A1/FGF9/STK3/UBR5/AES/PPP2R1A/GSK3A/PSMA2/BCL7B/SPIN1/RAPGEF1/DVL1/CCNY/PSMD3/PFN1/SMURF2/SLC9A3R1/NFKB1/VPS29/MAPK14/SNX3/PTK7/APC2/IGFBP2/USP34/STRN/BCL9/HDAC1/STK11/FOXO3/TMEM131L/BICC1/VPS26A/CITED1/PIN1/SMARCA4/PSMA1/NFATC1/NPHP4/CSNK…
BP	GO:1901652	response to peptide	123/3433	471/16568	0.00252042	0.0197422	123	FYN/DDX11/HDAC9/ARID1B/NGFR/PRKCQ/PKM/NUCKS1/PRKACA/SREBF1/GNB1/GSTP1/RAB10/HADHA/OSBPL8/CDC6/CDC5L/MAPK1/XBP1/RANGAP1/APEX1/NFKBIA/TRIB3/MAPK3/EEF2K/CSK/RETN/AKT2/JAK3/GSK3A/RPS6KB1/HDAC5/NFKB1/TCIRG1/CDKN1B/TIMELESS/C2CD5/MAPK14/CCND3/EIF2B4/NFE2L2/CACYBP/SRSF4/SLC2A1/ATP6V0B/CREB1/TNFAIP3/FOXO3/EIF2B2/RHOQ/ADCY7/CAT/TNFSF10/NCOA5/SRSF6/CITED1/MAX/RAP1B/POR/PPAT/IRF5/JUND/ATP6V1E1/PTPRA/PTPN22/…
BP	GO:0006399	tRNA metabolic process	54/3433	182/16568	0.00258812	0.0202454	54	ELAC2/SARS/TARBP1/FTSJ1/CPSF1/DDX1/RTRAF/METTL2A/RTCB/CSTF2/POP1/POP4/FBL/GARS/CARS/GTF3C2/DARS/DARS2/EXOSC8/EXOSC9/GTF3C4/EXOSC2/YARS/MTO1/NAT10/EPRS/SSB/DUS3L/CTU1/TRMT10A/RARS2/WDR4/CCDC12/CPSF4/ELP6/METTL2B/RPUSD4/MARS/URM1/PUSL1/ELP5/TSEN34/TRMT61B/QARS/TP53RK/POP7/TRMT10C/PUS1/FARSA/TSEN54/BRF1/IARS/YRDC/GATC
BP	GO:0008625	extrinsic apoptotic signaling pathway via death domain receptors	28/3433	81/16568	0.00262796	0.0205023	28	BRCA1/BID/TNFRSF1A/STK4/STK3/MADD/PARK7/CASP8AP2/TNFAIP3/TNFRSF10B/TNFSF10/TRAF2/RAF1/DAB2IP/RIPK1/PMAIP1/PIK3R1/BAG3/DEDD2/HMGB2/TMC8/FEM1B/BCL2/PIDD1/FAF1/DAPK1/DAXX/TNF
BP	GO:0070301	cellular response to hydrogen peroxide	28/3433	81/16568	0.00262796	0.0205023	28	PPP5C/PDE8A/HDAC6/ABL1/APEX1/EZH2/PLEKHA1/PPIF/ECT2/STK25/NFE2L2/PARK7/TNFAIP3/MYB/FOXO3/HSPH1/PCNA/ANXA1/RIPK1/TRPM2/CDK1/RELA/NET1/BNIP3/PYCR1/HSF1/MAP3K5/PSAP
BP	GO:0009452	7-methylguanosine RNA capping	14/3433	32/16568	0.00274514	0.0212929	14	POLR2B/NCBP3/POLR2E/ERCC2/GTF2H1/RNGTT/NCBP2/GTF2F1/NCBP1/TGS1/POLR2K/POLR2H/POLR2L/SUPT5H
BP	GO:0036260	RNA capping	14/3433	32/16568	0.00274514	0.0212929	14	POLR2B/NCBP3/POLR2E/ERCC2/GTF2H1/RNGTT/NCBP2/GTF2F1/NCBP1/TGS1/POLR2K/POLR2H/POLR2L/SUPT5H
BP	GO:0043276	anoikis	14/3433	32/16568	0.00274514	0.0212929	14	E2F1/BMF/AES/STK11/MAP3K7/PTRH2/SIK1/AKT1/NOTCH1/ITGA5/BCL2/CHEK2/TFDP1/MTOR
BP	GO:1901976	regulation of cell cycle checkpoint	14/3433	32/16568	0.00274514	0.0212929	14	WDR76/THOC5/RPA2/PCID2/RNASEH2B/CDK5RAP2/CUL4A/AKT1/CCAR2/MAD2L1/CDT1/FEM1B/GEN1/CHEK2
BP	GO:0045637	regulation of myeloid cell differentiation	63/3433	219/16568	0.00274747	0.0212929	63	CREBBP/CD4/HMGB3/KMT2C/PRKCQ/TFE3/TNRC6C/TESC/SETD1A/RBFOX2/HIF1A/NFKBIA/MAPK14/FOXP1/HDAC1/KMT2A/CREB1/FOXO3/TJP2/GPR68/PTK2B/MED1/PRMT1/ASH2L/ZBTB46/RARA/H3F3B/CDC73/MYC/RIPK1/RB1/CUL4A/ARNT/TCTA/PIK3R1/CAMK4/UBASH3B/PRKCA/GABPA/MOV10/TAL1/H3F3A/HMGB2/LEO1/PRKCB/INPP5D/SIN3A/KLF13/CEBPB/ESRRA/STAT5B/PTPN2/JUN/CIB1/EVI2B/ISG15/HMGB1/WDR5/LDB1/CTR9/MTOR/TNF/EIF6
BP	GO:0046822	regulation of nucleocytoplasmic transport	62/3433	215/16568	0.00277573	0.0214478	62	IPO5/RHOA/BCL3/PRKACA/GTSE1/KEAP1/XPO1/CHERP/AAAS/MAPK1/RANGAP1/PPM1A/NFKBIA/CCDC22/UBR5/TGFBR1/BMPR1A/SUFU/SLC9A3R1/MAPK14/OGG1/ECT2/NCBP2/APC2/PARK7/KHDRBS1/NUP153/THOC2/MED1/TRIM28/XPO4/CAMK1/DHX9/IL10/DAB2IP/ANP32B/BARD1/NUP54/G3BP2/MBTPS1/PARP1/PIK3R1/TCF7L2/BAG3/SPPL3/TONSL/IWS1/CDK5/LGALS9/CDK1/TBC1D10C/SPHK1/FAM89B/DMAP1/SETD2/TMEM173/FAF1/PPP1CC/MTOR/NFKBIL1/NUP62/TNF
BP	GO:0007080	mitotic metaphase plate congression	17/3433	42/16568	0.00277825	0.0214478	17	MAD1L1/CUL3/KIF22/SEH1L/KPNB1/KIF14/CDCA8/KIF2C/CDCA5/CHMP7/HNRNPU/CDT1/CHMP6/RRS1/NUP62/KIFC1/PINX1
BP	GO:0009166	nucleotide catabolic process	23/3433	63/16568	0.00277844	0.0214478	23	NTHL1/PDE4A/PDE8A/UNG/NT5C2/OGG1/NT5C/DUT/AMPD3/NT5E/NUDT15/TDG/PDE3B/NEIL2/PDE9A/HPRT1/CNP/DCTPP1/NUDT11/ADA/ENTPD4/PDE7A/NT5M
BP	GO:1900182	positive regulation of protein localization to nucleus	41/3433	131/16568	0.00281888	0.0217314	41	FYN/NGFR/IPO5/RHOA/GTSE1/CHERP/MAPK1/UBR5/TGFBR1/BMPR1A/MAPK14/ECT2/CCT4/PARK7/STK11/TCP1/MED1/GLIS2/TRIM28/CCT7/KAT7/AKT1/PARP1/PIK3R1/CCT6A/BAG3/CCT8/SPPL3/CCT3/CCT2/PLK1/LGALS9/CDK1/TRIM8/EIF2AK3/SPHK1/DMAP1/TMEM173/MCRS1/TNF/PINX1
BP	GO:0002218	activation of innate immune response	81/3433	294/16568	0.00289214	0.0222668	81	CREBBP/FYN/PSMC4/CUL1/TAB2/PUM2/PRKACA/ICAM3/ITCH/XRCC5/PSMC5/PSME1/PSMA3/LGMN/RPS6KA5/NFKBIA/PSME2/PSMA7/PQBP1/IKBKB/PSMA2/PSMD3/C1QBP/ICAM2/NFKB1/MAPKAPK3/TNFAIP3/PSPC1/IRF1/NR1D1/PSMA1/TRAF3/RFTN1/RAF1/KRAS/PTPN22/UBQLN1/MAP3K7/DAB2IP/CNPY3/RIPK1/PDPK1/ARRB2/HSPD1/NONO/TKFC/UBC/PIK3AP1/PSMB4/ITGB2/GFI1/MAPKAPK2/IFI16/CTSB/SYK/PSMC3/CD300A/SIN3A/PRKCE/RELA/PSMD1/NLRP6/MUC20/RPS6KA3/UBE2N/NPLOC4…
BP	GO:0046364	monosaccharide biosynthetic process	30/3433	89/16568	0.0029252	0.0224918	30	ENO1/MAEA/SLC25A1/PCK2/PGK1/SLC25A11/KAT2A/ALDOC/GAPDH/TPI1/NR1D1/ATF4/ARPP19/PER2/SIK1/PGD/MDH2/OGT/ALDOA/RANBP2/G6PD/CRTC2/TKT/PGAM1/PTPN2/CLK2/TALDO1/SLC25A10/WDR5/SDHAF3
BP	GO:0030168	platelet activation	47/3433	155/16568	0.00296272	0.0227504	47	FYN/PRKCH/GNA15/PRKCQ/RHOA/ACTB/DGKD/GNB1/GNA11/MAPK1/MYH9/MAPK3/P2RX1/PTPN6/GNA13/ITPR2/RAC2/RAF1/VAV3/TLN1/ARRB1/PDPK1/ARRB2/PIK3R5/VAV1/AKT1/PIK3R1/GNA12/DGKZ/FERMT3/SLC7A11/UBASH3B/PRKCA/DMTN/METAP1/F2RL2/YWHAZ/FZD6/SYK/PRKCB/PRKCE/PIK3CD/SELP/RHOG/LCK/GNG2/PDGFA
BP	GO:0050690	regulation of defense response to virus by virus	13/3433	29/16568	0.0029757	0.0228202	13	CD4/FYN/AP1M1/AP1B1/ARF1/ELMO1/AP2M1/CD28/SCRIB/AP1S2/LCK/AP2A2/CD247
BP	GO:0016055	Wnt signaling pathway	122/3433	469/16568	0.00301915	0.0229651	122	PSMC4/CCDC88C/CUL3/CUL1/PTPRU/TLE2/ASPM/RHOA/CDC42/NLE1/CELSR1/JADE1/GNB1/TNRC6C/TCF7/PSMC5/ANKRD10/PSME1/LRRFIP2/ABL1/PSMA3/PPM1A/PSME2/STK4/PSMA7/CSNK2A1/FGF9/STK3/UBR5/AES/PPP2R1A/GSK3A/PSMA2/BCL7B/SPIN1/RAPGEF1/DVL1/CCNY/PSMD3/PFN1/SMURF2/SLC9A3R1/NFKB1/VPS29/MAPK14/SNX3/PTK7/APC2/IGFBP2/USP34/STRN/BCL9/HDAC1/STK11/FOXO3/TMEM131L/BICC1/VPS26A/CITED1/PIN1/SMARCA4/PSMA1/NFATC1/NPHP4/CSNK1G2/CDC…
BP	GO:0000478	endonucleolytic cleavage involved in rRNA processing	1933-08-01	14/16568	0.00302595	0.0229651	8	LAS1L/NOP14/RCL1/KRI1/ABT1/TSR1/RPSA/RRS1
BP	GO:0009130	pyrimidine nucleoside monophosphate biosynthetic process	1933-08-01	14/16568	0.00302595	0.0229651	8	CAD/DUT/DCTD/UCK1/UCK2/CMPK1/TYMS/SHMT1
BP	GO:0048313	Golgi inheritance	1933-08-01	14/16568	0.00302595	0.0229651	8	MAPK1/VRK1/MAPK3/STK25/MAP2K2/YWHAZ/MAP2K1/CDK1
BP	GO:0070672	response to interleukin-15	1933-08-01	14/16568	0.00302595	0.0229651	8	CD4/ACSL4/IL2RB/JAK3/SHC1/JAK1/STAT5B/PLCB1
BP	GO:0080182	histone H3-K4 trimethylation	1933-08-01	14/16568	0.00302595	0.0229651	8	ARID4A/KMT2A/RTF1/OGT/WDR82/BEND3/TET3/CTR9
BP	GO:1903350	response to dopamine	1933-08-01	14/16568	0.00302595	0.0229651	8	DNM2/ABL1/MAPK1/MAPK3/ATF4/HCN3/GABPA/SIN3A
BP	GO:1903351	cellular response to dopamine	1933-08-01	14/16568	0.00302595	0.0229651	8	DNM2/ABL1/MAPK1/MAPK3/ATF4/HCN3/GABPA/SIN3A
BP	GO:0033046	negative regulation of sister chromatid segregation	16/3433	39/16568	0.00311801	0.0236026	16	MAD1L1/WAPL/TTK/CENPF/PCID2/ESPL1/ATM/BUB3/BUB1B/MAD2L1/RAD21/PLK1/CDT1/BUB1/TNKS/GEN1
BP	GO:0051653	spindle localization	16/3433	39/16568	0.00311801	0.0236026	16	PAFAH1B1/PAX6/MAP4/ASPM/NDE1/MYH9/KPNB1/ACTR3/CENPA/GPSM2/ESPL1/CDK5RAP2/NUMA1/NUSAP1/SAPCD2/DCTN1
BP	GO:0008637	apoptotic mitochondrial changes	38/3433	120/16568	0.00314323	0.0237628	38	SLC25A5/GGCT/PLAUR/BID/NDUFS1/GCLM/PPP1R13B/DYNLL1/E2F1/PIM2/BMF/PPP2CB/TIMM50/BBC3/GSK3A/MAPK8/PPIF/PPP3CC/TNFSF10/YWHAH/YWHAQ/NMT1/ARRB2/PMAIP1/AKT1/TP53BP2/HSPD1/BCL2L11/CCAR2/HK2/YWHAZ/YWHAB/BCL2/BNIP3/JUN/TFDP1/SLC35F6/RTL10
BP	GO:0034629	cellular protein complex localization	1933-12-01	26/16568	0.00318064	0.0239838	12	NDC1/NUP133/SEH1L/EZR/GPN3/SNAPIN/RALB/KLHL21/HASPIN/RCC2/GPN1/MZT1
BP	GO:0071480	cellular response to gamma radiation	1933-12-01	26/16568	0.00318064	0.0239838	12	KDM1A/RAD51/XRCC5/TMEM109/TLK2/ATM/RPL26/WRN/CHEK2/HSF1/H2AFX/XRCC6
BP	GO:0007006	mitochondrial membrane organization	39/3433	124/16568	0.0031977	0.0240814	39	SLC25A5/BID/PPP1R13B/DYNLL1/ATP5D/TIMM13/TOMM22/E2F1/BMF/TIMM50/GSK3A/CHCHD3/MAPK8/PPIF/ATP5F1/MFN2/PPP3CC/YWHAH/IMMT/YWHAQ/TIMM10/ATP5G2/NMT1/PMAIP1/TP53BP2/BCL2L11/HK2/YWHAZ/ATP5C1/YWHAB/ATP5L/LETM1/BCL2/CNP/C19orf70/BNIP3/TFDP1/SLC35F6/RTL10
BP	GO:1902099	regulation of metaphase/anaphase transition of cell cycle	18/3433	46/16568	0.00327889	0.0246611	18	MAD1L1/CUL3/CDC6/TTK/CENPF/PCID2/DLGAP5/ESPL1/RB1/ATM/BUB3/BUB1B/MAD2L1/RAD21/PLK1/CDT1/BUB1/GEN1
BP	GO:0001889	liver development	41/3433	132/16568	0.00328537	0.0246782	41	SEC63/CUL3/PKM/ASNS/AACS/AURKA/XBP1/RHBDD3/GNPNAT1/NFKBIA/CSNK2A1/DBP/EZH2/RPS6KA1/TNFAIP3/MED1/MPST/E2F8/RARA/PCNA/KRAS/ANXA1/IL10/FPGS/PNPT1/HNRNPD/RPL32/SRD5A1/NOTCH1/CEBPG/ARF6/TAF10/CEBPB/SP3/RELA/UCP2/TYMS/JUN/ADA/IGF2R/PHF2
BP	GO:0071456	cellular response to hypoxia	56/3433	192/16568	0.00330012	0.0247572	56	CREBBP/PSMC4/ENO1/GNB1/PSMC5/PSME1/PSMA3/HIF1A/PSME2/PSMA7/E2F1/SUV39H1/PGK1/RGCC/PSMA2/CUL2/PSMD3/PPARD/VEGFA/NFE2L2/FOXO3/DNMT3A/TWIST1/HP1BP3/PSMA1/VHL/UBQLN1/BRIP1/MYC/PMAIP1/AKT1/ARNT/LIMD1/CCNA2/NOTCH1/UBC/ADAM8/SUV39H2/ELOC/PSMB4/AQP3/PSMC3/NKX3-1/PRKCE/BCL2/PSMD1/BNIP3/HIGD1A/IRAK1/EIF4EBP1/ERO1A/MTOR/PSMB8/PSMB10/PHB2/UBA52
BP	GO:0001783	B cell apoptotic process	1933-11-01	23/16568	0.00333415	0.0248851	11	TRAF3IP2/FOXP1/PKN1/IL10/TNFRSF21/BCL2L11/AURKB/IRS2/NOC2L/ADA/SLC39A10
BP	GO:0007020	microtubule nucleation	1933-11-01	23/16568	0.00333415	0.0248851	11	RANBP9/NDE1/NIN/SLAIN2/TUBGCP3/TUBG1/CENPJ/CLASP2/MECP2/DCTN1/MZT1
BP	GO:0007064	mitotic sister chromatid cohesion	1933-11-01	23/16568	0.00333415	0.0248851	11	WAPL/SMC1A/PDS5B/NAA50/PDS5A/DSCC1/RB1/CDCA5/TNKS/HASPIN/SMC5
BP	GO:0070199	establishment of protein localization to chromosome	1933-11-01	23/16568	0.00333415	0.0248851	11	CCT4/TCP1/DKC1/CCT7/NABP2/WRAP53/CCT6A/CCT8/SPIDR/CCT2/RUVBL2
BP	GO:0031349	positive regulation of defense response	114/3433	436/16568	0.00338859	0.0252359	114	CREBBP/FYN/PSMC4/CD6/PTGER3/CUL1/TAB2/PUM2/CREB3L3/TNFRSF1A/PRKACA/ICAM3/ITCH/XRCC5/PSMC5/PSME1/OSM/PSMA3/LGMN/RPS6KA5/NFKBIA/PSME2/PSMA7/PQBP1/MAPK3/IKBKB/RPS19/PSMA2/PSMD3/C1QBP/ICAM2/NFKB1/MAPKAPK3/PARK7/TNFSF4/TNFAIP3/PSPC1/VAMP7/IRF1/MED1/CCR7/NR1D1/PSMA1/LDLR/F12/TRAF3/RFTN1/RAF1/KRAS/PTPN22/UBQLN1/MAP3K7/DHX9/DAB2IP/CNPY3/RIPK1/NLRC5/PDPK1/ARRB2/VAV1/HSPD1/NONO/TKFC/CD226/UBC/ADAM8/GBP5/CD…
BP	GO:0031935	regulation of chromatin silencing	1933-10-01	20/16568	0.00339838	0.0252359	10	CDC45/HIRA/ASF1A/TRIM28/DNMT1/HMGA1/ATAD2/SIN3A/PHF2/MIER1
BP	GO:0033962	cytoplasmic mRNA processing body assembly	1933-10-01	20/16568	0.00339838	0.0252359	10	DDX6/CNOT2/LSM4/LIMD1/PAN3/PATL1/ATXN2L/LSM3/CNOT7/LSM14A
BP	GO:0051570	regulation of histone H3-K9 methylation	1933-10-01	20/16568	0.00339838	0.0252359	10	BRCA1/KDM4A/RIF1/DNMT3B/SMARCB1/KDM4C/MYB/DNMT1/SETD7/MECP2
BP	GO:0051607	defense response to virus	64/3433	225/16568	0.0034169	0.0253413	64	RNF216/ZMYND11/IFNGR1/PUM2/TRAF3IP2/NCBP3/EXOSC5/ITCH/PTPRC/AGBL5/UNC13D/IL12RB1/POLR3H/PQBP1/ZC3HAV1/C1QBP/OAS2/TNFAIP3/IFIT3/IRF1/IRF5/ILF3/BST2/TRAF3/TRIM22/DHX9/PML/NLRC5/PMAIP1/IFITM3/POLR3A/TKFC/IFNAR2/SPON2/ADAR/ABCF3/POLR3K/IFI16/TRIM44/FAM111A/DDIT4/IRF2/POLR3D/SIN3A/BCL2/RELA/RNF26/BNIP3/APOBEC3B/PRF1/SETD2/NPLOC4/TBK1/TMEM173/IFITM2/IFITM1/POLR3C/ISG15/ADARB1/SPN/CNOT7/APOBEC3D/APOBEC3…
BP	GO:0019216	regulation of lipid metabolic process	95/3433	355/16568	0.00346719	0.0256818	95	FGR/NFYA/CREBBP/ADIPOR2/BRCA1/DDX20/PPP2R5A/NFYC/IDI1/TNFRSF1A/CDC42/SREBF1/SCARB1/FDFT1/RBL1/SMARCD3/SCD/SEC14L2/TRIB3/FLT1/SMPD3/SQLE/AKT2/EDF1/ERLIN1/KPNB1/NFKB1/SC5D/CPT1A/PDHX/CREBL2/ACADM/STK11/CREB1/NFYB/PTK2B/FLT3/TWIST1/MED1/OPA3/PANK2/CCR7/NR1D1/POR/LDLR/PDHA1/RAN/VAV3/ANXA1/CDK4/DAB2IP/TGS1/RB1/CRTC3/MBTPS1/NCOR1/PIK3R5/SOD1/SIK1/AKT1/CARM1/RORC/ARF1/PIK3R1/TNFRSF21/DLAT/PDE3B/GGPS1/AB…
BP	GO:0031055	chromatin remodeling at centromere	15/3433	36/16568	0.00348374	0.0257718	15	CENPQ/CENPM/RBBP7/OIP5/CENPA/HELLS/CENPL/HJURP/H3F3B/KNL1/CENPO/CENPU/MIS18A/H3F3A/CENPX
BP	GO:0009060	aerobic respiration	23/3433	64/16568	0.00350052	0.0258306	23	UQCRC1/CS/HIF1A/OGDH/SDHB/DLST/CAT/PANK2/CBFA2T3/PDHA1/SUCLA2/MTFR2/MDH2/DLAT/SUCLG1/IDH3A/PDHB/UQCRH/BNIP3/IDH2/UQCR10/ADSL/COX19
BP	GO:0061077	chaperone-mediated protein folding	23/3433	64/16568	0.00350052	0.0258306	23	FKBP4/FKBP1A/FKBP5/CSNK2A1/BAG1/HSPA8/PTGES3/CCT4/HSPE1/P3H1/TCP1/HSPH1/MKKS/DNAJB1/CCT7/HSPD1/CCT6A/CCT8/CCT3/FYCO1/CCT2/GAK/ERO1A
BP	GO:0002204	somatic recombination of immunoglobulin genes involved in immune response	17/3433	43/16568	0.00372051	0.0273506	17	ERCC1/TFRC/TBX21/MLH1/UNG/RIF1/NBN/NSD2/TNFSF4/IL10/HSPD1/BATF/PAXIP1/RNF168/EXO1/ATAD5/CD28
BP	GO:0002208	somatic diversification of immunoglobulins involved in immune response	17/3433	43/16568	0.00372051	0.0273506	17	ERCC1/TFRC/TBX21/MLH1/UNG/RIF1/NBN/NSD2/TNFSF4/IL10/HSPD1/BATF/PAXIP1/RNF168/EXO1/ATAD5/CD28
BP	GO:0045190	isotype switching	17/3433	43/16568	0.00372051	0.0273506	17	ERCC1/TFRC/TBX21/MLH1/UNG/RIF1/NBN/NSD2/TNFSF4/IL10/HSPD1/BATF/PAXIP1/RNF168/EXO1/ATAD5/CD28
BP	GO:0033077	T cell differentiation in thymus	24/3433	68/16568	0.00378699	0.0278045	24	JMJD6/ZAP70/STK11/TMEM131L/CCR7/ZBTB1/TESPA1/RPS6/SOD1/ZEB1/ADAM8/ADAM17/CAMK4/ZFP36L2/IL7R/BCL2/STAT5B/PTPN2/FZD8/CD28/ADA/SPN/CD3E/PRKDC
BP	GO:0070663	regulation of leukocyte proliferation	60/3433	210/16568	0.00402457	0.0295118	60	MAD1L1/CD38/CD4/CD6/PRKCQ/NCK2/TFRC/ITCH/PTPRC/GSTP1/FLT3LG/DHPS/IL12RB1/CORO1A/JAK3/PTPN6/ZAP70/IGFBP2/TNFSF4/TNFAIP3/TMEM131L/CD244/PKN1/IRF1/RAC2/VAV3/PTPN22/ANXA1/IL10/TNFRSF21/GNRH1/ATM/TNFRSF14/TNFRSF13C/TGFBR2/SYK/TMIGD2/CD320/CD300A/CCDC88B/INPP5D/LGALS9/MZB1/BCL2/PRNP/CEBPB/STAT5B/ATAD5/CD28/IRS2/TNFRSF4/HMGB1/CD55/ADA/SLC39A10/SPN/CD3E/AIF1/LST1/HLA-E
BP	GO:1902108	regulation of mitochondrial membrane permeability involved in apoptotic process	22/3433	61/16568	0.00403527	0.0295533	22	SLC25A5/BID/PPP1R13B/DYNLL1/E2F1/BMF/GSK3A/MAPK8/PPP3CC/YWHAH/YWHAQ/NMT1/PMAIP1/TP53BP2/BCL2L11/YWHAZ/YWHAB/BCL2/BNIP3/TFDP1/SLC35F6/RTL10
BP	GO:0006342	chromatin silencing	29/3433	87/16568	0.00408577	0.0298858	29	UBR2/MBD3/RIF1/CDC45/HIRA/SUV39H1/DOT1L/H2AFV/HDAC5/ASF1A/HDAC1/ARID1A/DNMT3A/HELLS/HAT1/TRIM28/DNMT1/H3F3B/HMGA1/ATAD2/H3F3A/H2AFZ/MECP2/SIN3A/BEND3/MORF4L1/H2AFX/PHF2/MIER1
BP	GO:0046825	regulation of protein export from nucleus	16/3433	40/16568	0.00421148	0.0306853	16	PRKACA/GTSE1/XPO1/RANGAP1/PPM1A/PARK7/THOC2/XPO4/CAMK1/ANP32B/BARD1/TCF7L2/BAG3/IWS1/CDK5/SETD2
BP	GO:0051985	negative regulation of chromosome segregation	16/3433	40/16568	0.00421148	0.0306853	16	MAD1L1/WAPL/TTK/CENPF/PCID2/ESPL1/ATM/BUB3/BUB1B/MAD2L1/RAD21/PLK1/CDT1/BUB1/TNKS/GEN1
BP	GO:0010332	response to gamma radiation	20/3433	54/16568	0.00422126	0.0306853	20	KDM1A/RAD51/XRCC5/TMEM109/MYC/PML/POLG/PARP1/FANCD2/TLK2/ATM/RPL26/WRN/BCL2/CHEK2/HSF1/H2AFX/XRCC6/XRCC2/PRKDC
BP	GO:0032922	circadian regulation of gene expression	20/3433	54/16568	0.00422126	0.0306853	20	NGFR/RAI1/HDAC1/KMT2A/NR1D1/ATF4/PER2/BHLHE40/PML/RORC/OGT/HNRNPU/NPAS2/PPP1CA/RBM4B/PER1/MTA1/PPP1CC/PPP1CB/CSNK1E
BP	GO:2001244	positive regulation of intrinsic apoptotic signaling pathway	20/3433	54/16568	0.00422126	0.0306853	20	BID/BCLAF1/NCK2/BMF/SLC9A3R1/PARK7/SPOP/PLAGL2/PMAIP1/SOD1/RPL11/BCL2L11/RPL26/PLEKHF1/NKX3-1/BCL2/RPS7/PTPN2/PRKRA/LCK
BP	GO:0046631	alpha-beta T cell activation	37/3433	118/16568	0.00424478	0.0308181	37	PRKCQ/BCL3/TBX21/ITCH/TCF7/IL12RB1/ABL1/ELF4/JAK3/TNFSF8/FOXP1/ZAP70/TNFSF4/MYB/HSPH1/CD244/LY9/GPR18/IRF1/RARA/ANXA1/RORC/BATF/TNFRSF14/ZBTB7B/TGFBR2/SYK/CD300A/LGALS9/BCL2/CD28/HMGB1/SEMA4A/CD55/ADA/CD3E/HLA-E
BP	GO:0043486	histone exchange	18/3433	47/16568	0.00430079	0.0311861	18	CENPQ/CENPM/RBBP7/OIP5/CENPA/CHD5/CENPL/HJURP/NASP/ANP32B/KNL1/CENPO/ANP32E/CENPU/MIS18A/CENPX/SPTY2D1/PTMA
BP	GO:0098727	maintenance of cell number	46/3433	154/16568	0.00446734	0.0323537	46	POLR2B/ELAVL1/ASPM/SMC1A/PCM1/RIF1/SRRT/KDM2B/SETD1A/POLR2E/EZH2/KDM4C/BMPR1A/SMC3/DDX6/CNOT2/FOXP1/BCL9/ARID1A/MED28/FOXO3/RAF1/CDC73/RTF1/CUL4A/FANCD2/POLR2K/NOTCH1/EIF4E/ZFP36L2/PELO/MED21/SKI/TAL1/POLR2H/GNL3/MED30/LEO1/TRIM8/LSM1/POLR2L/MED14/EIF4ENIF1/BCL9L/LDB1/CTR9
BP	GO:0042752	regulation of circadian rhythm	32/3433	99/16568	0.00451766	0.0326375	32	THRAP3/GNA11/SUV39H1/CRTC1/EZH2/MAPK8/TIMELESS/UBE3A/CREB1/PSPC1/NR1D1/TOP2A/PER2/BHLHE40/HNRNPD/PML/SIK1/RORC/NONO/SUV39H2/CCAR2/NR2F6/SIN3A/PPP1CA/RBM4B/PER1/MTA1/PPP1CC/ADA/PPP1CB/CSNK1E/PRKDC
BP	GO:0051817	modification of morphology or physiology of other organism involved in symbiotic interaction	32/3433	99/16568	0.00451766	0.0326375	32	CD4/CTDP1/NUCKS1/SMARCB1/CTSG/SNW1/VAPA/FMR1/KPNA3/SMC3/KPNB1/HSPA8/GAPDH/HDAC1/TARDBP/ZNF639/VAPB/TBC1D20/SMARCA4/NTRK3/BCL2L11/RRP1B/CPSF4/PSMC3/SERPINB9/CFL1/TYMS/JUN/SCRIB/SP1/RXRA/KPNA4
BP	GO:0000302	response to reactive oxygen species	59/3433	207/16568	0.00456826	0.0329623	59	PPP5C/GUCY1B3/PDE8A/DNM2/GSTP1/HDAC6/ABL1/MAPK1/APEX1/MAPK3/PPP2CB/EZH2/MAPK8/PLEKHA1/PPIF/CAMKK2/UBE3A/ECT2/STK25/NFE2L2/PARK7/MTR/TNFAIP3/MYB/FOXO3/HSPH1/PTK2B/CAT/CDK2/CCR7/TRAF2/PCNA/LDHA/ANXA1/RIPK1/HNRNPD/SOD1/TRPM2/AKT1/CCNA2/PTPRK/PPP1R15B/PRDX3/EEF2/CDK1/BCL2/RELA/NET1/UCP2/BNIP3/JUN/PYCR1/HSF1/KPNA4/ADA/MAP3K5/PSAP/DHFR/TNF
BP	GO:0036294	cellular response to decreased oxygen levels	57/3433	199/16568	0.00468011	0.0337279	57	CREBBP/PSMC4/ENO1/GNB1/PSMC5/PSME1/PSMA3/HIF1A/PSME2/PSMA7/E2F1/SUV39H1/PGK1/RGCC/EEF2K/PSMA2/CUL2/PSMD3/PPARD/VEGFA/NFE2L2/FOXO3/DNMT3A/TWIST1/HP1BP3/PSMA1/VHL/UBQLN1/BRIP1/MYC/PMAIP1/AKT1/ARNT/LIMD1/CCNA2/NOTCH1/UBC/ADAM8/SUV39H2/ELOC/PSMB4/AQP3/PSMC3/NKX3-1/PRKCE/BCL2/PSMD1/BNIP3/HIGD1A/IRAK1/EIF4EBP1/ERO1A/MTOR/PSMB8/PSMB10/PHB2/UBA52
BP	GO:1901292	nucleoside phosphate catabolic process	24/3433	69/16568	0.00468619	0.0337302	24	NTHL1/PDE4A/PDE8A/UNG/NT5C2/OGG1/NT5C/DUT/AMPD3/NT5E/NUDT15/TDG/PDE3B/NEIL2/PDE9A/NUDT5/HPRT1/CNP/DCTPP1/NUDT11/ADA/ENTPD4/PDE7A/NT5M
BP	GO:1902036	regulation of hematopoietic stem cell differentiation	28/3433	84/16568	0.00472642	0.033978	28	PSMC4/TCF3/ITCH/PSMC5/PSME1/ABL1/SETD1A/PSMA3/PSME2/PSMA7/PSMA2/PSMD3/NFE2L2/KMT2A/MYB/PSMA1/H3F3B/TCF12/UBC/PSMB4/TAL1/H3F3A/PSMC3/PSMD1/LDB1/PSMB8/PSMB10/UBA52
BP	GO:0006734	NADH metabolic process	15/3433	37/16568	0.00475274	0.0341254	15	PFKP/PKM/ENO1/PCK2/PGK1/OGDH/ALDOC/GAPDH/TPI1/MDH2/ALDOA/GPD1L/ADPGK/HK2/PGAM1
BP	GO:0009895	negative regulation of catabolic process	70/3433	253/16568	0.00477507	0.0342437	70	FYN/CLEC16A/PHF23/THRAP3/TAB2/ATP2B4/LZTS1/YBX1/ELAVL1/KDM4A/PABPC1/WAC/E2F1/FMR1/BMF/SNRNP70/SGTA/GSK3A/SUFU/MAPK14/SNX3/EIF4G1/HTRA2/PDCL3/PARK7/TARDBP/PIN1/CBFA2T3/DKC1/PTPN22/UBAC2/SYNCRIP/AGAP2/DHX9/IL10/DAB2IP/LRPPRC/HNRNPD/PML/CRTC3/AKT1/RPL11/AZIN2/TLK2/TAF1/ALAD/NBAS/PDE3B/HNRNPU/CCAR2/UBQLN4/MAPKAPK2/RYBP/MAD2L1/BAG5/PHB/PBK/DDIT4/MTM1/BCL2/RPS7/BANP/RELA/SMARCC1/WDR6/SECISBP2/FHIT/MTOR…
BP	GO:0051231	spindle elongation	1933-07-01	12/16568	0.0048003	0.034257	7	KIF4A/PPP2R1A/NUMA1/KIF23/RACGAP1/AURKB/PRC1
BP	GO:0051988	regulation of attachment of spindle microtubules to kinetochore	1933-07-01	12/16568	0.0048003	0.034257	7	CDC42/ECT2/NEK2/KNSTRN/HNRNPU/RACGAP1/RCC2
BP	GO:0090239	regulation of histone H4 acetylation	1933-07-01	12/16568	0.0048003	0.034257	7	BRCA1/SMARCB1/KAT7/ARRB1/CTBP1/IWS1/MUC1
BP	GO:1901836	regulation of transcription of nuclear large rRNA transcript from RNA polymerase I promoter	1933-07-01	12/16568	0.0048003	0.034257	7	DDX11/SMARCB1/NCL/SMARCA4/NOL11/MARS/MTOR
BP	GO:0031050	dsRNA fragmentation	17/3433	44/16568	0.00491093	0.0349613	17	PUM2/SRRT/ZC3H7B/DDX5/ZC3H7A/MAP2K2/DGCR8/MYCN/ZC3H10/NCBP1/NCOR1/ADAR/MAP2K1/PRKRA/NCOR2/SPOUT1/TSN
BP	GO:0070918	production of small RNA involved in gene silencing by RNA	17/3433	44/16568	0.00491093	0.0349613	17	PUM2/SRRT/ZC3H7B/DDX5/ZC3H7A/MAP2K2/DGCR8/MYCN/ZC3H10/NCBP1/NCOR1/ADAR/MAP2K1/PRKRA/NCOR2/SPOUT1/TSN
BP	GO:0030219	megakaryocyte differentiation	25/3433	73/16568	0.004973	0.0353173	25	KMT2C/PRKCQ/TNRC6C/TESC/SETD1A/PTPN6/HDAC1/KMT2A/MED1/PRMT1/ASH2L/H3F3B/ABI1/PIP4K2A/FLI1/GABPA/MOV10/TAL1/H3F3A/HMGB2/SIN3A/SP3/CIB1/WDR5/EIF6
BP	GO:0046902	regulation of mitochondrial membrane permeability	25/3433	73/16568	0.004973	0.0353173	25	SLC25A5/BID/PPP1R13B/DYNLL1/E2F1/BMF/GSK3A/MAPK8/PPIF/PPP3CC/YWHAH/YWHAQ/NMT1/PMAIP1/TP53BP2/BCL2L11/HK2/YWHAZ/YWHAB/BCL2/CNP/BNIP3/TFDP1/SLC35F6/RTL10
BP	GO:0000729	DNA double-strand break processing	1933-11-01	24/16568	0.00501552	0.0354903	11	BRCA1/RBBP8/NBN/BRIP1/DNA2/BARD1/ATM/SETMAR/KAT5/UBE2N/BLM
BP	GO:0019682	glyceraldehyde-3-phosphate metabolic process	1933-11-01	24/16568	0.00501552	0.0354903	11	TPI1/PGLS/PGD/TKFC/RPIA/G6PD/TKT/GLYCTK/PGAM1/TALDO1/RPE
BP	GO:0032786	positive regulation of DNA-templated transcription, elongation	1933-11-01	24/16568	0.00501552	0.0354903	11	THOC5/GTF2F1/CDC73/RTF1/ELOC/LEO1/ALYREF/SUPT5H/CTR9/HMGN1/SUPT4H1
BP	GO:0001666	response to hypoxia	90/3433	338/16568	0.00504203	0.0356348	90	CD38/CREBBP/PSMC4/PKM/XRCC1/ENO1/GNB1/PSMC5/DNMT3B/ALKBH5/PSME1/TXN2/PSMA3/HIF1A/PSME2/PSMA7/E2F1/AHCY/SUV39H1/PGK1/RGCC/NARFL/HMOX2/ERCC2/PSMA2/PDLIM1/CUL2/PSMD3/CDKN1B/PPARD/VEGFA/NFE2L2/CREB1/MYB/FOXO3/DNMT3A/PTK2B/CAT/TWIST1/ITPR2/HP1BP3/PSMA1/CBFA2T3/ACTN4/RAF1/VHL/LDHA/UBQLN1/BRIP1/MYC/PML/PMAIP1/AKT1/ARNT/LIMD1/CCNA2/ALAD/NOTCH1/ATM/UBC/ADAM8/ADAM17/SUV39H2/ELOC/PSMB4/TGFBR2/AQP3/PSMC3/PRK…
BP	GO:1903533	regulation of protein targeting	40/3433	131/16568	0.00507872	0.0358509	40	FYN/U2AF2/SREBF1/STARD7/WBP11/HUWE1/HPS4/MIEF1/SLC17A9/AKT2/GSK3A/KAT2A/C2CD5/HTRA2/WDR75/FAM20B/RHOU/ITGB1BP1/VAMP7/PLAGL2/RAC2/ACTL6A/SELENOI/SAE1/POLR3A/DMTN/MIS18A/UBE2J2/U2AF1/BAP1/CDK5/MTCL1/PRNP/ATG13/CDK5R1/ARIH2/CIB1/UBE2L3/SREBF2/WDR46
BP	GO:0010770	positive regulation of cell morphogenesis involved in differentiation	41/3433	135/16568	0.00510142	0.0359245	41	PLXND1/PAFAH1B1/NGFR/RHOA/CDC42/DNM2/UNC13D/ABL1/ARHGEF7/EEF2K/ANKRD27/C1QBP/VEGFA/STK25/STK11/PREX1/VAMP7/RREB1/CAPRIN1/PLXNC1/SEMA7A/NTRK3/ARHGDIA/DOCK5/TIAM1/DMTN/MAP2K1/RAC3/ROBO1/NET1/BAIAP2/ANAPC2/CDH4/TRAK1/SS18L1/CIB1/TRPV2/SEMA4D/PLXNB2/TWF2/CUX1
BP	GO:0061008	hepaticobiliary system development	41/3433	135/16568	0.00510142	0.0359245	41	SEC63/CUL3/PKM/ASNS/AACS/AURKA/XBP1/RHBDD3/GNPNAT1/NFKBIA/CSNK2A1/DBP/EZH2/RPS6KA1/TNFAIP3/MED1/MPST/E2F8/RARA/PCNA/KRAS/ANXA1/IL10/FPGS/PNPT1/HNRNPD/RPL32/SRD5A1/NOTCH1/CEBPG/ARF6/TAF10/CEBPB/SP3/RELA/UCP2/TYMS/JUN/ADA/IGF2R/PHF2
BP	GO:0002431	Fc receptor mediated stimulatory signaling pathway	26/3433	77/16568	0.00523407	0.0366107	26	FGR/FYN/WAS/CYFIP2/CDC42/ACTB/ABL1/MAPK1/MAPK3/CSK/RAPGEF1/ACTR3/WIPF1/PLCG1/VAV3/ABI1/VAV1/PIK3R1/CD226/ELMO1/ARPC5/SYK/PRKCE/WIPF2/BAIAP2/CD247
BP	GO:0036473	cell death in response to oxidative stress	26/3433	77/16568	0.00523407	0.0366107	26	PDE8A/HDAC6/FBXO7/HIF1A/NCOA7/HTRA2/STK25/NFE2L2/PARK7/FOXO3/HSPH1/ATF4/UBQLN1/RIPK1/PML/SOD1/AKT1/PARP1/ARL6IP5/NONO/MELK/BAG5/BCL2/PYCR1/MAP3K5/PSAP
BP	GO:0061418	regulation of transcription from RNA polymerase II promoter in response to hypoxia	26/3433	77/16568	0.00523407	0.0366107	26	CREBBP/PSMC4/PSMC5/PSME1/PSMA3/HIF1A/PSME2/PSMA7/PSMA2/CUL2/PSMD3/VEGFA/PSMA1/VHL/ARNT/LIMD1/NOTCH1/UBC/ELOC/PSMB4/PSMC3/PSMD1/HIGD1A/PSMB8/PSMB10/UBA52
BP	GO:0000717	nucleotide-excision repair, DNA duplex unwinding	1933-10-01	21/16568	0.00529506	0.0366107	10	ERCC2/GTF2H1/RAD23B/CHD1L/DDB2/CUL4A/PARP1/UBC/DDB1/UBA52
BP	GO:0006144	purine nucleobase metabolic process	1933-10-01	21/16568	0.00529506	0.0366107	10	KDM1A/MTHFD1/MTHFD1L/PAICS/PPAT/PRPS1/GMPS/HPRT1/SHMT1/ADA
BP	GO:0021801	cerebral cortex radial glia guided migration	1933-10-01	21/16568	0.00529506	0.0366107	10	PAFAH1B1/SYNE2/SUN2/RTN4/MBOAT7/DAB2IP/SUN1/CDK5/CDK5R1/ADGRG1
BP	GO:0022030	telencephalon glial cell migration	1933-10-01	21/16568	0.00529506	0.0366107	10	PAFAH1B1/SYNE2/SUN2/RTN4/MBOAT7/DAB2IP/SUN1/CDK5/CDK5R1/ADGRG1
BP	GO:0043555	regulation of translation in response to stress	1933-10-01	21/16568	0.00529506	0.0366107	10	NCK2/EIF2B4/RPS6KA1/ATF4/EIF2S1/EIF2B5/PPP1R15B/EIF2AK3/PPP1CA/RPS6KA3
BP	GO:0050855	regulation of B cell receptor signaling pathway	1933-10-01	21/16568	0.00529506	0.0366107	10	PRKCH/LPXN/PTPN6/PTPN22/BLK/PLCL2/PRKCB/CD300A/GCSAM/SLC39A10
BP	GO:2000637	positive regulation of gene silencing by miRNA	1933-10-01	21/16568	0.00529506	0.0366107	10	PUM2/FMR1/DDX5/FXR1/EIF4G1/MAP2K2/MYCN/DHX9/LIMD1/MAP2K1
BP	GO:0001325	formation of extrachromosomal circular DNA	1933-08-01	15/16568	0.00531372	0.0366107	8	ERCC1/XRCC5/NBN/DNA2/SMARCAL1/WRN/EXO1/BLM
BP	GO:0002467	germinal center formation	1933-08-01	15/16568	0.00531372	0.0366107	8	BCL3/UNC13D/TNFAIP3/PKN1/ADAM17/TNFRSF13C/KLHL6/ADA
BP	GO:0006388	tRNA splicing, via endonucleolytic cleavage and ligation	1933-08-01	15/16568	0.00531372	0.0366107	8	CPSF1/DDX1/RTRAF/RTCB/CSTF2/CPSF4/TSEN34/TSEN54
BP	GO:0032239	regulation of nucleobase-containing compound transport	1933-08-01	15/16568	0.00531372	0.0366107	8	NCBP2/KHDRBS1/NUP153/THOC2/DHX9/RIPK1/IWS1/SETD2
BP	GO:0046599	regulation of centriole replication	1933-08-01	15/16568	0.00531372	0.0366107	8	BRCA1/CEP76/STIL/CDK5RAP2/PLK4/CENPJ/NUP62/RBM14
BP	GO:0090656	t-circle formation	1933-08-01	15/16568	0.00531372	0.0366107	8	ERCC1/XRCC5/NBN/DNA2/SMARCAL1/WRN/EXO1/BLM
BP	GO:0090737	telomere maintenance via telomere trimming	1933-08-01	15/16568	0.00531372	0.0366107	8	ERCC1/XRCC5/NBN/DNA2/SMARCAL1/WRN/EXO1/BLM
BP	GO:2000001	regulation of DNA damage checkpoint	1933-08-01	15/16568	0.00531372	0.0366107	8	WDR76/THOC5/RPA2/RNASEH2B/CUL4A/CCAR2/FEM1B/CHEK2
BP	GO:0006101	citrate metabolic process	14/3433	34/16568	0.00534257	0.0366107	14	CS/OGDH/SDHB/DLST/ACLY/PDHA1/SUCLA2/MDH2/DLAT/SUCLG1/IDH3A/PDHB/STAT5B/IDH2
BP	GO:0031577	spindle checkpoint	14/3433	34/16568	0.00534257	0.0366107	14	MAD1L1/TTK/CENPF/PCID2/CDK5RAP2/ATM/BUB3/BUB1B/MAD2L1/PLK1/CDT1/BUB1/GEN1/AURKB
BP	GO:0051293	establishment of spindle localization	14/3433	34/16568	0.00534257	0.0366107	14	PAFAH1B1/PAX6/MAP4/NDE1/MYH9/KPNB1/CENPA/GPSM2/ESPL1/CDK5RAP2/NUMA1/NUSAP1/SAPCD2/DCTN1
BP	GO:1904837	beta-catenin-TCF complex assembly	14/3433	34/16568	0.00534257	0.0366107	14	CREBBP/TLE2/TCF7/BCL9/HDAC1/SMARCA4/ASH2L/CDC73/MYC/TCF7L2/PYGO2/LEO1/KAT5/BCL9L
BP	GO:2000142	regulation of DNA-templated transcription, initiation	14/3433	34/16568	0.00534257	0.0366107	14	PSMC4/BCLAF1/PSMC5/CAND1/CREB1/TWIST1/HEY2/TAF1/PAXIP1/PSMC3/WNT10B/ATF7IP/JUN/HMGB1
BP	GO:0008630	intrinsic apoptotic signaling pathway in response to DNA damage	32/3433	100/16568	0.00534933	0.0366141	32	KDM1A/BRCA1/BID/FNIP2/TNFRSF1A/BCL3/MLH1/ABL1/SNW1/E2F1/TMEM109/HTRA2/CDKN2D/PML/ACKR3/PIK3R1/ATM/BCL2L11/CCAR2/RPL26/HIPK1/IFI16/HNRNPK/DDIAS/DDIT4/ING2/BCL2/HIC1/CHEK2/MUC1/TNF/PRKDC
BP	GO:0065002	intracellular protein transmembrane transport	20/3433	55/16568	0.00536378	0.0366702	20	SEC63/TIMM13/TOMM22/SRP54/TIMM44/TIMM50/AKT2/GRPEL1/C2CD5/PEX5L/PEX16/TOMM40/TIMM10/SRP9/HSPD1/ZFAND2B/PEX2/RAB8B/BCR/PEX26
BP	GO:0090502	RNA phosphodiester bond hydrolysis, endonucleolytic	23/3433	66/16568	0.00542041	0.0368998	23	LAS1L/ELAC2/SMG6/NOP14/APEX1/POP1/RNASEH2A/POP4/CPSF3/RCL1/DGCR8/KRI1/RNASEH2B/ABT1/CPSF4/TSR1/RPSA/FEN1/TSEN34/POP7/EXO1/RRS1/TSEN54
BP	GO:0000028	ribosomal small subunit assembly	1933-09-01	18/16568	0.00542885	0.0368998	9	RPS5/RPS19/RPS15/MRPS7/ABT1/RPSA/MRPS11/RRP7A/PWP2
BP	GO:0007096	regulation of exit from mitosis	1933-09-01	18/16568	0.00542885	0.0368998	9	ANLN/RGCC/PPP1R9B/CDKN1B/MAD2L1BP/CDCA5/NPM2/KNTC1/PHB2
BP	GO:0045292	mRNA cis splicing, via spliceosome	1933-09-01	18/16568	0.00542885	0.0368998	9	SFSWAP/WBP11/NCBP2/SNRPC/NCBP1/SNRNP200/PSIP1/DDX23/SART1
BP	GO:0046655	folic acid metabolic process	1933-09-01	18/16568	0.00542885	0.0368998	9	MTHFD2/MTHFD1/MTHFD1L/FPGS/SLC25A32/SLC19A1/SHMT1/SHMT2/DHFR
BP	GO:0090559	regulation of membrane permeability	27/3433	81/16568	0.00546995	0.0371361	27	SLC25A5/BID/PPP1R13B/DYNLL1/E2F1/BMF/GSK3A/MAPK8/PPIF/TJP2/PPP3CC/YWHAH/YWHAQ/NMT1/PMAIP1/TP53BP2/BCL2L11/HK2/YWHAZ/YWHAB/BCL2/CNP/BNIP3/TFDP1/MTOR/SLC35F6/RTL10
BP	GO:0022409	positive regulation of cell-cell adhesion	68/3433	246/16568	0.00548001	0.0371613	68	CD4/FYN/CD6/PRKCQ/CDC42/NCK2/TFRC/PTPN23/PTPRC/SIRPG/DHPS/IL12RB1/XBP1/CORO1A/PIEZO1/CSK/JAK3/MAP3K8/ZMIZ1/CD5/PTPN6/ZAP70/ITGA4/IGFBP2/TNFSF4/MYB/HSPH1/CD244/CCR7/ZBTB1/TRAF2/RARA/FLOT2/ANXA1/MAP3K7/TESPA1/IL10/PDPK1/VAV1/AKT1/HSPD1/PIK3R1/ADAM8/FAM49B/TNFRSF14/DMTN/TNFRSF13C/TGFBR2/SYK/TMIGD2/CCDC88B/IL7R/LGALS9/STAT5B/DENND6A/SART1/CD28/LCK/HMGB1/CD55/CD47/ADA/SPN/CD247/CD3E/AIF1/HLA-E/TNF
BP	GO:0035196	production of miRNAs involved in gene silencing by miRNA	16/3433	41/16568	0.00559933	0.0378828	16	PUM2/SRRT/ZC3H7B/DDX5/ZC3H7A/MAP2K2/DGCR8/MYCN/ZC3H10/NCBP1/NCOR1/ADAR/MAP2K1/PRKRA/NCOR2/SPOUT1
BP	GO:0072528	pyrimidine-containing compound biosynthetic process	16/3433	41/16568	0.00559933	0.0378828	16	CAD/ERH/DUT/DCTD/UCK1/CMPK2/UCK2/PRPS1/DCK/CMPK1/TK1/DTYMK/CTPS1/TYMS/SHMT1/MTOR
BP	GO:0046890	regulation of lipid biosynthetic process	48/3433	164/16568	0.00574504	0.0387956	48	NFYA/ADIPOR2/BRCA1/DDX20/NFYC/IDI1/TNFRSF1A/SREBF1/SCARB1/FDFT1/SCD/SEC14L2/TRIB3/SMPD3/SQLE/ERLIN1/KPNB1/NFKB1/SC5D/CREBL2/STK11/CREB1/NFYB/NR1D1/POR/LDLR/RAN/ANXA1/CDK4/MBTPS1/SOD1/SIK1/AKT1/GGPS1/ABCG1/GFI1/MID1IP1/SF1/FASN/ELOVL6/ORMDL3/SP1/INSIG1/PDGFA/MTOR/SREBF2/TNF/EIF6
BP	GO:0002683	negative regulation of immune system process	102/3433	391/16568	0.00574749	0.0387956	102	MAD1L1/HMGB3/TBX21/PAG1/ITCH/PTPRC/EZR/FBXO7/RHBDD3/NFKBIA/SLA2/RPS19/JAK3/C1QBP/LPXN/PTPN6/RIPOR2/NFE2L2/PADI2/TNFSF4/TNFAIP3/TJP2/GPR68/PTK2B/TMEM131L/LAX1/PKN1/NMI/GPR18/IRF1/NR1D1/PRMT1/LDLR/BST2/ZBTB46/RARA/PTPN22/CDC73/UBQLN1/ANXA1/DTX1/LRCH1/IL10/DAB2IP/MYC/CUL4A/NLRC5/PDPK1/ADCYAP1/ARRB2/TCTA/PIK3R1/TNFRSF21/GNRH1/NOTCH1/ATM/TKFC/CD96/UBASH3B/GABPA/PLCL2/SAMSN1/TNFRSF14/PSMB4/ABR/UBASH3A/…
BP	GO:0019827	stem cell population maintenance	45/3433	152/16568	0.00583776	0.0392722	45	POLR2B/ELAVL1/ASPM/SMC1A/PCM1/RIF1/SRRT/KDM2B/SETD1A/POLR2E/KDM4C/BMPR1A/SMC3/DDX6/CNOT2/FOXP1/BCL9/ARID1A/MED28/FOXO3/RAF1/CDC73/RTF1/CUL4A/FANCD2/POLR2K/NOTCH1/EIF4E/ZFP36L2/PELO/MED21/SKI/TAL1/POLR2H/GNL3/MED30/LEO1/TRIM8/LSM1/POLR2L/MED14/EIF4ENIF1/BCL9L/LDB1/CTR9
BP	GO:0031345	negative regulation of cell projection organization	45/3433	152/16568	0.00583776	0.0392722	45	FKBP4/IFRD1/PAFAH1B1/SEMA3G/FYN/MAP4/NGFR/RHOA/MAP4K4/CAPZB/DNM2/ARHGAP4/CCP110/GSK3A/PMP22/UBE3A/GORASP1/RTN4/TRAK2/TNFRSF8/THOC2/YWHAH/RAP1GAP2/LRP4/ITM2C/ARHGDIA/CARM1/CERS2/SNAPIN/TBC1D7/TBC1D7-LOC100130357/DRAXIN/GFI1/CDK5/ARF6/BAG5/PRNP/CDK5R1/GAK/RGMA/CEP97/DENND5A/CIB1/RTN4RL1/EVL
BP	GO:0071242	cellular response to ammonium ion	21/3433	59/16568	0.00583821	0.0392722	21	GNA15/GNB1/DNM2/CHRNA3/GNA11/ABL1/MAPK1/MAPK3/PPP1R9B/GNAI2/ATF4/HNRNPD/HCN3/CCNA2/RGS10/GABPA/SIN3A/GRK2/CDK5R1/PLCB1/AIF1
BP	GO:0050670	regulation of lymphocyte proliferation	57/3433	201/16568	0.00588085	0.0395137	57	MAD1L1/CD38/CD4/CD6/PRKCQ/NCK2/TFRC/ITCH/PTPRC/DHPS/IL12RB1/CORO1A/JAK3/PTPN6/ZAP70/IGFBP2/TNFSF4/TMEM131L/CD244/PKN1/IRF1/RAC2/VAV3/PTPN22/ANXA1/IL10/TNFRSF21/GNRH1/ATM/TNFRSF14/TNFRSF13C/TGFBR2/SYK/TMIGD2/CD320/CD300A/CCDC88B/INPP5D/LGALS9/MZB1/BCL2/PRNP/CEBPB/STAT5B/ATAD5/CD28/IRS2/TNFRSF4/HMGB1/CD55/ADA/SLC39A10/SPN/CD3E/AIF1/LST1/HLA-E
BP	GO:0048545	response to steroid hormone	101/3433	387/16568	0.00588901	0.0395232	101	CD38/FKBP4/PPP5C/BRCA1/PIAS1/THRAP3/PTPRU/RNF4/SREBF1/GSTP1/DNAJA1/DNMT3B/PDCD7/HDAC6/RBFOX2/PCK2/RBBP7/UBE2I/UBR5/URI1/BUD31/RPS6KB1/DDX5/CNOT2/RWDD1/PPARD/UBE3A/BCHE/FOXP1/IGFBP2/PARK7/HDAC1/PADI2/ARID1A/FOXO3/FLT3/DDX54/GPR83/MED1/NR1D1/SMARCA4/YWHAH/RARA/RAN/PCNA/KRAS/ANXA1/MED4/IL10/ANXA3/RB1/NTRK3/ADCYAP1/ARRB2/CARM1/RORC/PARP1/CNOT9/RPL32/SRD5A1/TAF1/GNRH1/ALAD/NOTCH1/EIF4E/ZFP36L2/HNRNPU/…
BP	GO:0006221	pyrimidine nucleotide biosynthetic process	13/3433	31/16568	0.00597484	0.0399618	13	CAD/ERH/DUT/DCTD/UCK1/CMPK2/UCK2/PRPS1/CMPK1/DTYMK/CTPS1/TYMS/SHMT1
BP	GO:0006370	7-methylguanosine mRNA capping	13/3433	31/16568	0.00597484	0.0399618	13	POLR2B/NCBP3/POLR2E/ERCC2/GTF2H1/RNGTT/NCBP2/GTF2F1/NCBP1/POLR2K/POLR2H/POLR2L/SUPT5H
BP	GO:0045841	negative regulation of mitotic metaphase/anaphase transition	13/3433	31/16568	0.00597484	0.0399618	13	MAD1L1/TTK/CENPF/PCID2/ATM/BUB3/BUB1B/MAD2L1/RAD21/PLK1/CDT1/BUB1/GEN1
BP	GO:0035966	response to topologically incorrect protein	55/3433	193/16568	0.00603847	0.0403414	55	POMT2/EXTL3/DDX11/SEC63/CUL3/CREB3L3/TM7SF3/RNF126/ASNS/NCK2/DNAJA1/ADD1/HDAC6/XBP1/ARFGAP1/GSK3A/HSPA8/HSPE1/NFE2L2/EDEM3/MFN2/HSPH1/VAPB/KLHDC3/ATF4/CHAC1/F12/DNAJB1/EIF2S1/EDEM1/DAB2IP/DERL1/TLN1/PREB/MBTPS1/PDIA6/UBXN4/HSPD1/PIK3R1/BCL2L11/TATDN2/PPP1R15B/UBE2J2/SHC1/STT3B/HSPA4L/EIF2AK3/HSPA6/CTDSP2/PTPN2/HSF1/PTPN1/ERO1A/DAXX/DCTN1
BP	GO:0032147	activation of protein kinase activity	85/3433	319/16568	0.0061605	0.0411098	85	SPAG9/TAB2/WNK1/MAP4K4/PRKACA/MAP2K7/CHRNA3/TPX2/MAPKAPK5/ERP29/OSBPL8/PPP2R3C/CLSPN/ABL1/GADD45B/MAPK1/RGCC/MAPK3/TGFBR1/RAPGEF1/MAP3K8/MADD/MAPK14/VEGFA/ECT2/GNAI2/MAPKAPK3/ACVR2B/NEK4/STK25/PARK7/STK11/KIF14/ITGB1BP1/TNFRSF10B/PTK2B/ADCY7/PKN1/PLCG1/MAP2K2/TRAF2/PAK4/TRAF7/RAF1/TAOK3/MAP3K7/CAB39/DAB2IP/RIPK1/ARRB1/NEK1/ADCY3/NTRK3/PDPK1/RPTOR/SOD1/AKT1/UBC/SHC1/MAPKAPK2/TGFBR2/DUSP7/SYK/NKX3-…
BP	GO:0006305	DNA alkylation	22/3433	63/16568	0.00627239	0.0417613	22	BRCA1/MBD3/DNMT3B/CTCF/GSK3A/EZH2/RLF/KMT2A/DNMT3A/TRIM28/DNMT1/PARP1/MTA2/TDRD9/MIS18A/GATAD2A/ATF7IP/DMAP1/BEND3/EHMT1/TET3/EHMT2
BP	GO:0006306	DNA methylation	22/3433	63/16568	0.00627239	0.0417613	22	BRCA1/MBD3/DNMT3B/CTCF/GSK3A/EZH2/RLF/KMT2A/DNMT3A/TRIM28/DNMT1/PARP1/MTA2/TDRD9/MIS18A/GATAD2A/ATF7IP/DMAP1/BEND3/EHMT1/TET3/EHMT2
BP	GO:1901800	positive regulation of proteasomal protein catabolic process	32/3433	101/16568	0.00630571	0.0419355	32	PSMC4/PIAS1/USP13/KEAP1/PSMC5/AURKA/XBP1/TRIB3/FMR1/SGTA/DVL1/USP5/NFE2L2/RNF114/CBFA2T3/EDEM1/UBQLN1/DAB2IP/AKT1/NKD2/TAF1/RNF144A/RNF166/PSMC3/PLK1/ARIH2/ZFAND2A/RAD23A/UBQLN2/SUMO2/CSNK1E/ECSCR
BP	GO:0031057	negative regulation of histone modification	15/3433	38/16568	0.00637209	0.0422809	15	BRCA1/KDM4A/DNMT3B/SMARCB1/UBR5/KDM4C/SET/TWIST1/DNMT1/SKI/CTBP1/MECP2/SIN3A/BCOR/NOC2L
BP	GO:0072350	tricarboxylic acid metabolic process	15/3433	38/16568	0.00637209	0.0422809	15	CS/OGDH/SDHB/DLST/ACLY/PDHA1/SUCLA2/MDH2/GLUD1/DLAT/SUCLG1/IDH3A/PDHB/STAT5B/IDH2
BP	GO:0006986	response to unfolded protein	50/3433	173/16568	0.00639044	0.0423547	50	EXTL3/DDX11/SEC63/CREB3L3/TM7SF3/ASNS/NCK2/DNAJA1/ADD1/XBP1/ARFGAP1/GSK3A/HSPA8/HSPE1/NFE2L2/EDEM3/MFN2/HSPH1/VAPB/KLHDC3/ATF4/CHAC1/DNAJB1/EIF2S1/EDEM1/DAB2IP/DERL1/TLN1/PREB/MBTPS1/PDIA6/UBXN4/HSPD1/PIK3R1/BCL2L11/TATDN2/PPP1R15B/UBE2J2/SHC1/STT3B/HSPA4L/EIF2AK3/HSPA6/CTDSP2/PTPN2/HSF1/PTPN1/ERO1A/DAXX/DCTN1
BP	GO:0034976	response to endoplasmic reticulum stress	74/3433	273/16568	0.00653464	0.0432616	74	POMT2/EXTL3/PSMC4/DDX11/SEC63/USP13/CREB3L3/ASNS/NCK2/PSMC5/ADD1/ERP29/XBP1/ARFGAP1/TRIB3/HM13/UBXN8/PPP2CB/SGTA/GSK3A/ERLIN1/NFE2L2/PARK7/EDEM3/TXNDC12/TNFRSF10B/TARDBP/SPOP/VAPB/KLHDC3/TRAF2/ATF4/CHAC1/UBE4B/EIF2S1/EDEM1/UBAC2/UBQLN1/DAB2IP/DERL1/TLN1/PREB/TMX1/PML/MBTPS1/PMAIP1/PDIA6/UBXN4/EIF2B5/PIK3R1/BCL2L11/TATDN2/PPP1R15B/UBE2J2/SHC1/STT3B/PSMC3/EEF2/RNF139/BCL2/EIF2AK3/CEBPB/ATP2A2/CTDSP…
BP	GO:0071222	cellular response to lipopolysaccharide	47/3433	161/16568	0.00655834	0.0433694	47	UPF1/CD6/SBNO2/RHOA/SCARB1/GSTP1/ABL1/MAPK1/XBP1/CTSG/NFKBIA/MAPK3/NFKBIB/AKAP8/MAPK8/HDAC5/NFKB1/PPARD/MAPK14/TNFSF4/TNFAIP3/NR1D1/RARA/PTPN22/CMPK2/CDC73/CDK4/IL10/DAB2IP/AKT1/PRKCA/CDK19/SPON2/GFI1/IL24/HMGB2/PRKCE/CEBPB/RELA/IRAK1/HSF1/SIGIRR/BCR/CD55/CTR9/NFKBIL1/TNF
BP	GO:0032944	regulation of mononuclear cell proliferation	57/3433	202/16568	0.00657361	0.0434214	57	MAD1L1/CD38/CD4/CD6/PRKCQ/NCK2/TFRC/ITCH/PTPRC/DHPS/IL12RB1/CORO1A/JAK3/PTPN6/ZAP70/IGFBP2/TNFSF4/TMEM131L/CD244/PKN1/IRF1/RAC2/VAV3/PTPN22/ANXA1/IL10/TNFRSF21/GNRH1/ATM/TNFRSF14/TNFRSF13C/TGFBR2/SYK/TMIGD2/CD320/CD300A/CCDC88B/INPP5D/LGALS9/MZB1/BCL2/PRNP/CEBPB/STAT5B/ATAD5/CD28/IRS2/TNFRSF4/HMGB1/CD55/ADA/SLC39A10/SPN/CD3E/AIF1/LST1/HLA-E
BP	GO:0001825	blastocyst formation	1933-12-01	28/16568	0.0066362	0.0437362	12	CUL3/NLE1/KDM4C/CNOT2/BYSL/SF3B6/MFN2/RPL7L1/SP3/RRP7A/ADA/CTR9
BP	GO:0051220	cytoplasmic sequestering of protein	1933-12-01	28/16568	0.0066362	0.0437362	12	GOPC/KEAP1/NFKBIA/CCDC22/SUFU/DZIP1/IL10/G3BP2/TONSL/YWHAB/FAF1/NFKBIL1
BP	GO:0090114	COPII-coated vesicle budding	23/3433	67/16568	0.0066663	0.0438852	23	CUL3/NSF/SAR1A/VAPA/NAPA/SEC23IP/PPP6R3/GORASP1/PPP6C/VAPB/TBC1D20/RAB1A/PREB/CNIH3/TRAPPC10/PEF1/TMED10/CNIH2/RAB1B/MCFD2/INSIG1/TRAPPC4/ANKRD28
BP	GO:0048813	dendrite morphogenesis	38/3433	125/16568	0.00670855	0.0441138	38	PAFAH1B1/FYN/LZTS1/CDC42/CHRNA3/HDAC6/RBFOX2/PQBP1/EEF2K/ANKRD27/DVL1/SLC11A2/UBE3A/GORASP1/TRAK2/STK11/KLF7/VAMP7/RAP2A/YWHAH/DLG4/LRP4/CAPRIN1/DOCK10/ABI1/TIAM1/SHANK1/CDK5/HPRT1/CFL1/BAIAP2/ANAPC2/CDK5R1/TRAK1/SS18L1/SEMA4D/SIPA1L1/CUX1
BP	GO:0048525	negative regulation of viral process	28/3433	86/16568	0.00679199	0.0446124	28	SRPK1/VAPA/TRIM35/ZC3HAV1/TRIM14/SNX3/HDAC1/TARDBP/ZNF639/ILF3/BST2/TRIM28/SRPK2/PML/IFITM3/ADAR/IFI16/FAM111A/TRIM8/BANF1/JUN/IFITM2/IFITM1/ISG15/TNF/TRIM26/APOBEC3D/APOBEC3C
BP	GO:0036293	response to decreased oxygen levels	91/3433	346/16568	0.00691054	0.0453403	91	CD38/CREBBP/PSMC4/PKM/XRCC1/ENO1/GNB1/PSMC5/DNMT3B/ALKBH5/PSME1/TXN2/PSMA3/HIF1A/PSME2/PSMA7/E2F1/AHCY/SUV39H1/PGK1/RGCC/NARFL/EEF2K/HMOX2/ERCC2/PSMA2/PDLIM1/CUL2/PSMD3/CDKN1B/PPARD/VEGFA/NFE2L2/CREB1/MYB/FOXO3/DNMT3A/PTK2B/CAT/TWIST1/ITPR2/HP1BP3/PSMA1/CBFA2T3/ACTN4/RAF1/VHL/LDHA/UBQLN1/BRIP1/MYC/PML/PMAIP1/AKT1/ARNT/LIMD1/CCNA2/ALAD/NOTCH1/ATM/UBC/ADAM8/ADAM17/SUV39H2/ELOC/PSMB4/TGFBR2/AQP3/PSM…
BP	GO:0071902	positive regulation of protein serine/threonine kinase activity	90/3433	342/16568	0.00707701	0.0463805	90	ALS2/SPAG9/TAB2/ATP2B4/RHOA/MAP4K4/MAP2K7/MAPKAPK5/ERP29/CDC6/GADD45B/MAPK1/TELO2/STK4/FLT1/RGCC/MAPK3/CSK/STK3/EZH2/TGFBR1/RAPGEF1/MAP3K8/CCNY/MADD/CDKN1B/MAPK14/CCND3/VEGFA/GNAI2/MAPKAPK3/STK25/STK11/CCND2/TNFRSF10B/PTK2B/FLT3/PKN1/CKS2/PLCG1/MAP2K2/TRAF2/TRAF7/RAF1/KRAS/CAMK1/TAOK3/MAP3K7/CAB39/DAB2IP/RIPK1/ARRB1/NTRK3/IQGAP1/PIK3R5/RPTOR/SOD1/AKT1/CALM2/RALB/UBC/ADAM8/ADAM17/TIAM1/CALM3/SHC1/…
BP	GO:0002381	immunoglobulin production involved in immunoglobulin mediated immune response	18/3433	49/16568	0.00713085	0.0466812	18	ERCC1/POU2F2/TFRC/TBX21/MLH1/UNG/RIF1/NBN/NSD2/TNFSF4/IL10/HSPD1/BATF/PAXIP1/RNF168/EXO1/ATAD5/CD28
BP	GO:1901532	regulation of hematopoietic progenitor cell differentiation	30/3433	94/16568	0.00714346	0.0467115	30	PSMC4/TCF3/ITCH/PSMC5/PSME1/ABL1/SETD1A/PSMA3/PSME2/PSMA7/PSMA2/PSMD3/NFE2L2/KMT2A/MYB/ZBTB1/PSMA1/H3F3B/TCF12/NOTCH1/UBC/PSMB4/TAL1/H3F3A/PSMC3/PSMD1/LDB1/PSMB8/PSMB10/UBA52
BP	GO:0006735	NADH regeneration	1933-11-01	25/16568	0.00730169	0.0474286	11	PFKP/PKM/ENO1/PGK1/ALDOC/GAPDH/TPI1/ALDOA/ADPGK/HK2/PGAM1
BP	GO:0045648	positive regulation of erythrocyte differentiation	1933-11-01	25/16568	0.00730169	0.0474286	11	HIF1A/MAPK14/FOXO3/MED1/PRMT1/ARNT/TAL1/HMGB2/INPP5D/STAT5B/ISG15
BP	GO:0060260	regulation of transcription initiation from RNA polymerase II promoter	1933-11-01	25/16568	0.00730169	0.0474286	11	PSMC4/PSMC5/CAND1/CREB1/HEY2/TAF1/PAXIP1/PSMC3/WNT10B/ATF7IP/HMGB1
BP	GO:0061621	canonical glycolysis	1933-11-01	25/16568	0.00730169	0.0474286	11	PFKP/PKM/ENO1/PGK1/ALDOC/GAPDH/TPI1/ALDOA/ADPGK/HK2/PGAM1
BP	GO:0061718	glucose catabolic process to pyruvate	1933-11-01	25/16568	0.00730169	0.0474286	11	PFKP/PKM/ENO1/PGK1/ALDOC/GAPDH/TPI1/ALDOA/ADPGK/HK2/PGAM1
BP	GO:2000144	positive regulation of DNA-templated transcription, initiation	1933-11-01	25/16568	0.00730169	0.0474286	11	PSMC4/BCLAF1/PSMC5/CAND1/CREB1/TWIST1/TAF1/PAXIP1/PSMC3/WNT10B/JUN
BP	GO:0032873	negative regulation of stress-activated MAPK cascade	16/3433	42/16568	0.00733537	0.0474895	16	PAFAH1B1/ZMYND11/ITCH/GSTP1/DNAJA1/EZR/FOXM1/HSPH1/PTPN22/TAOK3/MYC/NCOR1/AKT1/PBK/QARS/PER1
BP	GO:0070303	negative regulation of stress-activated protein kinase signaling cascade	16/3433	42/16568	0.00733537	0.0474895	16	PAFAH1B1/ZMYND11/ITCH/GSTP1/DNAJA1/EZR/FOXM1/HSPH1/PTPN22/TAOK3/MYC/NCOR1/AKT1/PBK/QARS/PER1
BP	GO:0070849	response to epidermal growth factor	16/3433	42/16568	0.00733537	0.0474895	16	PDE8A/GSTP1/MAPK1/MAPK3/NCL/PLCG1/MED1/DAB2IP/IQGAP1/PDPK1/AKT1/ZFP36L2/MCM7/MARS/STAT5B/BAIAP2
BP	GO:0006188	IMP biosynthetic process	1933-06-01	10/16568	0.00763015	0.0489114	6	AMPD2/PAICS/PPAT/AMPD3/HPRT1/ADSL
BP	GO:0007084	mitotic nuclear envelope reassembly	1933-06-01	10/16568	0.00763015	0.0489114	6	VRK1/PPP2R1A/REEP4/BANF1/ANKLE2/PPP2R2A
BP	GO:0009265	2'-deoxyribonucleotide biosynthetic process	1933-06-01	10/16568	0.00763015	0.0489114	6	DUT/DCTD/CMPK2/DTYMK/TYMS/SHMT1
BP	GO:0034770	histone H4-K20 methylation	1933-06-01	10/16568	0.00763015	0.0489114	6	BRCA1/ARID4A/ARID4B/NSD2/BEND3/KMT5A
BP	GO:0045899	positive regulation of RNA polymerase II transcriptional preinitiation complex assembly	1933-06-01	10/16568	0.00763015	0.0489114	6	PSMC4/PSMC5/CAND1/CREB1/PSMC3/WNT10B
BP	GO:0046385	deoxyribose phosphate biosynthetic process	1933-06-01	10/16568	0.00763015	0.0489114	6	DUT/DCTD/CMPK2/DTYMK/TYMS/SHMT1
BP	GO:0051573	negative regulation of histone H3-K9 methylation	1933-06-01	10/16568	0.00763015	0.0489114	6	BRCA1/KDM4A/DNMT3B/SMARCB1/KDM4C/DNMT1
BP	GO:1902563	regulation of neutrophil activation	1933-06-01	10/16568	0.00763015	0.0489114	6	PRAM1/ABR/ITGB2/SYK/CD300A/BCR
BP	GO:1903960	negative regulation of anion transmembrane transport	1933-06-01	10/16568	0.00763015	0.0489114	6	GOPC/AKT2/AKT1/IRS2/STK39/MTOR
BP	GO:0002223	stimulatory C-type lectin receptor signaling pathway	36/3433	118/16568	0.00768136	0.0491859	36	CREBBP/FYN/PSMC4/CUL1/TAB2/PRKACA/ICAM3/PSMC5/PSME1/PSMA3/RPS6KA5/NFKBIA/PSME2/PSMA7/IKBKB/PSMA2/PSMD3/ICAM2/NFKB1/PSMA1/RAF1/KRAS/MAP3K7/PDPK1/UBC/PSMB4/SYK/PSMC3/RELA/PSMD1/MUC20/UBE2N/MUC1/PSMB8/PSMB10/UBA52
BP	GO:0008203	cholesterol metabolic process	40/3433	134/16568	0.00772274	0.0493969	40	NFYA/SOAT1/NFYC/IDI1/SREBF1/SCARB1/FDFT1/SCD/SEC14L2/SQLE/ERLIN1/KPNB1/SC5D/PPARD/SNX17/HDLBP/TNFSF4/ACAT2/NFYB/CAT/POR/CLN6/LDLR/ACLY/RAN/SORL1/MBTPS1/SOD1/LBR/GGPS1/ABCG1/G6PD/FDXR/FASN/ELOVL6/SP1/RXRA/INSIG1/SREBF2/DISP3
CC	GO:0098687	chromosomal region	177/3559	333/17556	5.5e-41	3.78e-38	177	MAD1L1/KDM1A/UPF1/PAFAH1B1/BAZ1B/NCAPD2/SCMH1/ERCC1/NUP160/CENPQ/POLR2B/RAD51/WAPL/POLD1/PPP2R5A/KDM4A/STAG3/NUP133/SMG6/SMC1A/NDE1/XRCC1/MCM6/SMC1B/XRCC5/KIF22/RIF1/XPO1/PDS5B/SEH1L/AURKA/DYNLL1/BIRC5/TINF2/TFIP11/CENPM/SUN2/THOC5/MCM5/RANGAP1/TELO2/APEX1/SUV39H1/STAG2/FMR1/CTCF/KAT8/OIP5/NBN/DCTN6/PPP2CB/MCM4/DOT1L/PPP2R1A/KDM4C/SMC3/CBX1/NCAPG/NUP98/PTGES3/NUP107/MCM3/TTK/CENPA/NEK2/NSL1/CENPF…
CC	GO:0000775	chromosome, centromeric region	111/3559	191/17556	1.11e-30	3.48e-28	111	MAD1L1/PAFAH1B1/BAZ1B/NCAPD2/NUP160/CENPQ/WAPL/PPP2R5A/KDM4A/STAG3/NUP133/SMC1A/NDE1/SMC1B/KIF22/XPO1/PDS5B/SEH1L/AURKA/DYNLL1/BIRC5/CENPM/RANGAP1/SUV39H1/STAG2/FMR1/CTCF/KAT8/OIP5/DCTN6/PPP2CB/PPP2R1A/KDM4C/SMC3/CBX1/NCAPG/NUP98/NUP107/TTK/CENPA/NEK2/NSL1/CENPF/STAG1/DNMT3A/HELLS/NUP43/CENPL/PDS5A/ZWINT/HJURP/SEPT6/NUP85/CENPB/KNSTRN/NGDN/CLIP1/DNMT1/CDCA8/DSCC1/KNL1/CENPO/KIF2C/NUF2/CDCA5/MKI67…
CC	GO:0000785	chromatin	202/3559	465/17556	1.52e-30	3.48e-28	202	KDM1A/UPF1/CREBBP/PAX6/BAZ1B/DDX11/RUNX3/UBR2/ARID1B/RAD51/WAPL/SMARCD1/KDM4A/NUCKS1/TCF3/MBD3/XRCC1/SMARCE1/EED/ACTB/TOP2B/EXOSC5/KIF22/RIF1/TCF7/SMARCD3/KAT6A/PDS5B/SETD1A/SMARCB1/HIRA/YY1/CSNK2A1/E2F1/ACTR5/POLA1/SUV39H1/STAG2/RBBP7/OIP5/EIF3E/CHRAC1/ASF1B/H2AFV/BUD31/EZH2/KDM4C/SMC3/CBX1/SMARCD2/KAT2A/DDX6/RAD51AP1/TIMELESS/CHD4/ASF1A/PPARD/CENPA/HTRA2/NFE2L2/CHD5/PARK7/HDAC1/UCHL5/ETV3/PADI2…
CC	GO:0005819	spindle	148/3559	314/17556	4.27e-27	7.34e-25	148	MAD1L1/CDC27/SLC25A5/PAFAH1B1/DDX11/TACC3/CUL3/CAPG/MAP4/CTDP1/ASPM/EML1/RASSF1/CDC42/SMC1A/NDE1/WDR62/KIF22/RIF1/AGBL5/RTRAF/AURKA/TPX2/DYNLL1/BIRC5/MAEA/KIF4A/PPP2R3C/CDC6/NUBP2/SPECC1L/MAPK1/MYH9/RANGAP1/NIN/VRK1/RAE1/DIDO1/CDC25B/KIF3B/MAPRE1/FAM83D/STAG2/KATNAL1/CSPP1/PPP2CB/ERCC2/SPIN1/BCCIP/SMC3/CBX1/KAT2A/PRPF19/FBXO5/MAPK14/PTP4A1/TTK/ECT2/BIRC6/MAP7D1/NEK2/CENPF/STAG1/KIF14/LRMP/GPSM2/A…
CC	GO:0000790	nuclear chromatin	133/3559	309/17556	4.64e-20	6.37e-18	133	KDM1A/CREBBP/PAX6/DDX11/RUNX3/ARID1B/RAD51/SMARCD1/NUCKS1/TCF3/MBD3/XRCC1/SMARCE1/EED/ACTB/RIF1/TCF7/SMARCD3/SETD1A/SMARCB1/HIRA/YY1/CSNK2A1/E2F1/ACTR5/RBBP7/CHRAC1/ASF1B/H2AFV/BUD31/EZH2/KDM4C/CBX1/SMARCD2/KAT2A/RAD51AP1/TIMELESS/CHD4/ASF1A/PPARD/CENPA/CHD5/HDAC1/UCHL5/ETV3/ARID1A/CREB1/DNMT3A/TCP1/TARDBP/RNF2/TRIM24/KLHDC3/RUNX2/IRF1/CENPB/MAX/NR1D1/SMARCA4/HAT1/INO80/ASH2L/PHF10/JUND/TAF4/TRIM…
CC	GO:0000793	condensed chromosome	102/3559	216/17556	3.81e-19	4.36e-17	102	MAD1L1/BAZ1B/NCAPD2/BRCA1/RAD51/MSH4/WAPL/STAG3/NUP133/SMC1A/NDE1/MLH1/SMC1B/RIF1/SEH1L/AURKA/BIRC5/PES1/CENPM/SUN2/RANGAP1/SUV39H1/STAG2/CTCF/UBE2I/DCTN6/AKAP8/SMC3/NCAPG/NUP107/CENPA/NEK2/NSL1/CENPF/STAG1/NUP43/NCAPH/ZWINT/CDK2/HJURP/SEPT6/NUP85/CENPB/KNSTRN/TUBG1/TOP2A/SMC2/KNL1/CENPO/LRPPRC/P3H4/KIF2C/NUF2/FANCD2/CDCA5/NCAPG2/MKI67/INCENP/CHEK1/DSN1/NCAPD3/CENPU/GPATCH11/SPC25/AHCTF1/BUB3/NIF…
CC	GO:0005681	spliceosomal complex	89/3559	181/17556	2.69e-18	2.64e-16	89	UPF1/LUC7L/SNRNP40/U2AF2/YBX1/DHX8/PABPC1/WDR62/XAB2/PPIE/WBP11/SF3B2/PDCD7/GEMIN2/WAC/CDC5L/SNRPD3/ESS2/TFIP11/SNU13/ZMAT5/PHF5A/SNW1/PRPF6/DHX35/SNRNP70/SF3A2/PRPF31/BUD31/RBM28/LSM5/RHEB/DDX5/EFTUD2/DHX15/HSPA8/PRPF19/PRPF4B/SF3B6/SF3B1/TTF2/PRPF3/SYF2/PPP1R8/SMNDC1/DDX39A/SNRPC/SNRPD2/SNRPB/HNRNPR/RALY/LSM7/LSM4/AAR2/SNRPA1/CTNNBL1/PRPF38B/RBM17/SYNCRIP/TRA2B/PRPF4/HNRNPA1L2/EIF4A3/SNRPG/SNRN…
CC	GO:0016607	nuclear speck	144/3559	366/17556	2.25e-17	1.93e-15	144	BCLAF1/PIAS1/THRAP3/CTDP1/SNRNP40/U2AF2/TCF3/PRKACA/NCBP3/SART3/FAM76B/KIF22/KAT6A/PPIE/WBP11/SF3B2/ALKBH5/WAC/CDC5L/SETD1A/TFIP11/POLDIP3/PACSIN2/PHF5A/BRD1/SNW1/HIF1A/ZC3H14/APEX1/SRP54/PRPF6/PQBP1/OIP5/SNRNP70/SF3A2/TIMM50/PRPF31/CBLL1/ZMIZ1/HDAC5/SMURF2/EFTUD2/DHX15/LPXN/PRPF19/MAPK14/SRSF3/PRPF4B/OGG1/SF3B1/CHD5/SRSF4/S100PBP/SRSF11/ACADM/PRPF3/SYF2/NSL1/PPP1R8/SMNDC1/TARDBP/SPOP/PSPC1/SMU1/…
CC	GO:0005813	centrosome	171/3559	464/17556	4.39e-17	3.35e-15	171	MAD1L1/ALS2/CDC27/PAFAH1B1/TTC19/DDX11/CCDC88C/RANBP3/CTDP1/GNAI3/CDC42/RAD18/PRKACA/NDE1/TUBE1/WDR62/USP33/PCM1/DNM2/TRAF5/RTRAF/AURKA/DYNLL1/PPP2R3C/CDC45/AAAS/NUBP2/RANBP1/SNAP29/POLR3H/NIN/APEX1/CDC25B/KIF3B/MAPRE1/E2F1/RPRD1B/CEP76/RGCC/CCP110/CEP152/CSPP1/DCTN6/ARHGEF10/CCDC61/AKNA/BCCIP/SLAIN2/NUP107/CHD4/CEP85L/MCM3/GNAI2/ACTR1B/CCT4/TXNDC9/NFE2L2/SSX2IP/NEK2/CENPF/DCLRE1B/CCDC92/CNTRL/TC…
CC	GO:0000922	spindle pole	73/3559	147/17556	1.49e-15	1.02e-13	73	MAD1L1/DDX11/TACC3/CUL3/CTDP1/ASPM/EML1/RASSF1/SMC1A/NDE1/WDR62/AURKA/TPX2/CDC6/NUBP2/RANGAP1/NIN/RAE1/CDC25B/FAM83D/STAG2/KATNAL1/CSPP1/PPP2CB/BCCIP/SMC3/MAPK14/BIRC6/NEK2/CENPF/STAG1/LRMP/GPSM2/FAM110A/TUBGCP3/UXT/DLGAP5/AUNIP/KNSTRN/CEP85/HAUS8/TUBG1/CKAP2/ODF2/CDK5RAP2/NUMA1/KIF11/KIF20B/POC1B/NEDD1/CALM2/PKP4/DSN1/NEK7/CALM3/KLHL21/POC1A/MAD2L1/PLK1/MTCL1/RGS14/CKAP2L/TNKS/CKAP5/AURKB/KNTC1/…
CC	GO:0000776	kinetochore	68/3559	133/17556	2.11e-15	1.32e-13	68	MAD1L1/PAFAH1B1/NUP160/NUP133/SMC1A/NDE1/KIF22/XPO1/SEH1L/DYNLL1/BIRC5/CENPM/RANGAP1/KAT8/DCTN6/NUP98/NUP107/TTK/CENPA/NEK2/NSL1/CENPF/NUP43/ZWINT/HJURP/SEPT6/NUP85/KNSTRN/CLIP1/KNL1/CENPO/KIF2C/NUF2/INCENP/DSN1/CENPU/GPATCH11/SPC25/HNRNPU/AHCTF1/BUB3/BUB1B/SPC24/CLASP2/MEAF6/MAD2L1/SKA3/PLK1/CDT1/SEPT2/SIN3A/BUB1/CENPX/TRAPPC12/MTBP/CKAP5/AURKB/SKA2/SS18L1/KNTC1/SUMO3/HSF1/PPP1CC/ERCC6L/PHF2/SPO…
CC	GO:0005840	ribosome	97/3559	228/17556	1.31e-14	7.49e-13	97	MRPS10/MRPS35/NLE1/MRPS34/RPS5/RPL6/GCN1/RPLP0/MRPS18A/RPL3/APEX1/MTG2/FMR1/RBM3/MRPL4/RPS19/RPL18A/COA1/LARP4B/MRPL27/MRPL18/RPL24/EIF4G1/RPS15/RPL22/MRPS15/NSUN4/MRPS14/RPL21/MRPS2/MRPS7/RRBP1/MRPS26/RPL36/MRPL34/C12orf65/MRPS25/DAP3/EIF2S1/DHX9/RPL35/RPS6/MRPL15/RSL24D1/PNPT1/RPS24/RPL13A/RPL11/RPS8/MRPS5/RPL32/RPL7L1/RPL10/RPL7/RPL7A/MRPL17/RPL8/RPL26/RPL29/RPL9/RPL36AL/METTL17/MRPL16/EEF2/SR…
CC	GO:0031248	protein acetyltransferase complex	51/3559	89/17556	1.69e-14	8.29e-13	51	CREBBP/PHF20/ZZZ3/JADE2/ACTB/JADE1/KAT6A/ATXN7L3/BRD1/MRGBP/KAT8/KAT2A/NAA25/KANSL3/POLE4/DR1/ENY2/NAA50/USP22/YEATS4/TAF4/ELP3/MAP3K7/TAF5L/EPC2/KAT7/ACTL6A/KANSL2/UBAP2L/OGT/POLE3/TAF5/TADA1/BRPF1/YEATS2/MEAF6/NAA15/TAF10/ING5/HCFC1/NAA16/KAT5/TADA2B/DMAP1/NAA38/RUVBL2/EP400/MORF4L1/MCRS1/MSL1/WDR5
CC	GO:1902493	acetyltransferase complex	51/3559	89/17556	1.69e-14	8.29e-13	51	CREBBP/PHF20/ZZZ3/JADE2/ACTB/JADE1/KAT6A/ATXN7L3/BRD1/MRGBP/KAT8/KAT2A/NAA25/KANSL3/POLE4/DR1/ENY2/NAA50/USP22/YEATS4/TAF4/ELP3/MAP3K7/TAF5L/EPC2/KAT7/ACTL6A/KANSL2/UBAP2L/OGT/POLE3/TAF5/TADA1/BRPF1/YEATS2/MEAF6/NAA15/TAF10/ING5/HCFC1/NAA16/KAT5/TADA2B/DMAP1/NAA38/RUVBL2/EP400/MORF4L1/MCRS1/MSL1/WDR5
CC	GO:0000123	histone acetyltransferase complex	46/3559	79/17556	1.44e-13	6.2e-12	46	CREBBP/PHF20/ZZZ3/JADE2/ACTB/JADE1/KAT6A/ATXN7L3/BRD1/MRGBP/KAT8/KAT2A/KANSL3/POLE4/DR1/ENY2/USP22/YEATS4/TAF4/ELP3/MAP3K7/TAF5L/EPC2/KAT7/ACTL6A/KANSL2/UBAP2L/OGT/POLE3/TAF5/TADA1/BRPF1/YEATS2/MEAF6/TAF10/ING5/HCFC1/KAT5/TADA2B/DMAP1/RUVBL2/EP400/MORF4L1/MCRS1/MSL1/WDR5
CC	GO:0072686	mitotic spindle	46/3559	79/17556	1.44e-13	6.2e-12	46	MAD1L1/CAPG/MAP4/ASPM/EML1/CDC42/SMC1A/KIF22/AGBL5/RTRAF/AURKA/TPX2/DYNLL1/MAPK1/RANGAP1/NIN/RAE1/FAM83D/STAG2/BCCIP/SMC3/KAT2A/ECT2/STAG1/GPSM2/KNSTRN/ESPL1/CDK5RAP2/NUMA1/KIF23/KIF20B/PKP4/HNRNPU/CCSAP/RACGAP1/CLASP2/YEATS2/MAD2L1/CKAP2L/CDK1/TNKS/AURKB/RCC2/HSF1/SPOUT1/NUP62
CC	GO:0000779	condensed chromosome, centromeric region	59/3559	116/17556	2.01e-13	8.11e-12	59	MAD1L1/NCAPD2/NUP133/SMC1A/NDE1/SEH1L/AURKA/BIRC5/CENPM/RANGAP1/DCTN6/NCAPG/NUP107/CENPA/NEK2/NSL1/CENPF/NUP43/ZWINT/HJURP/SEPT6/NUP85/CENPB/KNSTRN/KNL1/CENPO/KIF2C/NUF2/INCENP/DSN1/NCAPD3/CENPU/GPATCH11/SPC25/AHCTF1/BUB3/BUB1B/SPC24/CLASP2/MEAF6/MAD2L1/SKA3/PLK1/CDT1/SEPT2/BUB1/CENPX/CEBPB/CKAP5/AURKB/SKA2/SS18L1/KNTC1/HSF1/PPP1CC/ERCC6L/PHF2/SPOUT1/PINX1
CC	GO:0005635	nuclear envelope	153/3559	436/17556	2.28e-13	8.69e-12	153	MAD1L1/PAFAH1B1/UTP18/PHF20/NUP160/PTGER3/SYNE2/PUM2/ATP11B/NDC1/IPO5/WDR3/YBX1/NUP133/OSBPL3/SREBF1/ATP2A3/PCM1/RIF1/XPO1/P2RX5/SEH1L/SEPHS1/TXLNG/GMCL1/OSBPL8/NUP50/AAAS/NUP188/ABL1/RANBP1/P2RX6/RTCB/SUN2/RANGAP1/DHRS2/RAE1/VAPA/POLA1/KPNA3/MAPK3/UBE2I/FZR1/TNPO2/SPIN1/GTPBP4/P2RX1/KPNB1/NUP88/MLX/LRRC59/TMEM109/NUP98/PARP11/NUP107/GAPDH/LMNB1/BCHE/RTN4/CACYBP/CENPF/LRMP/CCND2/NUP43/ENY2/TMPO/A…
CC	GO:0000781	chromosome, telomeric region	68/3559	148/17556	1.57e-12	5.68e-11	68	KDM1A/UPF1/ERCC1/POLR2B/RAD51/POLD1/SMG6/XRCC1/MCM6/XRCC5/RIF1/TINF2/TFIP11/SUN2/THOC5/MCM5/TELO2/APEX1/NBN/MCM4/DOT1L/CBX1/PTGES3/MCM3/RPA2/DCLRE1B/CDK2/WRNIP1/THOC2/HAT1/THOC6/RPA1/H3F3B/PCNA/CDC73/ORC3/NAT10/DNA2/SSB/NABP2/PML/PARP1/HMBOX1/ATM/CHEK1/RECQL4/SMC6/H3F3A/THOC7/WDR82/WRN/MCM7/DDB1/FEN1/CDK1/PPP1CA/TNKS/CTC1/ALYREF/CHEK2/PPP1CC/H2AFX/XRCC6/BLM/SMC5/PPP1CB/PRKDC/PINX1
CC	GO:0000777	condensed chromosome kinetochore	52/3559	103/17556	7.69e-12	2.64e-10	52	MAD1L1/NUP133/SMC1A/NDE1/SEH1L/BIRC5/CENPM/RANGAP1/DCTN6/NUP107/CENPA/NEK2/NSL1/CENPF/NUP43/ZWINT/HJURP/SEPT6/NUP85/KNSTRN/KNL1/CENPO/KIF2C/NUF2/INCENP/DSN1/CENPU/GPATCH11/SPC25/AHCTF1/BUB3/BUB1B/SPC24/CLASP2/MEAF6/MAD2L1/SKA3/PLK1/CDT1/SEPT2/BUB1/CENPX/CKAP5/SKA2/SS18L1/KNTC1/HSF1/PPP1CC/ERCC6L/PHF2/SPOUT1/PINX1
CC	GO:0005643	nuclear pore	42/3559	75/17556	9.78e-12	3.2e-10	42	MAD1L1/NUP160/NDC1/IPO5/NUP133/SEH1L/NUP50/AAAS/NUP188/RANGAP1/RAE1/KPNA3/KPNB1/NUP88/NUP98/PARP11/NUP107/NUP43/ENY2/NUP153/NUP85/PCID2/XPO7/NUP210/RAN/EIF5A/NXT1/XPO4/NUPL2/NUP54/RANBP2/AHCTF1/NUP205/NUP35/MAD2L1/SNUPN/TNKS/AGFG1/XPOT/KPNA4/IPO7/NUP62
CC	GO:0034708	methyltransferase complex	45/3559	86/17556	4.09e-11	1.28e-09	45	LAS1L/PHF20/HDAC9/KMT2C/CLNS1A/EED/SETD1A/SNRPD3/ERH/RBBP7/KAT8/PRPF31/EZH2/PRDM4/WDR77/KMT2A/PHF19/RNF2/SNRPD2/SNRPB/MAX/PRMT1/ASH2L/TAF4/TEX10/AEBP2/PELP1/SNRPG/WTAP/KDM6A/TAF1/PAXIP1/WDR4/WDR82/VIRMA/E2F6/TRMT61B/BPTF/HCFC1/SUZ12/SNRPE/RUVBL2/MCRS1/WDR5/NCOA6
CC	GO:0044391	ribosomal subunit	75/3559	180/17556	4.29e-11	1.28e-09	75	MRPS10/MRPS35/RPS5/RPL6/RPLP0/MRPS18A/RPL3/RBM3/MRPL4/RPS19/RPL18A/COA1/MRPL27/MRPL18/RPL24/EIF4G1/RPS15/RPL22/MRPS15/NSUN4/MRPS14/RPL21/MRPS2/MRPS7/MRPS26/RPL36/MRPL34/C12orf65/DAP3/RPL35/RPS6/MRPL15/RSL24D1/RPS24/RPL13A/RPL11/RPS8/MRPS5/RPL32/RPL7L1/RPL10/RPL7/RPL7A/MRPL17/RPL8/RPL26/RPL29/RPL9/RPL36AL/MRPL16/RPSA/RPS9/RPS7/MRPL13/RPL4/RPL15/MRPL48/RPLP2/MRPL14/MRPS11/MRPS16/MRPL54/MRPL40/MRPL2…
CC	GO:0071013	catalytic step 2 spliceosome	48/3559	95/17556	4.69e-11	1.3e-09	48	SNRNP40/DHX8/PABPC1/WDR62/XAB2/PPIE/SF3B2/CDC5L/SNRPD3/ESS2/TFIP11/PHF5A/SNW1/PRPF6/DHX35/SF3A2/DDX5/EFTUD2/PRPF19/PRPF4B/SF3B6/SF3B1/SYF2/SNRPD2/SNRPB/HNRNPR/RALY/LSM7/SNRPA1/SYNCRIP/EIF4A3/SNRPG/SNRNP200/HNRNPU/U2AF1/MAGOH/CWC22/HNRNPK/CDC40/HNRNPF/HNRNPA3/LSM3/PLRG1/DDX23/SART1/SNRPE/ALYREF/LSM2
CC	GO:0000784	nuclear chromosome, telomeric region	54/3559	113/17556	4.72e-11	1.3e-09	54	KDM1A/UPF1/ERCC1/POLR2B/RAD51/POLD1/XRCC1/MCM6/XRCC5/TINF2/TFIP11/SUN2/THOC5/MCM5/APEX1/NBN/MCM4/CBX1/MCM3/RPA2/DCLRE1B/WRNIP1/THOC2/HAT1/THOC6/RPA1/H3F3B/PCNA/CDC73/ORC3/NAT10/DNA2/SSB/NABP2/PML/PARP1/HMBOX1/ATM/H3F3A/THOC7/WDR82/MCM7/DDB1/FEN1/CDK1/PPP1CA/TNKS/CTC1/ALYREF/PPP1CC/XRCC6/PPP1CB/PRKDC/PINX1
CC	GO:0061695	transferase complex, transferring phosphorus-containing groups	96/3559	254/17556	7.02e-11	1.85e-09	96	REV3L/ERCC1/POLR2B/NEXMIF/CTDP1/POLD1/PHKA1/PKM/POLR1A/SMG6/POLD3/POLR2E/POLR3H/POLE2/SNW1/RPRD1B/POLA1/INTS9/IKBKB/CHRAC1/INTS10/ERCC2/URI1/POLD2/TGFBR1/EDF1/BCCIP/CCNY/KAT2A/GTF2H1/MCM3/CCND3/POLE4/CCND2/CDK2/CKS2/POLR1B/GTF2F1/INTS11/CDKN2D/TAF4/TBC1D5/CDC73/ERCC5/MAP3K7/CDK4/TAF5L/CAB39/MED4/CDK9/RTF1/DNA2/RB1/POLG/PIK3R5/INTS7/HSPD1/CCNA2/PIK3R1/PRIM2/TAF1/PRPS1/POLR2K/POLE3/POLR3A/TAF5/MMS1…
CC	GO:0070603	SWI/SNF superfamily-type complex	38/3559	70/17556	3.24e-10	8.25e-09	38	ARID1B/SMARCD1/MBD3/SMARCE1/SMARCD3/SMARCB1/YY1/CSNK2A1/ACTR5/RBBP7/CHRAC1/SMARCD2/CHD4/CHD5/HDAC1/UCHL5/ARID1A/SMARCA4/INO80/PHF10/ACTL6A/RB1/ANP32E/MTA2/APPL1/YY1AP1/GATAD2A/CHD3/NFRKB/BPTF/KAT5/SMARCC1/SUZ12/RUVBL2/EP400/SS18L1/MCRS1/DAXX
CC	GO:0030532	small nuclear ribonucleoprotein complex	37/3559	68/17556	5.07e-10	1.24e-08	37	LUC7L/SNRNP40/ARFGEF1/WDR62/SART3/SF3B2/SNRPD3/SNU13/PHF5A/PRPF6/SNRNP70/SF3A2/PRPF31/LSM5/EFTUD2/SF3B6/SF3B1/PRPF3/SNRPC/SNRPD2/SNRPB/LSM7/LSM4/SNRPA1/PRPF4/TGS1/SNRPG/SNRNP200/LUC7L2/SF3B5/LSM3/PPIH/DDX23/SART1/GEMIN4/SNRPE/LSM2
CC	GO:0097525	spliceosomal snRNP complex	34/3559	61/17556	1.08e-09	2.57e-08	34	LUC7L/SNRNP40/WDR62/SART3/SF3B2/SNRPD3/SNU13/PHF5A/PRPF6/SNRNP70/SF3A2/PRPF31/LSM5/EFTUD2/SF3B6/SF3B1/PRPF3/SNRPC/SNRPD2/SNRPB/LSM7/LSM4/SNRPA1/PRPF4/SNRPG/SNRNP200/LUC7L2/SF3B5/LSM3/PPIH/DDX23/SART1/SNRPE/LSM2
CC	GO:0018995	host	36/3559	67/17556	1.38e-09	3.05e-08	36	NUP160/NDC1/NUP133/XPO1/SEH1L/NUP50/AAAS/NUP188/RAE1/FMR1/KPNA3/KPNB1/NUP88/NUP98/NUP107/NUP43/NUP153/NUP85/NUP210/RAN/NUPL2/NUP54/UBC/BICD1/RANBP2/NUP205/VPS37A/NUP35/UBAP1/VPS37C/KPNA4/POM121/CNOT7/NUP62/UBA52/PI4KA
CC	GO:0043657	host cell	36/3559	67/17556	1.38e-09	3.05e-08	36	NUP160/NDC1/NUP133/XPO1/SEH1L/NUP50/AAAS/NUP188/RAE1/FMR1/KPNA3/KPNB1/NUP88/NUP98/NUP107/NUP43/NUP153/NUP85/NUP210/RAN/NUPL2/NUP54/UBC/BICD1/RANBP2/NUP205/VPS37A/NUP35/UBAP1/VPS37C/KPNA4/POM121/CNOT7/NUP62/UBA52/PI4KA
CC	GO:0030684	preribosome	37/3559	72/17556	4.19e-09	8.99e-08	37	LAS1L/UTP18/NOP58/WDR3/NOP14/PES1/SNU13/NOP56/FBL/FTSJ3/RRP9/RPF1/MPHOSPH10/RRP36/RIOK1/KRI1/NGDN/NAT10/LTV1/IMP4/WDR12/PDCD11/RRP1B/RRP1/NOL6/TSR1/RPSA/RSL1D1/RPS7/RRS1/UTP11/TBL3/NOC2L/RRP7A/WDR46/PWP2/EIF6
CC	GO:0034399	nuclear periphery	55/3559	128/17556	4.33e-09	9.02e-08	55	IPO5/ARFGEF1/SMC1A/CAD/GMCL1/MAEA/KIF4A/TINF2/SRPK1/PHF5A/SNW1/TELO2/YY1/POLA1/SUV39H1/STAG2/AKAP8/TNPO2/SMC3/KPNB1/NUP98/NUP107/LMNB1/OGG1/CENPF/STAG1/MYB/DNMT3A/PSPC1/NUP153/YEATS4/ATF4/HAT1/NUMA1/PPIG/PML/NONO/HNRNPU/AHCTF1/NUP205/PAXIP1/HLCS/GFI1/NUP35/ATXN7/RAD21/CLIC4/CEBPB/CFL1/LMNB2/RUVBL2/XPOT/NCOR2/BLM/PHB2
CC	GO:0005657	replication fork	35/3559	67/17556	6.24e-09	1.26e-07	35	BAZ1B/RFC2/POLD1/MCM10/RAD18/POLD3/CDC45/CDC5L/POLE2/POLA1/NBN/CHRAC1/POLD2/PRPF19/RFC5/MCM3/POLE4/RPA2/DNMT1/RPA1/PCNA/RFC3/ERCC5/SMARCAL1/PRIM2/MMS22L/POLE3/TONSL/WRN/PLRG1/POLE/DMAP1/XRCC2/BLM/PRIM1
CC	GO:0030496	midbody	64/3559	160/17556	7.84e-09	1.54e-07	64	CCDC124/TTC19/DDX11/CAPG/CTDP1/GNAI3/ASPM/RHOA/BCL3/EXOC5/CDC42/DNM2/KEAP1/AGBL5/AURKA/BIRC5/KIF4A/ERH/KIF3B/PITPNM1/ECT2/GNAI2/TXNDC9/BIRC6/SLC2A1/NEK2/CENPF/KIF14/CNTRL/ANXA11/PKN1/RAP2A/SEPT6/PIN1/RAN/ARL8B/CDCA8/NAT10/MICAL1/URB2/KIF23/KIF20B/IQGAP1/RALB/PKP4/TACC1/INCENP/HNRNPU/ALKBH4/RACGAP1/ARF6/SDCCAG3/PLK1/SEPT2/MTCL1/CLIC4/CDK1/AURKB/RCC2/PPP1CC/C6orf89/PRC1/NUP62/PDXP
CC	GO:0015934	large ribosomal subunit	49/3559	113/17556	2.08e-08	3.97e-07	49	RPL6/RPLP0/RPL3/RBM3/MRPL4/RPL18A/COA1/MRPL27/MRPL18/RPL24/RPL22/NSUN4/RPL21/RPL36/MRPL34/C12orf65/RPL35/MRPL15/RSL24D1/RPL13A/RPL11/RPL32/RPL7L1/RPL10/RPL7/RPL7A/MRPL17/RPL8/RPL26/RPL29/RPL9/RPL36AL/MRPL16/MRPL13/RPL4/RPL15/MRPL48/RPLP2/MRPL14/MRPL54/MRPL40/MRPL21/RPL12/MRPL42/RPL10A/MRPL23/RPL41/MRPL20/MPV17L2
CC	GO:0044215	other organism	36/3559	73/17556	2.76e-08	4.85e-07	36	NUP160/NDC1/NUP133/XPO1/SEH1L/NUP50/AAAS/NUP188/RAE1/FMR1/KPNA3/KPNB1/NUP88/NUP98/NUP107/NUP43/NUP153/NUP85/NUP210/RAN/NUPL2/NUP54/UBC/BICD1/RANBP2/NUP205/VPS37A/NUP35/UBAP1/VPS37C/KPNA4/POM121/CNOT7/NUP62/UBA52/PI4KA
CC	GO:0044216	other organism cell	36/3559	73/17556	2.76e-08	4.85e-07	36	NUP160/NDC1/NUP133/XPO1/SEH1L/NUP50/AAAS/NUP188/RAE1/FMR1/KPNA3/KPNB1/NUP88/NUP98/NUP107/NUP43/NUP153/NUP85/NUP210/RAN/NUPL2/NUP54/UBC/BICD1/RANBP2/NUP205/VPS37A/NUP35/UBAP1/VPS37C/KPNA4/POM121/CNOT7/NUP62/UBA52/PI4KA
CC	GO:0044217	other organism part	36/3559	73/17556	2.76e-08	4.85e-07	36	NUP160/NDC1/NUP133/XPO1/SEH1L/NUP50/AAAS/NUP188/RAE1/FMR1/KPNA3/KPNB1/NUP88/NUP98/NUP107/NUP43/NUP153/NUP85/NUP210/RAN/NUPL2/NUP54/UBC/BICD1/RANBP2/NUP205/VPS37A/NUP35/UBAP1/VPS37C/KPNA4/POM121/CNOT7/NUP62/UBA52/PI4KA
CC	GO:0030894	replisome	21/3559	32/17556	3.28e-08	5.52e-07	21	POLD1/POLD3/CDC5L/POLE2/POLA1/CHRAC1/POLD2/PRPF19/MCM3/POLE4/RPA2/RPA1/PCNA/ERCC5/SMARCAL1/PRIM2/POLE3/TONSL/PLRG1/POLE/PRIM1
CC	GO:1902562	H4 histone acetyltransferase complex	23/3559	37/17556	3.29e-08	5.52e-07	23	ZZZ3/ACTB/MRGBP/KAT8/KAT2A/POLE4/DR1/YEATS4/MAP3K7/EPC2/ACTL6A/UBAP2L/POLE3/YEATS2/MEAF6/HCFC1/KAT5/DMAP1/RUVBL2/EP400/MORF4L1/MSL1/WDR5
CC	GO:0097431	mitotic spindle pole	18/3559	25/17556	3.52e-08	5.77e-07	18	MAD1L1/ASPM/EML1/SMC1A/AURKA/NIN/RAE1/FAM83D/STAG2/BCCIP/SMC3/STAG1/GPSM2/CDK5RAP2/NUMA1/KIF20B/TNKS/HSF1
CC	GO:0043601	nuclear replisome	20/3559	30/17556	4.71e-08	7.52e-07	20	POLD1/POLD3/CDC5L/POLE2/POLA1/CHRAC1/POLD2/PRPF19/MCM3/POLE4/RPA2/RPA1/ERCC5/SMARCAL1/PRIM2/POLE3/TONSL/PLRG1/POLE/PRIM1
CC	GO:0097526	spliceosomal tri-snRNP complex	19/3559	28/17556	6.66e-08	1.04e-06	19	SNRPD3/SNU13/PRPF6/PRPF31/LSM5/EFTUD2/PRPF3/SNRPD2/SNRPB/LSM7/LSM4/PRPF4/SNRPG/SNRNP200/LSM3/PPIH/SART1/SNRPE/LSM2
CC	GO:0005876	spindle microtubule	28/3559	52/17556	8.7e-08	1.33e-06	28	CDC27/PAFAH1B1/CUL3/AURKA/KIF4A/KIF3B/TUBGCP3/CDC16/TUBG1/NUMA1/NUSAP1/HAUS2/KIF11/NCOR1/HNRNPU/NEIL2/CCSAP/KLHL21/CLASP2/SKA3/PLK1/CDK1/TBL1XR1/AURKB/SKA2/KNTC1/KIF18B/PRC1
CC	GO:0043596	nuclear replication fork	25/3559	44/17556	1.05e-07	1.56e-06	25	BAZ1B/POLD1/MCM10/POLD3/CDC45/CDC5L/POLE2/POLA1/CHRAC1/POLD2/PRPF19/MCM3/POLE4/RPA2/RPA1/PCNA/ERCC5/SMARCAL1/PRIM2/MMS22L/POLE3/TONSL/PLRG1/POLE/PRIM1
CC	GO:0035097	histone methyltransferase complex	32/3559	64/17556	1.07e-07	1.56e-06	32	LAS1L/PHF20/HDAC9/KMT2C/EED/SETD1A/RBBP7/KAT8/PRPF31/EZH2/PRDM4/KMT2A/PHF19/RNF2/MAX/ASH2L/TAF4/TEX10/AEBP2/PELP1/KDM6A/TAF1/PAXIP1/WDR82/E2F6/BPTF/HCFC1/SUZ12/RUVBL2/MCRS1/WDR5/NCOA6
CC	GO:0000792	heterochromatin	34/3559	71/17556	1.66e-07	2.37e-06	34	BAZ1B/KDM4A/MBD3/EED/TOP2B/SUV39H1/KDM4C/CBX1/DDX6/CENPA/CHD5/DNMT3A/HELLS/TCP1/RNF2/CENPB/TRIM28/DNMT1/UBA1/PHC2/HMGA1/PML/INCENP/NCAPD3/RRP1B/H2AFZ/MECP2/ESCO2/CBX2/BEND3/SUZ12/HSF1/IKZF1/RING1
CC	GO:0005874	microtubule	121/3559	388/17556	1.91e-07	2.64e-06	121	FKBP4/CDC27/PAFAH1B1/CUL3/MAP4/ASPM/EML1/RASSF1/KCNAB2/NDE1/TUBE1/GTSE1/KIF22/DNM2/AURKA/TPX2/DYNLL1/BIRC5/ARHGAP4/KIF4A/DPYSL2/HDAC6/NIN/KIF3B/MAPRE1/KATNAL1/CSPP1/RAB3D/GSK3A/CLIP2/DVL1/EIF3A/SLAIN2/DNAH1/APC2/CCT4/KIF21B/TBCE/NEK2/KIF14/TMEM214/TCP1/HSPH1/TUBA1B/TUBGCP3/MAP2K2/TUBA4A/INO80/KNSTRN/CDC16/CAMSAP1/CLIP1/HAUS8/TUBG1/CCT7/CKAP2/ODF2/CDK5RAP2/NUMA1/NUSAP1/KIF23/HAUS2/LRPPRC/TRIM54/KI…
CC	GO:0005925	focal adhesion	122/3559	392/17556	1.92e-07	2.64e-06	122	LASP1/PLAUR/SYNE2/GDI2/TLE2/RHOA/PABPC1/CDC42/ACTB/USP33/APBB1IP/DNM2/PTPRC/RPS5/RAB10/ADD1/RPL6/RPLP0/EZR/MAPK1/PACSIN2/RPL3/MYH9/ZFYVE21/ARHGEF7/FLT1/MAPK3/RPS19/PDLIM1/GIT1/PFN1/HSPA8/LPXN/PPFIBP1/CORO1C/WASF1/CCND3/PTK7/ACTR3/ITGA4/RPS15/RPL22/RHOU/GNA13/SORBS3/PTK2B/CAT/AHNAK/MAP2K2/RAC2/ACTN4/PAK4/CAP1/FLOT2/MPRIP/KRAS/YWHAQ/ANXA1/LCP1/ARPC5L/TLN1/HMGA1/KIF23/SCARB2/GIT2/IQGAP1/ARMC5/PDPK1/…
CC	GO:0005924	cell-substrate adherens junction	122/3559	395/17556	3.02e-07	4.07e-06	122	LASP1/PLAUR/SYNE2/GDI2/TLE2/RHOA/PABPC1/CDC42/ACTB/USP33/APBB1IP/DNM2/PTPRC/RPS5/RAB10/ADD1/RPL6/RPLP0/EZR/MAPK1/PACSIN2/RPL3/MYH9/ZFYVE21/ARHGEF7/FLT1/MAPK3/RPS19/PDLIM1/GIT1/PFN1/HSPA8/LPXN/PPFIBP1/CORO1C/WASF1/CCND3/PTK7/ACTR3/ITGA4/RPS15/RPL22/RHOU/GNA13/SORBS3/PTK2B/CAT/AHNAK/MAP2K2/RAC2/ACTN4/PAK4/CAP1/FLOT2/MPRIP/KRAS/YWHAQ/ANXA1/LCP1/ARPC5L/TLN1/HMGA1/KIF23/SCARB2/GIT2/IQGAP1/ARMC5/PDPK1/…
CC	GO:0030686	90S preribosome	19/3559	30/17556	3.45e-07	4.56e-06	19	UTP18/WDR3/NOP14/PES1/MPHOSPH10/RRP36/KRI1/NAT10/IMP4/WDR12/NOL6/RPSA/RSL1D1/RPS7/TBL3/NOC2L/RRP7A/WDR46/PWP2
CC	GO:0031519	PcG protein complex	24/3559	44/17556	5.29e-07	6.81e-06	24	EED/KDM2B/YY1/CSNK2A1/RBBP7/EZH2/PHC1/PHF19/RNF2/PHC2/AEBP2/CBX4/UBAP2L/PCGF6/RYBP/BAP1/BMI1/ASXL1/CBX2/SUZ12/PCGF5/BCOR/PCGF3/RING1
CC	GO:0016363	nuclear matrix	43/3559	103/17556	5.39e-07	6.81e-06	43	ARFGEF1/SMC1A/CAD/GMCL1/MAEA/KIF4A/TINF2/SRPK1/PHF5A/SNW1/YY1/POLA1/STAG2/AKAP8/SMC3/LMNB1/OGG1/CENPF/STAG1/MYB/DNMT3A/PSPC1/YEATS4/HAT1/NUMA1/PPIG/PML/NONO/HNRNPU/AHCTF1/PAXIP1/HLCS/GFI1/ATXN7/RAD21/CLIC4/CEBPB/CFL1/RUVBL2/XPOT/NCOR2/BLM/PHB2
CC	GO:0030055	cell-substrate junction	122/3559	399/17556	5.45e-07	6.81e-06	122	LASP1/PLAUR/SYNE2/GDI2/TLE2/RHOA/PABPC1/CDC42/ACTB/USP33/APBB1IP/DNM2/PTPRC/RPS5/RAB10/ADD1/RPL6/RPLP0/EZR/MAPK1/PACSIN2/RPL3/MYH9/ZFYVE21/ARHGEF7/FLT1/MAPK3/RPS19/PDLIM1/GIT1/PFN1/HSPA8/LPXN/PPFIBP1/CORO1C/WASF1/CCND3/PTK7/ACTR3/ITGA4/RPS15/RPL22/RHOU/GNA13/SORBS3/PTK2B/CAT/AHNAK/MAP2K2/RAC2/ACTN4/PAK4/CAP1/FLOT2/MPRIP/KRAS/YWHAQ/ANXA1/LCP1/ARPC5L/TLN1/HMGA1/KIF23/SCARB2/GIT2/IQGAP1/ARMC5/PDPK1/…
CC	GO:0044452	nucleolar part	63/3559	173/17556	5.82e-07	7.13e-06	63	YBX2/UTP18/DDX11/NOP58/WDR3/KDM4A/KLF6/POLR1A/EZR/TIMM13/POLR2E/SMARCB1/PES1/SNU13/RAE1/NOP56/UBE2I/POP1/EEF1D/POP4/FBL/AKNA/UBTF/RRP9/PSPC1/MPHOSPH10/RREB1/POLR1B/MLLT1/DKC1/NOL11/ARHGAP32/IMP4/WDR12/DCAF1/POLR2K/CAMK4/SPATA2/RRP1B/YY1AP1/WDR43/POLR2H/NOL6/TAF1D/LEO1/FAM111A/MBD6/CDKN2AIP/APEX2/POLR1C/PLRG1/POP7/CHCHD1/ESRRA/DEAF1/POLR2L/UBE2N/RRS1/TBL3/FHIT/RRP7A/MRPL23/PWP2
CC	GO:0055029	nuclear DNA-directed RNA polymerase complex	50/3559	128/17556	7.66e-07	9.23e-06	50	ERCC1/POLR2B/CTDP1/POLR1A/POLR2E/POLR3H/RPRD1B/POLA1/INTS9/INTS10/ERCC2/URI1/EDF1/KAT2A/GTF2H1/MCM3/POLR1B/GTF2F1/INTS11/TAF4/CDC73/ERCC5/TAF5L/MED4/RTF1/INTS7/PRIM2/TAF1/POLR2K/POLR3A/TAF5/MMS19/POLR3K/RPRD2/POLR2H/PEX2/INTS1/GTF2A1/TAF10/LEO1/SETD5/POLR3D/POLR1C/POLR2L/MED14/ZNF609/POLR3C/TCEA1/PRIM1/CTR9
CC	GO:0035770	ribonucleoprotein granule	68/3559	193/17556	8.59e-07	1.02e-05	68	UPF1/PUM2/BTBD1/YBX1/PABPC1/CDC42/ACTB/DDX1/KHSRP/RPL6/RPLP0/POLDIP3/CTSG/FMR1/PQBP1/HNRNPL/PSMA2/LARP4B/DDX6/PITPNM1/CNOT2/FXR1/NCL/PMS2/STAU1/SYMPK/LSM4/DHX30/BTBD2/EIF2S1/CAPRIN1/TAF5L/DHX9/CDK9/RPS6/BARD1/IQGAP1/RPTOR/SNRPG/CNOT9/LIMD1/EIF4E/TIAL1/PAN3/MBNL1/HNRNPU/MOV10/TDRD9/PSMC3/PATL1/TUBA1A/ATXN2L/PCBP1/HNRNPA3/LSM3/LSM1/SAMD4B/EIF4ENIF1/HSF1/PNRC2/TUBB/RPS4X/CNOT7/SMG5/LSM2/FASTKD5/APOB…
CC	GO:0042575	DNA polymerase complex	13/3559	17/17556	9.96e-07	1.15e-05	13	REV3L/NEXMIF/POLD1/SMG6/POLD3/POLE2/CHRAC1/POLD2/POLE4/DNA2/POLG/POLE3/POLE
CC	GO:0000428	DNA-directed RNA polymerase complex	50/3559	129/17556	1.01e-06	1.15e-05	50	ERCC1/POLR2B/CTDP1/POLR1A/POLR2E/POLR3H/RPRD1B/POLA1/INTS9/INTS10/ERCC2/URI1/EDF1/KAT2A/GTF2H1/MCM3/POLR1B/GTF2F1/INTS11/TAF4/CDC73/ERCC5/TAF5L/MED4/RTF1/INTS7/PRIM2/TAF1/POLR2K/POLR3A/TAF5/MMS19/POLR3K/RPRD2/POLR2H/PEX2/INTS1/GTF2A1/TAF10/LEO1/SETD5/POLR3D/POLR1C/POLR2L/MED14/ZNF609/POLR3C/TCEA1/PRIM1/CTR9
CC	GO:0022625	cytosolic large ribosomal subunit	29/3559	60/17556	1.04e-06	1.17e-05	29	RPL6/RPLP0/RPL3/RPL18A/COA1/RPL24/RPL22/RPL21/RPL36/RPL35/RSL24D1/RPL13A/RPL11/RPL32/RPL7L1/RPL10/RPL7/RPL7A/RPL8/RPL26/RPL29/RPL9/RPL36AL/RPL4/RPL15/RPLP2/RPL12/RPL10A/RPL41
CC	GO:0045120	pronucleus	1959-12-01	15/17556	1.16e-06	1.29e-05	12	EED/RIF1/AURKA/HNRNPL/AKAP8/EZH2/CBX1/SLC2A1/CENPF/CCNA2/HSF1/TET3
CC	GO:0044665	MLL1/2 complex	17/3559	27/17556	1.64e-06	1.76e-05	17	LAS1L/PHF20/KAT8/PRPF31/KMT2A/RNF2/MAX/ASH2L/TAF4/TEX10/PELP1/TAF1/E2F6/HCFC1/RUVBL2/MCRS1/WDR5
CC	GO:0071339	MLL1 complex	17/3559	27/17556	1.64e-06	1.76e-05	17	LAS1L/PHF20/KAT8/PRPF31/KMT2A/RNF2/MAX/ASH2L/TAF4/TEX10/PELP1/TAF1/E2F6/HCFC1/RUVBL2/MCRS1/WDR5
CC	GO:0030880	RNA polymerase complex	50/3559	131/17556	1.71e-06	1.81e-05	50	ERCC1/POLR2B/CTDP1/POLR1A/POLR2E/POLR3H/RPRD1B/POLA1/INTS9/INTS10/ERCC2/URI1/EDF1/KAT2A/GTF2H1/MCM3/POLR1B/GTF2F1/INTS11/TAF4/CDC73/ERCC5/TAF5L/MED4/RTF1/INTS7/PRIM2/TAF1/POLR2K/POLR3A/TAF5/MMS19/POLR3K/RPRD2/POLR2H/PEX2/INTS1/GTF2A1/TAF10/LEO1/SETD5/POLR3D/POLR1C/POLR2L/MED14/ZNF609/POLR3C/TCEA1/PRIM1/CTR9
CC	GO:0005667	transcription factor complex	97/3559	308/17556	1.88e-06	1.95e-05	97	NFYA/KDM1A/E2F2/ERCC1/HDAC9/NFYC/TCF3/RBL1/TCF7/SNW1/HIF1A/YY1/APEX1/E2F1/ERCC2/MED25/EDF1/PDLIM1/KAT2A/GTF2H1/POU2AF1/E2F3/GTF3C2/BCL9/CREB1/NFYB/ATF1/CDK2/RBPJL/RUNX2/GTF3C4/GTF2F1/MAX/ATF4/E2F8/JUND/TAF4/TRIM28/ERCC5/CDK4/TAF5L/MED4/HMGA1/SMAD6/ASCC1/RB1/TCF12/CARM1/CREG1/POU2F1/ARNT/PARP1/HES6/LIMD1/ABT1/TAF1/NONO/ZEB1/TCF7L2/TAF5/MTA2/HNRNPU/MMS19/ELMSAN1/SKI/CTBP1/PKNOX1/TAL1/NAA15/GTF2A1/T…
CC	GO:0016605	PML body	39/3559	94/17556	2.15e-06	2.17e-05	39	PIAS1/RAD51/RNF4/LRCH4/KAT6A/MKNK2/HIRA/ELF4/UBE2I/NBN/EIF3E/PARK7/RPA2/CASP8AP2/UBN1/MAX/RPA1/CDK9/TDG/RB1/PML/TCF7L2/SKI/SMC6/HIPK1/PATL1/RGS14/TRIM8/SP3/CHEK2/EIF4ENIF1/SUMO3/HSF1/SUMO2/BLM/MTOR/SMC5/DAXX/TRIM16
CC	GO:1904949	ATPase complex	39/3559	94/17556	2.15e-06	2.17e-05	39	ABCF2/ARID1B/SMARCD1/MBD3/SMARCE1/SMARCD3/SMARCB1/YY1/CSNK2A1/ACTR5/RBBP7/CHRAC1/SMARCD2/CHD4/CHD5/HDAC1/UCHL5/ARID1A/SMARCA4/INO80/PHF10/ACTL6A/RB1/ANP32E/MTA2/APPL1/YY1AP1/GATAD2A/CHD3/NFRKB/BPTF/KAT5/SMARCC1/SUZ12/RUVBL2/EP400/SS18L1/MCRS1/DAXX
CC	GO:0000803	sex chromosome	16/3559	25/17556	2.44e-06	2.43e-05	16	EED/DNMT3A/RNF2/CDK2/H3F3B/PLK4/HNRNPU/SMC6/H3F3A/ESCO2/SMARCC1/SUZ12/PCGF5/PCGF3/SMC5/RING1
CC	GO:0015030	Cajal body	26/3559	53/17556	2.62e-06	2.57e-05	26	NOP58/SART3/XPO1/FMR1/OIP5/FBL/PRPF31/EFTUD2/PRPF3/SMNDC1/CDK2/SNRPC/ICE2/DKC1/TRIM22/TOE1/USPL1/PRPF4/TGS1/WRAP53/ZNF473/NPAT/U2AF1/NOLC1/SART1/DDX42
CC	GO:0031965	nuclear membrane	93/3559	295/17556	2.89e-06	2.8e-05	93	PAFAH1B1/UTP18/PHF20/SYNE2/PUM2/ATP11B/NDC1/IPO5/WDR3/YBX1/NUP133/OSBPL3/ATP2A3/PCM1/RIF1/XPO1/P2RX5/SEPHS1/TXLNG/OSBPL8/NUP50/AAAS/ABL1/P2RX6/SUN2/RANGAP1/VAPA/FZR1/TNPO2/SPIN1/GTPBP4/P2RX1/KPNB1/MLX/TMEM109/NUP98/NUP107/GAPDH/LMNB1/CCND2/MAD2L1BP/NUP153/NUP85/TBC1D20/ZBTB1/YEATS4/NUP210/RAP1GAP2/LPIN1/P2RX4/CDK4/NUPL2/BRIP1/TRA2B/NRM/LRPPRC/PRKG2/NUP54/TOR1AIP1/CERS2/DTL/LBR/WTAP/SIGMAR1/EI24/T…
CC	GO:0098562	cytoplasmic side of membrane	65/3559	188/17556	3.1e-06	2.96e-05	65	FGR/FYN/GNA15/GNAI3/RHOA/KCNAB2/GNB1/TRAF5/DNAJA1/GNA11/FKBP1A/SNX5/EZR/ABL1/SLA2/HM13/CDK16/CSK/IKBKB/JAK3/RGS9/CYTH1/RASAL1/PTP4A1/GNAI2/ZAP70/HTRA2/CD2/ESYT2/GNA13/PTK2B/MAP2K2/TRAF2/GNAZ/SNX9/TRAF3/RBSN/DLG4/KRAS/PTPN22/BLK/DAB2IP/ARRB1/IQGAP1/ACP1/PTPN7/PKP4/GNA12/GNRH1/SLA/TIAM1/SPPL3/G6PD/RACGAP1/JAK1/SYK/GNGT2/GNG4/RGS19/ATP2A2/LCK/RASA3/GNG2/CNR2/PTPN1
CC	GO:0071011	precatalytic spliceosome	17/3559	28/17556	3.38e-06	3.18e-05	17	SNRNP40/WDR62/SF3B2/SNRPD3/SNU13/PHF5A/SNRNP70/PRPF31/SF3B6/SNRPD2/PRPF38B/SNRPG/SF3B5/LSM3/PLRG1/SNRPE/LSM2
CC	GO:0046540	U4/U6 x U5 tri-snRNP complex	15/3559	23/17556	3.6e-06	3.35e-05	15	SNU13/PRPF6/PRPF31/LSM5/EFTUD2/PRPF3/SNRPD2/SNRPB/PRPF4/SNRNP200/LSM3/PPIH/SART1/SNRPE/LSM2
CC	GO:0000118	histone deacetylase complex	28/3559	60/17556	3.81e-06	3.49e-05	28	HDAC9/HDAC7/MBD3/HDAC6/CSNK2A1/DNTTIP1/RBBP7/HDAC5/CHD4/CHD5/HDAC1/HEY2/SINHCAF/NCOR1/MTA2/ELMSAN1/APPL1/TAL1/HDAC11/SAP30/GATAD2A/ING2/SIN3A/CHD3/ZNF217/TBL1XR1/MORF4L1/NCOR2
CC	GO:0051233	spindle midzone	18/3559	31/17556	4.27e-06	3.86e-05	18	CTDP1/EML1/CDC42/RIF1/AURKA/CDC6/KIF14/ARL8B/CDCA8/NUMA1/KIF20B/PKP4/HNRNPU/BUB1B/RACGAP1/PLK1/AURKB/RCC2
CC	GO:0022626	cytosolic ribosome	43/3559	110/17556	4.33e-06	3.86e-05	43	RPS5/RPL6/RPLP0/MRPS18A/RPL3/MRPL4/RPS19/RPL18A/COA1/RPL24/EIF4G1/RPS15/RPL22/RPL21/RPL36/RPL35/RPS6/RSL24D1/RPS24/RPL13A/RPL11/RPS8/RPL32/RPL7L1/RPL10/RPL7/RPL7A/RPL8/RPL26/RPL29/RPL9/RPL36AL/RPSA/RPS9/RPS7/RPL4/RPL15/RPLP2/RPL12/RPS4X/RPL10A/RPL41/RPS18
CC	GO:0000313	organellar ribosome	35/3559	83/17556	4.54e-06	3.95e-05	35	MRPS10/MRPS35/MRPS18A/MTG2/MRPL4/MRPL27/MRPL18/MRPS15/NSUN4/MRPS14/MRPS2/MRPS7/MRPS26/MRPL34/C12orf65/DAP3/MRPL15/MRPS5/MRPL17/MRPL16/MRPL13/CHCHD1/MRPL48/MRPL14/MRPS11/MRPS16/MRPL54/MRPL40/MRPL21/MRPL42/MRPS18B/MRPL23/MRPL20/MRPS6/MPV17L2
CC	GO:0005761	mitochondrial ribosome	35/3559	83/17556	4.54e-06	3.95e-05	35	MRPS10/MRPS35/MRPS18A/MTG2/MRPL4/MRPL27/MRPL18/MRPS15/NSUN4/MRPS14/MRPS2/MRPS7/MRPS26/MRPL34/C12orf65/DAP3/MRPL15/MRPS5/MRPL17/MRPL16/MRPL13/CHCHD1/MRPL48/MRPL14/MRPS11/MRPS16/MRPL54/MRPL40/MRPL21/MRPL42/MRPS18B/MRPL23/MRPL20/MRPS6/MPV17L2
CC	GO:0090575	RNA polymerase II transcription factor complex	48/3559	128/17556	4.86e-06	4.18e-05	48	NFYA/E2F2/ERCC1/NFYC/TCF3/HIF1A/E2F1/ERCC2/EDF1/KAT2A/GTF2H1/POU2AF1/E2F3/BCL9/CREB1/NFYB/ATF1/GTF2F1/MAX/ATF4/JUND/TAF4/TRIM28/ERCC5/TAF5L/MED4/HMGA1/RB1/TCF12/CARM1/POU2F1/ARNT/TAF1/NONO/TCF7L2/TAF5/HNRNPU/MMS19/GTF2A1/TAF10/ING2/E2F6/CEBPB/JUN/MED14/RXRA/TCEA1/TFDP1
CC	GO:0005689	U12-type spliceosomal complex	16/3559	26/17556	5.15e-06	4.37e-05	16	YBX1/SF3B2/PDCD7/SNRPD3/ZMAT5/PHF5A/DHX15/SF3B6/SF3B1/SNRPD2/SNRPB/LSM7/SNRPG/SNRNP48/SF3B5/SNRPE
CC	GO:0031234	extrinsic component of cytoplasmic side of plasma membrane	41/3559	107/17556	1.27e-05	0.000106476	41	FGR/FYN/GNA15/GNAI3/RHOA/KCNAB2/GNB1/GNA11/SNX5/ABL1/SLA2/CDK16/CSK/JAK3/RGS9/CYTH1/GNAI2/ZAP70/ESYT2/GNA13/PTK2B/GNAZ/SNX9/DLG4/KRAS/BLK/ARRB1/IQGAP1/GNA12/SLA/TIAM1/RACGAP1/JAK1/SYK/GNGT2/GNG4/RGS19/ATP2A2/LCK/GNG2/CNR2
CC	GO:0009898	cytoplasmic side of plasma membrane	58/3559	169/17556	1.33e-05	0.000109758	58	FGR/FYN/GNA15/GNAI3/RHOA/KCNAB2/GNB1/TRAF5/GNA11/SNX5/EZR/ABL1/SLA2/CDK16/CSK/IKBKB/JAK3/RGS9/CYTH1/RASAL1/PTP4A1/GNAI2/ZAP70/HTRA2/CD2/ESYT2/GNA13/PTK2B/MAP2K2/TRAF2/GNAZ/SNX9/TRAF3/DLG4/KRAS/PTPN22/BLK/DAB2IP/ARRB1/IQGAP1/ACP1/PTPN7/PKP4/GNA12/SLA/TIAM1/G6PD/RACGAP1/JAK1/SYK/GNGT2/GNG4/RGS19/ATP2A2/LCK/RASA3/GNG2/CNR2
CC	GO:0032040	small-subunit processome	18/3559	33/17556	1.41e-05	0.000114291	18	UTP18/NOP58/WDR3/NOP14/SNU13/NOP56/FBL/RRP9/MPHOSPH10/NGDN/IMP4/PDCD11/NOL6/RPS7/UTP11/TBL3/WDR46/PWP2
CC	GO:0016514	SWI/SNF complex	1959-11-01	15/17556	1.41e-05	0.000114291	11	ARID1B/SMARCD1/SMARCE1/SMARCD3/SMARCB1/SMARCD2/ARID1A/SMARCA4/ACTL6A/RB1/SMARCC1
CC	GO:0036464	cytoplasmic ribonucleoprotein granule	61/3559	182/17556	1.85e-05	0.000147538	61	UPF1/PUM2/BTBD1/YBX1/PABPC1/CDC42/ACTB/DDX1/KHSRP/RPL6/RPLP0/POLDIP3/CTSG/FMR1/PQBP1/PSMA2/LARP4B/DDX6/PITPNM1/CNOT2/NCL/PMS2/STAU1/LSM4/BTBD2/EIF2S1/CAPRIN1/TAF5L/DHX9/CDK9/RPS6/BARD1/IQGAP1/RPTOR/SNRPG/CNOT9/LIMD1/EIF4E/TIAL1/PAN3/MBNL1/HNRNPU/MOV10/TDRD9/PSMC3/PATL1/TUBA1A/ATXN2L/PCBP1/LSM3/LSM1/SAMD4B/EIF4ENIF1/PNRC2/TUBB/RPS4X/CNOT7/SMG5/LSM2/APOBEC3D/LSM14A
CC	GO:0042555	MCM complex	1959-09-01	11/17556	2.11e-05	0.000166743	9	MCM6/MCM5/MCM4/MCM3/MCM8/MMS22L/TONSL/MCM7/MCMBP
CC	GO:0000794	condensed nuclear chromosome	37/3559	95/17556	2.17e-05	0.000169104	37	NCAPD2/BRCA1/RAD51/MSH4/WAPL/STAG3/SMC1A/MLH1/SMC1B/AURKA/SUN2/SUV39H1/UBE2I/SMC3/CENPA/NEK2/NCAPH/CENPB/TUBG1/LRPPRC/P3H4/INCENP/CHEK1/DSN1/NCAPD3/NIFK/BUB1B/RAD21/NOL6/PLK1/BUB1/HORMAD2/AURKB/RRS1/RCC1/SS18L1/BLM
CC	GO:0044798	nuclear transcription factor complex	53/3559	153/17556	2.28e-05	0.000176335	53	NFYA/E2F2/ERCC1/NFYC/TCF3/HIF1A/E2F1/ERCC2/MED25/EDF1/KAT2A/GTF2H1/POU2AF1/E2F3/GTF3C2/BCL9/CREB1/NFYB/ATF1/GTF3C4/GTF2F1/MAX/ATF4/JUND/TAF4/TRIM28/ERCC5/TAF5L/MED4/HMGA1/RB1/TCF12/CARM1/POU2F1/ARNT/TAF1/NONO/TCF7L2/TAF5/HNRNPU/MMS19/GTF2A1/TAF1D/TAF10/ING2/E2F6/CEBPB/JUN/MED14/BRF1/RXRA/TCEA1/TFDP1
CC	GO:0005684	U2-type spliceosomal complex	18/3559	34/17556	2.43e-05	0.000184382	18	LUC7L/U2AF2/SF3B2/SNRPD3/TFIP11/SNRNP70/SF3A2/PRPF31/DHX15/PRPF19/SF3B6/SF3B1/SNRPC/SNRPB/LSM7/SNRPG/LUC7L2/CWC22
CC	GO:0005759	mitochondrial matrix	127/3559	449/17556	2.44e-05	0.000184382	127	SLC25A5/ELAC2/NDUFS1/MRPS10/RAD51/MRPS35/CS/MTHFD2/COASY/HADHA/MRPS18A/ATP5D/MCAT/TXN2/DHRS2/PCK2/MTG2/GSR/TIMM44/MRPL4/ETFB/OGDH/GARS/TFAM/PPIF/C1QBP/MRPL27/LRRC59/GRPEL1/PDHX/MRPL18/HSPE1/PARK7/ATP5F1/MRPS15/ACADM/NSUN4/DARS2/CREB1/DLST/MTHFD1L/MRPS14/MRPS2/SARDH/MRPS7/CLPP/MRPS26/MRPL34/ATG4D/C12orf65/PDHA1/DHX30/DAP3/ISCA1/ISCU/SUCLA2/FPGS/UQCC2/MRPL15/LRPPRC/DNA2/MMAB/POLG/SOD1/PYCR2/MRPS5/H…
CC	GO:0044445	cytosolic part	74/3559	234/17556	2.54e-05	0.00018953	74	PSMC4/GUCY1B3/ENO1/RPS5/PSMC5/RPL6/RPLP0/MRPS18A/HPS4/RPL3/UBL4A/NARFL/IKBKB/GSDMD/MRPL4/RPS19/RPL18A/COA1/RPL24/EIF4G1/RPS15/CCT4/RPL22/UCHL5/TCP1/ADCY7/RPL21/RPL36/MAP3K7/CCT7/RPL35/RPS6/RIPK1/RSL24D1/ADCY3/RPS24/RPL13A/RPL11/RPS8/SNAPIN/CIAO1/RPL32/RPL7L1/CCT6A/RPL10/RPL7/RPL7A/MMS19/CCT8/UBQLN4/RPL8/RPL26/RPL29/CCT3/RPL9/RPL36AL/PRDX3/PSMC3/HPS6/CCT2/RPSA/RPS9/RRM2/RPS7/PSMD1/RPL4/RPL15/NLRP6…
CC	GO:0000314	organellar small ribosomal subunit	15/3559	26/17556	3.04e-05	0.000222382	15	MRPS10/MRPS35/MRPS18A/MRPS15/MRPS14/MRPS2/MRPS7/MRPS26/DAP3/MRPS5/MRPS11/MRPS16/MRPL42/MRPS18B/MRPS6
CC	GO:0005763	mitochondrial small ribosomal subunit	15/3559	26/17556	3.04e-05	0.000222382	15	MRPS10/MRPS35/MRPS18A/MRPS15/MRPS14/MRPS2/MRPS7/MRPS26/DAP3/MRPS5/MRPS11/MRPS16/MRPL42/MRPS18B/MRPS6
CC	GO:0005697	telomerase holoenzyme complex	13/3559	21/17556	3.73e-05	0.000269792	13	SMG6/SNRPD3/PTGES3/SMG7/SNRPB/DKC1/NAT10/WRAP53/NVL/HMBOX1/HNRNPU/SNRPE/SMG5
CC	GO:0000151	ubiquitin ligase complex	88/3559	293/17556	4.14e-05	0.000296296	88	CDC27/BRCA1/UBR2/CUL3/CUL1/BTBD1/RAD18/USP33/KEAP1/DNAJA1/GMCL1/ANAPC5/FBXO7/DCAF11/FZR1/CBLL1/CUL2/SMURF2/KLHL2/HSPA8/CDKN1B/CAND1/PHC1/FBXO9/CACYBP/FBXL5/KLHL29/KBTBD7/SPOP/RNF2/DCAF10/CKS2/MED1/TRAF2/CDC16/DDA1/KLHDC7B/UBE4B/TRAF7/DCAF15/BTBD2/VHL/DDB2/PHC2/BARD1/CUL4A/DCAF5/CBX4/DCAF6/DTL/SPOPL/UBR3/DCAF1/FBXO25/FBXO10/DCUN1D2/BTBD11/RNF144A/MED21/ANAPC1/PCGF6/BUB1B/UBE2J2/CCNF/ZYG11B/KLHL21/…
CC	GO:0044450	microtubule organizing center part	55/3559	164/17556	4.56e-05	0.000322871	55	BRCA1/PARP3/CAPG/MPHOSPH9/TUBE1/WDR62/PCM1/AURKA/NUBP2/NIN/CEP76/CCP110/CEP152/BCCIP/SSX2IP/CCDC92/WDR34/TCP1/STIL/CEP250/TUBGCP3/UXT/CEP85/TUBG1/TOP2A/RAN/DZIP1/ODF2/CDK5RAP2/NEK1/ACTR1A/POC1B/NEDD1/CEP131/PLK4/CEP78/CENPJ/CCSAP/SASS6/STARD9/PCNT/CCNF/POC1A/RAB8A/C2CD3/MECP2/CNTROB/HSPA6/MZT2A/TNKS/CKAP5/LCK/DCTN1/MZT1/NEURL4
CC	GO:0010369	chromocenter	1959-10-01	14/17556	5.17e-05	0.000362173	10	SCMH1/TINF2/FMR1/OIP5/CBX1/CDCA8/INCENP/MBD6/ESCO2/AURKB
CC	GO:0016591	DNA-directed RNA polymerase II, holoenzyme	38/3559	102/17556	5.37e-05	0.000372655	38	ERCC1/POLR2B/CTDP1/POLR2E/RPRD1B/INTS9/INTS10/ERCC2/URI1/EDF1/KAT2A/GTF2H1/GTF2F1/INTS11/TAF4/CDC73/ERCC5/TAF5L/MED4/RTF1/INTS7/TAF1/POLR2K/TAF5/MMS19/RPRD2/POLR2H/PEX2/INTS1/GTF2A1/TAF10/LEO1/SETD5/POLR2L/MED14/ZNF609/TCEA1/CTR9
CC	GO:0005686	U2 snRNP	1959-12-01	19/17556	5.67e-05	0.000385728	12	SF3B2/SNRPD3/PHF5A/SF3A2/SF3B6/SF3B1/SNRPD2/SNRPB/SNRPA1/SNRPG/SF3B5/SNRPE
CC	GO:0005721	pericentric heterochromatin	1959-12-01	19/17556	5.67e-05	0.000385728	12	BAZ1B/KDM4A/KDM4C/CBX1/CENPA/HELLS/CENPB/DNMT1/INCENP/NCAPD3/ESCO2/IKZF1
CC	GO:0008278	cohesin complex	1959-09-01	12/17556	6.92e-05	0.000456809	9	WAPL/STAG3/SMC1A/SMC1B/STAG2/SMC3/STAG1/CDCA5/RAD21
CC	GO:0034709	methylosome	1959-09-01	12/17556	6.92e-05	0.000456809	9	CLNS1A/SNRPD3/ERH/WDR77/SNRPD2/SNRPB/PRMT1/SNRPG/SNRPE
CC	GO:0071564	npBAF complex	1959-09-01	12/17556	6.92e-05	0.000456809	9	SMARCD1/SMARCE1/SMARCD3/SMARCB1/ARID1A/SMARCA4/PHF10/ACTL6A/SMARCC1
CC	GO:0031080	nuclear pore outer ring	1959-08-01	10/17556	8.58e-05	0.000561681	8	NUP160/NUP133/SEH1L/NUP98/NUP107/NUP43/NUP85/AHCTF1
CC	GO:1990391	DNA repair complex	19/3559	40/17556	0.000101053	0.000654937	19	KDM1A/ERCC1/POLD1/XRCC1/MLH1/XRCC5/POLE2/CHRAC1/POLE4/RAD23B/PMS2/POLE3/PAXX/ATM/WRN/ATP23/POLE/XRCC6/PRKDC
CC	GO:0043209	myelin sheath	53/3559	161/17556	0.000107683	0.000691385	53	SLC25A5/UQCRC1/NDUFS1/PKM/GNB5/CDC42/WDR1/MPP5/NSF/SLC25A3/ACTB/GNB1/EZR/NAPA/CNTNAP1/PMP22/HSPA8/ATP5F1/DLST/TCP1/TUBA1B/PDHA1/IMMT/TSPAN2/GLUL/SUCLA2/ACTR1A/SOD1/CALM2/SRD5A1/MDH2/MSN/DLAT/CALM3/CCT3/TKT/ARF6/ATP5C1/PRDX3/CCT2/IDH3A/PHB/TUBA1A/STIP1/PGAM1/BCL2/CNP/COX5A/TUFM/SCRIB/PLCB1/TUBB4B/NDUFS3
CC	GO:0000242	pericentriolar material	1959-12-01	20/17556	0.000115578	0.000735204	12	TUBE1/PCM1/NIN/CEP152/TCP1/CEP85/TUBG1/CDK5RAP2/NEK1/NEDD1/TNKS/LCK
CC	GO:0005671	Ada2/Gcn5/Ada3 transcription activator complex	1959-10-01	15/17556	0.00012671	0.000798619	10	ZZZ3/KAT2A/POLE4/DR1/MAP3K7/UBAP2L/POLE3/YEATS2/HCFC1/WDR5
CC	GO:1990752	microtubule end	14/3559	26/17556	0.000155079	0.00096854	14	ASPM/NIN/MAPRE1/CLIP2/SLAIN2/KNSTRN/CAMSAP1/CLIP1/CDK5RAP2/NUMA1/KIF2C/CKAP5/KIF18B/DCTN1
CC	GO:0035371	microtubule plus-end	1959-11-01	18/17556	0.000179226	0.00110927	11	MAPRE1/CLIP2/SLAIN2/KNSTRN/CLIP1/CDK5RAP2/NUMA1/KIF2C/CKAP5/KIF18B/DCTN1
CC	GO:0071010	prespliceosome	1959-12-01	21/17556	0.000219939	0.00134909	12	LUC7L/U2AF2/XAB2/SNRPD3/SNRNP70/SF3A2/SF3B1/SNRPC/SNRPB/LSM7/SNRPG/LUC7L2
CC	GO:0000152	nuclear ubiquitin ligase complex	18/3559	39/17556	0.000241654	0.00145613	18	CDC27/BRCA1/ANAPC5/FZR1/PHC1/RNF2/CDC16/PHC2/BARD1/CBX4/ANAPC1/PCGF6/BUB1B/BMI1/CBX2/ANAPC2/BRCC3/RING1
CC	GO:0000307	cyclin-dependent protein kinase holoenzyme complex	18/3559	39/17556	0.000241654	0.00145613	18	SNW1/ERCC2/BCCIP/CCNY/CCND3/CCND2/CDK2/CKS2/CDKN2D/CDK4/CDK9/RB1/HSPD1/CCNA2/CDK1/CKS1B/CCNE2/PUF60
CC	GO:0015935	small ribosomal subunit	27/3559	69/17556	0.000245577	0.00145613	27	MRPS10/MRPS35/RPS5/MRPS18A/RPS19/EIF4G1/RPS15/MRPS15/MRPS14/MRPS2/MRPS7/MRPS26/DAP3/RPS6/RPS24/RPS8/MRPS5/RPSA/RPS9/RPS7/MRPS11/MRPS16/MRPL42/RPS4X/MRPS18B/RPS18/MRPS6
CC	GO:0008023	transcription elongation factor complex	22/3559	52/17556	0.000245868	0.00145613	22	SNW1/TTF2/ICE2/MLLT1/ELP3/CDC73/CDK9/RTF1/RB1/MMS22L/ELOC/TONSL/PEX2/LEO1/SETD5/TCEA2/NELFA/NELFB/SUPT5H/CTR9/NELFE/SUPT4H1
CC	GO:0035102	PRC1 complex	1959-08-01	11/17556	0.000258461	0.00151763	8	PHC1/RNF2/PHC2/CBX4/PCGF6/BMI1/CBX2/RING1
CC	GO:1904813	ficolin-1-rich granule lumen	42/3559	124/17556	0.000268976	0.00156599	42	PKM/PPIE/GSTP1/HUWE1/MAPK1/GSDMD/PDAP1/PSMA2/PSMD3/KPNB1/ALDOC/HSPA8/BIN2/CAND1/MAPK14/ACTR1B/CTSD/CAT/PRDX4/GMFG/ACLY/AMPD3/OSTF1/CAB39/C1orf35/ALAD/ALDOA/CCT8/CSTB/ARPC5/APEH/CTSB/PSMC3/EEF2/GUSB/CANT1/PGAM1/HSPA6/IMPDH2/HMGB1/PPIA/XRCC6
CC	GO:0016581	NuRD complex	1959-10-01	16/17556	0.000276365	0.00158219	10	MBD3/CSNK2A1/RBBP7/CHD4/CHD5/HDAC1/MTA2/APPL1/GATAD2A/CHD3
CC	GO:0090545	CHD-type complex	1959-10-01	16/17556	0.000276365	0.00158219	10	MBD3/CSNK2A1/RBBP7/CHD4/CHD5/HDAC1/MTA2/APPL1/GATAD2A/CHD3
CC	GO:1905369	endopeptidase complex	26/3559	66/17556	0.000280238	0.0015911	26	UBE3C/PSMC4/PSMC5/PSME1/PSMA3/PSME2/PSMA7/PSMA2/PSMD3/UBE3A/HTRA2/UCHL5/RAD23B/PSMA1/ADRM1/UBQLN1/ALAD/PSMG3/PSMB4/UBQLN4/PSMC3/PSMD1/ZFAND2A/RAD23A/PSMB8/PSMB10
CC	GO:0031970	organelle envelope lumen	31/3559	84/17556	0.000306655	0.00172682	31	FGR/AK2/NDUFS1/NDUFB7/TIMM13/MICU1/BCHE/HTRA2/CACYBP/PARK7/CAT/PANK2/TIMM10B/TIMM10/UQCC2/SORL1/PNPT1/SOD1/COA7/COA6/DTYMK/THOP1/CYCS/COA4/SHMT2/PRELID2/TUBB/SDHAF3/IGF2R/ARL2/COX19
CC	GO:0035267	NuA4 histone acetyltransferase complex	1959-11-01	19/17556	0.000347689	0.00192631	11	ACTB/MRGBP/YEATS4/EPC2/ACTL6A/MEAF6/KAT5/DMAP1/RUVBL2/EP400/MORF4L1
CC	GO:0043189	H4/H2A histone acetyltransferase complex	1959-11-01	19/17556	0.000347689	0.00192631	11	ACTB/MRGBP/YEATS4/EPC2/ACTL6A/MEAF6/KAT5/DMAP1/RUVBL2/EP400/MORF4L1
CC	GO:1902554	serine/threonine protein kinase complex	30/3559	81/17556	0.000354526	0.00194847	30	PHKA1/SNW1/IKBKB/ERCC2/TGFBR1/BCCIP/CCNY/GTF2H1/CCND3/CCND2/CDK2/CKS2/CDKN2D/TBC1D5/ERCC5/MAP3K7/CDK4/CAB39/CDK9/RB1/HSPD1/CCNA2/MMS19/TGFBR2/PRDX3/CDK1/CKS1B/ATG13/CCNE2/PUF60
CC	GO:0005881	cytoplasmic microtubule	21/3559	50/17556	0.000381071	0.00207775	21	PAFAH1B1/GTSE1/HDAC6/MAPRE1/RAB3D/CLIP2/APC2/TMEM214/TUBA1B/CLIP1/TUBG1/CKAP2/NUMA1/KIF2C/BICD1/CCSAP/CLASP2/SPACA9/TUBA1A/DCXR/KIF18B
CC	GO:0097346	INO80-type complex	1959-12-01	22/17556	0.000394764	0.00213546	12	YY1/ACTR5/UCHL5/INO80/ACTL6A/ANP32E/YY1AP1/NFRKB/KAT5/RUVBL2/EP400/MCRS1
CC	GO:0071565	nBAF complex	1959-09-01	14/17556	0.000422496	0.00226762	9	ARID1B/SMARCD1/SMARCE1/SMARCD3/SMARCB1/ARID1A/SMARCA4/SMARCC1/SS18L1
CC	GO:0017053	transcriptional repressor complex	30/3559	82/17556	0.000451945	0.00240687	30	ARID4A/DDX20/MBD3/SMARCE1/CSNK2A1/RBBP8/SUV39H1/RBBP7/CHD4/CHD5/HDAC1/ETV3/HEY2/NCOR1/MTA2/APPL1/SKI/CTBP1/GFI1/YWHAB/GATAD2A/SIN3A/CHD3/SP3/TBL1XR1/JUN/SP1/HMGB1/NCOR2/MIER1
CC	GO:0019897	extrinsic component of plasma membrane	48/3559	150/17556	0.000462242	0.00244277	48	FGR/FYN/GNA15/GNAI3/RHOA/KCNAB2/GNB1/GNA11/SNX5/ABL1/SLA2/FMR1/CDK16/CSK/JAK3/RGS9/CYTH1/NECTIN1/GNAI2/ZAP70/APC2/ESYT2/GNA13/PTK2B/GNAZ/SNX9/DLG4/KRAS/ANXA1/BLK/ARRB1/NUMA1/IQGAP1/GNA12/SLA/TIAM1/SCUBE1/RACGAP1/JAK1/SYK/GNGT2/GNG4/RGS19/PRSS27/ATP2A2/LCK/GNG2/CNR2
CC	GO:0000502	proteasome complex	25/3559	65/17556	0.000557923	0.0029259	25	UBE3C/PSMC4/PSMC5/PSME1/PSMA3/PSME2/PSMA7/PSMA2/PSMD3/UBE3A/UCHL5/RAD23B/PSMA1/ADRM1/UBQLN1/ALAD/PSMG3/PSMB4/UBQLN4/PSMC3/PSMD1/ZFAND2A/RAD23A/PSMB8/PSMB10
CC	GO:0035145	exon-exon junction complex	1959-11-01	20/17556	0.000631381	0.00326621	11	UPF1/THRAP3/SMG6/POLDIP3/R3HCC1/UPF3B/EIF4A3/MAGOH/UPF3A/ALYREF/RNPS1
CC	GO:0000974	Prp19 complex	1959-08-01	12/17556	0.000637077	0.00326621	8	U2AF2/XAB2/CDC5L/HSPA8/PRPF19/SYF2/CTNNBL1/PLRG1
CC	GO:0101031	chaperone complex	1959-08-01	12/17556	0.000637077	0.00326621	8	CDC37/CCT4/TCP1/CCT7/CCT6A/CCT8/CCT3/CCT2
CC	GO:0080008	Cul4-RING E3 ubiquitin ligase complex	15/3559	32/17556	0.000644322	0.00327888	15	DCAF11/CDKN1B/DCAF10/DDA1/DCAF15/DDB2/CUL4A/DCAF5/DCAF6/DTL/DCAF1/CUL5/DDB1/PLRG1/DCAF12
CC	GO:0101002	ficolin-1-rich granule	56/3559	184/17556	0.000670532	0.00338717	56	PKM/RHOA/PPIE/GSTP1/HUWE1/DYNLL1/MAPK1/GSDMD/PDAP1/PSMA2/PSMD3/KPNB1/ALDOC/HSPA8/TCIRG1/BIN2/CAND1/MAPK14/ACTR1B/CD58/CTSD/CAT/PRDX4/CD93/GMFG/ACLY/AMPD3/OSTF1/CAB39/TRPM2/C1orf35/ALAD/ALDOA/ADAM8/PTPRN2/CCT8/CSTB/ITGB2/NBEAL2/ARPC5/APEH/CTSB/PSMC3/EEF2/CD300A/GUSB/CANT1/PGAM1/HSPA6/TBC1D10C/IMPDH2/AP2A2/HMGB1/PPIA/CD55/XRCC6
CC	GO:1905368	peptidase complex	30/3559	84/17556	0.000719771	0.00360936	30	UBE3C/PSMC4/ATXN7L3/PSMC5/PSME1/PSMA3/PSME2/PSMA7/PSMA2/PSMD3/UBE3A/HTRA2/UCHL5/RAD23B/ENY2/USP22/PSMA1/ADRM1/UBQLN1/ALAD/TADA1/PSMG3/PSMB4/UBQLN4/PSMC3/PSMD1/ZFAND2A/RAD23A/PSMB8/PSMB10
CC	GO:0032993	protein-DNA complex	50/3559	161/17556	0.000768282	0.00382471	50	NFYA/POLD1/NFYC/POLD3/XRCC5/KAT6A/TINF2/CDC45/CDC5L/POLE2/POLA1/CHRAC1/H2AFV/POLD2/PRPF19/CHD4/MCM3/CENPA/POLE4/NFE2L2/RPA2/NFYB/MED1/MAX/HP1BP3/JUND/RPA1/H3F3B/PCNA/ERCC5/ORC3/SMARCAL1/GLYR1/PARP1/PRIM2/POLE3/TCF7L2/TONSL/H3F3A/POLR2H/H2AFZ/PLRG1/POLE/SUZ12/CTC1/SP1/H2AFX/XRCC6/PRIM1/PRKDC
CC	GO:0000109	nucleotide-excision repair complex	1959-09-01	15/17556	0.000866176	0.0042203	9	ERCC1/POLD1/XRCC1/POLE2/CHRAC1/POLE4/RAD23B/POLE3/POLE
CC	GO:0031011	Ino80 complex	1959-09-01	15/17556	0.000866176	0.0042203	9	YY1/ACTR5/UCHL5/INO80/ACTL6A/YY1AP1/NFRKB/RUVBL2/MCRS1
CC	GO:0033202	DNA helicase complex	1959-09-01	15/17556	0.000866176	0.0042203	9	YY1/ACTR5/UCHL5/INO80/ACTL6A/YY1AP1/NFRKB/RUVBL2/MCRS1
CC	GO:0098552	side of membrane	115/3559	434/17556	0.000922065	0.00446098	115	FGR/CD4/FYN/GNA15/GNAI3/RHOA/KCNAB2/TFRC/GNB1/PTPRC/TRAF5/ITGAE/DNAJA1/B4GALT1/GNA11/FKBP1A/SNX5/FLT3LG/EZR/IL12RB1/ABL1/IL2RB/SLA2/HM13/CDK16/CSK/IKBKB/GSR/CD79A/JAK3/BMPR1A/RGS9/P2RX1/CYTH1/HSPA8/CD5/RASAL1/PTP4A1/GNAI2/ZAP70/HTRA2/CD2/ECE1/ESYT2/GNA13/PTK2B/CD244/AMOT/CCR7/MAP2K2/TRAF2/GNAZ/IGLL1/LDLR/SNX9/TRAF3/RBSN/DLG4/KRAS/PTPN22/ANXA1/BLK/DAB2IP/ARRB1/SEMA7A/IQGAP1/ACP1/PTPN7/PKP4/GNA12/G…
CC	GO:0005814	centriole	40/3559	123/17556	0.000929487	0.00446544	40	PARP3/CAPG/MPHOSPH9/WDR62/PCM1/AURKA/NUBP2/NIN/CEP76/CCP110/CEP152/BCCIP/CCDC92/WDR34/STIL/CEP250/TUBGCP3/TUBG1/TOP2A/RAN/DZIP1/ODF2/ACTR1A/POC1B/NEDD1/PLK4/CEP78/CENPJ/CCSAP/SASS6/STARD9/PCNT/CCNF/POC1A/RAB8A/C2CD3/CNTROB/HSPA6/DCTN1/NEURL4
CC	GO:0070938	contractile ring	1959-07-01	10/17556	0.000938519	0.00447752	7	ANLN/MAEA/MYH9/KIF20B/ALKBH4/PRC1/PDXP
CC	GO:0005720	nuclear heterochromatin	15/3559	33/17556	0.000961583	0.00450886	15	EED/CBX1/CENPA/DNMT3A/TCP1/RNF2/CENPB/TRIM28/NCAPD3/H2AFZ/ESCO2/BEND3/SUZ12/IKZF1/RING1
CC	GO:0032153	cell division site	23/3559	60/17556	0.000964777	0.00450886	23	ANLN/PSD/RHOA/NDE1/MAEA/MYH9/ICAM2/PITPNM1/ECT2/MASTL/CIT/PKN1/SEPT6/TUBGCP3/PLK4/RHOC/RACGAP1/ARF6/SEPT2/PPP1CC/NF2/MZT1/PDXP
CC	GO:0032155	cell division site part	23/3559	60/17556	0.000964777	0.00450886	23	ANLN/PSD/RHOA/NDE1/MAEA/MYH9/ICAM2/PITPNM1/ECT2/MASTL/CIT/PKN1/SEPT6/TUBGCP3/PLK4/RHOC/RACGAP1/ARF6/SEPT2/PPP1CC/NF2/MZT1/PDXP
CC	GO:0005666	DNA-directed RNA polymerase III complex	1959-10-01	18/17556	0.00101171	0.00469627	10	POLR2E/POLR3H/POLR2K/POLR3A/POLR3K/POLR2H/POLR3D/POLR1C/POLR2L/POLR3C
CC	GO:0010494	cytoplasmic stress granule	18/3559	43/17556	0.00102546	0.00472815	18	PUM2/YBX1/PABPC1/DDX1/KHSRP/CTSG/PQBP1/LARP4B/DDX6/STAU1/EIF2S1/CAPRIN1/RPTOR/EIF4E/TIAL1/MBNL1/ATXN2L/LSM14A
CC	GO:0005732	small nucleolar ribonucleoprotein complex	1959-11-01	21/17556	0.00108397	0.00493169	11	NOP58/SNRNP40/SNU13/NOP56/POP1/POP4/FBL/RRP9/MPHOSPH10/DKC1/POP7
CC	GO:0030904	retromer complex	1959-11-01	21/17556	0.00108397	0.00493169	11	SNX1/SNX5/VPS29/SNX3/VPS26A/TBC1D5/VPS26B/SDCCAG3/DENND5A/ANKFY1/DCTN1
CC	GO:0005844	polysome	20/3559	50/17556	0.00109428	0.00494587	20	GCN1/FMR1/EIF4H/LARP4B/RWDD1/FXR1/EIF4G1/PSMA1/EIF2S1/DHX9/RPS6/PNPT1/RPL7/RPL7A/MSI2/EEF2/NAA38/DRG1/MCRS1/RPS4X
CC	GO:0031461	cullin-RING ubiquitin ligase complex	53/3559	176/17556	0.00120034	0.00538978	53	CDC27/CUL3/CUL1/BTBD1/KEAP1/ANAPC5/FBXO7/DCAF11/FZR1/CUL2/KLHL2/CDKN1B/CAND1/FBXO9/CACYBP/FBXL5/KLHL29/KBTBD7/SPOP/DCAF10/CKS2/CDC16/DDA1/KLHDC7B/DCAF15/BTBD2/DDB2/CUL4A/DCAF5/DCAF6/DTL/SPOPL/DCAF1/FBXO25/BTBD11/ANAPC1/BUB1B/CCNF/ZYG11B/KLHL21/PEF1/ABTB2/CUL5/DDB1/KBTBD2/PLRG1/CKS1B/ANAPC2/KBTBD11/FBXO39/ARIH2/DCAF12/KLHL23
CC	GO:0016580	Sin3 complex	1959-08-01	13/17556	0.00136183	0.00607519	8	CSNK2A1/HDAC1/HEY2/SINHCAF/NCOR1/ING2/SIN3A/MORF4L1
CC	GO:0001726	ruffle	49/3559	161/17556	0.00140105	0.00617054	49	FGR/ALS2/PSD/PDE4A/RASGRP2/DNM2/TESC/SNX5/TRPM7/EZR/PACSIN2/MYH9/ARHGEF7/AKT2/PLEKHA1/PPP1R9B/SLC9A3R1/KLHL2/C2CD5/FRMD4B/WIPF1/ITGB1BP1/PLCG1/PSD4/AMOT/FGD3/ADGRE2/SNX9/CLIP1/LCP1/TLN1/IQGAP1/ADAM17/FGD5/SAMSN1/TIAM1/PDE9A/ITGA5/CLASP2/ARF6/MTM1/CFL1/BAIAP2/ARHGAP45/SPATA13/CIB1/NF2/AIF1/PDXP
CC	GO:0035861	site of double-strand break	15/3559	34/17556	0.00140117	0.00617054	15	PARP3/RAD51/RAD18/RIF1/NBN/PRPF19/RPA2/SMARCAL1/PAXX/SMC6/RNF168/SETMAR/ESCO2/H2AFX/SMC5
CC	GO:0005639	integral component of nuclear inner membrane	1959-09-01	16/17556	0.0016245	0.00701908	9	P2RX5/P2RX6/SUN2/P2RX1/P2RX4/LBR/LEMD2/SUN1/TMEM201
CC	GO:0031229	intrinsic component of nuclear inner membrane	1959-09-01	16/17556	0.0016245	0.00701908	9	P2RX5/P2RX6/SUN2/P2RX1/P2RX4/LBR/LEMD2/SUN1/TMEM201
CC	GO:0071004	U2-type prespliceosome	1959-09-01	16/17556	0.0016245	0.00701908	9	LUC7L/U2AF2/SNRNP70/SF3A2/SF3B1/SNRPB/LSM7/SNRPG/LUC7L2
CC	GO:0090568	nuclear transcriptional repressor complex	13/3559	28/17556	0.00163977	0.00704077	13	DDX20/MBD3/CSNK2A1/SUV39H1/RBBP7/CHD4/CHD5/HDAC1/ETV3/MTA2/APPL1/GATAD2A/CHD3
CC	GO:0016592	mediator complex	15/3559	35/17556	0.00199732	0.00852273	15	THRAP3/MED15/MED26/MED28/MED13L/MED1/MED4/MED12L/MED22/MED21/MED8/MED30/MED16/MED14/RBM14
CC	GO:0005832	chaperonin-containing T-complex	1959-07-01	11/17556	0.00212862	0.00902693	7	CCT4/TCP1/CCT7/CCT6A/CCT8/CCT3/CCT2
CC	GO:0000791	euchromatin	14/3559	32/17556	0.00221264	0.00932567	14	TCF7/SETD1A/CREB1/DNMT3A/RNF2/TRIM24/ASH2L/TRIM28/RRP1B/H2AFZ/CBX2/JUN/RUVBL2/HSF1
CC	GO:0090734	site of DNA damage	15/3559	36/17556	0.00278993	0.0116871	15	PARP3/RAD51/RAD18/RIF1/NBN/PRPF19/RPA2/SMARCAL1/PAXX/SMC6/RNF168/SETMAR/ESCO2/H2AFX/SMC5
CC	GO:0005852	eukaryotic translation initiation factor 3 complex	1959-09-01	17/17556	0.0028342	0.0117295	9	EIF3I/EIF3D/EIF3E/EIF3B/EIF3A/EIF3G/EIF3M/ABCE1/EIF3K
CC	GO:0044453	nuclear membrane part	1959-09-01	17/17556	0.0028342	0.0117295	9	P2RX5/P2RX6/SUN2/P2RX1/P2RX4/LBR/LEMD2/SUN1/TMEM201
CC	GO:0031252	cell leading edge	96/3559	365/17556	0.00295038	0.0121372	96	SCYL3/FGR/ALS2/PLXND1/PAFAH1B1/SNX1/SYNE2/PSD/PDE4A/RHOA/RASGRP2/CDC42/APBB1IP/DNM2/TESC/SNX5/TRPM7/EZR/HDAC6/ABL1/ABLIM1/PACSIN2/MYH9/ARHGEF7/CORO1A/PIEZO1/SLC39A14/AKT2/PLEKHA1/ABI3/PPP1R9B/SLC9A3R1/KLHL2/CORO1C/STX2/C2CD5/RIPOR2/WASF1/FRMD4B/ACTR3/NRBP1/APC2/WIPF1/SSX2IP/KPTN/ITGB1BP1/PTK2B/PLCG1/VAMP7/PSD4/AMOT/FGD3/ADGRE2/ATF4/RAC2/SNX9/CLIP1/TUBG1/FLOT2/LCP1/ABI1/TLN1/IQGAP1/ARF1/IQGAP2/DGK…
CC	GO:1902911	protein kinase complex	31/3559	95/17556	0.00311445	0.0127359	31	PHKA1/SNW1/IKBKB/ERCC2/TGFBR1/BCCIP/CCNY/GTF2H1/CCND3/CCND2/CDK2/CKS2/CDKN2D/TBC1D5/ERCC5/MAP3K7/CDK4/CAB39/CDK9/RB1/HSPD1/CCNA2/MMS19/TGFBR2/PRDX3/CDK1/CKS1B/ATG13/CCNE2/PUF60/MAP3K5
CC	GO:0005758	mitochondrial intermembrane space	26/3559	76/17556	0.00315599	0.0128294	26	FGR/AK2/NDUFS1/NDUFB7/TIMM13/MICU1/HTRA2/PARK7/CAT/PANK2/TIMM10B/TIMM10/UQCC2/PNPT1/SOD1/COA7/COA6/DTYMK/THOP1/CYCS/COA4/SHMT2/PRELID2/SDHAF3/ARL2/COX19
CC	GO:0032587	ruffle membrane	29/3559	88/17556	0.00354231	0.0143151	29	FGR/PSD/PDE4A/RASGRP2/DNM2/TESC/EZR/PACSIN2/AKT2/PLEKHA1/PPP1R9B/C2CD5/PSD4/ADGRE2/LCP1/TLN1/ADAM17/FGD5/TIAM1/PDE9A/ITGA5/CLASP2/CFL1/ARHGAP45/SPATA13/CIB1/NF2/AIF1/PDXP
CC	GO:0000315	organellar large ribosomal subunit	19/3559	51/17556	0.00376969	0.0150569	19	MRPL4/MRPL27/MRPL18/NSUN4/MRPL34/C12orf65/MRPL15/MRPL17/MRPL16/MRPL13/MRPL48/MRPL14/MRPL54/MRPL40/MRPL21/MRPL42/MRPL23/MRPL20/MPV17L2
CC	GO:0005762	mitochondrial large ribosomal subunit	19/3559	51/17556	0.00376969	0.0150569	19	MRPL4/MRPL27/MRPL18/NSUN4/MRPL34/C12orf65/MRPL15/MRPL17/MRPL16/MRPL13/MRPL48/MRPL14/MRPL54/MRPL40/MRPL21/MRPL42/MRPL23/MRPL20/MPV17L2
CC	GO:0030027	lamellipodium	52/3559	181/17556	0.00398411	0.0158213	52	SCYL3/ALS2/PLXND1/SNX1/SYNE2/RHOA/APBB1IP/DNM2/TESC/ABLIM1/ARHGEF7/CORO1A/PIEZO1/SLC39A14/ABI3/PPP1R9B/KLHL2/CORO1C/STX2/WASF1/ACTR3/NRBP1/APC2/KPTN/ITGB1BP1/PTK2B/PLCG1/VAMP7/AMOT/FGD3/RAC2/FLOT2/ABI1/IQGAP2/DGKZ/FGD5/ARPC5/CDK5/AMOTL1/APBB1/RAC3/CFL1/FAM89B/SCRIB/SPATA13/CIB1/NF2/EVL/PHACTR4/AIF1/PDXP/TWF2
CC	GO:0070461	SAGA-type complex	1959-11-01	24/17556	0.00420333	0.0164598	11	ATXN7L3/KAT2A/ENY2/USP22/TAF4/TAF5L/TAF5/TADA1/TAF10/HCFC1/TADA2B
CC	GO:0000940	condensed chromosome outer kinetochore	1959-07-01	12/17556	0.00421678	0.0164598	7	NUP133/CENPF/BUB1B/SKA3/PLK1/BUB1/SKA2
CC	GO:0031616	spindle pole centrosome	1959-07-01	12/17556	0.00421678	0.0164598	7	NDE1/AURKA/NUBP2/DLGAP5/NUMA1/AURKB/SPOUT1
CC	GO:0005743	mitochondrial inner membrane	120/3559	475/17556	0.00433044	0.0168016	120	FGR/AK2/SLC25A5/UQCRC1/TTC19/NDUFS1/MRPS10/ALDH18A1/MPC1/MRPS35/MRPS34/SLC25A3/NOA1/HADHA/CRLS1/MRPS18A/ATP5D/NDUFB7/TIMM13/SLC25A1/TOMM22/MTG2/NDUFAF5/TIMM44/TIMM50/MRPL4/CHCHD3/COA1/MICU1/PPIF/SLC25A11/MRPL27/GRPEL1/CPT1A/MRPL18/COX7A2L/PARK7/ATP5F1/MRPS15/SDHB/MRPS14/MRPS2/MRPS7/MRPS26/NDUFA5/TOMM40/MRPL34/MRPS25/TIMM10B/IMMT/DAP3/TIMM10/ATP5G2/ABCB10/YME1L1/FPGS/UQCC2/MTCH1/MRPL15/MRPS5/HSPD1…
CC	GO:0008287	protein serine/threonine phosphatase complex	18/3559	48/17556	0.00437772	0.0168016	18	PPP2R5A/STRN4/PPP2CB/PPP2R1A/SHOC2/PPP1R9B/STRN/PPP2R5E/PPP1R15B/IER5/PPP4R2/WDR82/CYCS/PPP1CA/PPP2R2D/PPP1CC/PPP1CB/PPP2R2A
CC	GO:1903293	phosphatase complex	18/3559	48/17556	0.00437772	0.0168016	18	PPP2R5A/STRN4/PPP2CB/PPP2R1A/SHOC2/PPP1R9B/STRN/PPP2R5E/PPP1R15B/IER5/PPP4R2/WDR82/CYCS/PPP1CA/PPP2R2D/PPP1CC/PPP1CB/PPP2R2A
CC	GO:0000159	protein phosphatase type 2A complex	1959-10-01	21/17556	0.0044892	0.0170391	10	PPP2R5A/STRN4/PPP2CB/PPP2R1A/STRN/PPP2R5E/IER5/CYCS/PPP2R2D/PPP2R2A
CC	GO:0005682	U5 snRNP	1959-10-01	21/17556	0.0044892	0.0170391	10	SNRNP40/WDR62/SNRPD3/PRPF6/SNRPD2/SNRPB/SNRPG/SNRNP200/DDX23/SNRPE
CC	GO:0005662	DNA replication factor A complex	1959-08-01	15/17556	0.00461212	0.0174095	8	CDC5L/PRPF19/RPA2/RPA1/ERCC5/SMARCAL1/TONSL/PLRG1
CC	GO:0000930	gamma-tubulin complex	1959-09-01	18/17556	0.00465668	0.0174816	9	BRCA1/TUBGCP3/UXT/TUBG1/CENPJ/MECP2/MZT2A/CKAP5/MZT1
CC	GO:0032154	cleavage furrow	19/3559	52/17556	0.00482995	0.0179361	19	PSD/RHOA/NDE1/MYH9/ICAM2/PITPNM1/ECT2/MASTL/CIT/PKN1/SEPT6/PLK4/RHOC/RACGAP1/ARF6/SEPT2/PPP1CC/NF2/PDXP
CC	GO:0097610	cell surface furrow	19/3559	52/17556	0.00482995	0.0179361	19	PSD/RHOA/NDE1/MYH9/ICAM2/PITPNM1/ECT2/MASTL/CIT/PKN1/SEPT6/PLK4/RHOC/RACGAP1/ARF6/SEPT2/PPP1CC/NF2/PDXP
CC	GO:0019898	extrinsic component of membrane	70/3559	259/17556	0.00509778	0.0188289	70	FGR/FYN/PLAUR/SNX1/PSD/GNA15/GNAI3/RHOA/KCNAB2/MGLL/GNB1/NOA1/GNA11/FKBP1A/SNX5/EZR/ABL1/PACSIN2/MTMR3/SLA2/NDUFAF5/FMR1/CDK16/CSK/JAK3/RGS9/CYTH1/NECTIN1/SNX3/GNAI2/ZAP70/APC2/ESYT2/GNA13/PTK2B/GNAZ/SNX9/DLG4/KRAS/ANXA1/NMT1/BLK/ARRB1/NUMA1/PML/IQGAP1/PIK3R5/WDR45B/PIK3R1/GNA12/JAKMIP1/BCL2L11/SLA/TIAM1/SCUBE1/RACGAP1/JAK1/SYK/GNGT2/GNG4/PIK3CD/RGS19/PRNP/PRSS27/ATP2A2/LCK/GNG2/CNR2/STK39/MTOR
CC	GO:0001650	fibrillar center	38/3559	126/17556	0.00534579	0.0196394	38	YBX2/DDX11/NOP58/KDM4A/KLF6/EZR/TIMM13/SMARCB1/RAE1/NOP56/UBE2I/EEF1D/FBL/AKNA/UBTF/PSPC1/RREB1/MLLT1/DKC1/ARHGAP32/IMP4/DCAF1/CAMK4/SPATA2/YY1AP1/WDR43/LEO1/FAM111A/MBD6/APEX2/PLRG1/CHCHD1/ESRRA/DEAF1/UBE2N/RRS1/FHIT/MRPL23
CC	GO:0009295	nucleoid	16/3559	42/17556	0.0058935	0.0212746	16	SLC25A5/ELAC2/HADHA/TFAM/LRRC59/DHX30/UQCC2/LRPPRC/DNA2/POLG/TRMT10C/TUFM/SHMT2/TOP1MT/LONP1/FASTKD5
CC	GO:0042645	mitochondrial nucleoid	16/3559	42/17556	0.0058935	0.0212746	16	SLC25A5/ELAC2/HADHA/TFAM/LRRC59/DHX30/UQCC2/LRPPRC/DNA2/POLG/TRMT10C/TUFM/SHMT2/TOP1MT/LONP1/FASTKD5
CC	GO:0005834	heterotrimeric G-protein complex	14/3559	35/17556	0.00591476	0.0212746	14	GNA15/GNAI3/GNB1/GNA11/RGS9/GNAI2/GNA13/GNAZ/ARRB1/GNA12/GNGT2/GNG4/RGS19/GNG2
CC	GO:1905360	GTPase complex	14/3559	35/17556	0.00591476	0.0212746	14	GNA15/GNAI3/GNB1/GNA11/RGS9/GNAI2/GNA13/GNAZ/ARRB1/GNA12/GNGT2/GNG4/RGS19/GNG2
CC	GO:0005687	U4 snRNP	1959-06-01	10/17556	0.00681568	0.0243873	6	SNRPD3/PRPF31/SNRPD2/SNRPB/SNRPG/SNRPE
CC	GO:0005685	U1 snRNP	1959-09-01	19/17556	0.00727313	0.0257559	9	LUC7L/SNRPD3/SNRNP70/SNRPC/SNRPD2/SNRPB/SNRPG/LUC7L2/SNRPE
CC	GO:0042101	T cell receptor complex	1959-09-01	19/17556	0.00727313	0.0257559	9	CD4/CD6/APBB1IP/PTPN6/ZAP70/TRAT1/SYK/CD247/CD3E
CC	GO:0000176	nuclear exosome (RNase complex)	1959-07-01	13/17556	0.00754756	0.026455	7	EXOSC5/DIS3/EXOSC8/EXOSC9/EXOSC2/EXOSC1/EXOSC10
CC	GO:0000346	transcription export complex	1959-07-01	13/17556	0.00754756	0.026455	7	ZC3H11A/POLDIP3/THOC5/THOC2/THOC6/THOC7/ALYREF
CC	GO:0070822	Sin3-type complex	1959-08-01	16/17556	0.00759973	0.0265026	8	CSNK2A1/HDAC1/HEY2/SINHCAF/NCOR1/ING2/SIN3A/MORF4L1
CC	GO:0031300	intrinsic component of organelle membrane	50/3559	179/17556	0.0083962	0.0291323	50	SYPL1/BID/MPC1/P2RX5/P2RX6/MFNG/TOMM22/SUN2/ABCD1/GDAP1/CHCHD3/COA1/MICU1/P2RX1/CPT1A/RAB35/MFN2/ECE1/PEX16/VAMP7/TBC1D20/TOMM40/IMMT/P2RX4/B4GALNT1/ABCB10/STX6/ITM2B/CHST12/GALNT2/LBR/TEX261/CSGALNACT1/GOLGA7/VOPP1/SLC35B2/LEMD2/PEX2/SUN1/CSGALNACT2/TPST1/B4GAT1/C19orf70/CHST2/BNIP3/TMEM11/SMDT1/TMEM201/ENTPD4/PEX26
CC	GO:0030687	preribosome, large subunit precursor	1959-10-01	23/17556	0.00980757	0.0338583	10	LAS1L/PES1/FTSJ3/RPF1/WDR12/RRP1B/RRP1/RRS1/NOC2L/EIF6
CC	GO:0031143	pseudopodium	1959-08-01	17/17556	0.0118358	0.0404536	8	MAPK1/MAPK3/VAMP7/ACTN4/RAF1/ARRB1/MSN/CNP
CC	GO:0034719	SMN-Sm protein complex	1959-08-01	17/17556	0.0118358	0.0404536	8	DDX20/GEMIN2/SNRPD3/SNRPD2/SNRPB/SNRPG/GEMIN4/SNRPE
CC	GO:0030688	preribosome, small subunit precursor	1959-06-01	11/17556	0.0124401	0.0422381	6	NOP14/RIOK1/LTV1/RRP1B/RRP1/TSR1
CC	GO:0005736	DNA-directed RNA polymerase I complex	1959-07-01	14/17556	0.0124808	0.0422381	7	POLR1A/POLR2E/POLR1B/POLR2K/POLR2H/POLR1C/POLR2L
CC	GO:0042470	melanosome	31/3559	104/17556	0.0132075	0.0442614	31	SYPL1/CAPG/TFRC/ERP29/HPS4/DNAJC5/AHCY/ANKRD27/SLC1A5/HSPA8/RAB35/CCT4/SLC1A4/SLC2A1/CTSD/GNA13/ANXA11/RAN/RAB1A/SGSM2/PDIA6/CTSB/YWHAZ/YWHAB/FASN/TMED10/CNP/NAP1L1/TRPV2/ANXA6/SND1
CC	GO:0048770	pigment granule	31/3559	104/17556	0.0132075	0.0442614	31	SYPL1/CAPG/TFRC/ERP29/HPS4/DNAJC5/AHCY/ANKRD27/SLC1A5/HSPA8/RAB35/CCT4/SLC1A4/SLC2A1/CTSD/GNA13/ANXA11/RAN/RAB1A/SGSM2/PDIA6/CTSB/YWHAZ/YWHAB/FASN/TMED10/CNP/NAP1L1/TRPV2/ANXA6/SND1
CC	GO:0005884	actin filament	27/3559	88/17556	0.0134581	0.0448822	27	FYN/WAS/WDR1/CAPZB/KEAP1/EZR/MYO9B/CORO1A/APC2/WIPF1/KPTN/RHOQ/PLS1/AMOT/RAC2/MYO1B/LCP1/IQGAP1/TPM3/IQGAP2/BIN3/DMTN/TPM4/RAC3/ESPN/TPM2/AIF1
CC	GO:0014069	postsynaptic density	54/3559	201/17556	0.0142357	0.0472461	54	ALS2/FYN/IFNGR1/MAP4/GOPC/PSD/LZTS1/KCNAB2/NCK2/NSF/DNM2/CHRNA3/ARFGAP1/FMR1/EEF2K/ABHD17B/DVL1/RTN4/STRN/PTK2B/DGCR8/ABHD17A/DLG4/LRP4/ARHGAP32/P2RX4/ABI1/ARRB1/PDPK1/ARRB2/ARF1/PKP4/SIGMAR1/CAMK2G/CNKSR2/TIAM1/DMTN/CALM3/SHANK1/CDK5/NETO1/RAB8A/SEMA4C/RGS14/NETO2/CLSTN1/PRNP/CNIH2/BAIAP2/BNIP3/CDK5R1/SCRIB/BCR/SIPA1L1
MF	GO:0003682	chromatin binding	201/3470	489/16553	9.67e-25	1.05e-21	201	KDM1A/UPF1/CREBBP/PAX6/NCAPD2/DDX11/ZMYND11/PHF23/POLR2B/RAD51/HDAC7/POLD1/RNF4/YBX1/SMARCD1/POLR1A/NUCKS1/MBD3/SREBF1/SMC1A/SMARCE1/EED/FOSL2/ACTB/MLH1/TOP2B/UBE2T/DDX1/RBL1/SMARCD3/DNMT3B/CDC45/WAC/SETD1A/SMARCB1/CABIN1/HIRA/PATZ1/MCM5/VRK1/APEX1/VSX1/DNTTIP1/POLA1/SUV39H1/FMR1/CTCF/URI1/GRWD1/EZH2/KDM4C/SMC3/TFAM/UBTF/CBX1/SMARCD2/DDX5/KAT2A/HDAC5/NFKB1/NSD2/NUP98/GTF2H1/CHD4/ASF1A/GMNN/CENPA/…
MF	GO:0003713	transcription coactivator activity	116/3470	298/16553	7.45e-13	3.44e-10	116	KDM1A/CREBBP/ZFX/SS18L2/BRCA1/PIAS1/ARID1B/THRAP3/RNF4/SMARCD1/NFYC/TCF3/SMARCE1/JADE1/SRCAP/SMARCD3/KAT6A/ATXN7L3/SMARCB1/TCF20/SNW1/YY1/APEX1/PRPF6/GMEB2/PQBP1/NFKBIB/MED26/BUD31/EDF1/PDLIM1/SMARCD2/KAT2A/AIP/NUP98/POU2AF1/NCOA7/PPARD/UBE3A/BCL9/PARK7/WDR77/ARID1A/KLF7/ENY2/TRIM24/PKN1/USP22/GTF2F1/MED1/CITED1/MAX/SMARCA4/ACTN4/JUND/TAF4/TRIM28/PSMC3IP/RARA/PER2/RAN/LPIN1/DTX1/TAF5L/DHX9/MED4/A…
MF	GO:0140097	catalytic activity, acting on DNA	81/3470	183/16553	9.56e-13	3.44e-10	81	LIG3/REV3L/ERCC1/DDX11/PARP3/TDP1/RAD51/POLD1/NTHL1/XRCC1/MCM6/UNG/TOP2B/POLD3/XRCC5/DDX1/RAD54L/DNMT3B/CDC45/MCM5/POLE2/APEX1/RBBP8/POLA1/NBN/CHRAC1/MCM4/ERCC2/LIG1/POLD2/NEIL3/PTGES3/CHD4/OGG1/POLE4/DCLRE1B/DNMT3A/MGME1/INO80/PARP2/DNMT1/DKC1/POLN/TOP2A/CHD1L/PCNA/IGHMBP2/ERCC5/ANXA1/DHX9/BRIP1/HMGA1/DNA2/SMARCAL1/TDG/POLG/PARP1/PRIM2/HMBOX1/POLE3/NEIL2/TATDN2/RECQL4/WRN/MCM7/FEN1/APEX2/DFFB/CH…
MF	GO:0004386	helicase activity	67/3470	148/16553	2.54e-11	6.85e-09	67	UPF1/DHX33/DDX11/DDX20/DHX8/MCM6/XRCC5/DDX1/SRCAP/RAD54L/DDX18/DDX24/CDC45/BTAF1/MCM5/DHX35/NBN/MCM4/ERCC2/DDX49/EIF4H/DDX50/DDX5/DHX15/DDX6/DDX55/CHD4/MCM3/CHD5/TTF2/HELLS/DDX54/DDX39A/MCM8/SMARCA4/INO80/CHD1L/DHX30/IGHMBP2/ANXA1/DHX9/DDX56/BRIP1/DNA2/SMARCAL1/EIF4A3/SNRNP200/DHX37/MOV10/TDRD9/EIF4A2/RECQL4/RAD54L2/WRN/DDX21/MCM7/CHD3/CHD2/DDX23/RUVBL2/EP400/DDX51/ERCC6L/XRCC6/RAD54B/BLM/DDX42
MF	GO:0004674	protein serine/threonine kinase activity	152/3470	446/16553	5.21e-11	1.13e-08	152	DYRK4/PRKCH/TRIO/WNK1/PRKCQ/PHKA1/CDC42/MAP4K4/PRKACA/MARK3/MAP2K7/MKNK1/STK17B/AURKA/MAPKAPK5/LTBP4/TRPM7/SRPK1/MKNK2/MAPK1/GRK3/VRK1/RPS6KA5/STK4/CSNK2A1/PIM2/CDK16/MAPK3/EEF2K/IKBKB/STK3/ERCC2/VRK3/AKT2/GSK3A/TGFBR1/TESK1/MAPK8/BMPR1A/MAP3K8/RPS6KB1/GTF2H1/CAMKK2/CDKN1B/MAPK14/STK38/ICK/CCND3/TTK/MAPKAPK3/ACVR2B/NEK4/NRBP1/PASK/STK25/PRKD3/NEK2/RPS6KA1/STK11/MASTL/PTK2B/CIT/PKN1/CDK2/RIOK1/STK…
MF	GO:0003735	structural constituent of ribosome	68/3470	154/16553	7.14e-11	1.29e-08	68	MRPS35/MRPS34/RPS5/RPL6/RPLP0/MRPS18A/RPL3/MRPL4/RPS19/RPL18A/COA1/MRPL27/MRPL18/RPL24/RPS15/RPL22/MRPS15/MRPS14/RPL21/MRPS2/MRPS7/RPL36/MRPL34/MRPS25/DAP3/RPL35/RPS6/MRPL15/RSL24D1/RPS24/RPL13A/RPL11/RPS8/MRPS5/RPL32/RPL7L1/RPL10/RPL7/RPL7A/MRPL17/RPL8/RPL26/RPL29/RPL9/RPL36AL/MRPL16/RPSA/RPS9/RPS7/MRPL13/RPL4/RPL15/RPLP2/MRPL14/MRPS11/MRPS16/MRPL21/RPL12/MRPL42/RPS4X/RPL10A/MRPS18B/MRPL23/UBA52…
MF	GO:0045296	cadherin binding	107/3470	296/16553	9.52e-10	1.47e-07	107	LASP1/ANLN/SNX1/CAPG/PFKP/PKM/NOTCH3/ENO1/CAPZB/RAB10/EPS15/ADD1/SNX5/RPL6/GCN1/EZR/RANBP1/TBC1D10A/PACSIN2/MYH9/RANGAP1/AHSA1/NOP56/MAPRE1/VAPA/EIF3E/EEF1D/ZC3HAV1/EIF4H/PDLIM1/PFN1/LRRC59/HSPA8/EHD1/DDX6/PPFIBP1/STK38/RPL24/EIF4G1/RTN4/TXNDC9/HDLBP/PARK7/ESYT2/TJP2/CTNNAL1/PCMT1/TMPO/VAPB/LRRFIP1/AHNAK/KTN1/PAICS/MYO1B/SNX9/PAK4/DNAJB1/RAN/MPRIP/LDHA/ARGLU1/ANXA1/P2RX4/ABI1/DAB2IP/UBAP2/TLN1/RA…
MF	GO:0003729	mRNA binding	77/3470	194/16553	1.87e-09	2.04e-07	77	LUC7L/PUM2/ELAVL1/PABPC1/CPSF1/NCBP3/PUM3/RPS5/KHSRP/THOC5/RBFOX2/EIF3D/CSTF2/FMR1/SNRNP70/EIF3A/C1QBP/DDX5/NUP98/SRSF3/QKI/FXR1/NCBP2/EIF4G1/NCL/SF3B1/PARK7/SRSF4/PPP1R8/TARDBP/UPF3B/MRPS7/THOC2/HNRNPR/RARA/EEFSEC/RBM38/DHX9/TRA2B/NCBP1/RPL35/SSB/HNRNPD/G3BP2/EIF4A3/RPL13A/SERBP1/HNRNPLL/RBMS3/LUC7L2/RPL7/CELF1/ZFP36L2/HNRNPU/RPL26/SLC4A1AP/GNL3/SLBP/MECP2/PCBP1/HNRNPA3/RSL1D1/RPS7/MRPL13/LSM1/T…
MF	GO:0019903	protein phosphatase binding	52/3470	113/16553	2.05e-09	2.04e-07	52	CDC27/ATP2B4/MAP2K7/ANAPC5/STRN4/CDC5L/CSK/VRK3/JAK3/SHOC2/RPS6KB1/KAT2A/PPP1R9B/PPP6R3/CDKN1B/MAPK14/SNX3/STRN/SMG7/NEK2/RPA2/MASTL/STAU1/GTF2F1/TRAF2/ARPP19/TRAF3/DLG4/DAB2IP/IQGAP1/SOD1/AKT1/ENSA/PIK3R1/PARD3/JAK1/BCL2/EIF2AK3/SPHK1/ANKLE2/AKAP5/LCK/IRS2/PPP1CC/EIF4EBP1/PTPN1/MAP3K5/SMG5/PHACTR4/ITGA1/PPME1/PPP2R2A
MF	GO:0003697	single-stranded DNA binding	48/3470	101/16553	2.25e-09	2.04e-07	48	ERCC1/DDX11/TDP1/RAD51/MCM10/YBX1/NUCKS1/MCM6/MLH1/WBP11/CDC45/MCM4/NEIL3/RAD51AP1/RPA2/RAD23B/PMS2/SSBP4/RPA1/IGHMBP2/ERCC5/ANXA1/DHX9/RTF1/LRPPRC/NABP2/HSPD1/PRIM2/HNRNPU/RBMS1/SSBP3/NUP35/POLR2H/HMGB2/HNRNPK/MCM7/PCBP1/SETMAR/CTC1/RAD23A/HSF1/POLR3C/HMGB1/LONP1/XRCC2/BLM/PRIM1/TSN
MF	GO:0008026	ATP-dependent helicase activity	46/3470	95/16553	2.26e-09	2.04e-07	46	UPF1/DHX33/DDX11/DDX20/DHX8/MCM6/XRCC5/DDX1/DDX18/DDX24/DHX35/NBN/MCM4/ERCC2/DDX49/DDX50/DDX5/DHX15/DDX6/DDX55/CHD4/DDX54/DDX39A/CHD1L/DHX30/IGHMBP2/DHX9/DDX56/BRIP1/EIF4A3/SNRNP200/DHX37/TDRD9/EIF4A2/RECQL4/WRN/DDX21/MCM7/CHD3/CHD2/DDX23/RUVBL2/DDX51/XRCC6/BLM/DDX42
MF	GO:0070035	purine NTP-dependent helicase activity	46/3470	95/16553	2.26e-09	2.04e-07	46	UPF1/DHX33/DDX11/DDX20/DHX8/MCM6/XRCC5/DDX1/DDX18/DDX24/DHX35/NBN/MCM4/ERCC2/DDX49/DDX50/DDX5/DHX15/DDX6/DDX55/CHD4/DDX54/DDX39A/CHD1L/DHX30/IGHMBP2/DHX9/DDX56/BRIP1/EIF4A3/SNRNP200/DHX37/TDRD9/EIF4A2/RECQL4/WRN/DDX21/MCM7/CHD3/CHD2/DDX23/RUVBL2/DDX51/XRCC6/BLM/DDX42
MF	GO:0042393	histone binding	71/3470	176/16553	3.5e-09	2.91e-07	71	BAZ1B/NCAPD2/ZMYND11/KDM4A/SART3/BRD1/VRK1/FMR1/KAT8/ASF1B/GRWD1/SPIN1/ASF1A/CHD5/KMT2A/SET/PHF19/TRIM24/PKN1/HJURP/CKS2/DEK/SMARCA4/HAT1/H3F3B/NASP/ANP32B/ANP32A/GLYR1/CBX4/CARM1/ANP32E/NCAPG2/TAF1/NCAPD3/ING1/USP16/ATAD2/NPM2/CHAF1B/TONSL/MYSM1/H3F3A/PYGO2/YEATS2/SFMBT1/RNF168/USP49/APBB1/PRKCB/ING5/ING2/BRD3/CKS1B/TNKS/CHD2/CBX2/TBL1XR1/SUZ12/SPTY2D1/RCC1/PTMA/H2AFX/NOC2L/WDR5/PHF2/IPO9/SFMBT2…
MF	GO:0060589	nucleoside-triphosphatase regulator activity	112/3470	335/16553	5.78e-08	4.47e-06	112	WAS/RABEP1/RANBP3/FNIP2/TBC1D22A/GDI2/IPO5/TBC1D22B/MYO9A/TBC1D25/GNB5/ACAP1/ARHGAP15/ARHGEF1/SMAP2/DNAJA1/ARHGAP4/MYO9B/RANBP1/TBC1D10A/SGSM3/RANGAP1/AHSA1/RIN3/ARFGAP1/ANKRD27/DNAJB6/CHN2/BAG1/ARHGAP21/GIT1/RGS9/PFN1/GRPEL1/RASAL1/ARHGDIB/ACAP2/ECT2/RAB3GAP1/ITGB1BP1/HSPH1/NCAPH/TBC1D15/GPSM2/ARHGAP9/PREX1/TRIP10/TBC1D20/TBC1D5/ACAP3/DNAJB1/RAP1GAP2/ARHGEF11/AGAP3/VAV3/ARHGAP32/AGAP2/DAB2IP/ARR…
MF	GO:0003684	damaged DNA binding	32/3470	62/16553	9.22e-08	6.61e-06	32	CREBBP/BRCA1/ERCC1/POLD1/RAD18/XRCC1/UNG/XRCC5/APEX1/RBBP8/NBN/NEIL3/OGG1/RPA2/DCLRE1B/RAD23B/RPA1/PCNA/DDB2/REV1/TDG/NEIL2/RECQL4/HMGB2/WRN/DDB1/FEN1/RAD23A/HMGB1/XRCC6/BLM/FANCG
MF	GO:0035257	nuclear hormone receptor binding	55/3470	134/16553	9.87e-08	6.61e-06	55	FKBP4/KDM1A/BRCA1/PIAS1/THRAP3/RNF4/SMARCD3/SNW1/HIF1A/PRPF6/MED25/BUD31/KDM4C/DDX5/NCOA7/FOXP1/STRN/PARK7/PADI2/FLT3/DDX54/PKN1/MED1/SMARCA4/YWHAH/ACTN4/RAN/PCNA/MED4/HMGA1/ARRB1/RB1/NCOR1/PARP1/DCAF1/TCF7L2/MMS19/ETS2/MED30/TAF10/PRKCB/NKX3-1/ASXL1/CEBPB/KAT5/STAT5B/MED16/MED14/GAS2L1/RXRA/ARID5A/NCOA6/DAXX/NUP62/PHB2
MF	GO:0008094	DNA-dependent ATPase activity	38/3470	80/16553	1.05e-07	6.61e-06	38	DDX11/RFC2/RAD51/MSH4/RAD18/MCM6/TOP2B/XRCC5/NBN/MCM4/ERCC2/GTF2H1/RFC5/CHD4/TTF2/CHTF18/SMARCA4/TOP2A/CHD1L/IGHMBP2/RFC3/ANXA1/DHX9/BRIP1/DSCC1/DNA2/SMARCAL1/RECQL4/WRN/MCM7/CHD3/BPTF/CHD2/RUVBL2/XRCC6/XRCC2/RAD54B/BLM
MF	GO:0010485	H4 histone acetyltransferase activity	14/3470	17/16553	1.1e-07	6.61e-06	14	PHF20/KAT8/KAT2A/NAA40/KANSL3/NAA50/USP22/HAT1/ELP3/KANSL2/OGT/HCFC1/MCRS1/WDR5
MF	GO:0016887	ATPase activity	135/3470	428/16553	1.38e-07	7.86e-06	135	UPF1/DHX33/PSMC4/DDX11/ABCF2/RFC2/RAD51/MSH4/ATP11B/ATP2B4/DDX20/DHX8/ATP11A/RAD18/NSF/ATP2A3/MCM6/MLH1/TOP2B/XRCC5/KIF22/DDX1/PSMC5/DDX18/DYNLL1/DDX24/KIF4A/MYL6/MYO9B/ATP5D/MYH9/KIF3B/DHX35/ATP11C/ABCD1/KATNAL1/NBN/MCM4/ERCC2/DDX49/DDX50/DDX5/DHX15/HSPA8/DDX6/TCIRG1/GTF2H1/DDX55/RFC5/CHD4/DNAH1/ATP5F1/TTF2/KIF21B/ATP6V0B/KIF14/WDR34/PMS2/DDX54/DDX39A/WRNIP1/CHTF18/SMARCA4/MYO1B/INO80/ATP8B3/ATP…
MF	GO:0004402	histone acetyltransferase activity	28/3470	53/16553	3.1e-07	1.67e-05	28	CREBBP/PHF20/SRCAP/KAT6A/KAT8/KAT2A/NAA40/KANSL3/NAA50/USP22/GTF3C4/HAT1/ELP3/TAF5L/EPC2/KAT7/KANSL2/TAF1/OGT/TAF5/TADA1/BRPF1/TAF10/HCFC1/KAT5/TADA2B/MCRS1/WDR5
MF	GO:0031491	nucleosome binding	29/3470	56/16553	3.35e-07	1.72e-05	29	RNF4/MBD3/SMARCE1/ACTB/SMARCB1/CABIN1/HIRA/VRK1/DNTTIP1/SMARCD2/CHD4/CENPA/HDAC1/ARID1A/HP1BP3/SMARCA4/H3F3B/ACTL6A/MTA2/MUM1/H3F3A/RNF168/H2AFZ/SMARCC1/RCC1/NOC2L/HMGN2/NAP1L4/HMGN1
MF	GO:0070182	DNA polymerase binding	13/3470	16/16553	4.35e-07	2.14e-05	13	RAD51/SMG6/PTGES3/CDK2AP1/SMARCA4/PCNA/NAT10/NABP2/FANCI/FANCD2/HMGB1/LONP1/SMG5
MF	GO:0034212	peptide N-acetyltransferase activity	31/3470	63/16553	5.8e-07	2.73e-05	31	CREBBP/PHF20/SRCAP/KAT6A/KAT8/KAT2A/NAA40/NAA25/KANSL3/NAA50/USP22/GTF3C4/HAT1/ELP3/TAF5L/EPC2/KAT7/KANSL2/TAF1/OGT/TAF5/TADA1/BRPF1/NAA15/TAF10/HCFC1/NAA16/KAT5/TADA2B/MCRS1/WDR5
MF	GO:0050839	cell adhesion molecule binding	139/3470	455/16553	7.08e-07	3.19e-05	139	LASP1/ITGAL/ADAM22/ANLN/NRXN3/SNX1/CAPG/PFKP/PKM/NOTCH3/ENO1/ICAM3/CAPZB/RAB10/EPS15/ADD1/SNX5/RPL6/GCN1/LTBP4/EZR/RANBP1/TBC1D10A/PACSIN2/MYH9/RANGAP1/AHSA1/NOP56/MAPRE1/VAPA/EIF3E/EEF1D/ZC3HAV1/EIF4H/PDLIM1/PFN1/ICAM2/LRRC59/HSPA8/EHD1/NRXN2/DDX6/NECTIN1/PPFIBP1/PTPN6/STK38/RPL24/EIF4G1/ITGA4/RTN4/TXNDC9/HDLBP/PARK7/ESYT2/TJP2/ITGB1BP1/CTNNAL1/PCMT1/TMPO/VAPB/LRRFIP1/AHNAK/KTN1/PAICS/MYO1B/SNX9…
MF	GO:0061733	peptide-lysine-N-acetyltransferase activity	28/3470	55/16553	8.39e-07	3.58e-05	28	CREBBP/PHF20/SRCAP/KAT6A/KAT8/KAT2A/NAA40/KANSL3/NAA50/USP22/GTF3C4/HAT1/ELP3/TAF5L/EPC2/KAT7/KANSL2/TAF1/OGT/TAF5/TADA1/BRPF1/TAF10/HCFC1/KAT5/TADA2B/MCRS1/WDR5
MF	GO:0042623	ATPase activity, coupled	113/3470	355/16553	8.62e-07	3.58e-05	113	UPF1/DHX33/PSMC4/DDX11/RFC2/RAD51/MSH4/ATP11B/ATP2B4/DDX20/DHX8/ATP11A/RAD18/NSF/ATP2A3/MCM6/TOP2B/XRCC5/DDX1/PSMC5/DDX18/DYNLL1/DDX24/KIF4A/MYL6/ATP5D/MYH9/KIF3B/DHX35/ATP11C/ABCD1/KATNAL1/NBN/MCM4/ERCC2/DDX49/DDX50/DDX5/DHX15/HSPA8/DDX6/TCIRG1/GTF2H1/DDX55/RFC5/CHD4/DNAH1/ATP5F1/TTF2/ATP6V0B/KIF14/WDR34/DDX54/DDX39A/CHTF18/SMARCA4/MYO1B/ATP8B3/ATP6V1E1/TOP2A/CHD1L/DHX30/IGHMBP2/RFC3/ATP13A3/ANX…
MF	GO:0030695	GTPase regulator activity	98/3470	298/16553	8.97e-07	3.59e-05	98	WAS/RABEP1/RANBP3/TBC1D22A/GDI2/IPO5/TBC1D22B/MYO9A/TBC1D25/GNB5/ACAP1/ARHGAP15/ARHGEF1/SMAP2/ARHGAP4/MYO9B/RANBP1/TBC1D10A/SGSM3/RANGAP1/RIN3/ARFGAP1/ANKRD27/CHN2/ARHGAP21/GIT1/RGS9/RASAL1/ARHGDIB/ACAP2/ECT2/RAB3GAP1/ITGB1BP1/TBC1D15/GPSM2/ARHGAP9/PREX1/TRIP10/TBC1D20/TBC1D5/ACAP3/RAP1GAP2/ARHGEF11/AGAP3/VAV3/ARHGAP32/AGAP2/DAB2IP/ARRB1/PREB/RAP1GDS1/GIT2/IQGAP1/ARHGAP17/SGSM2/ARHGDIA/TBCD/ARHGE…
MF	GO:0031625	ubiquitin protein ligase binding	96/3470	293/16553	1.39e-06	5.36e-05	96	SLC25A5/PAX6/UQCRC1/BRCA1/BID/PIAS1/CUL3/KCNH2/CUL1/USP13/NGFR/BTBD1/KDM4A/RAD18/PRKACA/UBE2T/XRCC5/TRAF5/DNAJA1/AURKA/HDAC6/FBXO7/RANGAP1/HIF1A/NFKBIA/TRIB3/HM13/ERLIN1/CUL2/HSPA8/TPI1/RTN4/CACYBP/MFN2/RPA2/TCP1/PTK2B/SPOP/TUBA1B/TRAF2/SNX9/TRIM28/TRAF3/UBE2G1/BTBD2/PTPN22/DTX1/PRR5L/DERL1/RIPK1/ARRB1/SMAD6/LRPPRC/RB1/CUL4A/PML/ARRB2/RPL11/RALB/SPOPL/HSPD1/NKD2/BTBD11/UBASH3B/TNFRSF14/SKI/UBE2Z/…
MF	GO:0051427	hormone receptor binding	59/3470	158/16553	1.57e-06	5.87e-05	59	FKBP4/KDM1A/FYN/BRCA1/PIAS1/THRAP3/RNF4/SMARCD3/PSMC5/SNW1/HIF1A/PRPF6/MED25/BUD31/KDM4C/DDX5/NCOA7/FOXP1/STRN/PARK7/PADI2/FLT3/DDX54/PKN1/MED1/SMARCA4/YWHAH/ACTN4/RAN/PCNA/MED4/HMGA1/ARRB1/RB1/NCOR1/ADCYAP1/PARP1/DCAF1/TCF7L2/MMS19/ETS2/JAK1/MED30/TAF10/PRKCB/NKX3-1/ASXL1/CEBPB/KAT5/STAT5B/MED16/MED14/GAS2L1/RXRA/ARID5A/NCOA6/DAXX/NUP62/PHB2
MF	GO:0008536	Ran GTPase binding	20/3470	34/16553	1.63e-06	5.87e-05	20	RANBP9/RANBP3/IPO5/XPO1/BIRC5/NUP50/RANBP1/RANGAP1/TNPO2/KPNB1/CSE1L/XPO7/NXT1/XPO4/RANBP2/XPO6/RCC1/XPOT/IPO9/IPO7
MF	GO:0019902	phosphatase binding	59/3470	159/16553	2e-06	6.96e-05	59	CDC27/ATP2B4/WNK1/MAP2K7/ANAPC5/STRN4/CDC5L/MAPK1/MAPK3/CSK/VRK3/JAK3/CHCHD3/SHOC2/RPS6KB1/KAT2A/PPP1R9B/SLC9A3R1/PPP6R3/CDKN1B/MAPK14/SNX3/STRN/SMG7/NEK2/RPA2/MASTL/STAU1/GTF2F1/TRAF2/ARPP19/TRAF3/DLG4/DAB2IP/IQGAP1/SH3GL1/SOD1/AKT1/ENSA/PIK3R1/PARD3/JAK1/SYK/BCL2/EIF2AK3/SPHK1/ANKLE2/AKAP5/LCK/IRS2/PPP1CC/EIF4EBP1/PTPN1/MAP3K5/SMG5/PHACTR4/ITGA1/PPME1/PPP2R2A
MF	GO:0005096	GTPase activator activity	89/3470	269/16553	2.11e-06	7.12e-05	89	RABEP1/RANBP3/TBC1D22A/GDI2/TBC1D22B/MYO9A/TBC1D25/GNB5/ACAP1/ARHGAP15/ARHGEF1/SMAP2/ARHGAP4/MYO9B/RANBP1/TBC1D10A/SGSM3/RANGAP1/RIN3/ARFGAP1/ANKRD27/CHN2/ARHGAP21/GIT1/RGS9/RASAL1/ARHGDIB/ACAP2/ECT2/RAB3GAP1/TBC1D15/ARHGAP9/PREX1/TRIP10/TBC1D20/TBC1D5/ACAP3/RAP1GAP2/ARHGEF11/AGAP3/VAV3/ARHGAP32/AGAP2/DAB2IP/ARRB1/PREB/RAP1GDS1/GIT2/IQGAP1/ARHGAP17/SGSM2/ARHGDIA/TBCD/ARHGEF19/TBC1D7/TBC1D7-LOC100…
MF	GO:0051721	protein phosphatase 2A binding	17/3470	27/16553	2.67e-06	8.76e-05	17	STRN4/RPS6KB1/STRN/SMG7/MASTL/ARPP19/DAB2IP/AKT1/ENSA/BCL2/SPHK1/ANKLE2/EIF4EBP1/PTPN1/SMG5/PPME1/PPP2R2A
MF	GO:0043021	ribonucleoprotein complex binding	45/3470	112/16553	2.79e-06	8.87e-05	45	UNG/TOP2B/ITCH/GCN1/SNRPD3/SRP54/PRPF6/CSNK2A1/FMR1/PQBP1/SNRNP70/TIMM50/PRPF31/EZH2/EIF4H/C1QBP/DDX5/SMG7/RPN2/SNRPC/EEFSEC/EIF5A/IGHMBP2/EIF2S1/DHX9/EIF4A3/SRP9/NVL/YTHDF1/PELO/HNRNPU/NAA15/ABCE1/EEF2/SRP68/ZNF598/RPSA/LETM1/PPIH/NAA16/EIF3K/SECISBP2/MTOR/SMG5/EIF6
MF	GO:0035258	steroid hormone receptor binding	37/3470	86/16553	3.15e-06	9.71e-05	37	FKBP4/KDM1A/BRCA1/PIAS1/RNF4/SNW1/PRPF6/KDM4C/DDX5/FOXP1/STRN/PARK7/PADI2/FLT3/DDX54/PKN1/MED1/SMARCA4/YWHAH/RAN/PCNA/ARRB1/RB1/PARP1/DCAF1/MMS19/ETS2/TAF10/PRKCB/NKX3-1/CEBPB/KAT5/STAT5B/ARID5A/NCOA6/DAXX/PHB2
MF	GO:0044389	ubiquitin-like protein ligase binding	98/3470	306/16553	3.34e-06	0.000100437	98	SLC25A5/PAX6/UQCRC1/BRCA1/BID/PIAS1/CUL3/KCNH2/CUL1/USP13/NGFR/BTBD1/KDM4A/RAD18/PRKACA/UBE2T/ITCH/XRCC5/TRAF5/DNAJA1/AURKA/HDAC6/FBXO7/RANGAP1/HIF1A/NFKBIA/TRIB3/HM13/ERLIN1/CUL2/HSPA8/TPI1/RTN4/CACYBP/MFN2/RPA2/TCP1/PTK2B/SPOP/TUBA1B/TRAF2/SNX9/TRIM28/TRAF3/UBE2G1/BTBD2/PTPN22/DTX1/PRR5L/DERL1/RIPK1/ARRB1/SMAD6/LRPPRC/RB1/CUL4A/PML/ARRB2/RPL11/RALB/SPOPL/HSPD1/NKD2/BTBD11/UBASH3B/TNFRSF14/SKI/U…
MF	GO:0140098	catalytic activity, acting on RNA	110/3470	353/16553	3.66e-06	0.000107001	110	UPF1/DHX33/ELAC2/SARS/POLR2B/TARBP1/DDX20/DHX8/FTSJ1/POLR1A/SMG6/EXOSC5/DDX1/DIS3/METTL2A/DDX18/DDX24/ALKBH5/POLR2E/TRMT2A/RTCB/POLR3H/APEX1/DHX35/POP1/RNASEH2A/POP4/FBL/DDX49/GARS/DDX50/FTSJ3/DDX5/DHX15/DDX6/CARS/DDX55/CNOT2/TXNDC9/PDCL3/DARS/SMG7/NSUN4/DARS2/PPP1R8/CPSF3/RCL1/DDX54/DDX39A/EXOSC9/POLR1B/DGCR8/EXOSC2/C12orf65/DHX30/IGHMBP2/TOE1/YARS/DHX9/RNASEH2B/DDX56/EPRS/TGS1/PNPT1/PTRH2/EIF4A…
MF	GO:0071889	14-3-3 protein binding	16/3470	25/16553	3.88e-06	0.000110502	16	TBC1D22A/HDAC7/TBC1D22B/RIPOR2/YWHAQ/SRPK2/DAB2IP/NEK1/ARRB2/RPTOR/SIK1/AKT1/PI4KB/DDIT4/PRKCE/IRS2
MF	GO:0003714	transcription corepressor activity	74/3470	217/16553	4.38e-06	0.000121354	74	ZMYND11/PIAS1/HDAC9/HDAC7/TLE2/DNMT3B/HIRA/RBFOX2/SNW1/YY1/APEX1/TRIB3/RBBP8/CTCF/AES/URI1/ERF/SUFU/C1QBP/GMNN/HDAC1/DR1/CASP8AP2/KLF12/DDX54/NR1D1/UXT/SMARCA4/E2F8/CBFA2T3/TRIM28/RARA/DNAJB1/TRIM22/BHLHE40/AEBP2/NCOR1/CBX4/CREG1/LIMD1/ZEB1/NPAT/BEND6/HNRNPU/UBP1/SKI/CTBP1/TONSL/ZNF653/RYBP/SFMBT1/SAP30/ZHX1/YWHAB/SF1/E2F6/MECP2/SIN3A/ATF7IP/SCAI/ZHX3/DRAP1/TBL1XR1/DMAP1/MTA1/BCOR/KMT5A/NR2F2/SKO…
MF	GO:0070491	repressing transcription factor binding	28/3470	59/16553	4.99e-06	0.00013488	28	HDAC9/HDAC7/DDX20/TCF3/RBBP8/HDAC5/CHD4/GMNN/PARK7/HDAC1/NFYB/RUNX2/MKKS/MYC/TCF7L2/MTA2/EIF4E/SKI/CTBP1/GTF2A1/SIN3A/KAT5/RELA/DMAP1/MTA1/SP1/NOC2L/HMGB1
MF	GO:0035326	enhancer binding	42/3470	105/16553	6.75e-06	0.000178048	42	NFYA/NFYC/TCF3/MBD3/SMARCE1/ACTB/SMARCB1/XBP1/YY1/RAI1/SMARCD2/NFKB1/CHD4/NFE2L2/HDAC1/CREB1/NFYB/SLC2A4RG/GZF1/SMARCA4/NFATC1/H3F3B/ACTL6A/HMGA1/FOXN4/TCF12/ARNT/NONO/FLI1/HNRNPU/NR2F6/TAL1/H3F3A/H2AFZ/HMGB2/PBX3/RELA/SMARCC1/JUN/RUVBL2/ZNF395/LDB1
MF	GO:0008080	N-acetyltransferase activity	35/3470	82/16553	7.14e-06	0.000183696	35	CREBBP/PHF20/SMARCE1/SRCAP/KAT6A/GNPNAT1/KAT8/KAT2A/NAA40/NAA25/KANSL3/NAA50/USP22/GTF3C4/HAT1/ELP3/NAT10/TAF5L/EPC2/KAT7/KANSL2/TAF1/OGT/TAF5/TADA1/BRPF1/NAA15/TAF10/ESCO2/HCFC1/NAA16/KAT5/TADA2B/MCRS1/WDR5
MF	GO:0003678	DNA helicase activity	24/3470	48/16553	7.59e-06	0.000188434	24	DDX11/MCM6/XRCC5/CDC45/MCM5/NBN/MCM4/ERCC2/CHD4/INO80/CHD1L/IGHMBP2/DHX9/BRIP1/DNA2/RECQL4/WRN/MCM7/CHD3/CHD2/RUVBL2/XRCC6/RAD54B/BLM
MF	GO:0042054	histone methyltransferase activity	27/3470	57/16553	7.67e-06	0.000188434	27	KMT2C/EED/SETD1A/SUV39H1/DOT1L/FBL/EZH2/NSD2/KMT2A/PRMT1/ASH2L/CARM1/SETD7/NSD3/NTMT1/SUV39H2/WDR82/SETMAR/SUZ12/EHMT1/SETD2/SETD3/KMT5A/PRMT3/SMYD3/WDR5/EHMT2
MF	GO:0004003	ATP-dependent DNA helicase activity	19/3470	34/16553	8.44e-06	0.000202853	19	DDX11/MCM6/XRCC5/NBN/MCM4/ERCC2/CHD4/CHD1L/IGHMBP2/DHX9/BRIP1/RECQL4/WRN/MCM7/CHD3/CHD2/RUVBL2/XRCC6/BLM
MF	GO:0004721	phosphoprotein phosphatase activity	61/3470	173/16553	9.08e-06	0.000213381	61	PPP5C/CTDP1/PTPRU/MTMR1/PTPN18/PTPN23/PTPRC/DUSP12/SBF1/MTMR3/CDKN3/PPM1A/CDC25B/CPPED1/PPP2CB/TIMM50/PPP2R1A/PALD1/PPM1H/PTPN6/RNGTT/PTP4A1/PPM1G/PPP6C/PPP3CC/DLGAP5/ILKAP/PTPRA/PTPN22/SSH2/PTPRF/ACP1/PTPN7/CTDSP1/CTDSPL/CAMK2G/PTPRK/UBASH3B/PTPRN2/SSU72/DUSP7/PDP1/MAP2K1/PTPN9/MTM1/CYCS/PPP1CA/PPM1E/CTDSP2/PTPN2/PPP2R2D/LCK/PTP4A2/PPP1CC/PTPN1/PPTC7/DUSP27/PPP1CB/PPP2R2A/PDXP/PGAM5
MF	GO:0003724	RNA helicase activity	30/3470	67/16553	1.01e-05	0.000227053	30	UPF1/DHX33/DDX20/DHX8/DDX1/DDX18/DDX24/DHX35/DDX49/DDX50/DDX5/DHX15/DDX6/DDX55/DDX54/DDX39A/DHX30/IGHMBP2/DHX9/DDX56/EIF4A3/SNRNP200/DHX37/TDRD9/EIF4A2/DDX21/DDX23/DDX51/RAD54B/DDX42
MF	GO:0008186	RNA-dependent ATPase activity	30/3470	67/16553	1.01e-05	0.000227053	30	UPF1/DHX33/DDX11/DDX20/DHX8/DDX1/DDX18/DDX24/DHX35/DDX49/DDX50/DDX5/DHX15/DDX6/DDX55/DDX54/DDX39A/DHX30/IGHMBP2/DHX9/DDX56/EIF4A3/SNRNP200/DHX37/TDRD9/EIF4A2/DDX21/DDX23/DDX51/DDX42
MF	GO:0005487	nucleocytoplasmic transporter activity	17/3470	29/16553	1.06e-05	0.000234725	17	NUP160/NUP133/XPO1/NUP98/NUP107/CSE1L/NUP153/UPF3B/XPO7/RAN/XPO4/NUPL2/NUP54/NUP35/UPF3A/POM121/NUP62
MF	GO:0001882	nucleoside binding	114/3470	377/16553	1.16e-05	0.000250146	114	FKBP4/POLR2B/GNA15/GUCY1B3/GNAI3/RHOA/CDC42/TUBE1/SAR1A/DNM2/NOA1/RAB10/SEPHS1/GNA11/TPX2/SEPT3/RASD2/MIEF1/NIN/SRP54/PCK2/MTG2/ARFRP1/POLA1/SPAG1/RAB3D/GIMAP2/RHEB/GTPBP4/EFTUD2/EHD1/GPN3/RAB35/RNGTT/GNAI2/RHOU/MFN2/RAB14/EIF2B2/RHOQ/ATL2/GNA13/ARL4A/TUBA1B/RAP2A/SEPT6/POLR1B/RAP1B/TUBA4A/GNAZ/RAC2/ACTN4/TUBG1/RAN/EEFSEC/DAP3/GIMAP6/GIMAP4/AGAP3/KRAS/ARL8B/RAB33A/GNL2/AGAP2/RAB1A/RHOF/RAB15/ARF1…
MF	GO:0035173	histone kinase activity	1970-12-01	17/16553	1.51e-05	0.000314277	12	BAZ1B/AURKA/VRK1/PKN1/CDK2/DCAF1/CHEK1/PRKCA/PRKCB/CDK1/HASPIN/AURKB
MF	GO:0001158	enhancer sequence-specific DNA binding	37/3470	91/16553	1.51e-05	0.000314277	37	NFYA/NFYC/MBD3/SMARCE1/ACTB/SMARCB1/XBP1/YY1/SMARCD2/NFKB1/CHD4/NFE2L2/HDAC1/CREB1/NFYB/SLC2A4RG/GZF1/SMARCA4/NFATC1/H3F3B/ACTL6A/HMGA1/FOXN4/NONO/FLI1/NR2F6/TAL1/H3F3A/H2AFZ/HMGB2/PBX3/RELA/SMARCC1/JUN/RUVBL2/ZNF395/LDB1
MF	GO:0070717	poly-purine tract binding	14/3470	22/16553	1.76e-05	0.00035904	14	PABPC1/DAZAP1/DDX1/ZC3H14/FMR1/KHDRBS1/SYNCRIP/TRA2B/PNPT1/EIF4A3/RBMS3/HNRNPU/PATL1/MCRS1
MF	GO:0016791	phosphatase activity	84/3470	263/16553	1.82e-05	0.000364565	84	PPP5C/INPP4A/CTDP1/PTPRU/MTMR1/INPP5A/PTPN18/PTPN23/NT5C2/SYNJ2/PTPRC/DUSP12/SBF1/MTMR3/CDKN3/ITPK1/PPM1A/CDC25B/CPPED1/MTMR9/PPP2CB/TIMM50/PLPPR2/PPP2R1A/PALD1/PPM1H/PTPN6/RNGTT/PTP4A1/PIKFYVE/PPM1G/PPP6C/PPP3CC/NT5C/DLGAP5/ILKAP/PTPRA/PTPN22/LPIN1/NT5E/SSH2/NT5C3B/PTPRF/PRUNE1/ACP1/PTPN7/CTDSP1/CTDSPL/ENOPH1/CAMK2G/PTPRK/UBASH3B/PTPRN2/PIP4P2/PXYLP1/SSU72/DUSP7/PDP1/PIP4P1/NT5DC2/INPP5D/MAP2K1/…
MF	GO:0016407	acetyltransferase activity	39/3470	99/16553	2.16e-05	0.000409551	39	CREBBP/PHF20/SMARCE1/SRCAP/KAT6A/HADHA/GNPNAT1/KAT8/KAT2A/NAA40/NAA25/KANSL3/ACAT2/NAA50/USP22/GTF3C4/HAT1/ELP3/NAT10/TAF5L/EPC2/KAT7/KANSL2/TAF1/OGT/TAF5/DLAT/TADA1/BRPF1/NAA15/TAF10/FASN/ESCO2/HCFC1/NAA16/KAT5/TADA2B/MCRS1/WDR5
MF	GO:0016410	N-acyltransferase activity	39/3470	99/16553	2.16e-05	0.000409551	39	CREBBP/PHF20/SMARCE1/SRCAP/KAT6A/GNPNAT1/KAT8/KAT2A/NAA40/NAA25/KANSL3/NAA50/USP22/GTF3C4/HAT1/ELP3/NAT10/TAF5L/EPC2/NMT1/KAT7/KANSL2/CERS2/TAF1/OGT/TAF5/TADA1/BRPF1/NAA15/TAF10/HRASLS5/ESCO2/HCFC1/NAA16/KAT5/TADA2B/MCRS1/WDR5/CERS1
MF	GO:0004004	ATP-dependent RNA helicase activity	29/3470	66/16553	2.19e-05	0.000409551	29	UPF1/DHX33/DDX20/DHX8/DDX1/DDX18/DDX24/DHX35/DDX49/DDX50/DDX5/DHX15/DDX6/DDX55/DDX54/DDX39A/DHX30/IGHMBP2/DHX9/DDX56/EIF4A3/SNRNP200/DHX37/TDRD9/EIF4A2/DDX21/DDX23/DDX51/DDX42
MF	GO:0032549	ribonucleoside binding	111/3470	370/16553	2.2e-05	0.000409551	111	FKBP4/POLR2B/GNA15/GUCY1B3/GNAI3/RHOA/CDC42/TUBE1/SAR1A/DNM2/NOA1/RAB10/SEPHS1/GNA11/TPX2/SEPT3/RASD2/MIEF1/NIN/SRP54/PCK2/MTG2/ARFRP1/SPAG1/RAB3D/GIMAP2/RHEB/GTPBP4/EFTUD2/EHD1/GPN3/RAB35/RNGTT/GNAI2/RHOU/MFN2/RAB14/EIF2B2/RHOQ/ATL2/GNA13/ARL4A/TUBA1B/RAP2A/SEPT6/POLR1B/RAP1B/TUBA4A/GNAZ/RAC2/TUBG1/RAN/EEFSEC/DAP3/GIMAP6/GIMAP4/AGAP3/KRAS/ARL8B/RAB33A/GNL2/AGAP2/RAB1A/RHOF/RAB15/ARF1/RALB/GNA12/…
MF	GO:0042162	telomeric DNA binding	19/3470	36/16553	2.53e-05	0.000463041	19	KDM1A/UPF1/SMG6/XRCC5/TINF2/APEX1/NCL/SMG7/RPA2/RPA1/HNRNPD/NABP2/HMBOX1/WRN/UPF3A/CTC1/XRCC6/BLM/SMG5
MF	GO:0001883	purine nucleoside binding	110/3470	369/16553	3.22e-05	0.000579586	110	FKBP4/GNA15/GUCY1B3/GNAI3/RHOA/CDC42/TUBE1/SAR1A/DNM2/NOA1/RAB10/SEPHS1/GNA11/TPX2/SEPT3/RASD2/MIEF1/NIN/SRP54/PCK2/MTG2/ARFRP1/SPAG1/RAB3D/GIMAP2/RHEB/GTPBP4/EFTUD2/EHD1/GPN3/RAB35/RNGTT/GNAI2/RHOU/MFN2/RAB14/EIF2B2/RHOQ/ATL2/GNA13/ARL4A/TUBA1B/RAP2A/SEPT6/RAP1B/TUBA4A/GNAZ/RAC2/TUBG1/RAN/EEFSEC/DAP3/GIMAP6/GIMAP4/AGAP3/KRAS/ARL8B/RAB33A/GNL2/AGAP2/RAB1A/RHOF/RAB15/ARF1/RALB/GNA12/PRPS1/AK3/GLUD…
MF	GO:0032550	purine ribonucleoside binding	109/3470	366/16553	3.65e-05	0.00064613	109	FKBP4/GNA15/GUCY1B3/GNAI3/RHOA/CDC42/TUBE1/SAR1A/DNM2/NOA1/RAB10/SEPHS1/GNA11/TPX2/SEPT3/RASD2/MIEF1/NIN/SRP54/PCK2/MTG2/ARFRP1/SPAG1/RAB3D/GIMAP2/RHEB/GTPBP4/EFTUD2/EHD1/GPN3/RAB35/RNGTT/GNAI2/RHOU/MFN2/RAB14/EIF2B2/RHOQ/ATL2/GNA13/ARL4A/TUBA1B/RAP2A/SEPT6/RAP1B/TUBA4A/GNAZ/RAC2/TUBG1/RAN/EEFSEC/DAP3/GIMAP6/GIMAP4/AGAP3/KRAS/ARL8B/RAB33A/GNL2/AGAP2/RAB1A/RHOF/RAB15/ARF1/RALB/GNA12/PRPS1/AK3/GLUD…
MF	GO:0008017	microtubule binding	70/3470	214/16553	3.75e-05	0.000653587	70	PAFAH1B1/PPP5C/CCDC88C/MAP4/LZTS1/EML1/NDE1/KIF22/DNM2/BIRC5/KIF4A/EZR/DPYSL2/HDAC6/SUN2/RAE1/KIF3B/MAPRE1/FAM83D/VAPA/FMR1/KATNAL1/CLIP2/GAPDH/OGG1/APC2/KIF21B/KIF14/VAPB/TUBGCP3/UXT/CAMSAP1/CLIP1/CDK5RAP2/NUMA1/NUSAP1/KIF23/LRPPRC/TRIM54/KIF11/KIF20B/KIF2C/JAKMIP1/BCL2L11/NEIL2/CCSAP/TIAM1/STARD9/RACGAP1/CLASP2/KIF15/HDGFL3/PLK1/STIM1/CCDC88B/REEP4/MTCL1/FNTA/RGS14/KIF5B/PRNP/CKAP5/RCC2/SKA2/GA…
MF	GO:0001047	core promoter binding	57/3470	166/16553	4.2e-05	0.000721473	57	NFYA/PAX6/E2F2/SARS/THRAP3/TCF7/KDM2B/HDAC6/SMARCB1/XBP1/E2F1/MAZ/NRF1/EZH2/UBTF/HDAC5/POU2AF1/E2F3/HDAC1/KMT2A/FOXO3/PSPC1/RREB1/RUNX2/MED1/NR1D1/SMARCA4/ATF4/E2F8/H3F3B/DHX9/CDK9/RB1/NLRC5/POU2F1/TAF1/NONO/NOTCH1/HNRNPU/TAL1/H3F3A/IFI16/H2AFZ/NKX3-1/NPAS2/CEBPB/SP3/RELA/CHD2/STAT5B/SUZ12/SOX1/MTA1/RUVBL2/HSF1/SMYD3/SP1
MF	GO:0018024	histone-lysine N-methyltransferase activity	22/3470	46/16553	4.38e-05	0.000739615	22	KMT2C/EED/SETD1A/SUV39H1/DOT1L/EZH2/NSD2/KMT2A/ASH2L/SETD7/NSD3/SUV39H2/WDR82/SETMAR/SUZ12/EHMT1/SETD2/SETD3/KMT5A/SMYD3/WDR5/EHMT2
MF	GO:0031490	chromatin DNA binding	37/3470	95/16553	4.64e-05	0.000772355	37	MBD3/SMARCE1/ACTB/SMARCB1/APEX1/CTCF/EZH2/SMARCD2/CHD4/CENPA/HDAC1/FOXO3/KDM3B/MED1/SMARCA4/ACTN4/RARA/H3F3B/DHX9/ACTL6A/KDM6A/NOTCH1/MTA2/HNRNPU/LEMD2/H3F3A/H2AFZ/RELA/SMARCC1/SUZ12/PER1/RCC1/RUVBL2/HSF1/RXRA/HMGN2/HMGN1
MF	GO:0005525	GTP binding	107/3470	362/16553	6e-05	0.000982788	107	FKBP4/GNA15/GUCY1B3/GNAI3/RHOA/CDC42/TUBE1/SAR1A/DNM2/NOA1/RAB10/SEPHS1/GNA11/TPX2/SEPT3/RASD2/NIN/SRP54/PCK2/MTG2/ARFRP1/SPAG1/RAB3D/GIMAP2/RHEB/GTPBP4/EFTUD2/EHD1/GPN3/RAB35/RNGTT/GNAI2/RHOU/MFN2/RAB14/EIF2B2/RHOQ/ATL2/GNA13/ARL4A/TUBA1B/RAP2A/SEPT6/RAP1B/TUBA4A/GNAZ/RAC2/TUBG1/RAN/EEFSEC/DAP3/GIMAP6/GIMAP4/AGAP3/KRAS/ARL8B/RAB33A/GNL2/AGAP2/RAB1A/RHOF/RAB15/ARF1/RALB/GNA12/AK3/GLUD1/GBP5/RHOC/…
MF	GO:0003725	double-stranded RNA binding	28/3470	66/16553	6.53e-05	0.00105347	28	ELAVL1/TFRC/DDX1/FMR1/EIF4H/DHX15/OAS2/FXR1/TUBA1B/STAU1/LRRFIP1/DGCR8/ILF3/RFTN1/DHX30/DHX9/HSPD1/MSN/SIDT2/MBNL1/HNRNPU/STRBP/DDX21/PRKRA/TUBB4B/HMGB1/YRDC/LSM14A
MF	GO:0000287	magnesium ion binding	64/3470	195/16553	7.06e-05	0.00112155	64	ATP11B/WNK1/MTHFD2/PKM/ATP11A/PRKACA/ENO1/MAP2K7/TESC/PAPOLA/SRPK1/ABL1/CERK/ITPK1/PPM1A/RPS6KA5/STK4/MTG2/ATP11C/STK3/ILVBL/RHEB/MAP3K8/STK38/ICK/RPS6KA1/STK11/RAP2A/DUT/ATP8B3/HACL1/TOP2A/RAN/FIGNL1/CSNK1G2/SRPK2/MAP3K7/GLUL/TDG/FOXK2/NT5C3B/SIK1/ARF1/ENOPH1/PRPS1/PDXK/SIK3/YDJC/PRPSAP1/WRN/NUDT5/HPRT1/IDH3A/WEE1/PLK1/OXSR1/XXYLT1/SPHK1/RPS6KA3/DCTPP1/IDH2/MAP3K5/IRAK4/PDXP
MF	GO:0003727	single-stranded RNA binding	32/3470	80/16553	8.11e-05	0.00127052	32	DDX11/U2AF2/JMJD6/PABPC1/DAZAP1/DDX1/ZC3H14/FMR1/EIF4H/FXR1/KHDRBS1/SNRPC/ANXA1/SYNCRIP/DHX9/TRA2B/PNPT1/SSB/EIF4A3/CBX4/RBMS3/HNRNPU/MSI2/STRBP/PATL1/HNRNPF/RPS7/MCRS1/HMGB1/LONP1/SUPT4H1/LSM14A
MF	GO:0032561	guanyl ribonucleotide binding	111/3470	381/16553	8.49e-05	0.00131166	111	FKBP4/GNA15/GUCY1B3/GNAI3/RHOA/CDC42/TUBE1/SAR1A/DNM2/NOA1/RAB10/SEPHS1/GNA11/TPX2/SEPT3/RASD2/MIEF1/NIN/SRP54/PCK2/MTG2/ARFRP1/SPAG1/RAB3D/GIMAP2/RHEB/GTPBP4/EFTUD2/EHD1/GPN3/RAB35/RNGTT/GNAI2/RHOU/MFN2/RAB14/EIF2B2/RHOQ/ATL2/GNA13/ARL4A/TUBA1B/RAP2A/SEPT6/RAP1B/TUBA4A/GNAZ/RAC2/TUBG1/RAN/EEFSEC/DAP3/GIMAP6/GIMAP4/AGAP3/KRAS/ARL8B/RAB33A/GNL2/AGAP2/RAB1A/PRKG2/RHOF/RAB15/ARF1/RALB/GNA12/PRPS1/AK…
MF	GO:0051219	phosphoprotein binding	31/3470	77/16553	9.02e-05	0.00137367	31	FGR/FKBP4/PAFAH1B1/THRAP3/NCK2/SH3BP2/ABL1/MAPK1/MAPK3/URI1/PTPN6/LRP11/PIN1/CSNK1G2/ARRB1/RTF1/RB1/CBX4/VAV1/PIK3R1/SHC3/UBASH3B/SAMSN1/SHC1/SYK/LEO1/YWHAB/LCK/TBK1/IGF2R/MTOR
MF	GO:0030374	ligand-dependent nuclear receptor transcription coactivator activity	23/3470	51/16553	9.33e-05	0.0014014	23	KDM1A/THRAP3/ATXN7L3/BUD31/NCOA7/WDR77/ENY2/PKN1/USP22/MED1/ACTN4/PSMC3IP/MED4/HMGA1/CARM1/DCAF6/PPRC1/MED30/PRKCB/MED16/MED14/NCOA6/RBM14
MF	GO:0019001	guanyl nucleotide binding	111/3470	382/16553	9.54e-05	0.00141303	111	FKBP4/GNA15/GUCY1B3/GNAI3/RHOA/CDC42/TUBE1/SAR1A/DNM2/NOA1/RAB10/SEPHS1/GNA11/TPX2/SEPT3/RASD2/MIEF1/NIN/SRP54/PCK2/MTG2/ARFRP1/SPAG1/RAB3D/GIMAP2/RHEB/GTPBP4/EFTUD2/EHD1/GPN3/RAB35/RNGTT/GNAI2/RHOU/MFN2/RAB14/EIF2B2/RHOQ/ATL2/GNA13/ARL4A/TUBA1B/RAP2A/SEPT6/RAP1B/TUBA4A/GNAZ/RAC2/TUBG1/RAN/EEFSEC/DAP3/GIMAP6/GIMAP4/AGAP3/KRAS/ARL8B/RAB33A/GNL2/AGAP2/RAB1A/PRKG2/RHOF/RAB15/ARF1/RALB/GNA12/PRPS1/AK…
MF	GO:0031072	heat shock protein binding	39/3470	105/16553	0.00010002	0.0014611	39	FKBP4/PPP5C/DNAJA1/FKBP1A/HDAC6/FKBP5/HIF1A/TELO2/NFKBIA/CSNK2A1/CDC37/OGDH/DNAJB6/TFAM/KPNB1/HSPA8/PTGES3/CDKN1B/CREB1/DNAJC8/DNAJB1/NASP/HIKESHI/ITGB2/STIP1/CDK1/NPAS2/METTL18/EIF2AK3/HSPA6/BCOR/IRAK1/FAF1/HSF1/SPN/DAXX/NUP62/DNAJC9/PDXP
MF	GO:0004712	protein serine/threonine/tyrosine kinase activity	20/3470	42/16553	0.000104437	0.00150528	20	DYRK4/PRKACA/MAP2K7/AURKA/MAPKAPK5/MAPK1/MAPK3/TESK1/RPS6KB1/MAPK14/TTK/MAPKAPK3/ACVR2B/RPS6KA1/MAP2K2/AKT1/DYRK1A/MAP2K1/CLK2/AURKB
MF	GO:0015631	tubulin binding	88/3470	291/16553	0.000109602	0.00153759	88	PAFAH1B1/FYN/PPP5C/BRCA1/CCDC88C/MAP4/LZTS1/EML1/NDE1/KIF22/DNM2/AGBL5/BIRC5/KIF4A/EZR/DPYSL2/HDAC6/SUN2/RAE1/KIF3B/MAPRE1/FAM83D/VAPA/FMR1/KATNAL1/CLIP2/SMC3/GAPDH/OGG1/APC2/KIF21B/KIF14/HSPH1/VAPB/TUBGCP3/UXT/INO80/CAMSAP1/CLIP1/ARL8B/AGTPBP1/CDK5RAP2/NUMA1/NUSAP1/KIF23/LRPPRC/TRIM54/KIF11/KIF20B/RITA1/TBCD/KIF2C/PRUNE1/ALDOA/CENPJ/JAKMIP1/BCL2L11/NEIL2/CCSAP/TIAM1/STARD9/RACGAP1/CLASP2/KIF15/H…
MF	GO:0009931	calcium-dependent protein serine/threonine kinase activity	1970-08-01	10/16553	0.000110558	0.00153759	8	MKNK1/MAPKAPK5/MKNK2/MAPKAPK3/CAMK4/PRKCA/MAPKAPK2/PRKCB
MF	GO:0000980	RNA polymerase II distal enhancer sequence-specific DNA binding	29/3470	71/16553	0.000110945	0.00153759	29	NFYA/NFYC/MBD3/SMARCE1/ACTB/SMARCB1/SMARCD2/NFKB1/CHD4/NFE2L2/HDAC1/CREB1/NFYB/GZF1/SMARCA4/NFATC1/H3F3B/ACTL6A/NONO/FLI1/NR2F6/TAL1/H3F3A/H2AFZ/PBX3/RELA/SMARCC1/JUN/RUVBL2
MF	GO:0031492	nucleosomal DNA binding	18/3470	37/16553	0.000163347	0.00223517	18	MBD3/SMARCE1/ACTB/SMARCB1/SMARCD2/CHD4/CENPA/HDAC1/SMARCA4/H3F3B/ACTL6A/MTA2/H3F3A/H2AFZ/SMARCC1/RCC1/HMGN2/HMGN1
MF	GO:0008047	enzyme activator activity	137/3470	494/16553	0.000168387	0.00227533	137	ALS2/DBF4/RABEP1/RANBP3/TBC1D22A/GDI2/WNK1/TBC1D22B/MYO9A/TBC1D25/GNB5/ACAP1/ARHGAP15/ARHGEF1/XRCC5/SMAP2/DNAJA1/ARHGAP4/PSME1/MYO9B/RANBP1/TBC1D10A/SGSM3/RANGAP1/AHSA1/RIN3/PSME2/STK4/ARFGAP1/RGCC/STK3/ANKRD27/DNAJB6/CHN2/ARHGAP21/SH3PXD2A/GIT1/RGS9/MADD/RASAL1/ARHGDIB/ACAP2/ECT2/RAB3GAP1/PARK7/STK11/CASP8AP2/NCAPH/TBC1D15/ARHGAP9/CKS2/PREX1/GTF3C4/GTF2F1/TRIP10/TBC1D20/MAP2K2/ADRM1/GMFG/TBC1D5/…
MF	GO:0032182	ubiquitin-like protein binding	32/3470	83/16553	0.000183913	0.00245445	32	USP13/RNF4/HDAC6/FBXO7/RAE1/UBR5/USP5/SOBP/CASP8AP2/TNFAIP3/CKS2/ADRM1/TOP2A/USPL1/UBAC2/VPS36/TDG/PML/CBX4/DCUN1D2/BUB3/USP16/RNF168/UBAP1/CKS1B/UBXN2A/UBE2N/NPLOC4/FAF1/C6orf106/DAXX/NUP62
MF	GO:0003743	translation initiation factor activity	22/3470	50/16553	0.000205089	0.00270368	22	EIF3I/EIF3D/EIF3E/EIF3B/EIF4H/EIF3A/EIF4G1/EIF2B4/EIF2B2/EIF2S2/EIF3G/EIF2S1/EIF2B5/EIF3M/EIF4E/EIF4A2/EIF5B/EIF1AX/EIF1/EIF1AD/EIF3K/EIF6
MF	GO:0017016	Ras GTPase binding	136/3470	493/16553	0.000228171	0.00297172	136	ALS2/RANBP9/FYN/WAS/PRKCH/RANBP3/TRIO/TBC1D22A/NGFR/IPO5/TBC1D22B/TBC1D25/EXOC5/NSF/ARHGEF1/USP33/XPO1/BIRC5/ARHGAP4/UNC13D/NUP50/MYO9B/RANBP1/TBC1D10A/HPS4/SBF1/SGSM3/IL2RB/RANGAP1/RIN3/KIF3B/ARHGEF7/FGF9/ARHGEF10/ARHGEF18/ANKRD27/DENND3/TNPO2/JAK3/RAPGEF1/DVL1/KPNB1/PFN1/EHD1/ARHGEF17/MADD/CORO1C/ARHGDIB/WASF1/ACAP2/ECT2/RAB3GAP1/GNA13/TBC1D15/CIT/PKN1/PREX1/CSE1L/TBC1D20/PLEKHG3/FGD3/XPO7/PAK4…
MF	GO:0001104	RNA polymerase II transcription cofactor activity	36/3470	98/16553	0.000234414	0.00301668	36	CREBBP/BRCA1/THRAP3/JADE1/MED15/RBBP8/MED26/URI1/NUP98/POU2AF1/CNOT2/HDAC1/MED13L/MED1/CITED1/UXT/SMARCA4/TRIM28/DNAJB1/DHX9/MED4/TDG/CARM1/MED12L/MED22/PPRC1/BEND6/MED21/MED8/CTBP1/RRP1B/MED30/SIN3A/MED14/POU3F2/RBM14
MF	GO:0043142	single-stranded DNA-dependent ATPase activity	1970-09-01	13/16553	0.000241466	0.00305908	9	RFC2/RAD51/RAD18/RFC5/CHTF18/RFC3/DHX9/DSCC1/DNA2
MF	GO:0019843	rRNA binding	24/3470	57/16553	0.000244405	0.00305908	24	RPS5/KDM2B/RPL3/MRPL18/RPF1/NSUN4/GTF3A/MRPS7/IMP4/RPL11/RPL8/RPL9/DDX21/MRPL16/EEF2/RPS9/RRS1/MRPS11/RPL12/RPS4X/FASTKD5/RPS18/MRPL20/MRPS6
MF	GO:0004722	protein serine/threonine phosphatase activity	27/3470	67/16553	0.000246198	0.00305908	27	PPP5C/CTDP1/MTMR3/CDKN3/PPM1A/PPP2CB/TIMM50/PPP2R1A/PALD1/PPM1H/PPM1G/PPP6C/ILKAP/CTDSP1/CAMK2G/SSU72/PDP1/CYCS/PPP1CA/PPM1E/CTDSP2/PPP2R2D/LCK/PPP1CC/PPP1CB/PPP2R2A/PGAM5
MF	GO:0017069	snRNA binding	18/3470	38/16553	0.000249898	0.00306977	18	SART3/SNRPD3/SNU13/SNRNP70/PRPF31/NCBP2/SNRPB/LSM7/LSM4/SNRPA1/EIF5A/TOE1/CDK9/PRPF4/HNRNPU/DDX21/HEXIM1/LSM2
MF	GO:0010857	calcium-dependent protein kinase activity	1970-08-01	11/16553	0.000330411	0.0040132	8	MKNK1/MAPKAPK5/MKNK2/MAPKAPK3/CAMK4/PRKCA/MAPKAPK2/PRKCB
MF	GO:0001076	transcription factor activity, RNA polymerase II transcription factor binding	51/3470	155/16553	0.000340861	0.00409412	51	CREBBP/BRCA1/THRAP3/AHRR/JADE1/CDC5L/MED15/HIF1A/MYBL2/RBBP8/MED26/URI1/NUP98/POU2AF1/CNOT2/HDAC1/CREB1/MYB/MED13L/TTF1/MED1/CITED1/UXT/SMARCA4/ATF4/TRIM28/DNAJB1/BHLHE40/CDC73/DHX9/MED4/RTF1/TDG/CARM1/MED12L/TAF1/MED22/NOTCH1/PPRC1/BEND6/MED21/MED8/CTBP1/RRP1B/MED30/SIN3A/JUN/MED14/POU3F2/CNOT7/RBM14
MF	GO:0003924	GTPase activity	82/3470	276/16553	0.000345385	0.00410287	82	GNA15/GNAI3/RHOA/GNB5/CDC42/TUBE1/GNB1/DNM2/NOA1/RAB10/GNA11/RASD2/SRP54/MTG2/ARFRP1/RAB3D/RHEB/GTPBP4/EFTUD2/GPN3/ARHGDIB/RAB35/GNAI2/RHOU/MFN2/RAB14/RHOQ/ATL2/GNA13/TUBA1B/RAP2A/RAP1B/TUBA4A/GNAZ/RAC2/TUBG1/RAN/EEFSEC/AGAP3/KRAS/ARL8B/RAB33A/GNL2/AGAP2/RAB1A/RHOF/RAB15/ARF1/RALB/GNA12/GBP5/RHOC/RAB28/AGAP1/EIF5B/GNL3/ARF6/RAB8B/GNGT2/RAB8A/TUBA1A/TUBA1C/EEF2/TSR1/RAB4A/RAC3/GTPBP2/RAB37/RAB1B/R…
MF	GO:0008187	poly-pyrimidine tract binding	13/3470	24/16553	0.000350792	0.0041218	13	U2AF2/PABPC1/DAZAP1/FMR1/KHDRBS1/PNPT1/SSB/RBMS3/HNRNPU/MSI2/PATL1/RPS7/MCRS1
MF	GO:0001056	RNA polymerase III activity	1970-10-01	16/16553	0.000369062	0.00428985	10	POLR2E/POLR3H/POLR2K/POLR3A/POLR3K/POLR2H/POLR3D/POLR1C/POLR2L/POLR3C
MF	GO:0008276	protein methyltransferase activity	32/3470	86/16553	0.000390445	0.00449012	32	KMT2C/EED/SETD1A/SUV39H1/DOT1L/FBL/EZH2/NSD2/ICMT/WDR77/KMT2A/EEF2KMT/FAM98A/PCMT1/PRMT1/ASH2L/CARM1/SETD7/NSD3/NTMT1/SUV39H2/WDR82/SETMAR/SUZ12/EHMT1/SETD2/SETD3/KMT5A/PRMT3/SMYD3/WDR5/EHMT2
MF	GO:0008022	protein C-terminus binding	57/3470	179/16553	0.000409764	0.00466268	57	BAIAP3/VTA1/ERCC1/PIAS1/RAD51/FOXN3/PABPC1/TOP2B/XRCC5/DYNLL1/EZR/ABL1/MAPRE1/KPNA3/CORO1A/UBE2I/CSK/PPP2CB/ERCC2/NCL/SNX17/PRRC2C/CENPF/TJP2/PEX16/GPSM2/CITED1/CEP250/YEATS4/ATF4/TOP2A/DLG4/YWHAQ/VPS36/NUMA1/SAE1/MKI67/NPAT/CTBP1/SHANK1/HESX1/MID1IP1/PRDX3/YWHAB/PHB/STIP1/MAP2K1/BANF1/BAIAP2/LCK/CIB1/SP1/PPP1CC/XRCC6/SREBF2/PHB2/PEX26
MF	GO:0016779	nucleotidyltransferase activity	44/3470	130/16553	0.000427316	0.00481176	44	REV3L/POLR2B/POLD1/COASY/POLR1A/POLD3/PAPOLA/NANS/ABL1/POLR2E/POLR3H/POLE2/POLA1/CHRAC1/POLD2/PTGES3/OAS2/RNGTT/FAM46A/POLE4/POLR1B/DKC1/POLN/REV1/PNPT1/POLG/PRIM2/HMBOX1/POLR2K/POLE3/POLR3A/MED21/PCYT1A/POLR3K/POLR2H/NUDT5/POLR3D/POLR1C/GPHN/POLE/POLR2L/POLR3C/YRDC/PRIM1
MF	GO:0042578	phosphoric ester hydrolase activity	101/3470	355/16553	0.00044139	0.004919	101	PPP5C/INPP4A/TDP1/CTDP1/PTPRU/MTMR1/PDE4A/INPP5A/PTPN18/PDE8A/PTPN23/NT5C2/SYNJ2/GNB1/PTPRC/DUSP12/SBF1/MTMR3/CDKN3/ITPK1/PPM1A/APEX1/CDC25B/SMPD3/CPPED1/MTMR9/PPP2CB/TIMM50/PLPPR2/PPP2R1A/PALD1/PPM1H/PTPN6/RNGTT/PTP4A1/PIKFYVE/PPM1G/PPP6C/PPP3CC/PLCG1/NT5C/DLGAP5/ILKAP/PTPRA/PTPN22/LPIN1/NT5E/SMPD4/SSH2/NT5C3B/PTPRF/PRUNE1/ACP1/PTPN7/CTDSP1/CTDSPL/ENOPH1/CAMK2G/PLCH2/PDE3B/PTPRK/UBASH3B/PLCL2/PT…
MF	GO:0003688	DNA replication origin binding	1970-09-01	14/16553	0.000550036	0.00606723	9	DDX11/MCM10/CDC45/MCM5/GRWD1/ORC3/DHX9/KAT7/HSPD1
MF	GO:0008135	translation factor activity, RNA binding	31/3470	84/16553	0.000563078	0.00614836	31	EIF3I/GCN1/EIF3D/EEF2K/EIF3E/EEF1D/EIF3B/EIF4H/EIF3A/EIF4G1/EIF2B4/EIF2B2/EIF2S2/EIF3G/C12orf65/EEFSEC/EIF5A/EIF2S1/EIF2B5/EIF3M/EIF4E/EIF4A2/EIF5B/EEF2/EIF1AX/EIF1/EIF1AD/TUFM/EIF3K/ABCF1/EIF6
MF	GO:0034061	DNA polymerase activity	16/3470	34/16553	0.000600361	0.00646574	16	REV3L/POLD1/POLD3/POLE2/POLA1/CHRAC1/POLD2/PTGES3/POLE4/DKC1/POLN/POLG/PRIM2/HMBOX1/POLE3/POLE
MF	GO:0004518	nuclease activity	62/3470	201/16553	0.000604107	0.00646574	62	ELAC2/REV3L/ERCC1/TDP1/RAD51/POLD1/NTHL1/SMG6/XRCC1/EXOSC5/REXO1/DDX1/DIS3/APEX1/RBBP8/POLA1/POP1/RNASEH2A/POP4/CNOT2/OGG1/SMG7/ERI3/PPP1R8/DCLRE1B/CPSF3/RCL1/PMS2/EXOSC9/MGME1/DGCR8/EXOSC2/TOE1/ERCC5/RNASEH2B/PNPT1/LRPPRC/DNA2/POLG/PAN3/PELO/TATDN2/CPSF4/WRN/FEN1/APEX2/DFFB/SETMAR/TSEN34/EXOSC10/POP7/MUS81/EXO1/POLE/PGBD5/GEN1/TSEN54/XRCC2/SND1/CNOT7/SMG5/TSN
MF	GO:0004683	calmodulin-dependent protein kinase activity	14/3470	28/16553	0.00061174	0.00648324	14	PHKA1/MKNK1/MAPKAPK5/MKNK2/EEF2K/CAMKK2/MAPKAPK3/PTK2B/CAMK1/CAMK2G/CAMK4/MAPKAPK2/CAMK1D/DAPK1
MF	GO:0000978	RNA polymerase II core promoter proximal region sequence-specific DNA binding	101/3470	359/16553	0.000673527	0.00706876	101	PAX6/POU2F2/YBX1/NFYC/KLF6/TFE3/HES2/TCF3/MBD3/SREBF1/NFATC3/SMARCE1/EED/ACTB/SMARCB1/PATZ1/YY1/MYBL2/GMEB2/ELF4/CTCF/NRF1/AKNA/TFAM/SMARCD2/PRDM4/CHD4/CEBPZ/HDAC1/MEF2D/TFAP2E/CREB1/KLF7/MYB/ZNF639/RBPJL/RUNX2/LRRFIP1/IRF1/MED1/GZF1/MAX/NR1D1/SMARCA4/ATF4/E2F8/KLF16/SSBP4/JUND/RFX1/MYCN/TFCP2/ACTL6A/MYC/SMAD6/ETV6/AEBP2/JDP2/TCF12/FOXK2/RORC/RFX5/KDM6A/TCF7L2/FLI1/CEBPG/GABPA/BATF/SSBP3/ETS2/PAX…
MF	GO:0016747	transferase activity, transferring acyl groups other than amino-acyl groups	65/3470	214/16553	0.000714415	0.00742137	65	CREBBP/PHF20/SOAT1/ACAA1/SMARCE1/SRCAP/KAT6A/HADHA/CRLS1/MCAT/GNPNAT1/SPTLC2/KAT8/ZDHHC2/KAT2A/CPT1A/NAA40/NAA25/KANSL3/DLST/ELOVL3/ACAT2/NAA50/USP22/GTF3C4/MBOAT7/HAT1/ELP3/NAT10/TAF5L/EPC2/NMT1/KAT7/KANSL2/CERS2/MBOAT2/TAF1/OGT/GOLGA7/TAF5/DLAT/TADA1/AGPAT5/BRPF1/GPAT4/AGPAT3/ZDHHC3/NAA15/SPTSSA/TAF10/HRASLS5/FASN/ELOVL6/ZDHHC16/ESCO2/MBOAT1/HCFC1/NAA16/KAT5/TADA2B/ZDHHC14/MCRS1/ZDHHC11/WDR5/CE…
MF	GO:0004407	histone deacetylase activity	19/3470	44/16553	0.00072772	0.00742137	19	KDM1A/ARID4A/HDAC9/ARID4B/HDAC7/HMG20B/MBD3/HDAC6/RBBP7/HDAC5/CHD4/HDAC1/MTA2/HDAC11/SAP30/SIN3A/CHD3/MTA1/MIER1
MF	GO:0045309	protein phosphorylated amino acid binding	19/3470	44/16553	0.00072772	0.00742137	19	FGR/NCK2/SH3BP2/ABL1/MAPK1/MAPK3/PTPN6/PIN1/ARRB1/RTF1/VAV1/PIK3R1/SHC3/SAMSN1/SHC1/SYK/LEO1/YWHAB/LCK
MF	GO:0001098	basal transcription machinery binding	18/3470	41/16553	0.000786416	0.00782825	18	ERCC1/NOP58/CTDP1/RTRAF/WAC/RPRD1B/FBL/ELP3/CDC73/DHX9/RTF1/HNRNPU/CCAR2/LEO1/RUVBL2/SMYD3/CTR9/SUPT4H1
MF	GO:0001099	basal RNA polymerase II transcription machinery binding	18/3470	41/16553	0.000786416	0.00782825	18	ERCC1/NOP58/CTDP1/RTRAF/WAC/RPRD1B/FBL/ELP3/CDC73/DHX9/RTF1/HNRNPU/CCAR2/LEO1/RUVBL2/SMYD3/CTR9/SUPT4H1
MF	GO:0000987	core promoter proximal region sequence-specific DNA binding	104/3470	373/16553	0.000794243	0.00782825	104	CREBBP/PAX6/POU2F2/YBX1/NFYC/KLF6/TFE3/HES2/TCF3/MBD3/SREBF1/NFATC3/SMARCE1/EED/ACTB/SMARCB1/PATZ1/YY1/MYBL2/GMEB2/ELF4/CTCF/NRF1/AKNA/TFAM/UBTF/SMARCD2/PRDM4/CHD4/CEBPZ/HDAC1/MEF2D/TFAP2E/CREB1/KLF7/MYB/ZNF639/RBPJL/RUNX2/LRRFIP1/IRF1/MED1/GZF1/MAX/NR1D1/SMARCA4/ATF4/E2F8/KLF16/SSBP4/JUND/RFX1/MYCN/TFCP2/ACTL6A/MYC/SMAD6/ETV6/AEBP2/JDP2/TCF12/FOXK2/RORC/RFX5/KDM6A/TCF7L2/FLI1/CEBPG/GABPA/BATF/SS…
MF	GO:0001046	core promoter sequence-specific DNA binding	38/3470	111/16553	0.000796585	0.00782825	38	NFYA/PAX6/SARS/THRAP3/KDM2B/SMARCB1/MAZ/NRF1/EZH2/UBTF/POU2AF1/HDAC1/KMT2A/RREB1/RUNX2/NR1D1/SMARCA4/ATF4/H3F3B/CDK9/NLRC5/POU2F1/TAF1/TAL1/H3F3A/H2AFZ/CEBPB/SP3/RELA/CHD2/STAT5B/SUZ12/SOX1/MTA1/RUVBL2/HSF1/SMYD3/SP1
MF	GO:0051010	microtubule plus-end binding	1970-08-01	12/16553	0.000808473	0.00787351	8	MAPRE1/CLIP2/CLIP1/NUMA1/KIF2C/CLASP2/STIM1/CKAP5
MF	GO:0008266	poly(U) RNA binding	1970-11-01	20/16553	0.000851907	0.00814966	11	PABPC1/DAZAP1/FMR1/KHDRBS1/PNPT1/SSB/RBMS3/MSI2/PATL1/RPS7/MCRS1
MF	GO:0017056	structural constituent of nuclear pore	1970-11-01	20/16553	0.000851907	0.00814966	11	NDC1/NUP133/NUP188/NUP98/NUP107/NUP153/NUP85/NUP54/NUP205/POM121/NUP62
MF	GO:0140030	modification-dependent protein binding	40/3470	119/16553	0.000886818	0.00838892	40	BAZ1B/ZMYND11/TAB2/KDM4A/RAD18/EPS15/HDAC6/FMR1/KAT8/SPIN1/CHD5/KMT2A/TNFAIP3/RAD23B/PHF19/TRIM24/ZBTB1/SMARCA4/UBQLN1/GLYR1/CBX4/CARM1/NCAPG2/TAF1/NCAPD3/ING1/UBQLN4/ABRAXAS1/YEATS2/RNF168/ING5/ING2/BRD3/CBX2/SUZ12/RAD23A/BRCC3/WDR5/PHF2/BRD2
MF	GO:0043175	RNA polymerase core enzyme binding	16/3470	35/16553	0.000892439	0.00838892	16	RTRAF/WAC/RPRD1B/ELP3/CDC73/DHX9/RTF1/HNRNPU/CCAR2/NOLC1/LEO1/SPTY2D1/MAF1/SMYD3/CTR9/SUPT4H1
MF	GO:0001159	core promoter proximal region DNA binding	104/3470	375/16553	0.000968154	0.00902219	104	CREBBP/PAX6/POU2F2/YBX1/NFYC/KLF6/TFE3/HES2/TCF3/MBD3/SREBF1/NFATC3/SMARCE1/EED/ACTB/SMARCB1/PATZ1/YY1/MYBL2/GMEB2/ELF4/CTCF/NRF1/AKNA/TFAM/UBTF/SMARCD2/PRDM4/CHD4/CEBPZ/HDAC1/MEF2D/TFAP2E/CREB1/KLF7/MYB/ZNF639/RBPJL/RUNX2/LRRFIP1/IRF1/MED1/GZF1/MAX/NR1D1/SMARCA4/ATF4/E2F8/KLF16/SSBP4/JUND/RFX1/MYCN/TFCP2/ACTL6A/MYC/SMAD6/ETV6/AEBP2/JDP2/TCF12/FOXK2/RORC/RFX5/KDM6A/TCF7L2/FLI1/CEBPG/GABPA/BATF/SS…
MF	GO:0033558	protein deacetylase activity	19/3470	45/16553	0.00101453	0.0093736	19	KDM1A/ARID4A/HDAC9/ARID4B/HDAC7/HMG20B/MBD3/HDAC6/RBBP7/HDAC5/CHD4/HDAC1/MTA2/HDAC11/SAP30/SIN3A/CHD3/MTA1/MIER1
MF	GO:0002039	p53 binding	26/3470	69/16553	0.00106561	0.00976207	26	KDM1A/CREBBP/MAPKAPK5/SMARCB1/HIF1A/HDAC1/STK11/TRIM24/SMARCA4/NTRK3/TP53BP2/HSPD1/SETD7/TAF1/CDK5/EEF2/CDKN2AIP/TP53RK/BANP/EHMT1/PTTG1IP/KMT5A/MUC1/BLM/DAXX/EHMT2
MF	GO:0050681	androgen receptor binding	18/3470	42/16553	0.00110926	0.0100766	18	KDM1A/BRCA1/PIAS1/RNF4/SNW1/PRPF6/KDM4C/DDX5/FOXP1/PARK7/PKN1/SMARCA4/RAN/RB1/PRKCB/KAT5/ARID5A/DAXX
MF	GO:0005521	lamin binding	1970-09-01	15/16553	0.00111936	0.0100836	9	SUN2/TMPO/TOR1AIP1/LBR/SUN1/PRNP/PLCB1/PPP1CC/TMEM201
MF	GO:1990825	sequence-specific mRNA binding	1970-07-01	10/16553	0.00116081	0.0103706	7	FMR1/SRSF3/SRSF4/DHX9/SSB/TYMS/DHFR
MF	GO:0016279	protein-lysine N-methyltransferase activity	23/3470	59/16553	0.00118891	0.0105345	23	KMT2C/EED/SETD1A/SUV39H1/DOT1L/EZH2/NSD2/KMT2A/EEF2KMT/ASH2L/SETD7/NSD3/SUV39H2/WDR82/SETMAR/SUZ12/EHMT1/SETD2/SETD3/KMT5A/SMYD3/WDR5/EHMT2
MF	GO:0051539	4 iron, 4 sulfur cluster binding	17/3470	39/16553	0.0012045	0.0105859	17	REV3L/DDX11/NDUFS1/POLD1/NTHL1/NUBP2/POLA1/NARFL/ERCC2/SDHB/PPAT/ISCU/BRIP1/DNA2/PRIM2/NDUFV1/POLE
MF	GO:0003887	DNA-directed DNA polymerase activity	13/3470	27/16553	0.0014934	0.0129678	13	REV3L/POLD1/POLD3/POLE2/POLA1/CHRAC1/POLD2/POLE4/POLN/POLG/PRIM2/POLE3/POLE
MF	GO:0000217	DNA secondary structure binding	1970-12-01	24/16553	0.00149952	0.0129678	12	HMGB3/RAD51/RAD18/YY1/NEIL3/ERCC5/RECQL4/HMGB2/WRN/HMGB1/XRCC2/BLM
MF	GO:0042826	histone deacetylase binding	36/3470	107/16553	0.00153263	0.013149	36	HDAC9/DDX20/TOP2B/DNMT3B/HDAC6/HIF1A/YY1/AKAP8/MAPK8/KAT2A/HDAC5/CHD4/GMNN/HDAC1/MEF2D/PKN1/TOP2A/RARA/HEY2/HNRNPD/NCOR1/PARP1/MTA2/TAL1/YWHAB/NKX3-1/PHB/SP2/CEBPB/RELA/HIC1/BCOR/SP1/NCOR2/MIER1/SMG5
MF	GO:0016278	lysine N-methyltransferase activity	23/3470	60/16553	0.00155057	0.0131982	23	KMT2C/EED/SETD1A/SUV39H1/DOT1L/EZH2/NSD2/KMT2A/EEF2KMT/ASH2L/SETD7/NSD3/SUV39H2/WDR82/SETMAR/SUZ12/EHMT1/SETD2/SETD3/KMT5A/SMYD3/WDR5/EHMT2
MF	GO:0097617	annealing activity	1970-08-01	13/16553	0.00171568	0.0144895	8	RAD54L/FMR1/EIF4H/FXR1/ANXA1/SMARCAL1/RECQL4/BLM
MF	GO:0019213	deacetylase activity	22/3470	57/16553	0.00175357	0.0146946	22	KDM1A/ARID4A/HDAC9/ARID4B/HDAC7/HMG20B/MBD3/HDAC6/RBBP7/HDAC5/CHD4/HDAC1/MACROD1/MTA2/HDAC11/SAP30/NDST2/SIN3A/CHD3/CES2/MTA1/MIER1
MF	GO:0008565	protein transporter activity	33/3470	97/16553	0.00191503	0.0158555	33	SEC63/IPO5/TFRC/XPO1/TIMM13/TOMM22/AP1B1/MLC1/KPNA3/TNPO2/KPNB1/VPS29/ITGB1BP1/VPS26A/CSE1L/TOMM40/XPO7/XPO4/TIMM10/NUPL2/CHMP7/HIKESHI/VPS26B/DSCR3/RAB4A/XPO6/SNUPN/AP1S2/AP2A2/EIF4ENIF1/KPNA4/IPO9/IPO7
MF	GO:0016746	transferase activity, transferring acyl groups	72/3470	250/16553	0.00192143	0.0158555	72	CREBBP/GGCT/PHF20/KMT2C/SOAT1/ACAA1/CS/SMARCE1/SRCAP/KAT6A/HADHA/CRLS1/MCAT/GNPNAT1/SPTLC2/KAT8/ZDHHC2/KAT2A/CPT1A/PDHX/NAA40/NAA25/KANSL3/DLST/ELOVL3/ACAT2/NAA50/USP22/GTF3C4/MBOAT7/HAT1/CHAC1/ACLY/RARRES3/ELP3/NAT10/TAF5L/EPC2/NMT1/KAT7/KANSL2/CERS2/MBOAT2/TAF1/OGT/GOLGA7/TAF5/DLAT/TADA1/AGPAT5/BRPF1/GPAT4/AGPAT3/ZDHHC3/NAA15/SPTSSA/TAF10/HRASLS5/FASN/ELOVL6/ZDHHC16/ESCO2/MBOAT1/HCFC1/NAA16/KAT…
MF	GO:0016874	ligase activity	52/3470	170/16553	0.00194588	0.0159356	52	LIG3/GCLM/SARS/PIAS1/PARP3/ACSL4/ASNS/XRCC1/ITCH/AACS/CAD/RTCB/MTHFD1/LIG1/GARS/CARS/DARS/DARS2/TNFAIP3/MTHFD1L/PAICS/PARP2/UBE2M/UBA1/YARS/GLUL/SUCLA2/EPRS/FPGS/ASNSD1/CBX4/SAE1/PARP1/UBA3/RARS2/RANBP2/HLCS/SUCLG1/GMPS/ACSL6/MARS/RNF139/CTPS1/QARS/CARNS1/TTLL11/ACSF3/RIMKLA/FARSA/UBA7/IARS/GATC
MF	GO:0000993	RNA polymerase II core binding	13/3470	28/16553	0.00225751	0.0183436	13	RTRAF/WAC/RPRD1B/ELP3/CDC73/DHX9/RTF1/HNRNPU/CCAR2/LEO1/SMYD3/CTR9/SUPT4H1
MF	GO:0000979	RNA polymerase II core promoter sequence-specific DNA binding	22/3470	58/16553	0.00227386	0.0183436	22	PAX6/KDM2B/MAZ/EZH2/POU2AF1/RREB1/RUNX2/H3F3B/CDK9/NLRC5/POU2F1/TAF1/TAL1/H3F3A/H2AFZ/CEBPB/SP3/STAT5B/SUZ12/RUVBL2/HSF1/SMYD3
MF	GO:0001227	transcriptional repressor activity, RNA polymerase II transcription regulatory region sequence-specific binding	65/3470	224/16553	0.00253571	0.0203045	65	CREBBP/PAX6/HES2/TCF3/NFATC3/TBX21/ENO1/TCF7/YY1/E2F1/CTCF/ERF/CHCHD3/MLX/NFKB1/FOXM1/PPARD/ETV3/FOXO3/KLF12/TSHZ3/ZNF831/LRRFIP1/GZF1/MAX/NR1D1/E2F8/KLF16/BHLHE40/ETV6/AEBP2/JDP2/RORC/HES6/HMBOX1/ZEB1/PCGF6/ETS2/NR2F6/GFI1/CGGBP1/IFI16/HESX1/ZNF202/SP2/E2F6/MECP2/NFXL1/ZNF692/ZNF217/SP3/RELA/ESRRA/DEAF1/HIC1/ZBTB7A/TSHZ1/ZBTB2/HSF1/MYT1L/ZNF140/ARID5A/ZGPAT/MAFK/SREBF2
MF	GO:0004527	exonuclease activity	27/3470	77/16553	0.00292797	0.0232731	27	REV3L/TDP1/POLD1/EXOSC5/REXO1/DDX1/DIS3/APEX1/POLA1/CNOT2/ERI3/DCLRE1B/CPSF3/EXOSC9/MGME1/EXOSC2/TOE1/PNPT1/POLG/PAN3/WRN/FEN1/APEX2/EXOSC10/EXO1/POLE/CNOT7
MF	GO:0019104	DNA N-glycosylase activity	1970-08-01	14/16553	0.00326988	0.0254147	8	NTHL1/UNG/APEX1/NEIL3/OGG1/PCNA/TDG/NEIL2
MF	GO:0032183	SUMO binding	1970-08-01	14/16553	0.00326988	0.0254147	8	RNF4/SOBP/CASP8AP2/USPL1/TDG/PML/CBX4/DAXX
MF	GO:0032794	GTPase activating protein binding	1970-08-01	14/16553	0.00326988	0.0254147	8	GNAI3/PIN1/AKT1/FMNL3/GAPVD1/RGS14/FMNL1/TUBB
MF	GO:0030515	snoRNA binding	13/3470	29/16553	0.00331496	0.0254147	13	NOP58/WDR3/NOP14/SNU13/NOP56/RRP9/DKC1/IMP4/NUDT5/DDX21/TSR1/TBL3/PWP2
[truncated: 17 more rows]

## Sheet: GO_enriched_in_KO_downregulated
Category	ID	Description	GeneRatio	BgRatio	pvalue	padj	Count	geneID
[truncated: 63 more rows]
