# Supplementary material for: Differential Gene Expression following DHX36/G4R1 Knockout Is Associated with G-Quadruplex Content and Cancer
Source: Int J Mol Sci. 2024 Feb 1;25(3):1753. doi: 10.3390/ijms25031753 (PMC10855491; doi:10.3390/ijms25031753)
Supplement: Supplementary file 1 [file ijms-25-01753-s001.zip › Supplementary_Table_S4.xlsx]

## Sheet: KEGG_enriched_KO_upregulated
Category	ID	Description	GeneRatio	BgRatio	pvalue	padj	Count	geneID
KEGG	hsa03040	Spliceosome	75/1309	125/5712	2.39e-19	5.15e-17	75	SNRNP40/U2AF2/DHX8/XAB2/PPIE/WBP11/CHERP/SF3B2/CDC5L/SNRPD3/SNU13/PHF5A/SNW1/PRPF6/PQBP1/SNRNP70/SF3A2/PRPF31/BUD31/LSM5/DDX5/EFTUD2/DHX15/HSPA8/PRPF19/SRSF9/SRSF3/NCBP2/SF3B6/SF3B1/SRSF7/SRSF4/PRPF3/SYF2/SMNDC1/SRSF6/SNRPC/THOC2/SNRPD2/SNRPB/LSM7/LSM4/SNRPA1/CTNNBL1/PRPF38B/RBM17/TRA2B/PRPF4/NCBP1/HNRNPA1L2/EIF4A3/SNRPG/SNRNP200/HNRNPU/U2AF1/CCDC12/MAGOH/HNRNPK/CDC40/USP39/PCBP1/SF3B5/HNRNPA3/LS…
KEGG	hsa03013	RNA transport	74/1309	147/5712	1.8e-13	1.93e-11	74	UPF1/ELAC2/TACC3/NUP160/NDC1/DDX20/NUP133/PABPC1/CLNS1A/XPO1/EIF3I/SEH1L/GEMIN2/NUP50/AAAS/NUP188/THOC5/EIF3D/RANGAP1/RAE1/UBE2I/POP1/EIF3E/POP4/EIF3B/EIF3A/KPNB1/NUP88/NUP98/NUP107/NCBP2/EIF4G1/EIF2B4/EIF2B2/NUP43/NUP153/UPF3B/NUP85/THOC2/EIF2S2/EIF3G/THOC6/NUP210/RAN/NXT1/EIF2S1/NUPL2/NCBP1/TGS1/NUP54/EIF4A3/EIF2B5/EIF4E/RANBP2/NUP205/EIF4A2/EIF5B/MAGOH/NUP35/THOC7/UPF3A/SNUPN/POP7/EIF1AX/EIF1/…
KEGG	hsa04110	Cell cycle	63/1309	124/5712	7.08e-12	5.08e-10	63	MAD1L1/CDC27/CREBBP/DBF4/E2F2/CUL1/SMC1A/MCM6/SMC1B/RBL1/ANAPC5/CDC45/CDC6/ABL1/GADD45B/MCM5/CDC25B/E2F1/STAG2/MCM4/FZR1/SMC3/CDKN1B/MCM3/E2F3/CCND3/TTK/HDAC1/STAG1/CCND2/CDKN2C/CDK2/PKMYT1/YWHAH/CDKN2D/CDC16/PCNA/YWHAQ/ORC3/CDK4/ESPL1/MYC/RB1/CCNA2/ATM/CHEK1/ANAPC1/BUB3/BUB1B/MAD2L1/RAD21/YWHAZ/WEE1/MCM7/PLK1/YWHAB/BUB1/CDK1/CCNE2/ANAPC2/CHEK2/TFDP1/PRKDC
KEGG	hsa03030	DNA replication	26/1309	36/5712	4.19e-10	2.25e-08	26	RFC2/POLD1/MCM6/POLD3/MCM5/POLE2/POLA1/MCM4/RNASEH2A/LIG1/POLD2/RFC5/MCM3/POLE4/RPA2/RPA1/PCNA/RFC3/RNASEH2B/DNA2/PRIM2/POLE3/MCM7/FEN1/POLE/PRIM1
KEGG	hsa03410	Base excision repair	24/1309	33/5712	1.6e-09	6.89e-08	24	LIG3/PARP3/POLD1/NTHL1/XRCC1/UNG/POLD3/POLE2/APEX1/LIG1/POLD2/NEIL3/OGG1/POLE4/PARP2/PCNA/TDG/PARP1/POLE3/NEIL2/FEN1/APEX2/POLE/HMGB1
KEGG	hsa00240	Pyrimidine metabolism	46/1309	99/5712	1.7e-07	6.08e-06	46	POLR2B/POLD1/POLR1A/NT5C2/POLD3/CAD/POLR2E/POLR3H/POLE2/POLA1/POLD2/POLE4/NT5C/POLR1B/DUT/DCTD/UCK1/CMPK2/NT5E/PNPT1/UCK2/PRIM2/POLR2K/AK3/POLE3/POLR3A/DCK/POLR3K/CMPK1/POLR2H/RRM1/TK1/DTYMK/POLR3D/CANT1/POLR1C/CTPS1/RRM2/TYMS/POLE/POLR2L/POLR3C/ENTPD4/ENTPD6/PRIM1/NT5M
KEGG	hsa04722	Neurotrophin signaling pathway	55/1309	127/5712	2.07e-07	6.35e-06	55	NGFR/RHOA/CDC42/MAP2K7/ABL1/MAPK1/RPS6KA5/NFKBIA/MAPK3/CSK/IKBKB/NFKBIB/AKT2/RAPGEF1/MAPK8/NFKB1/PRDM4/SH2B3/ARHGDIB/MAPK14/RPS6KA1/FOXO3/PLCG1/MAP2K2/RAP1B/YWHAH/ATF4/RAF1/KRAS/YWHAQ/NTRK3/PIK3R5/ARHGDIA/AKT1/CALM2/PIK3R1/SHC3/CAMK2G/CAMK4/CALM3/SHC1/MAPKAPK2/YWHAZ/YWHAB/MAP2K1/PIK3CD/BCL2/RELA/RPS6KA3/JUN/IRAK1/IRS2/MAP3K5/IRAK4/MAP3K3
KEGG	hsa03010	Ribosome	40/1309	88/5712	2.18e-06	5.86e-05	40	RPS5/RPL6/RPLP0/RPL3/RPS19/RPL18A/RPL24/RPS15/RPL22/RPL21/RPL36/RPL35/RPS6/RSL24D1/RPS24/RPL13A/RPL11/RPS8/RPL32/RPL10/RPL7/RPL7A/RPL8/RPL26/RPL29/RPL9/RPL36AL/RPSA/RPS9/RPS7/MRPL13/RPL4/RPL15/RPLP2/RPL12/RPS4X/RPL10A/UBA52/RPL41/RPS18
KEGG	hsa04662	B cell receptor signaling pathway	34/1309	74/5712	9.42e-06	0.00022494	34	NFATC3/MAPK1/NFKBIA/MAPK3/IKBKB/NFKBIB/AKT2/CD79A/NFKB1/PTPN6/CR2/PPP3CC/MAP2K2/RAC2/NFATC1/RAF1/KRAS/VAV3/CD72/PIK3R5/VAV1/AKT1/PIK3R1/RASGRP3/PIK3AP1/SYK/PRKCB/INPP5D/MAP2K1/RAC3/PIK3CD/RELA/JUN/IFITM1
KEGG	hsa04114	Oocyte meiosis	46/1309	112/5712	1.15e-05	0.00023986	46	CDC27/CUL1/PPP2R5A/STAG3/PRKACA/SMC1A/SMC1B/AURKA/ANAPC5/MAPK1/MAPK3/PPP2CB/PPP2R1A/SMC3/FBXO5/RPS6KA1/PPP3CC/ADCY7/ITPR2/CDK2/PKMYT1/YWHAH/CDC16/YWHAQ/ESPL1/ADCY3/IGF1R/CALM2/CAMK2G/ANAPC1/PPP2R5E/CALM3/MAD2L1/YWHAZ/PLK1/YWHAB/MAP2K1/BUB1/CDK1/PPP1CA/CCNE2/ANAPC2/RPS6KA3/PRKX/PPP1CC/PPP1CB
KEGG	hsa03420	Nucleotide excision repair	23/1309	43/5712	1.23e-05	0.00023986	23	ERCC1/RFC2/POLD1/POLD3/POLE2/ERCC2/LIG1/POLD2/GTF2H1/RFC5/POLE4/RPA2/RAD23B/RPA1/PCNA/RFC3/DDB2/ERCC5/CUL4A/POLE3/DDB1/POLE/RAD23A
KEGG	hsa04660	T cell receptor signaling pathway	44/1309	107/5712	1.72e-05	0.00030817	44	CD4/FYN/PRKCQ/RHOA/CDC42/NCK2/NFATC3/MAP2K7/PTPRC/MAPK1/NFKBIA/MAPK3/IKBKB/NFKBIB/AKT2/MAP3K8/NFKB1/PTPN6/MAPK14/ZAP70/PPP3CC/PLCG1/MAP2K2/PAK4/NFATC1/RAF1/KRAS/VAV3/MAP3K7/CDK4/IL10/PIK3R5/VAV1/AKT1/PIK3R1/MAP2K1/PIK3CD/RELA/JUN/CD28/LCK/CD247/CD3E/TNF
KEGG	hsa04914	Progesterone-mediated oocyte maturation	37/1309	86/5712	2.44e-05	0.00038256	37	MAD1L1/CDC27/GNAI3/PRKACA/ANAPC5/MAPK1/CDC25B/MAPK3/AKT2/FZR1/MAPK8/MAPK14/GNAI2/RPS6KA1/ADCY7/CDK2/PKMYT1/CDC16/RAF1/KRAS/ADCY3/IGF1R/PIK3R5/AKT1/CCNA2/PIK3R1/PDE3B/ANAPC1/MAD2L1/PLK1/MAP2K1/BUB1/CDK1/PIK3CD/ANAPC2/RPS6KA3/PRKX
KEGG	hsa05223	Non-small cell lung cancer	26/1309	53/5712	2.56e-05	0.00038256	26	E2F2/RASSF1/MAPK1/STK4/E2F1/MAPK3/AKT2/E2F3/FOXO3/PLCG1/MAP2K2/RAF1/KRAS/CDK4/RB1/PDPK1/PIK3R5/AKT1/PIK3R1/PRKCA/PRKCB/MAP2K1/PIK3CD/RXRA/FHIT/RXRB
KEGG	hsa05221	Acute myeloid leukemia	27/1309	56/5712	2.67e-05	0.00038256	27	TCF7/MAPK1/PIM2/MAPK3/IKBKB/AKT2/RPS6KB1/NFKB1/PPARD/FLT3/MAP2K2/RARA/RAF1/KRAS/MYC/PML/PIK3R5/AKT1/PIK3R1/TCF7L2/MAP2K1/PIK3CD/RELA/STAT5B/RPS6KB2/EIF4EBP1/MTOR
KEGG	hsa03008	Ribosome biogenesis in eukaryotes	32/1309	72/5712	3.93e-05	0.00052807	32	UTP18/NOP58/WDR3/REXO1/XPO1/SNU13/CSNK2A1/NOP56/POP1/POP4/FBL/RBM28/GTPBP4/WDR75/RCL1/MPHOSPH10/RIOK1/DKC1/RAN/NXT1/GNL2/NAT10/IMP4/NVL/WDR43/GNL3/NOL6/POP7/TBL3/RRP7A/PWP2/EIF6
KEGG	hsa04150	mTOR signaling pathway	25/1309	52/5712	5.61e-05	0.00071007	25	MAPK1/HIF1A/MAPK3/AKT2/RHEB/RPS6KB1/VEGFA/RPS6KA1/STK11/CAB39/RPS6/ULK3/PDPK1/PIK3R5/RPTOR/AKT1/PIK3R1/EIF4E/MLST8/DDIT4/PIK3CD/RPS6KB2/RPS6KA3/EIF4EBP1/MTOR
KEGG	hsa05220	Chronic myeloid leukemia	31/1309	72/5712	0.00010787	0.00128846	31	E2F2/ABL1/MAPK1/NFKBIA/E2F1/MAPK3/IKBKB/AKT2/TGFBR1/NFKB1/CDKN1B/E2F3/HDAC1/MAP2K2/RAF1/KRAS/CDK4/MYC/RB1/PIK3R5/AKT1/PIK3R1/SHC3/CTBP1/SHC1/TGFBR2/MAP2K1/PIK3CD/RELA/STAT5B/BCR
KEGG	hsa03015	mRNA surveillance pathway	33/1309	80/5712	0.00017775	0.00201143	33	UPF1/PPP2R5A/SMG6/PABPC1/DAZAP1/CPSF1/PAPOLA/PPP2R3C/CSTF2/PPP2CB/PPP2R1A/RNGTT/NCBP2/SMG7/CPSF3/UPF3B/SYMPK/NXT1/NCBP1/EIF4A3/FIP1L1/CPSF7/PELO/MSI2/PPP2R5E/CPSF4/MAGOH/UPF3A/PPP2R2D/ALYREF/SMG5/RNPS1/PPP2R2A
KEGG	hsa05215	Prostate cancer	35/1309	87/5712	0.00020647	0.00221953	35	CREBBP/E2F2/CREB3L3/TCF7/GSTP1/MAPK1/NFKBIA/E2F1/MAPK3/IKBKB/AKT2/NFKB1/CDKN1B/E2F3/CREB1/CDK2/MAP2K2/ATF4/RAF1/KRAS/RB1/IGF1R/PDPK1/PIK3R5/AKT1/PIK3R1/TCF7L2/NKX3-1/MAP2K1/PIK3CD/BCL2/RELA/CCNE2/PDGFA/MTOR
KEGG	hsa00230	Purine metabolism	57/1309	162/5712	0.00021931	0.00224532	57	AK2/POLR2B/GUCY1B3/POLD1/PDE4A/PKM/POLR1A/PDE8A/NT5C2/POLD3/POLR2E/POLR3H/POLE2/POLA1/POLD2/POLE4/AMPD2/ADCY7/NT5C/POLR1B/PAICS/PPAT/AMPD3/NT5E/ADCY3/PNPT1/PRUNE1/PRIM2/PRPS1/POLR2K/POLE3/POLR3A/PDE3B/DCK/PDE9A/POLR3K/GMPS/POLR2H/NUDT5/HPRT1/RRM1/POLR3D/CANT1/POLR1C/RRM2/POLE/POLR2L/IMPDH2/POLR3C/FHIT/ADA/ENTPD4/ENTPD6/PRIM1/PDE7A/NT5M/ADSL
KEGG	hsa05210	Colorectal cancer	27/1309	62/5712	0.00023607	0.00230703	27	RHOA/MLH1/TCF7/BIRC5/MAPK1/MAPK3/AKT2/TGFBR1/MAPK8/APC2/RAC2/RAF1/KRAS/MYC/PIK3R5/AKT1/PIK3R1/TCF7L2/APPL1/RALGDS/TGFBR2/MAP2K1/RAC3/PIK3CD/BCL2/CYCS/JUN
KEGG	hsa05212	Pancreatic cancer	29/1309	69/5712	0.00029559	0.00276315	29	E2F2/RAD51/CDC42/MAPK1/E2F1/MAPK3/IKBKB/AKT2/TGFBR1/MAPK8/NFKB1/E2F3/VEGFA/RAC2/RAF1/KRAS/CDK4/RB1/PIK3R5/AKT1/RALB/PIK3R1/RALGDS/JAK1/TGFBR2/MAP2K1/RAC3/PIK3CD/RELA
KEGG	hsa04650	Natural killer cell mediated cytotoxicity	47/1309	131/5712	0.00046521	0.00416753	47	ITGAL/FYN/BID/IFNGR1/NFATC3/SH3BP2/MAPK1/MAPK3/ICAM2/PTPN6/ULBP1/ZAP70/CD48/TNFRSF10B/PTK2B/PPP3CC/TNFSF10/CD244/PLCG1/HCST/MAP2K2/RAC2/NFATC1/RAF1/KRAS/VAV3/PIK3R5/VAV1/PIK3R1/SHC3/PRKCA/IFNAR2/IFNGR2/ITGB2/SHC1/RAET1E/SYK/PRKCB/MAP2K1/RAC3/PIK3CD/PRF1/LCK/CD247/NCR3/HLA-E/TNF
KEGG	hsa03430	Mismatch repair	13/1309	23/5712	0.000498	0.00428279	13	RFC2/POLD1/MLH1/POLD3/LIG1/POLD2/RFC5/RPA2/PMS2/RPA1/PCNA/RFC3/EXO1
KEGG	hsa05214	Glioma	27/1309	65/5712	0.00059186	0.0048942	27	E2F2/MAPK1/E2F1/MAPK3/AKT2/E2F3/PLCG1/MAP2K2/RAF1/KRAS/CDK4/RB1/IGF1R/PIK3R5/AKT1/CALM2/PIK3R1/SHC3/CAMK2G/PRKCA/CALM3/SHC1/PRKCB/MAP2K1/PIK3CD/PDGFA/MTOR
KEGG	hsa04910	Insulin signaling pathway	48/1309	137/5712	0.00075032	0.00597478	48	PHKA1/PYGM/PRKACA/SREBF1/MKNK1/MKNK2/MAPK1/PCK2/MAPK3/IKBKB/AKT2/RHEB/RAPGEF1/MAPK8/RPS6KB1/RHOQ/TRIP10/MAP2K2/RAF1/FLOT2/KRAS/RPS6/PDPK1/PIK3R5/RPTOR/AKT1/PTPRF/CALM2/PIK3R1/SHC3/EIF4E/PDE3B/HK2/CALM3/SHC1/INPP5D/MAP2K1/FASN/PIK3CD/PPP1CA/RPS6KB2/PRKX/IRS2/PPP1CC/EIF4EBP1/PTPN1/MTOR/PPP1CB
KEGG	hsa04520	Adherens junction	29/1309	73/5712	0.00089985	0.00690959	29	CREBBP/FYN/WAS/RHOA/CDC42/ACTB/TCF7/MAPK1/CSNK2A1/MAPK3/TGFBR1/NECTIN1/PTPN6/WASF1/SSX2IP/RAC2/ACTN4/MAP3K7/IGF1R/IQGAP1/PTPRF/ACP1/PARD3/TCF7L2/TGFBR2/RAC3/BAIAP2/NECTIN3/PTPN1
KEGG	hsa04062	Chemokine signaling pathway	58/1309	176/5712	0.00127789	0.00947401	58	FGR/WAS/GNAI3/RHOA/RASGRP2/GNB5/CDC42/PRKACA/GNB1/MAPK1/GRK3/NFKBIA/MAPK3/CSK/IKBKB/NFKBIB/AKT2/JAK3/GSK3A/NFKB1/GNAI2/FOXO3/PTK2B/ADCY7/PREX1/CCR7/RAP1B/RAC2/RAF1/KRAS/VAV3/ARRB1/ADCY3/ARRB2/PIK3R5/VAV1/AKT1/PIK3R1/SHC3/PARD3/ELMO1/TIAM1/SHC1/PRKCB/GNGT2/GNG4/MAP2K1/PIK3CD/GRK2/RELA/STAT5B/PLCB1/CCR4/PRKX/GNG2/CXCR3/GRK6/GRK5
KEGG	hsa04120	Ubiquitin mediated proteolysis	45/1309	134/5712	0.00285353	0.0204503	45	CDC27/UBE3C/BRCA1/PIAS1/CUL3/CUL1/ITCH/KEAP1/HUWE1/ANAPC5/UBE2I/UBR5/FZR1/CUL2/SMURF2/PRPF19/UBE3A/BIRC6/CDC16/UBE2M/UBE4B/UBA1/UBE2G1/VHL/DDB2/CUL4A/PML/SAE1/UBA3/UBE3B/ANAPC1/TCEB1/UBE2Z/UBE2J2/UBE2Q1/CUL5/DDB1/UBE2E1/ANAPC2/UBE2N/UBA7/UBE2E2/UBE2L3/SMURF1/UBE2J1
KEGG	hsa00020	Citrate cycle (TCA cycle)	14/1309	30/5712	0.00348298	0.0241561	14	CS/PCK2/OGDH/SDHB/DLST/ACLY/PDHA1/SUCLA2/MDH2/DLAT/SUCLG1/IDH3A/PDHB/IDH2
KEGG	hsa00310	Lysine degradation	18/1309	44/5712	0.00569787	0.0382826	18	HADHA/SETD1A/SUV39H1/DOT1L/OGDH/WHSC1/DLST/ACAT2/COLGALT1/ALDH9A1/SETD7/WHSC1L1/SUV39H2/SETMAR/EHMT1/SETD2/KMT5A/EHMT2
KEGG	hsa05142	Chagas disease (American trypanosomiasis)	34/1309	99/5712	0.00601603	0.0391953	34	IFNGR1/GNA15/GNAI3/TNFRSF1A/GNA11/MAPK1/NFKBIA/MAPK3/IKBKB/PPP2CB/AKT2/PPP2R1A/TGFBR1/MAPK8/NFKB1/MAPK14/GNAI2/IL10/PIK3R5/AKT1/PIK3R1/IFNGR2/TGFBR2/PIK3CD/RELA/PPP2R2D/JUN/PLCB1/IRAK1/IRAK4/CD247/CD3E/PPP2R2A/TNF
KEGG	hsa03020	RNA polymerase	13/1309	29/5712	0.00733487	0.0463823	13	POLR2B/POLR1A/POLR2E/POLR3H/POLR1B/POLR2K/POLR3A/POLR3K/POLR2H/POLR3D/POLR1C/POLR2L/POLR3C

## Sheet: KEGG_enriched_KO_downregulated
Category	ID	Description	GeneRatio	BgRatio	pvalue	padj	Count	geneID
KEGG	hsa04142	Lysosome	37/885	121/5712	1.83839e-05	0.00393416	37	IDS/AGA/HEXB/LAMP3/ARSA/PLA2G15/NAGPA/AP3B2/CTSH/LAPTM4B/ASAH1/ATP6V0A4/LIPA/MANBA/CTSC/HYAL1/IDUA/AP3B1/CD63/CD164/GNS/CTSV/CTSK/AP1S3/ATP6V0D1/CTSS/HGSNAT/TPP1/AP1G1/GAA/CTSF/AP3S1/FUCA1/SGSH/GM2A/NAGA/NEU1
KEGG	hsa05412	Arrhythmogenic right ventricular cardiomyopathy (ARVC)	24/885	74/5712	0.000198562	0.0212462	24	ITGA3/ITGA2B/CACNA2D2/CTNNA1/DSG2/ACTN1/ITGB5/ITGA6/DSP/ITGB4/ITGA7/ITGAV/LEF1/ITGA10/GJA1/LMNA/SGCB/ITGA2/CACNB3/CTNNB1/CDH2/JUP/CACNB4/DMD
KEGG	hsa04360	Axon guidance	35/885	128/5712	0.000366432	0.0261388	35	SEMA3F/SEMA3B/EPHA3/ROCK1/NTN4/SEMA3C/NRP1/NFATC4/NFAT5/EPHB6/LIMK1/UNC5B/EFNB3/PLXNA1/PLXNA3/EPHB2/SEMA4F/PAK6/RASA1/EPHA1/ROBO3/EPHB1/DPYSL5/NCK1/PLXNB1/PTK2/RND1/PAK2/LIMK2/SLIT3/EPHB4/ARHGEF12/SRGAP1/PLXNB3/EFNA4
KEGG	hsa04514	Cell adhesion molecules (CAMs)	35/885	130/5712	0.000503233	0.026923	35	CD99/CLDN11/NEO1/GLG1/ITGA6/MADCAM1/CD40LG/SDC1/CD274/ITGAV/NCAM1/JAM2/F11R/SDC3/CLDN1/NFASC/SDC2/NLGN2/ALCAM/CDH2/PTPRM/CD34/HLA-DQB1/CADM1/PDCD1/HLA-DRB1/OCLN/HLA-DOA/HLA-DMA/HLA-C/HLA-F/HLA-DPB1/HLA-DPA1/HLA-B/CLDN23
